# Supplementary material for: Coupling of growth rate and developmental tempo reduces body size heterogeneity in C. elegans
Source: Nat Commun. 2022 Jun 6;13:3132. doi: 10.1038/s41467-022-29720-8 (PMC9170734; doi:10.1038/s41467-022-29720-8)
Supplement: Supplementary file 4 — Source Data [file 41467_2022_29720_MOESM4_ESM.zip]

Archive with 15 entries (15 files):
- F1.xlsx
- F2.xlsx
- F4.xlsx
- F5.xlsx
- F6.xlsx
- F7.xlsx
- S1.xlsx
- S2.xlsx
- S2c.xlsx
- S3.xlsx
- S5.xlsx
- S6.xlsx
- S8.xlsx
- S9.xlsx
- S10.xlsx
