# Supplementary material for: Coupling of growth rate and developmental tempo reduces body size heterogeneity in C. elegans
Source: Nat Commun. 2022 Jun 6;13:3132. doi: 10.1038/s41467-022-29720-8 (PMC9170734; doi:10.1038/s41467-022-29720-8)
Supplement: Supplementary file 4 — Source Data [file 41467_2022_29720_MOESM4_ESM.zip › F1.xlsx]

## Sheet: 1c
tim(h)	volume(nl)
0.166667	0.0249303
0.333333	0.0249579
0.5	0.0261917
0.666667	0.0262503
0.833333	0.0250028
1	0.0248993
1.16667	0.02536
1.33333	0.0257655
1.5	0.0268732
1.66667	0.028597
1.83333	0.026818
2	0.0294253
2.16667	0.0277118
2.33333	0.0296582
2.5	0.0277998
2.66667	0.0300327
2.83333	0.0308092
3	0.0306815
3.16667	0.0303415
3.33333	0.0316823
3.5	0.0327055
3.66667	0.0323397
3.83333	0.0323966
4	0.035915
4.16667	0.034324
4.33333	0.0334785
4.5	0.0350746
4.66667	0.0364205
4.83333	0.0366362
5	0.0378631
5.16667	0.0387069
5.33333	0.0381478
5.5	0.0379131
5.66667	0.0401528
5.83333	0.0413435
6	0.0405687
6.16667	0.0416092
6.33333	0.0426203
6.5	0.0418732
6.66667	0.0462232
6.83333	0.0464424
7	0.0458471
7.16667	0.0466632
7.33333	0.0451776
7.5	0.0474967
7.66667	0.0500953
7.83333	0.0489789
8	0.0512376
8.16667	0.052744
8.33333	0.0517673
8.5	0.0541882
8.66667	0.0547093
8.83333	0.0560483
9	0.0558533
9.16667	0.057182
9.33333	0.0589507
9.5	0.0599601
9.66667	0.0614492
9.83333	0.0617926
10	0.063192
10.1667	0.063506
10.3333	0.0643671
10.5	0.0654679
10.6667	0.06802
10.8333	0.0698214
11	0.0702287
11.1667	0.0715642
11.3333	0.0702442
11.5	0.0734105
11.6667	0.0721043
11.8333	0.0732949
12	0.0704029
12.1667	0.0702338
12.3333	0.0690657
12.5	0.0716142
12.6667	0.0702511
12.8333	0.0703684
13	0.0700785
13.1667	0.0683099
13.3333	0.0693814
13.5	0.0731275
13.6667	0.0778537
13.8333	0.0777709
14	0.081127
14.1667	0.0787924
14.3333	0.0776915
14.5	0.0851579
14.6667	0.0857963
14.8333	0.0875684
15	0.0892749
15.1667	0.0876443
15.3333	0.0895804
15.5	0.0948311
15.6667	0.0921842
15.8333	0.0932109
16	0.0967257
16.1667	0.0988619
16.3333	0.100838
16.5	0.100955
16.6667	0.102294
16.8333	0.107346
17	0.10922
17.1667	0.112328
17.3333	0.116167
17.5	0.119841
17.6667	0.12232
17.8333	0.121316
18	0.126853
18.1667	0.130415
18.3333	0.132632
18.5	0.135069
18.6667	0.142235
18.8333	0.138601
19	0.146602
19.1667	0.151238
19.3333	0.151156
19.5	0.149597
19.6667	0.153901
19.8333	0.152046
20	0.153818
20.1667	0.1491
20.3333	0.151207
20.5	0.152446
20.6667	0.148214
20.8333	0.146478
21	0.14756
21.1667	0.145259
21.3333	0.160743
21.5	0.172169
21.6667	0.169803
21.8333	0.176855
22	0.17639
22.1667	0.185392
22.3333	0.193702
22.5	0.19726
22.6667	0.202852
22.8333	0.213245
23	0.206869
23.1667	0.218858
23.3333	0.223703
23.5	0.228828
23.6667	0.236022
23.8333	0.251841
24	0.259969
24.1667	0.263527
24.3333	0.272259
24.5	0.278256
24.6667	0.289563
24.8333	0.291673
25	0.299264
25.1667	0.307781
25.3333	0.319338
25.5	0.332339
25.6667	0.338628
25.8333	0.343007
26	0.359081
26.1667	0.370398
26.3333	0.378815
26.5	0.380708
26.6667	0.384018
26.8333	0.389574
27	0.387419
27.1667	0.401943
27.3333	0.391665
27.5	0.388746
27.6667	0.385919
27.8333	0.38417
28	0.386185
28.1667	0.373987
28.3333	0.380439
28.5	0.371332
28.8333	0.416033
29	0.432186
29.1667	0.444304
29.3333	0.467117
29.5	0.465343
29.6667	0.485903
29.8333	0.4992
30	0.507191
30.1667	0.524115
30.3333	0.526208
30.5	0.566935
30.6667	0.578486
30.8333	0.588692
31	0.614623
31.1667	0.637374
31.3333	0.656712
31.5	0.665278
31.6667	0.67736
31.8333	0.694403
32	0.709287
32.1667	0.695076
32.3333	0.727571
32.5	0.755543
32.6667	0.767563
32.8333	0.765648
33	0.808715
33.1667	0.786186
33.3333	0.820631
33.5	0.861873
33.6667	0.84171
33.8333	0.869998
34	0.887364
34.1667	0.90507
34.3333	0.923747
34.5	0.937273
34.6667	0.95496
35	0.991387
35.1667	1.00104
35.3333	0.972857
35.5	1.02006
35.6667	1.02136
35.8333	1.0438
36	1.03957
36.1667	1.06645
36.3333	1.08162
36.5	1.08785
36.6667	1.08713
36.8333	1.09641
37	1.10831
37.1667	1.10653
37.3333	1.09855
37.5	1.1056
37.6667	1.1025
37.8333	1.09801
38	1.12052
38.1667	1.11476
38.3333	1.10942
38.5	1.10462
38.6667	1.09423
38.8333	1.13558
39.1667	1.27684
39.3333	1.28328
39.5	1.36867
39.6667	1.34994
39.8333	1.42334
40	1.45145
40.1667	1.4997
40.3333	1.45197
40.5	1.52282
40.6667	1.54096
40.8333	1.52933
41	1.57951
41.3333	1.57504
41.5	1.61237
41.6667	1.6563
41.8333	1.67869
42	1.63007
42.1667	1.69614
42.3333	1.72511
42.5	1.70697
42.6667	1.66572
42.8333	1.67657
43	1.68793
43.1667	1.77699
43.3333	1.7977
43.6667	1.82977
43.8333	1.89943
44	1.90278
44.3333	1.96707
44.5	1.94491
44.6667	1.99452
44.8333	2.02447
45	2.02168
46	2.01761
46.1667	2.07932
48.8333	2.24457
49	2.23906
49.1667	2.24961
49.3333	2.18869
50.3333	2.29819
52.1667	2.23569
52.6667	2.29208
54.3333	2.37322
56.3333	2.38776
57	2.3516
57.3333	2.3116
67.3333	2.08646
72.1667	2.02342
77.8333	2.1323

## Sheet: 1d
larval stage progression	abs growth rate	95% CI	95% CI	rel. growth rate	95% CI	95% CI
1	747.853	-78.8913	78.8913	0.0698748	-0.00782548	0.00782548
2	758.883	-80.8702	80.8702	0.0699905	-0.00789555	0.00789555
3	768.473	-81.1528	81.1528	0.0700225	-0.00780348	0.00780348
4	776.587	-80.6636	80.6636	0.0699429	-0.00764768	0.00764768
5	782.86	-79.5441	79.5441	0.0697081	-0.00742655	0.00742655
6	787.64	-77.3488	77.3488	0.0693651	-0.0071037	0.0071037
7	801.748	-74.6815	74.6815	0.0698857	-0.00676681	0.00676681
8	866.867	-72.8794	72.8794	0.0748317	-0.00660565	0.00660565
9	959.057	-75.9444	75.9444	0.0819457	-0.00677825	0.00677825
10	1032.21	-77.0646	77.0646	0.0872176	-0.00669742	0.00669742
11	1085.93	-73.0342	73.0342	0.0907086	-0.00626242	0.00626242
12	1124.6	-68.9176	68.9176	0.0928285	-0.00591441	0.00591441
13	1154.68	-65.1888	65.1888	0.0941457	-0.00558306	0.00558306
14	1177.46	-62.3248	62.3248	0.0948274	-0.00528755	0.00528755
15	1195.25	-60.9354	60.9354	0.0950751	-0.00505594	0.00505594
16	1213.81	-59.3679	59.3679	0.0953619	-0.00476977	0.00476977
17	1235.05	-58.8647	58.8647	0.0958287	-0.00452853	0.00452853
18	1255.41	-60.5527	60.5527	0.0961595	-0.0044496	0.0044496
19	1273.42	-63.1815	63.1815	0.0962669	-0.00447709	0.00447709
20	1288.94	-65.3661	65.3661	0.0961819	-0.00449982	0.00449982
21	1303.29	-64.6139	64.6139	0.0960269	-0.00432755	0.00432755
22	1318.02	-60.2113	60.2113	0.0959068	-0.00391838	0.00391838
23	1334.08	-54.7458	54.7458	0.0958748	-0.00347968	0.00347968
24	1351.3	-51.8379	51.8379	0.0959014	-0.00327009	0.00327009
25	1368.2	-52.5531	52.5531	0.0958834	-0.00333719	0.00333719
26	1383.39	-54.512	54.512	0.0957218	-0.00348342	0.00348342
27	1397.9	-55.1075	55.1075	0.0955007	-0.00351493	0.00351493
28	1414.07	-53.799	53.799	0.0953922	-0.0034017	0.0034017
29	1434.73	-50.6622	50.6622	0.0955888	-0.0031599	0.0031599
30	1460.84	-46.9191	46.9191	0.096116	-0.00286242	0.00286242
31	1492.13	-43.9015	43.9015	0.0969389	-0.00260903	0.00260903
32	1526.52	-42.2147	42.2147	0.0979247	-0.0024486	0.0024486
33	1562.43	-41.6264	41.6264	0.0989645	-0.00234272	0.00234272
34	1598.51	-44.6197	44.6197	0.0999539	-0.00248166	0.00248166
35	1632.78	-50.4287	50.4287	0.100761	-0.0028116	0.0028116
36	1665.12	-55.935	55.935	0.101398	-0.00311943	0.00311943
37	1696.51	-59.7653	59.7653	0.101943	-0.00330937	0.00330937
38	1727.43	-62.5233	62.5233	0.102425	-0.00341895	0.00341895
39	1758	-63.9599	63.9599	0.102863	-0.00344308	0.00344308
40	1786	-63.6165	63.6165	0.103122	-0.00336049	0.00336049
41	1809.24	-63.6838	63.6838	0.103061	-0.00329903	0.00329903
42	1828.45	-66.8687	66.8687	0.102743	-0.00342288	0.00342288
43	1847.94	-71.7998	71.7998	0.102439	-0.00365916	0.00365916
44	1871.29	-72.2502	72.2502	0.102351	-0.00365034	0.00365034
45	1898.72	-67.0657	67.0657	0.102475	-0.00333069	0.00333069
46	1926.78	-62.2281	62.2281	0.102602	-0.00304013	0.00304013
47	1953.35	-60.7671	60.7671	0.102618	-0.0029477	0.0029477
48	1978.75	-60.4724	60.4724	0.102552	-0.00291726	0.00291726
49	2003.64	-60.5698	60.5698	0.102441	-0.00289246	0.00289246
50	2030.15	-62.8748	62.8748	0.102389	-0.00296188	0.00296188
51	2057.39	-66.5956	66.5956	0.102346	-0.00308849	0.00308849
52	2083.2	-70.4409	70.4409	0.102206	-0.00322116	0.00322116
53	2107.43	-73.53	73.53	0.101973	-0.00331556	0.00331556
54	2131.78	-75.1513	75.1513	0.101744	-0.00331646	0.00331646
55	2155.71	-76.4978	76.4978	0.101498	-0.00329541	0.00329541
56	2181	-78.1948	78.1948	0.101313	-0.00327591	0.00327591
57	2210.26	-80.108	80.108	0.101294	-0.00324534	0.00324534
58	2244.37	-81.5347	81.5347	0.101475	-0.00319167	0.00319167
59	2282.31	-82.5282	82.5282	0.101812	-0.00313298	0.00313298
60	2321.71	-83.7432	83.7432	0.102184	-0.00310042	0.00310042
61	2363.55	-85.4753	85.4753	0.102629	-0.00307473	0.00307473
62	2407.24	-86.8585	86.8585	0.103118	-0.00301163	0.00301163
63	2451.59	-86.8679	86.8679	0.103594	-0.00290416	0.00290416
64	2497.01	-84.8696	84.8696	0.10407	-0.00278269	0.00278269
65	2542.25	-82.2874	82.2874	0.104494	-0.00273074	0.00273074
66	2583.6	-81.3696	81.3696	0.104725	-0.00280635	0.00280635
67	2618.05	-82.2028	82.2028	0.104645	-0.00292548	0.00292548
68	2645.71	-84.6381	84.6381	0.104276	-0.00305618	0.00305618
69	2668.67	-89.1979	89.1979	0.103727	-0.00321707	0.00321707
70	2688.16	-94.7698	94.7698	0.103054	-0.00339334	0.00339334
71	2705.76	-99.5641	99.5641	0.102319	-0.00356646	0.00356646
72	2722.75	-102.897	102.897	0.101574	-0.00370791	0.00370791
73	2740.64	-104.507	104.507	0.10088	-0.00379643	0.00379643
74	2759.02	-105.482	105.482	0.100209	-0.00384081	0.00384081
75	2779.27	-105.648	105.648	0.0996069	-0.0038043	0.0038043
76	2801.86	-104.74	104.74	0.0990842	-0.00368233	0.00368233
77	2822.55	-104.289	104.289	0.0984969	-0.00356143	0.00356143
78	2835.04	-106.067	106.067	0.0976386	-0.0035309	0.0035309
79	2829.38	-110.972	110.972	0.0962026	-0.00362587	0.00362587
80	2785.07	-119.085	119.085	0.0935344	-0.00386701	0.00386701
81	2681.21	-130.816	130.816	0.0889991	-0.00426717	0.00426717
82	2504.33	-145.542	145.542	0.0822315	-0.00478156	0.00478156
83	2253.7	-161.891	161.891	0.0732703	-0.00533734	0.00533734
84	1941.4	-178.234	178.234	0.0625524	-0.00586606	0.00586606
85	1586.6	-194.19	194.19	0.0507166	-0.00635144	0.00635144
86	1210.34	-207.999	207.999	0.038423	-0.00673534	0.00673534
87	830.003	-217.898	217.898	0.0261835	-0.00697092	0.00697092
88	456.862	-222.717	222.717	0.0142932	-0.0070519	0.0070519
89	100.808	-221.831	221.831	0.00300687	-0.0069842	0.0069842
90	-225.221	-215.462	215.462	-0.00730901	-0.00678108	0.00678108
91	-503.654	-204.787	204.787	-0.0161299	-0.00646725	0.00646725
92	-714.788	-191.011	191.011	-0.022854	-0.00606029	0.00606029
93	-835.387	-178.643	178.643	-0.0267559	-0.0057019	0.0057019
94	-817.188	-176.267	176.267	-0.0262632	-0.0056697	0.0056697
95	-564.477	-182.394	182.394	-0.018231	-0.00588064	0.00588064
96	-1.92514	-191.409	191.409	-0.000164215	-0.00618051	0.00618051
97	794.675	-202.717	202.717	0.0254404	-0.00658979	0.00658979
98	1657.93	-207.205	207.205	0.0529469	-0.00672013	0.00672013
99	2442.03	-209.308	209.308	0.077389	-0.00665045	0.00665045
100	3087.4	-217.546	217.546	0.0967237	-0.0066738	0.0066738
101	3068.62	-215.784	215.784	0.0965004	-0.00667466	0.00667466
102	3398.44	-217.312	217.312	0.106004	-0.00656295	0.00656295
103	3693.79	-222.446	222.446	0.114167	-0.00657185	0.00657185
104	3966.8	-228.689	228.689	0.121398	-0.00662705	0.00662705
105	4227.41	-235.344	235.344	0.128023	-0.00670641	0.00670641
106	4480.89	-244.729	244.729	0.134217	-0.00687993	0.00687993
107	4720.07	-261.008	261.008	0.139779	-0.00727357	0.00727357
108	4929.21	-287.943	287.943	0.144261	-0.00798924	0.00798924
109	5089.28	-327.012	327.012	0.147155	-0.00904459	0.00904459
110	5183.27	-373.921	373.921	0.148052	-0.0102881	0.0102881
111	5202.99	-421.237	421.237	0.14681	-0.0114928	0.0114928
112	5152.01	-461.162	461.162	0.143636	-0.0124454	0.0124454
113	5043.31	-486.228	486.228	0.138977	-0.012953	0.012953
114	4898.43	-492.897	492.897	0.133489	-0.0129414	0.0129414
115	4742.16	-480.989	480.989	0.127879	-0.0124347	0.0124347
116	4597.58	-453.17	453.17	0.122763	-0.011526	0.011526
117	4482.9	-414.293	414.293	0.118591	-0.0103575	0.0103575
118	4408.49	-371.439	371.439	0.115586	-0.00911986	0.00911986
119	4376.94	-333.059	333.059	0.11376	-0.00802752	0.00802752
120	4384.91	-305.396	305.396	0.112978	-0.00723633	0.00723633
121	4423.55	-289.626	289.626	0.112978	-0.00676854	0.00676854
122	4481.98	-283.446	283.446	0.113458	-0.00655567	0.00655567
123	4551.32	-283.164	283.164	0.114183	-0.0064972	0.0064972
124	4625.87	-285.745	285.745	0.115006	-0.00651157	0.00651157
125	4702.67	-290.232	290.232	0.115852	-0.00657022	0.00657022
126	4780.23	-296.987	296.987	0.116686	-0.00667929	0.00667929
127	4857.53	-306.24	306.24	0.117481	-0.0068442	0.0068442
128	4934.03	-317.971	317.971	0.11822	-0.00706311	0.00706311
129	5010.04	-331.491	331.491	0.118913	-0.00731572	0.00731572
130	5086.45	-345.497	345.497	0.119584	-0.00756802	0.00756802
131	5164.46	-358.403	358.403	0.120264	-0.00778166	0.00778166
132	5245.17	-368.809	368.809	0.120977	-0.00792403	0.00792403
133	5328.63	-375.969	375.969	0.121722	-0.00798091	0.00798091
134	5414	-379.993	379.993	0.122475	-0.00796005	0.00796005
135	5500.65	-381.639	381.639	0.123224	-0.00788015	0.00788015
136	5588.18	-382.099	382.099	0.123955	-0.0077694	0.0077694
137	5676.83	-382.009	382.009	0.124674	-0.00764391	0.00764391
138	5767.24	-381.237	381.237	0.125396	-0.00750224	0.00750224
139	5860.15	-379.11	379.11	0.126137	-0.00733073	0.00733073
140	5955.79	-375.54	375.54	0.126899	-0.00712896	0.00712896
141	6053.7	-371.281	371.281	0.127672	-0.0069126	0.0069126
142	6152.63	-367.596	367.596	0.128426	-0.00670661	0.00670661
143	6251.09	-365.398	365.398	0.129132	-0.00652941	0.00652941
144	6348.15	-365.606	365.606	0.129772	-0.00640162	0.00640162
145	6443.45	-368.976	368.976	0.130339	-0.00634338	0.00634338
146	6537.26	-375.047	375.047	0.130841	-0.00634492	0.00634492
147	6630.24	-383.111	383.111	0.131296	-0.00638729	0.00638729
148	6723.23	-393.124	393.124	0.131723	-0.00646541	0.00646541
149	6816.83	-405.731	405.731	0.132136	-0.00659084	0.00659084
150	6911.1	-421.192	421.192	0.132536	-0.0067694	0.0067694
151	7006.18	-438.963	438.963	0.132926	-0.00698807	0.00698807
152	7102.18	-458.433	458.433	0.133308	-0.00722987	0.00722987
153	7198.84	-479.36	479.36	0.133677	-0.00748719	0.00748719
154	7294.97	-501.677	501.677	0.134009	-0.00775895	0.00775895
155	7389.55	-524.913	524.913	0.134285	-0.00803837	0.00803837
156	7482.06	-548.572	548.572	0.134495	-0.0083161	0.0083161
157	7571.45	-572.1	572.1	0.134628	-0.00858213	0.00858213
158	7656.88	-593.924	593.924	0.134672	-0.00880724	0.00880724
159	7737.97	-612.877	612.877	0.134626	-0.00896956	0.00896956
160	7813.22	-628.668	628.668	0.13447	-0.00906527	0.00906527
161	7879.64	-641.511	641.511	0.134155	-0.00910202	0.00910202
162	7933.75	-652.171	652.171	0.133629	-0.00909762	0.00909762
163	7971.11	-662.099	662.099	0.132824	-0.00908334	0.00908334
164	7985.14	-672.267	672.267	0.131644	-0.00908025	0.00908025
165	7967.09	-681.945	681.945	0.129967	-0.0090775	0.0090775
166	7905.38	-688.361	688.361	0.127631	-0.00902764	0.00902764
167	7785.93	-688.362	688.362	0.124438	-0.00887832	0.00887832
168	7595.89	-680.027	680.027	0.120221	-0.0086037	0.0086037
169	7326.8	-663.823	663.823	0.114883	-0.00822545	0.00822545
170	6974.45	-640.048	640.048	0.108398	-0.00776885	0.00776885
171	6540.32	-608.719	608.719	0.100818	-0.00725381	0.00725381
172	6036.47	-571.016	571.016	0.0923526	-0.0067086	0.0067086
173	5483.17	-530.011	530.011	0.0833207	-0.00618051	0.00618051
174	4900.63	-489.406	489.406	0.0740214	-0.00572458	0.00572458
175	4304.9	-451.773	451.773	0.0646772	-0.00536946	0.00536946
176	3704.61	-421.153	421.153	0.0553983	-0.00515399	0.00515399
177	3100.93	-400.113	400.113	0.0461877	-0.00508974	0.00508974
178	2493.32	-385.725	385.725	0.0370227	-0.00511272	0.00511272
179	1882.82	-377.665	377.665	0.0278982	-0.00519512	0.00519512
180	1278.22	-383.308	383.308	0.0189208	-0.0054064	0.0054064
181	693.769	-406.917	406.917	0.0102818	-0.00579825	0.00579825
182	140.921	-441.783	441.783	0.00213232	-0.00630883	0.00630883
183	-367.421	-480.759	480.759	-0.00535701	-0.00686378	0.00686378
184	-818.957	-519.092	519.092	-0.0120191	-0.00739502	0.00739502
185	-1209.82	-550.976	550.976	-0.0178143	-0.00781864	0.00781864
186	-1517.54	-587.579	587.579	-0.022408	-0.00831598	0.00831598
187	-1687.78	-651.579	651.579	-0.0249673	-0.00925037	0.00925037
188	-1646.5	-760.263	760.263	-0.0243873	-0.0109128	0.0109128
189	-1306.86	-909.079	909.079	-0.0193885	-0.0132429	0.0132429
190	-600.347	-1057.87	1057.87	-0.00897286	-0.0156225	0.0156225
191	441.847	-1142.03	1142.03	0.0063653	-0.0170759	0.0170759
192	1692.09	-1118.69	1118.69	0.0247502	-0.0169399	0.0169399
193	2969.13	-990.71	990.71	0.0435266	-0.0152046	0.0152046
194	4089.08	-791.485	791.485	0.059962	-0.0123016	0.0123016
195	4955.35	-591.998	591.998	0.0725561	-0.00925863	0.00925863
196	5582.2	-484.262	484.262	0.0814716	-0.00740881	0.00740881
197	6036.35	-494.096	494.096	0.0876698	-0.00724176	0.00724176
198	6397.72	-555.408	555.408	0.0923447	-0.00790204	0.00790204
199	6731.08	-620.559	620.559	0.0964745	-0.00866141	0.00866141
200	7061.58	-675.136	675.136	0.100446	-0.00926442	0.00926442
201	7070.57	-662.375	662.375	0.100595	-0.0090789	0.0090789
202	7400.87	-705.258	705.258	0.104498	-0.00951081	0.00951081
203	7748.96	-747.354	747.354	0.108544	-0.00990688	0.00990688
204	8125.57	-791.025	791.025	0.112875	-0.0102914	0.0102914
205	8558.42	-835.729	835.729	0.117847	-0.0106552	0.0106552
206	9080.68	-884.798	884.798	0.123872	-0.0110453	0.0110453
207	9714.24	-937.324	937.324	0.131183	-0.0114494	0.0114494
208	10457.1	-990.496	990.496	0.139666	-0.0118281	0.0118281
209	11252.7	-1047.4	1047.4	0.148521	-0.0122945	0.0122945
210	11982.4	-1117.34	1117.34	0.156208	-0.0130656	0.0130656
211	12549.7	-1201.92	1201.92	0.161536	-0.014132	0.014132
212	12925.9	-1288.21	1288.21	0.164245	-0.0152284	0.0152284
213	13131.3	-1355.57	1355.57	0.164716	-0.0160188	0.0160188
214	13212.7	-1390.87	1390.87	0.163629	-0.0162953	0.0162953
215	13230.6	-1406.35	1406.35	0.161787	-0.0162412	0.0162412
216	13230.6	-1413.04	1413.04	0.159779	-0.0160559	0.0160559
217	13240.2	-1404.47	1404.47	0.157942	-0.0156845	0.0156845
218	13277.3	-1377.93	1377.93	0.156482	-0.0150733	0.0150733
219	13353.2	-1345.42	1345.42	0.1555	-0.0143354	0.0143354
220	13471.9	-1324.91	1324.91	0.155011	-0.0136752	0.0136752
221	13635.7	-1328.44	1328.44	0.155009	-0.0132572	0.0132572
222	13845	-1357.4	1357.4	0.155485	-0.0131475	0.0131475
223	14087.6	-1404.5	1404.5	0.156296	-0.0133066	0.0133066
224	14337.7	-1457.35	1457.35	0.157146	-0.0135808	0.0135808
225	14575.6	-1505.93	1505.93	0.15781	-0.0138098	0.0138098
226	14800.3	-1548.29	1548.29	0.158282	-0.0139448	0.0139448
227	15023.3	-1587.08	1587.08	0.158694	-0.0140249	0.0140249
228	15251.6	-1622.39	1622.39	0.159128	-0.0140689	0.0140689
229	15485.3	-1653.36	1653.36	0.159585	-0.014072	0.014072
230	15722.7	-1680.74	1680.74	0.160042	-0.0140379	0.0140379
231	15962.2	-1705.92	1705.92	0.160481	-0.0139777	0.0139777
232	16201.6	-1729.93	1729.93	0.160879	-0.0139022	0.0139022
233	16436.8	-1753.5	1753.5	0.161197	-0.0138229	0.0138229
234	16665.1	-1777.65	1777.65	0.16141	-0.0137527	0.0137527
235	16884.3	-1803.69	1803.69	0.161504	-0.0137052	0.0137052
236	17094.5	-1831.76	1831.76	0.161486	-0.0136779	0.0136779
237	17298.1	-1859.62	1859.62	0.161383	-0.0136399	0.0136399
238	17494	-1884.69	1884.69	0.161194	-0.0135637	0.0135637
239	17680.8	-1905.71	1905.71	0.16091	-0.0134431	0.0134431
240	17857.6	-1923.69	1923.69	0.160526	-0.0132973	0.0132973
241	18025.4	-1940.24	1940.24	0.160056	-0.0131469	0.0131469
242	18186.1	-1957.26	1957.26	0.159519	-0.01301	0.01301
243	18340	-1976.38	1976.38	0.158916	-0.0129013	0.0129013
244	18486.6	-1997.68	1997.68	0.158247	-0.0128207	0.0128207
245	18626.7	-2020.2	2020.2	0.157522	-0.0127625	0.0127625
246	18764.9	-2042.78	2042.78	0.156784	-0.0127165	0.0127165
247	18904.9	-2065.91	2065.91	0.156062	-0.0126796	0.0126796
248	19046.1	-2091.18	2091.18	0.155352	-0.0126542	0.0126542
249	19188	-2118.84	2118.84	0.154647	-0.0126368	0.0126368
250	19330.6	-2148.11	2148.11	0.153946	-0.0126215	0.0126215
251	19470.7	-2177.57	2177.57	0.153223	-0.0125908	0.0125908
252	19602	-2206.26	2206.26	0.152432	-0.0125291	0.0125291
253	19722.1	-2232.01	2232.01	0.151559	-0.0124259	0.0124259
254	19836.1	-2250.13	2250.13	0.15065	-0.0122627	0.0122627
255	19950.5	-2259.62	2259.62	0.149757	-0.0120365	0.0120365
256	20061.4	-2264.15	2264.15	0.148847	-0.0117663	0.0117663
257	20152.1	-2261.21	2261.21	0.147805	-0.0114189	0.0114189
258	20197.9	-2240.06	2240.06	0.146468	-0.0108993	0.0108993
259	20163.8	-2188.39	2188.39	0.144602	-0.0101157	0.0101157
260	20012.1	-2105.99	2105.99	0.141957	-0.00905553	0.00905553
261	19708.2	-2014.76	2014.76	0.138315	-0.00786474	0.00786474
262	19234.2	-1945.27	1945.27	0.133589	-0.0068892	0.0068892
263	18591.9	-1918.46	1918.46	0.127841	-0.00661665	0.00661665
264	17794.3	-1937.67	1937.67	0.121198	-0.0071694	0.0071694
265	16888.6	-1974.47	1974.47	0.113984	-0.00794378	0.00794378
266	15954	-1985.43	1985.43	0.106727	-0.00837997	0.00837997
267	15045.3	-1930.83	1930.83	0.09979	-0.00822343	0.00822343
268	14180.4	-1806.78	1806.78	0.093286	-0.00753046	0.00753046
269	13379.5	-1682.79	1682.79	0.0873295	-0.0069184	0.0069184
270	12654	-1625.71	1625.71	0.0819922	-0.00697312	0.00697312
271	12000.8	-1644.39	1644.39	0.077263	-0.00769945	0.00769945
272	11404.3	-1720.88	1720.88	0.0730127	-0.00879155	0.00879155
273	10846	-1841.4	1841.4	0.0690584	-0.0100162	0.0100162
274	10311.4	-1988.17	1988.17	0.0652823	-0.0112441	0.0112441
275	9792.98	-2126.56	2126.56	0.0616643	-0.0123325	0.0123325
276	9292.24	-2235.31	2235.31	0.0582406	-0.0132135	0.0132135
277	8810.39	-2336.18	2336.18	0.0550134	-0.0140266	0.0140266
278	8386.37	-2463.34	2463.34	0.0521802	-0.0149298	0.0149298
279	8096.8	-2617.19	2617.19	0.0501636	-0.0158997	0.0158997
280	7970.28	-2774.26	2774.26	0.0491292	-0.0168354	0.0168354
281	7982.9	-2937.08	2937.08	0.0489591	-0.017798	0.017798
282	8112.7	-3128.1	3128.1	0.049519	-0.0189369	0.0189369
283	8326.26	-3361.71	3361.71	0.0505661	-0.020326	0.020326
284	8614.33	-3598.86	3598.86	0.0520437	-0.0217017	0.0217017
285	9028.94	-3747.77	3747.77	0.0543219	-0.0224867	0.0224867
286	9704.95	-3709.94	3709.94	0.0582308	-0.0221086	0.0221086
287	10800.3	-3399.41	3399.41	0.0646674	-0.0201166	0.0201166
288	12284	-2848.95	2848.95	0.0733685	-0.0167217	0.0167217
289	13848.4	-2228.33	2228.33	0.0824155	-0.0127136	0.0127136
290	15092.9	-1750.97	1750.97	0.089396	-0.00898785	0.00898785
291	15771.3	-1529.74	1529.74	0.0928801	-0.00653343	0.00653343
292	15928.8	-1472.17	1472.17	0.0931813	-0.00547521	0.00547521
293	15816	-1471.06	1471.06	0.09185	-0.00523068	0.00523068
294	15695.9	-1481.56	1481.56	0.0904831	-0.00536768	0.00536768
295	15727.7	-1496.25	1496.25	0.0900033	-0.00564265	0.00564265
296	15918.6	-1520.8	1520.8	0.0904426	-0.00596636	0.00596636
297	16151.7	-1576.64	1576.64	0.0911057	-0.00649003	0.00649003
298	16330.7	-1646.42	1646.42	0.0914484	-0.00710535	0.00710535
299	16392.9	-1707.63	1707.63	0.0911407	-0.00760333	0.00760333
300	16264.2	-1759.84	1759.84	0.0897738	-0.00788417	0.00788417
301	16373.9	-1826.12	1826.12	0.0902267	-0.00822901	0.00822901
302	15681.4	-1849.89	1849.89	0.0855228	-0.00811285	0.00811285
303	14104.4	-1696.55	1696.55	0.0761312	-0.00701818	0.00701818
304	12326.3	-1323.87	1323.87	0.0658977	-0.00470201	0.00470201
305	12142.2	-1307.79	1307.79	0.0646054	-0.00570461	0.00570461
306	14677	-1960.26	1960.26	0.0779464	-0.0103251	0.0103251
307	19598.2	-2296.76	2296.76	0.103561	-0.0120804	0.0120804
308	24611.9	-1824.83	1824.83	0.128785	-0.00977377	0.00977377
309	28275.4	-1509.36	1509.36	0.14587	-0.00829787	0.00829787
310	30371.8	-2101.04	2101.04	0.154099	-0.010495	0.010495
311	31426.2	-2583.34	2583.34	0.156573	-0.011542	0.011542
312	32096.5	-2888.81	2888.81	0.15705	-0.0117486	0.0117486
313	32447.4	-3093.62	3093.62	0.156083	-0.0120945	0.0120945
314	32613.9	-3204.23	3204.23	0.154305	-0.0123609	0.0123609
315	32787.8	-3281.56	3281.56	0.152589	-0.0124515	0.0124515
316	32967	-3401.92	3401.92	0.15091	-0.0125093	0.0125093
317	33096.1	-3558.05	3558.05	0.149006	-0.0125054	0.0125054
318	33175.4	-3673.35	3673.35	0.146957	-0.0123398	0.0123398
319	33184.1	-3732.55	3732.55	0.144717	-0.0121253	0.0121253
320	33181.6	-3750.3	3750.3	0.14252	-0.0118255	0.0118255
321	33252.1	-3741.3	3741.3	0.1407	-0.0113731	0.0113731
322	33382.6	-3714.03	3714.03	0.139181	-0.0108865	0.0108865
323	33556.6	-3669.71	3669.71	0.137888	-0.0104206	0.0104206
324	33787.8	-3623.45	3623.45	0.136862	-0.00996273	0.00996273
325	34057	-3570.98	3570.98	0.136012	-0.00950694	0.00950694
326	34339	-3513.57	3513.57	0.135228	-0.00911006	0.00911006
327	34649.7	-3463.08	3463.08	0.134547	-0.00871431	0.00871431
328	34983.6	-3444.71	3444.71	0.133947	-0.00840061	0.00840061
329	35325.8	-3433.8	3433.8	0.133382	-0.00814294	0.00814294
330	35651.3	-3417.06	3417.06	0.132757	-0.00790913	0.00790913
331	35976.8	-3414.43	3414.43	0.132121	-0.0077141	0.0077141
332	36283.9	-3418.69	3418.69	0.131426	-0.00755489	0.00755489
333	36560	-3419.56	3419.56	0.130629	-0.00738792	0.00738792
334	36816.1	-3414.48	3414.48	0.129766	-0.00720344	0.00720344
335	37061.4	-3421.35	3421.35	0.12887	-0.00705343	0.00705343
336	37294.2	-3449.45	3449.45	0.127933	-0.00695846	0.00695846
337	37497.7	-3472.92	3472.92	0.126919	-0.006858	0.006858
338	37656.7	-3494.01	3494.01	0.12578	-0.006791	0.006791
339	37786.6	-3525.25	3525.25	0.124562	-0.00678064	0.00678064
340	37918.1	-3567.25	3567.25	0.123367	-0.00679239	0.00679239
341	38043.8	-3609.65	3609.65	0.122179	-0.00679962	0.00679962
342	38145.8	-3641.93	3641.93	0.120949	-0.00678868	0.00678868
343	38234.8	-3671	3671	0.119708	-0.00675966	0.00675966
344	38342.6	-3696.36	3696.36	0.118551	-0.0067018	0.0067018
345	38462.9	-3695.04	3695.04	0.117467	-0.00659258	0.00659258
346	38571.9	-3678.19	3678.19	0.116377	-0.00648331	0.00648331
347	38659.3	-3671.92	3671.92	0.115241	-0.00641328	0.00641328
348	38725.8	-3657.44	3657.44	0.114072	-0.00632479	0.00632479
349	38762.2	-3629.59	3629.59	0.112844	-0.00622008	0.00622008
350	38748.9	-3599.67	3599.67	0.111497	-0.00611955	0.00611955
351	38688.9	-3559	3559	0.110055	-0.00601566	0.00601566
352	38590.8	-3509.96	3509.96	0.108547	-0.00593349	0.00593349
353	38444.9	-3454.79	3454.79	0.106941	-0.00583308	0.00583308
354	38210.2	-3399.36	3399.36	0.10512	-0.00567572	0.00567572
355	37830.1	-3340.91	3340.91	0.102964	-0.00552909	0.00552909
356	37263.4	-3286.57	3286.57	0.100385	-0.00545902	0.00545902
357	36629.5	-3226.72	3226.72	0.0976789	-0.00530681	0.00530681
358	36035.1	-3174.26	3174.26	0.0951225	-0.0050976	0.0050976
359	35358.4	-3124.66	3124.66	0.0924387	-0.00497767	0.00497767
360	34526.3	-3036.15	3036.15	0.0894501	-0.00484924	0.00484924
361	33587	-2909.07	2909.07	0.0862443	-0.00469027	0.00469027
362	32547.2	-2732.93	2732.93	0.0828529	-0.00447208	0.00447208
363	31474.5	-2565.29	2565.29	0.0794881	-0.00422378	0.00422378
364	30480.2	-2532.85	2532.85	0.0763796	-0.00415252	0.00415252
365	29517.5	-2685.52	2685.52	0.0733565	-0.00448057	0.00448057
366	28659.8	-2791.74	2791.74	0.0706202	-0.00457279	0.00457279
367	27870.7	-2732.5	2732.5	0.0681009	-0.00411022	0.00411022
368	27084.7	-2707.8	2707.8	0.0656476	-0.0036446	0.0036446
369	26231.6	-2835.79	2835.79	0.0630661	-0.00379847	0.00379847
370	25340.1	-3069.62	3069.62	0.0604127	-0.00435449	0.00435449
371	24537.9	-3366.66	3366.66	0.058037	-0.00506881	0.00506881
372	23785.5	-3630.72	3630.72	0.0558446	-0.00586921	0.00586921
373	23160.5	-3813.47	3813.47	0.0540164	-0.00655284	0.00655284
374	22581.2	-3999.31	3999.31	0.0523211	-0.00717364	0.00717364
375	21970.6	-4156.53	4156.53	0.0505743	-0.00767909	0.00767909
376	21375.8	-4309.91	4309.91	0.0488584	-0.00812837	0.00812837
377	20845	-4562.11	4562.11	0.0472346	-0.00874244	0.00874244
378	20397.4	-4847.57	4847.57	0.0458198	-0.00941161	0.00941161
379	19972.9	-5151.94	5151.94	0.0444852	-0.010095	0.010095
380	19754.8	-5603.3	5603.3	0.0435835	-0.0110808	0.0110808
381	19897.1	-6100.76	6100.76	0.0434868	-0.0122181	0.0122181
382	20429.7	-6533.35	6533.35	0.044284	-0.0132092	0.0132092
383	21168.9	-6891.99	6891.99	0.0455717	-0.0139801	0.0139801
384	21995.6	-7099.42	7099.42	0.047106	-0.0145413	0.0145413
385	23116.1	-7399.53	7399.53	0.0492583	-0.0153928	0.0153928
386	24393.6	-7735.65	7735.65	0.0517254	-0.0161644	0.0161644
387	25294.6	-7828.2	7828.2	0.0534146	-0.0162445	0.0162445
388	26171.3	-7593.11	7593.11	0.0551172	-0.0155033	0.0155033
389	27929	-7087.24	7087.24	0.0587907	-0.0139825	0.0139825
390	30676.6	-6508.41	6508.41	0.0647292	-0.0122583	0.0122583
391	33594.9	-6313.9	6313.9	0.0710714	-0.0118477	0.0118477
392	36056.2	-6185.68	6185.68	0.0762449	-0.0120615	0.0120615
393	37916.6	-5575.49	5575.49	0.0798317	-0.0108692	0.0108692
394	38621.5	-4737.05	4737.05	0.0805624	-0.00819767	0.00819767
395	38636	-4629.87	4629.87	0.0796039	-0.00630193	0.00630193
396	38777.4	-5276.08	5276.08	0.0789454	-0.00656967	0.00656967
397	38945.5	-5670.7	5670.7	0.0785048	-0.00700729	0.00700729
398	38826.5	-5630.1	5630.1	0.0775977	-0.00704898	0.00704898
399	38601.3	-5669.17	5669.17	0.0764936	-0.00733199	0.00733199
400	38382.4	-5709.1	5709.1	0.0754061	-0.00728514	0.00728514

## Sheet: 1e
	larval stage duration (h)				volume (nl)					volume fold change
wormID	L1	L2	L3	L4	hatch	M1	M2	M3	M4	L1	L2	L3	L4
1	13.8333	8	7.66667	10.1667	0.0213977	0.0695765	0.145173	0.377415	1.17455	3.25159	2.08652	2.59976	3.11209
2		8	7.5	10.8333		0.0674196	0.14499	0.373885	1.08226		2.15057	2.57869	2.89463
3		8	7.66667	10.1667		0.0689784	0.151358	0.40681	1.22472		2.19429	2.68773	3.01055
4	13.6667	7.5	7.33333	9.83333	0.0230058	0.0694843	0.147765	0.39648	1.12166	3.02029	2.12659	2.68318	2.82905
5		7.83333	7.66667	9.66667		0.0680429	0.145523	0.39084	1.14094		2.13869	2.68577	2.91921
6	14	7.83333	7.16667	9.83333	0.0217837	0.0716685	0.163021	0.40695	1.12953	3.29001	2.27466	2.4963	2.7756
7		7.33333	7.16667	9.66667		0.0661949	0.141323	0.383668	1.14377		2.13495	2.71483	2.98114
8		7.5	7.33333	9.83333		0.064571	0.136294	0.374542	1.17309		2.11076	2.74805	3.13206
9	13	8	7.33333	10.3333	0.024547	0.0695992	0.147934	0.37936	1.10571	2.83534	2.12552	2.56438	2.91467
10	14.3333	7.66667	7.83333	10.5	0.0231151	0.0740158	0.164472	0.449196	1.24908	3.20206	2.22212	2.73115	2.7807
11		7.83333	7.83333	10.5		0.0691837	0.148164	0.389816	1.13449		2.1416	2.63098	2.91033
12	13.3333	8	7.5	10.1667	0.0216874	0.0667559	0.15055	0.3878	1.12657	3.07809	2.25523	2.57589	2.90502
13		7.83333	8	10.6667		0.0688927	0.151035	0.409858	1.20179		2.19233	2.71365	2.93222
14		7.66667	7.66667	10.1667		0.0722894	0.160076	0.403471	1.17413		2.21438	2.52049	2.91008
15	13.5	8.16667	7.83333	9.83333	0.0225384	0.069553	0.152558	0.403418	1.16769	3.08598	2.1934	2.64437	2.89449
16		7.83333	7.16667	9.66667		0.0689198	0.145057	0.378963	1.18593		2.10472	2.61251	3.1294
17		7.83333	7.16667	10		0.0691253	0.149842	0.384856	1.15796		2.16768	2.56842	3.00882
18		7.66667	7.5	9.83333		0.0690541	0.154046	0.418268	1.22167		2.2308	2.71522	2.92079
19	13.5	8	7.5	9.83333	0.023718	0.075084	0.165239	0.411431	1.16527	3.16569	2.20072	2.48992	2.83224
20	13.8333	7.83333	8	10.8333	0.023656	0.0708758	0.153079	0.402494	1.11131	2.9961	2.15981	2.62933	2.76106
21	13.3333	7.83333	7.66667	10.3333	0.0221299	0.0651438	0.146373	0.383397	1.12656	2.9437	2.24692	2.61932	2.93837
22	13.1667	8.83333	7.33333	10.5	0.0241558	0.0700474	0.171237	0.405975	1.06557	2.89982	2.44458	2.37084	2.62472
23		7.83333	7.66667	10.1667		0.0670027	0.147684	0.380283	1.14377		2.20415	2.57498	3.00769
24		8.16667	8	10.1667		0.0638086	0.139532	0.391809	1.09069		2.18673	2.80802	2.78372
25	13.1667	8.83333	7.16667	10.5	0.0214714	0.0652548	0.161863	0.419893	1.11131	3.03915	2.48047	2.59413	2.64665
26	17	8.5	8.16667	10.1667	0.0171313	0.0603271	0.137248	0.394572	1.13074	3.52146	2.27506	2.87488	2.86575
27		8	8	10.6667		0.0650938	0.143688	0.383343	1.1039		2.20739	2.66789	2.87967
28		7.83333	8.66667	11.5		0.0682403	0.141609	0.3783	1.1779		2.07515	2.67144	3.11367
29		8.33333	7.33333	11		0.0746497	0.171271	0.428119	1.1785		2.29433	2.49966	2.75274
30	13.6667	8.16667	7.66667	10.6667	0.0227125	0.0682071	0.150526	0.40736	1.20179	3.00307	2.20689	2.70625	2.95019
31	13.1667	8.16667	7.5	10.6667	0.0242907	0.0717777	0.160965	0.408023	1.04713	2.95495	2.24255	2.53485	2.56636
32	12.8333	7.83333	7.33333	10.5	0.0228931	0.0674767	0.146444	0.371152	1.12224	2.94748	2.17029	2.53443	3.02365
33	13.8333	7.33333	6.83333	9.66667	0.0228212	0.0778685	0.176189	0.434052	1.28549	3.41211	2.26265	2.46355	2.9616
34		7.33333	6.83333	9.66667		0.0757182	0.168847	0.439046	1.27446		2.22994	2.60026	2.90278
35		7	7.16667	9.5		0.0775467	0.155669	0.401904	1.16299		2.00742	2.58178	2.8937
36		7.16667	7.16667	9.83333		0.0703552	0.150765	0.390661	1.11964		2.14291	2.59119	2.86601
37		7.33333	7.16667	10		0.0711466	0.150739	0.390002	1.14441		2.11871	2.58727	2.93438
38	13	7.33333	7.33333	10.5	0.0228438	0.0691149	0.143576	0.379763	1.1785	3.02555	2.07735	2.64504	3.10325
39	12.8333	7.33333	6.83333	9.66667	0.0214465	0.0666109	0.150527	0.392355	1.14707	3.10592	2.25979	2.60655	2.92357
40	13.5	7.83333	7.5	9.5	0.0230075	0.0701234	0.154955	0.407995	1.1262	3.04785	2.20975	2.63298	2.76033
41		10.8333	10.1667	12.8333		0.0570489	0.130515	0.381246	1.12846		2.28777	2.92109	2.95994
42		8.66667	8.33333	11.6667		0.062445	0.136703	0.356048	1.04795		2.18917	2.60454	2.94327
43	13.1667	7.33333	7.33333	10.1667	0.0252345	0.0736336	0.149414	0.384312	1.1366	2.91797	2.02916	2.57212	2.95748
44	13.3333	8	8	10.5	0.0226563	0.0736166	0.154741	0.418429	1.14441	3.24927	2.10198	2.70406	2.73502
45		9.66667	9.5			0.0624234	0.14019	0.36174			2.24578	2.58037
46		9	8.83333	11.5		0.070396	0.156691	0.361647	0.997912		2.22585	2.30802	2.75935
47		9.66667	9.5			0.0619712	0.139332	0.362311			2.24833	2.60035
48		9	8.66667	11.3333		0.0674186	0.145885	0.376532	1.05825		2.16387	2.58102	2.81052
49	14.3333	10.6667	10.3333		0.0231481	0.0663923	0.13163	0.309088		2.86815	1.98261	2.34815
50	13.3333	8.33333	8.33333	10.8333	0.0220951	0.0700581	0.15591	0.385402	1.00054	3.17076	2.22544	2.47195	2.59609
51		8	7.66667	9.83333		0.0724401	0.162099	0.422793	1.18603		2.2377	2.60823	2.80522
52	13.3333	8.33333	8.33333	10.8333	0.0229561	0.0698581	0.155524	0.38274	1.00239	3.04312	2.22629	2.46096	2.61899
53	14.5	10.3333	10.5		0.0235647	0.0665433	0.13376	0.307579		2.82385	2.01012	2.29949
54		9.33333	8.5	11.1667		0.0664741	0.147852	0.377904	1.0771		2.2242	2.55596	2.85019
55		7.66667	7.66667	9.66667		0.0632244	0.137351	0.377389	1.20856		2.17244	2.74762	3.20242
56	13	8.16667	8	10	0.0235517	0.070207	0.152703	0.414444	1.2026	2.98097	2.17503	2.71406	2.90171
57	13.5	9.33333	7.66667	11	0.023942	0.0676229	0.164075	0.413168	1.14441	2.82445	2.42632	2.51817	2.76985
58	14.1667	8	7.83333	10.5	0.0206125	0.0692636	0.157224	0.399149	1.04534	3.36027	2.26993	2.53874	2.61892
59		8	7.5	10.3333		0.0753844	0.167652	0.402966	1.14548		2.22396	2.40358	2.84263
60	13.5	8.33333	7.83333	11	0.023356	0.0651401	0.142087	0.377693	1.11131	2.78901	2.18125	2.65819	2.94236
61		7.83333	8.16667	9.83333		0.0671263	0.138055	0.379074	1.09022		2.05665	2.74582	2.87601
62	14.6667	9.66667	7.83333	10	0.0226215	0.0577193	0.138149	0.384443	1.08452	2.55153	2.39347	2.7828	2.82102
63	13.6667	7.33333	7.66667	10	0.0216631	0.0746571	0.167813	0.431095	1.21361	3.44627	2.24778	2.5689	2.81518
64		8.33333	8.33333	12		0.0671115	0.152502	0.398279	1.21361		2.27236	2.61164	3.04713
65		7.83333	7.83333	10.5		0.0723042	0.151691	0.402709	1.10487		2.09796	2.6548	2.7436
66	13.1667	7.5	7.83333	10.3333	0.0239114	0.0731535	0.155725	0.405844	1.16319	3.05935	2.12874	2.60616	2.8661
67	13.5	7.83333	7.5	10.1667	0.0216306	0.0715984	0.158191	0.409839	1.19571	3.31006	2.20942	2.59078	2.91752
68	13.3333	8.33333	7.33333	10	0.0232552	0.0741682	0.179197	0.438261	1.14968	3.18931	2.41609	2.4457	2.62327
69	13.8333	8.83333	7.66667	9.5	0.0227674	0.0713928	0.181114	0.440807	1.12999	3.13575	2.53687	2.43386	2.56345
70		8.33333	8	10.1667		0.0616776	0.140437	0.367955	1.05465		2.27696	2.62006	2.86625
71	15.6667	12	10.1667	10.5	0.0219578	0.0480272	0.0950704	0.315756	0.981344	2.18725	1.97951	3.32128	3.10792
72	13	7.5	7.16667	9.83333	0.0222348	0.0680684	0.146938	0.397515	1.14284	3.06134	2.15868	2.70533	2.87496
73		7.33333	6.66667	9.66667		0.0719047	0.15738	0.411897	1.2361		2.18873	2.61721	3.001
74		7.5	7.33333	9.66667		0.0749562	0.160075	0.410955	1.15314		2.13557	2.56727	2.806
75	13.3333	8.16667	8	10	0.0221383	0.0625236	0.140809	0.381156	1.10588	2.82422	2.25209	2.7069	2.9014
76		8.66667	7.83333	10.3333		0.0683097	0.15508	0.406107	1.06062		2.27025	2.61869	2.61169
77		7.83333	7.5	10.3333		0.0699342	0.152812	0.39385	1.14847		2.18508	2.57735	2.91601
78		8	7.5	9.83333		0.072758	0.160542	0.405076	1.14422		2.20651	2.52318	2.8247
79	13.3333	7.66667	7.83333	10.1667	0.0221477	0.0679265	0.149298	0.402195	1.15271	3.06698	2.19793	2.69391	2.86604
80		10.6667	8.5	10.5		0.0505525	0.123677	0.339488	1.0307		2.4465	2.74496	3.03606
81		8	7	10.3333		0.0739077	0.160624	0.411691	1.22554		2.1733	2.56308	2.97684
82	14.6667	8	7.5		0.0197976	0.0658342	0.14809	0.39628		3.32536	2.24943	2.67595
83	13.1667	7.5	7.33333	10	0.0240394	0.0726863	0.162182	0.42141	1.16183	3.02363	2.23126	2.59838	2.75702
84		8.16667	7.16667	10		0.0740501	0.17234	0.408776	1.16446		2.32734	2.37192	2.84864
85	13.5	8.33333	7.33333	9.83333	0.0236641	0.0717073	0.16196	0.430178	1.14056	3.03021	2.25863	2.65608	2.65136
86		8	8.33333			0.0647638	0.14751	0.405111			2.27767	2.74632
87	13.1667	7.5	7.33333	10.6667	0.0228911	0.0735021	0.161565	0.416683	1.11131	3.21095	2.1981	2.57904	2.66704
88		8.16667	8	10		0.0681581	0.155612	0.400463	1.09639		2.28311	2.57347	2.7378
89		7.66667	7	10.1667		0.0740815	0.167126	0.416316	1.1785		2.25598	2.49103	2.83079
90		6.66667	6.66667	9.5		0.0725835	0.15618	0.397438	1.19022		2.15173	2.54474	2.99474
91	12.8333	6.83333	7	9.5	0.0236285	0.071877	0.153374	0.405789	1.133	3.04197	2.13384	2.64575	2.79209
92	13.3333	7.5	6.66667	9.33333	0.0236528	0.0801493	0.180966	0.459609	1.26636	3.38857	2.25787	2.53975	2.75529
93	12.6667	7.33333	6.83333	9.16667	0.0217925	0.0681324	0.148641	0.378927	1.08711	3.12641	2.18164	2.54929	2.86893
94	12.8333	7.33333	7	9.33333	0.0232037	0.0726532	0.161168	0.412196	1.17324	3.1311	2.21832	2.55755	2.84632
95		6.83333	7.16667	9.83333		0.0729017	0.153731	0.408422	1.22406		2.10875	2.65673	2.99704
96		7	6.66667	9.66667		0.0670868	0.148302	0.386384	1.18367		2.2106	2.60539	3.06345
97		8	8	10.6667		0.0696042	0.140327	0.30914	1.0666		2.01607	2.203	3.45021
98
99
100
101
102		8.83333	8.66667	11.6667		0.062567	0.128636	0.294652	0.936963		2.05598	2.29058	3.1799
103		8.83333	8.83333	12.3333		0.0670472	0.132344	0.297012	0.957404		1.97389	2.24425	3.22345
104
105
106
107
108
109
110	13.6667	8.66667	9.33333	11.8333	0.024413	0.0677885	0.129523	0.30087	0.965236	2.77674	1.91069	2.32291	3.20815
111	14.8333	9	9	12.3333	0.0230526	0.0674965	0.132619	0.302488	0.93125	2.92793	1.96483	2.28087	3.07864
112	14.5	9	9.5		0.0252218	0.0719033	0.139739	0.294996		2.85084	1.94343	2.11105
113	14.8333	9.66667	9.83333	12.3333	0.0210317	0.0604573	0.12228	0.282255	0.894567	2.87458	2.02258	2.30827	3.16936
114	15	10.6667	9.66667	14.8333	0.0229571	0.0647917	0.127981	0.230913	0.57978	2.8223	1.97527	1.80427	2.51082
115	16	10	10.1667		0.0229989	0.060605	0.131573	0.298563		2.63513	2.17099	2.26918
116
117			11.6667				0.122884	0.267908				2.18017
118		9.33333	10.1667	12.5		0.0658482	0.13156	0.283515	0.877325		1.99793	2.15502	3.09446
119
120
121
122
123
124
125	15.1667	10.6667	11.3333	15	0.0210793	0.0573332	0.118449	0.267955	0.773853	2.71988	2.06598	2.26219	2.888
126	14.1667	9.33333	9.83333	12.1667	0.0229323	0.0698636	0.135998	0.313744	0.925236	3.04651	1.94663	2.30696	2.94902
127	13.3333	9.33333	9.33333	12.6667	0.0235885	0.0689455	0.135109	0.302541	0.884237	2.92284	1.95965	2.23923	2.92271
128
129		11.8333	9.66667	11.6667		0.0491111	0.103445	0.197798	0.410628		2.10634	1.91211	2.076
130		11.3333	9.16667	12.3333		0.0546258	0.121938	0.284148	0.881852		2.23223	2.33028	3.10349
131	13.3333	8.83333	9.5	12.5	0.0235661	0.0643144	0.125434	0.287583	0.896296	2.72911	1.95032	2.2927	3.11666
132	12.6667	8.5	7.83333	10.3333	0.0254732	0.0737159	0.152769	0.369499	1.15583	2.89386	2.07241	2.41867	3.12811
133	14	8.66667	7.83333	10.6667	0.0223091	0.0681701	0.140225	0.357265	1.07124	3.0557	2.05699	2.54779	2.99845
134	13.3333	9.33333	9.66667	12.1667	0.0251818	0.0629521	0.126386	0.29309	0.863139	2.49991	2.00765	2.31901	2.94496
135	14.1667	9.66667	9.33333	12	0.0225685	0.0676988	0.1363	0.29151	0.857563	2.99971	2.01333	2.13874	2.9418
136
137
138
139	13.8333	9.16667	9.83333	13.1667	0.0259034	0.0672074	0.129834	0.289708	0.894713	2.59454	1.93183	2.23138	3.08833
140	15.3333	10.5	10	13	0.0228445	0.0613505	0.121938	0.284607	0.847829	2.68557	1.98756	2.33404	2.97895
141	14.1667	9.5	10.5	12.8333	0.0252168	0.0712106	0.135287	0.313196	0.928182	2.82394	1.89981	2.31506	2.96358
142	13.6667	10.5	9.66667	12.6667	0.0257136	0.0666223	0.140663	0.329134	0.963589	2.59094	2.11135	2.33987	2.92765
143	15	10	9	12.8333	0.0225799	0.0658022	0.133713	0.304498	0.897564	2.91419	2.03204	2.27726	2.94768
144	13.6667	8.5	8.83333	10.8333	0.0249087	0.07076	0.141848	0.346537	1.10689	2.84077	2.00464	2.44301	3.19415
145	14.8333	8.5	8.5	11.3333	0.0210161	0.0618464	0.128202	0.335391	1.11477	2.94281	2.0729	2.61612	3.32381
146
147	17.5	12	8.66667	12.3333	0.0214179	0.0603178	0.155553	0.366354	0.999001	2.81623	2.57889	2.35517	2.72687
148	18.3333	13.1667	10.3333	12.1667	0.0229246	0.0422582	0.0995181	0.259339	0.828358	1.84336	2.355	2.60595	3.19411
149
150	14.5	10	9.66667	13.5	0.0228617	0.0665629	0.133578	0.296593	0.866855	2.91155	2.00679	2.22038	2.92271
151
152
153		10.1667	9.83333			0.067625	0.129781	0.278234			1.91913	2.14387
154	14	9.66667	9.66667	13.3333	0.0227586	0.0651592	0.130301	0.298561	0.864281	2.86306	1.99974	2.29131	2.89482
155	15.3333	10.5	9.5	12.6667	0.0228966	0.0578393	0.12802	0.294603	0.852504	2.52611	2.21338	2.30122	2.89374
156	13.8333	8.16667	8.33333	10.6667	0.0238183	0.0702372	0.139655	0.34695	1.10656	2.94888	1.98833	2.48434	3.1894
157
158	13.1667	9.33333	9.66667	13.1667	0.0251921	0.0638879	0.126808	0.300511	0.886098	2.53603	1.98485	2.36981	2.94864
159	17	11.5	10		0.0233183	0.0596764	0.126935	0.289579		2.55921	2.12706	2.28131
160		10.8333	9.83333	13.1667		0.0640778	0.133809	0.281503	0.852462		2.08823	2.10377	3.02825
161
162			10.5				0.12332	0.271901				2.20485
163	14.1667	9.5	10.8333	14.1667	0.0231252	0.0654149	0.125682	0.29001	0.800411	2.82873	1.92131	2.30749	2.75994
164	14.1667	9	9.83333	12.3333	0.023264	0.0622275	0.124669	0.332557	0.967818	2.67484	2.00343	2.66753	2.91023
165	14.1667	9.16667	9.16667	11.8333	0.0243854	0.068645	0.143561	0.360268	1.02846	2.81501	2.09135	2.50951	2.8547
166
167	13.3333	8.33333	8.16667	10.8333	0.0240251	0.0700566	0.140977	0.366322	1.1379	2.91598	2.01233	2.59846	3.10628
168	13.5	8.5	8.33333	10.6667	0.0244639	0.072544	0.141405	0.338062	1.09715	2.96535	1.94924	2.39073	3.2454
169	14.1667	9.33333	9.16667	12.3333	0.0226103	0.0664833	0.138368	0.343393	1.01462	2.9404	2.08125	2.48173	2.9547
170	14.6667	10.6667	9.66667	13.8333	0.0229477	0.0632034	0.131936	0.327887	0.886098	2.75424	2.08748	2.4852	2.70245
171	15	9.16667	10	13.5	0.023803	0.0625491	0.118449	0.290119	0.854498	2.62778	1.8937	2.44931	2.94534
172	20.6667	11.1667	10.8333	13	0.0198491	0.061648	0.11971	0.319134	0.869118	3.10583	1.94183	2.66589	2.72337
173
174
175
176
177
178
179	13	8.33333	8.5	10.6667	0.0237543	0.0672639	0.138037	0.332373	1.07144	2.83166	2.05217	2.40785	3.22362
180
181
182				11.8333				0.280989	0.85242				3.03364
183
184
185	14.3333				0.0235096	0.0628602				2.67381
186	14.8333	10.1667	10.5	13.1667	0.023088	0.0698364	0.134198	0.334055	0.903411	3.02479	1.9216	2.48928	2.70438
187	13.5	9	9.83333	13.6667	0.0253285	0.0672757	0.131965	0.317406	0.912193	2.65612	1.96155	2.40523	2.87391
188		10.1667	10.3333	14.3333		0.0627517	0.129434	0.309846	0.930016		2.06264	2.39385	3.00155
189	14.8333	10.3333	10	12.6667	0.0228506	0.0652796	0.132471	0.335677	0.934627	2.85679	2.02928	2.53398	2.7843
190	13.8333	8.83333	8.66667	12.1667	0.0267615	0.0749328	0.146686	0.346903	0.966712	2.80002	1.95757	2.36493	2.78669
191
192	13.8333	8.16667	8.33333	11.3333	0.0218528	0.0664874	0.135259	0.331865	1.07531	3.04252	2.03435	2.45355	3.24019
193	14.5	10.1667	9.33333	12.1667	0.0221459	0.0696409	0.147928	0.364703	1.03445	3.14464	2.12415	2.46541	2.83641
194		9.16667	9.66667	12.1667		0.065886	0.134988	0.335331	0.976113		2.04881	2.48416	2.91089
195	16.1667	9.66667	10.8333	13.6667	0.0234724	0.0605446	0.117044	0.304104	0.889597	2.5794	1.93319	2.5982	2.9253
196	14.3333	10.5	10.1667	13.8333	0.0214133	0.0668096	0.143647	0.338173	0.912193	3.12001	2.15009	2.3542	2.69741
197	13.5	9.5	9.66667	13.1667	0.0234606	0.0702498	0.133568	0.323765	0.903411	2.99437	1.90132	2.42398	2.79033
198		9.66667	9.5	12.8333		0.0683967	0.13299	0.321417	0.928768		1.9444	2.41684	2.88961
199
200
201
202
203
204
205
206
207		9.33333	9.66667	12.3333		0.0693256	0.136275	0.301955	0.852462		1.96573	2.21577	2.82315
208	13.8333	9.33333	9.5	12.5	0.0232435	0.0642578	0.127808	0.307561	0.97611	2.76456	1.98899	2.40642	3.17372
209	15	13	10.8333	15.5	0.0229169	0.0683508	0.153512	0.350022	0.939057	2.98255	2.24594	2.2801	2.68285
210
211	21.6667	14.6667			0.0236479	0.053579	0.097611			2.26569	1.82181
212	13.6667	9.83333	9.33333	11.8333	0.0264503	0.0744117	0.159243	0.39066	1.04252	2.81326	2.14002	2.45324	2.66861
213		9.83333	9	12.1667		0.0642931	0.137248	0.34456	1.01059		2.13472	2.5105	2.933
214	14	8.66667	9.5	12.1667	0.0247353	0.0719958	0.143562	0.357504	1.05907	2.91065	1.99403	2.49024	2.96241
215	13.3333	8.66667	8.66667	11.1667	0.0239147	0.0691778	0.141495	0.353521	1.04942	2.89269	2.04539	2.49846	2.96847
216
217
218	14.1667	8.83333	9.16667	11.6667	0.0247826	0.0700239	0.137371	0.339614	1.01367	2.82552	1.96178	2.47223	2.98477
219
220	14.6667	9.5	10.6667	12.8333	0.0228709	0.0631529	0.118067	0.291007	0.921061	2.76127	1.86954	2.46477	3.16508
221	14	9.16667	9.83333	12.6667	0.0232039	0.0661625	0.13118	0.29652	0.903411	2.85135	1.9827	2.26039	3.04672
222	14	10.1667	9.16667	12.6667	0.025133	0.066949	0.147493	0.317243	0.89131	2.66378	2.20307	2.1509	2.80955
223	14.1667	9.66667	9.33333	12.3333	0.0248253	0.0633461	0.130389	0.29224	0.894713	2.55168	2.05836	2.24129	3.06157
224	13.6667	8.83333	9.83333	11.8333	0.0252905	0.0685452	0.13761	0.315727	0.966945	2.71031	2.00758	2.29436	3.0626
225
226
227
228	12.8333	8.16667	7.66667	10.5	0.0256503	0.0724802	0.146714	0.332941	1.10664	2.82571	2.0242	2.26931	3.32383
229	14.3333	9	8.83333	11	0.0244993	0.0681611	0.137275	0.318401	0.972429	2.78217	2.01397	2.31945	3.0541
230
231			8.83333				0.135553	0.312344				2.30422
232
233
234	14.8333	9.16667	9	12	0.0256639	0.0655626	0.135135	0.288691	0.90329	2.55466	2.06117	2.13631	3.12892
235
236
237	14.1667	9.16667	9		0.0236046	0.0652154	0.130923	0.299654		2.76282	2.00754	2.28879
238	14.1667	9.83333	8.16667	11.5	0.0234251	0.0614711	0.142326	0.313954	0.961725	2.62416	2.31533	2.20588	3.06327
239
240		7.33333	7.33333	10.1667		0.0687745	0.137894	0.343322	1.12389		2.00501	2.48976	3.27357
241
242
243
244
245
246
247			8	10.6667			0.131059	0.312338	0.940915			2.38319	3.01249
248	13.3333	8.33333	7.83333	10.3333	0.0226939	0.0659587	0.141739	0.369667	1.14323	2.90645	2.14891	2.60808	3.0926
249	13.1667	8.16667	7.16667		0.0255453	0.0729376	0.15903	0.410659		2.85522	2.18036	2.58227
250	13	8.16667	7.83333	10.1667	0.0235894	0.0661556	0.141102	0.336189	1.07957	2.80447	2.13288	2.38259	3.21122
251
252		7.66667	7.33333	9.83333		0.0692928	0.154425	0.401131	1.19296		2.22859	2.59758	2.974
253		8	7.66667	9.66667		0.0688326	0.149791	0.399178	1.20182		2.17617	2.66489	3.01075
254		8.33333	7.5	9.83333		0.0659681	0.144582	0.3526	1.12681		2.1917	2.43875	3.19573
255	13	8.5	8	9.83333	0.0241062	0.0689254	0.14645	0.381817	1.1771	2.85924	2.12477	2.60715	3.08288
256	13.8333	8.16667	8.5	10	0.0232282	0.0655702	0.139602	0.386958	1.19189	2.82288	2.12905	2.77186	3.08014
257	14	8.33333	7.83333	10	0.0214199	0.0681654	0.148808	0.384001	1.21537	3.18234	2.18304	2.58051	3.16502
258
259		8	8	10.3333		0.063195	0.130657	0.356167	1.14036		2.06753	2.72597	3.20175
260	14.3333	8	8	9.66667	0.0220545	0.0677613	0.143987	0.387022	1.21184	3.07246	2.12491	2.6879	3.13119
261
262	13.3333	7.83333	7.33333	9.66667	0.0220339	0.0639077	0.14051	0.349743	1.13605	2.90043	2.19864	2.4891	3.24825
263
264
265	13.3333	8.33333	8.16667	10.5	0.0228233	0.0670286	0.139963	0.377441	1.13819	2.93686	2.08811	2.69672	3.01555
266		8.16667	8.5	10.6667		0.0678368	0.145168	0.387179	1.18789		2.13996	2.66711	3.06806
267
268
269
270		8.16667	7.83333	10.5		0.0679631	0.141599	0.33853	1.09659		2.08347	2.39076	3.23926
271	13.8333	8.33333	8.16667	11.3333	0.0229217	0.0702989	0.143466	0.355632	1.02449	3.06692	2.0408	2.47886	2.88076
272		8.5	8	9.83333		0.0649297	0.139669	0.327056	0.98307		2.15109	2.34165	3.00581
273
274
275	15.1667	8.83333	8	10.1667	0.0242513	0.0665943	0.144415	0.344569	1.07527	2.74602	2.16858	2.38596	3.12061
276		8.33333	8.16667	10.8333		0.0665752	0.138	0.355586	1.17499		2.07284	2.57671	3.30438
277	14.1667	8.5	7.83333	10.3333	0.0243127	0.0768989	0.167788	0.423549	1.12856	3.16291	2.18193	2.52431	2.66453
278	13.6667	8.66667	8.66667	10.5	0.0245613	0.068948	0.147961	0.393511	1.15718	2.80718	2.14599	2.65955	2.94066
279	14.1667	9	8.5	10.3333	0.0220269	0.0642883	0.139514	0.373905	1.10335	2.91863	2.17012	2.68006	2.95089
280	18.6667	11.6667	9.5	10.5	0.0198667	0.0647019	0.152946	0.404963	1.06003	3.25681	2.36386	2.64775	2.6176
281
282	15	8.83333	8.5	10.3333	0.0225538	0.0663195	0.153028	0.421959	1.19688	2.9405	2.30744	2.75739	2.83649
283
284
285		8.16667	7.66667	10		0.0721265	0.156191	0.411534	1.20675		2.16551	2.63482	2.93231
286
287	14.3333	8.83333	8.33333	10.8333	0.0215079	0.0673686	0.145931	0.382178	1.14917	3.13227	2.16615	2.6189	3.0069
288	25.3333	11.6667	9.83333	11.5	0.0188923	0.0606707	0.141413	0.39045	1.03445	3.2114	2.33084	2.76105	2.64938
289	14.5	8.83333	8.83333	10.8333	0.0209409	0.0649524	0.13929	0.378818	1.09445	3.10171	2.14449	2.71964	2.88911
290	14	9.16667	9	10.6667	0.0263798	0.069136	0.149153	0.370295	1.04298	2.62079	2.15739	2.48265	2.81662
291		8.83333	8.33333	11.5		0.0647026	0.136466	0.34414	1.05466		2.10912	2.5218	3.06463
292		8.66667	8.5	10.6667		0.062467	0.130007	0.335904	1.0373		2.08121	2.58374	3.08807
293		8.66667	8.16667	10.5		0.0659385	0.140359	0.351008	1.09627		2.12864	2.50078	3.12321
294		7.66667	7.5	9.5		0.0686289	0.146659	0.358961	1.13505		2.13699	2.44759	3.16204
295
296		9.16667	8.16667	10.1667		0.0651175	0.141384	0.355422	1.02623		2.17122	2.51387	2.88735
297		11.8333	8.5	12.3333		0.0533572	0.122179	0.320213	0.886098		2.28983	2.62086	2.76721
298		9	8.83333	10.3333		0.0670584	0.142129	0.382308	1.07919		2.11949	2.68986	2.82282
299	14	8.83333	9	11.1667	0.0239675	0.0692414	0.146117	0.366456	1.03445	2.88897	2.11026	2.50796	2.82285
300	15.1667	9.5	9.16667	11.3333	0.0206808	0.0593387	0.129918	0.34176	0.93088	2.86927	2.18943	2.63058	2.72379
301
302
303	13.8333	8.5	8.16667	10	0.0250855	0.0667312	0.141332	0.376709	1.08306	2.66015	2.11793	2.66542	2.87506
304		8.5	8	10.1667		0.0696075	0.149275	0.398825	1.20052		2.14452	2.67176	3.01013
305		12.6667	7.83333	11.1667		0.0396956	0.109524	0.296757	1.04286		2.7591	2.70951	3.5142
306	15.1667	9.5	9.66667	11.8333	0.0216209	0.0665504	0.136522	0.311295	0.881824	3.07806	2.05142	2.28017	2.83276
307
308	15.1667	9	8.5	11.3333	0.0226161	0.0658618	0.144223	0.367337	1.04618	2.91216	2.18978	2.54701	2.84801
309	15	9.66667	8.5	10.8333	0.023368	0.0673028	0.144069	0.389504	1.05654	2.88013	2.14061	2.70359	2.71252
310		8.66667	8.83333	11.1667		0.0644578	0.142954	0.385863	1.07425		2.2178	2.6992	2.78401
311		9.16667	8.66667	11.1667		0.0699967	0.160941	0.412082	1.151		2.29927	2.56045	2.79313
312	14.3333	9.33333	8.66667	10.8333	0.0224682	0.0665434	0.146425	0.378901	1.05466	2.96167	2.20045	2.58767	2.78347
313	13.8333	8.5	8.5	10.8333	0.0220223	0.0647139	0.136142	0.343536	1.05466	2.93856	2.10375	2.52337	3.07001
314	14.5	8.66667	8.66667	10.6667	0.0261394	0.0671884	0.141636	0.371483	1.17871	2.57039	2.10805	2.6228	3.173
315	13.3333	8.33333	7.83333	9.83333	0.0225685	0.0619014	0.13594	0.346866	1.0758	2.74282	2.19608	2.55161	3.10148
316
317		8.5	8	10.3333		0.0703432	0.149399	0.372452	1.10368		2.12386	2.49301	2.96327
318		9.33333	8.83333	10.8333		0.0635997	0.136937	0.361112	1.0638		2.15311	2.63706	2.9459
319	14	8.5	7.83333	10.6667	0.0254993	0.0736059	0.164377	0.390604	1.11769	2.88659	2.2332	2.37627	2.86145
320	14.3333	8.5	8.66667	10.8333	0.0227673	0.0692371	0.147235	0.39781	1.12856	3.04108	2.12653	2.70188	2.83693
321	14	8.83333	8.83333	11.1667	0.0235551	0.065682	0.142319	0.381468	1.11769	2.78844	2.16679	2.68037	2.92997
322	14.5	8.83333	8.66667	10.8333	0.0232611	0.0716178	0.155128	0.403175	1.13953	3.07887	2.16605	2.59899	2.82639
323	14.1667	9	8	10.3333	0.0241157	0.0713292	0.165197	0.407949	1.15029	2.95779	2.31599	2.46946	2.8197
324	14.1667	8.5	8.5	11	0.0213278	0.0676454	0.146055	0.384368	1.09804	3.1717	2.15912	2.63168	2.85674
325
326		8.33333	7.33333	9.83333		0.0658932	0.14752	0.394447	1.18473		2.23877	2.67385	3.00352
327
328		9.66667	7.83333	10.3333		0.0680309	0.168247	0.416121	1.13981		2.47309	2.47328	2.73913
329
330	13.3333	8.5	8.33333	10.8333	0.0229769	0.066998	0.144839	0.407824	1.13369	2.91589	2.16184	2.81571	2.77985
331		8.5	8.16667	11.1667		0.0691719	0.149206	0.381797	1.1297		2.15704	2.55885	2.95891
332	14.3333	9.33333	8.66667	11.1667	0.0224686	0.0670578	0.146201	0.382593	1.0919	2.98451	2.18022	2.61691	2.85396
333	13.6667	9.33333	8.83333	11	0.0238181	0.0666842	0.144903	0.396522	1.15029	2.79973	2.17297	2.73647	2.90095
334	14.8333	9.16667	8.16667	10.6667	0.0234823	0.0694403	0.157779	0.395488	1.11397	2.95713	2.27215	2.5066	2.81669
335	13.8333	8.66667	8.5	10.6667	0.0217657	0.065932	0.145984	0.389842	1.14675	3.02916	2.21417	2.67043	2.94157
336		8.33333	8.66667	10.3333		0.0674879	0.137623	0.361148	1.02443		2.03922	2.62419	2.83659
337	14	8.16667	7.33333	9.66667	0.0235324	0.0668815	0.14674	0.354542	1.1058	2.8421	2.19403	2.41612	3.11896
338	13.6667	8	7.83333	10	0.023799	0.0691029	0.147318	0.414161	1.16179	2.9036	2.13187	2.81133	2.80517
339	13.6667	8.5	8	10.1667	0.023131	0.0703244	0.145972	0.386082	1.16179	3.04027	2.07569	2.64491	3.00918
340		8.5	8	11		0.0662913	0.145804	0.368326	1.12856		2.19945	2.52616	3.06402
341		8.66667	8.33333	10.8333		0.0672648	0.143288	0.379379	1.13953		2.13021	2.64767	3.00367
342	19.5	10.8333	8.33333	11.5	0.0189324	0.0521305	0.131181	0.339578	0.9704	2.75351	2.5164	2.58862	2.85766
343	13.8333	8.83333	8.33333	10.6667	0.0244645	0.0695614	0.14964	0.394255	1.112	2.84336	2.15119	2.6347	2.82051
344	14	9.5	9.66667	11.3333	0.025603	0.0690632	0.148908	0.391408	1.08142	2.69747	2.15611	2.62853	2.7629
345	14.1667	8.5	8.5	10.8333	0.0243463	0.0726051	0.152843	0.413475	1.21938	2.98218	2.10512	2.70524	2.94909
346	13.8333	8.5	8.16667	10.5	0.0248367	0.0661221	0.145144	0.380822	1.15061	2.66227	2.1951	2.62375	3.02138
347	14.6667	8.83333	8.33333	10.6667	0.0250521	0.0696503	0.151099	0.392349	1.22523	2.78022	2.16939	2.59663	3.12282
348		8.16667	7.66667	10		0.0673456	0.141712	0.355635	1.17309		2.10425	2.50956	3.29857
349	13.5	8.33333	7.5	9.83333	0.0237822	0.0658762	0.1383	0.333649	1.15608	2.76998	2.0994	2.41249	3.46497
350	17	11.3333	8.33333	10.5	0.0217488	0.0469597	0.122273	0.291049	0.977371	2.15919	2.60378	2.38033	3.35809
351	14.1667	8.83333	8	10	0.0224441	0.0681271	0.149313	0.382335	1.07527	3.03541	2.19168	2.56063	2.81236
352
353		8.5	8.66667	10.8333		0.0700885	0.149609	0.390258	1.05466		2.13457	2.60852	2.70246
354	13.5	8.33333	8.33333	10.1667	0.0242352	0.0684432	0.146194	0.39871	1.07768	2.82413	2.13599	2.72727	2.70291
355	13.8333	8.5	8.33333	10.1667	0.0229317	0.0706346	0.149952	0.389997	1.00057	3.08021	2.12293	2.60081	2.56558
356	14.1667	8.66667	8.16667	10.1667	0.022927	0.0681015	0.146753	0.357427	1.11577	2.97037	2.15492	2.43557	3.12166
357		8.5	8	9.83333		0.0667374	0.138212	0.342233	1.02223		2.07098	2.47614	2.98693
358
359
360
361
362
363
364	14.1667	8.33333	6.83333		0.0231139	0.0687535	0.144713	0.33741		2.97456	2.1048	2.33159
365	14.1667	9.16667	7.5	10	0.0247318	0.0711707	0.160402	0.389711	1.17095	2.8777	2.25376	2.42959	3.00467
366
367
368		8.5	7.83333	11.1667		0.0663606	0.135109	0.332177	1.07147		2.03598	2.45859	3.22561
369		8.5	8	10		0.0670134	0.140504	0.336385	1.01162		2.09666	2.39412	3.00732
370
371
372	12.3333	7.66667	7.5	10	0.0233244	0.0679874	0.138438	0.318369	1.06647	2.91486	2.03623	2.29972	3.34979
373
374	16.3333	8.33333	7.5	9.33333	0.0203567	0.0617139	0.139811	0.346813	1.06335	3.03163	2.26547	2.48059	3.06607
375
376
377
378
379
380
381	12.8333	7.16667	6.83333	9.66667	0.0229738	0.0599805	0.121974	0.260654	0.898834	2.61082	2.03356	2.13696	3.44838
382
383		6.83333	7	9.5		0.0730638	0.143512	0.313233	0.984358		1.9642	2.18263	3.14258
384
385
386	12.3333	7.66667	7.16667	9.66667	0.0249902	0.0631161	0.139347	0.318549	0.981886	2.52564	2.20779	2.28601	3.08237
387
388	12.5	7.16667	7	9.5	0.0231841	0.067249	0.135732	0.337421	1.01121	2.90065	2.01835	2.48594	2.99688
389
390	12.1667	6.83333	7	9.5	0.0259432	0.0704007	0.139554	0.325771	0.967884	2.71365	1.98228	2.33438	2.97105
391
392
393
394		7.33333	6.83333	9.16667		0.0652652	0.133044	0.279132	0.90127		2.03852	2.09804	3.22883
395		8	6.16667	9.5		0.070909	0.139624	0.322059	0.96046		1.96906	2.30661	2.98225
396		8	7	9.5		0.063212	0.140809	0.31441	0.874062		2.22756	2.23289	2.78001
397	12	7	7	9.33333	0.0230993	0.0716747	0.142584	0.329814	0.931421	3.1029	1.98932	2.31312	2.82408
398	12.5	7.16667	7	9.5	0.0209619	0.0650476	0.130785	0.334157	0.974027	3.10313	2.01061	2.555	2.91488
399
400		7	6.33333	9.16667		0.0719044	0.142655	0.314448	0.94757		1.98395	2.20427	3.01343
401	13	7	6.83333	9.16667	0.0263925	0.0708896	0.142394	0.311973	0.956143	2.68598	2.00867	2.19091	3.06483
402	12	7.5	7	9.66667	0.0259448	0.0696722	0.140181	0.329538	0.936175	2.68541	2.012	2.3508	2.84087
403	14	7.66667	7	9.83333	0.0220684	0.0719968	0.149382	0.33388	0.947918	3.26244	2.07485	2.23507	2.8391
404	13.8333	7.83333	7.5	9.66667	0.0196472	0.0639076	0.136403	0.326014	0.888825	3.25275	2.13438	2.39008	2.72634
405
406		7	6.66667	9.33333		0.0732352	0.141293	0.332285	0.866951		1.9293	2.35175	2.60906
407	17.3333	7.83333	7.5	9.66667	0.0206716	0.0647592	0.132548	0.295167	0.748448	3.13277	2.04677	2.22688	2.53568
408	14	7	7	9.5	0.0225273	0.0746237	0.146522	0.340719	1.02525	3.31258	1.96348	2.32537	3.00909
409
410
411
412	12.6667	7.33333	6.83333	9.33333	0.0232169	0.0746803	0.154116	0.363815	0.935516	3.21664	2.06368	2.36066	2.5714
413	13.3333	7.16667	7.16667	9.83333	0.0230471	0.0707319	0.148371	0.38419	1.02285	3.06902	2.09766	2.58938	2.66236
414	13.1667	7.16667	6.66667	9.33333	0.022716	0.0708713	0.143924	0.369979	1.04968	3.11989	2.03078	2.57065	2.83712
415	12.8333	7.16667	6.66667	9.83333	0.0249185	0.0711671	0.141034	0.337676	0.93702	2.856	1.98173	2.39428	2.77491
416		6.83333	7	10		0.0687724	0.135945	0.33188	0.918098		1.97674	2.44128	2.76635
417
418
419	12.3333	7.33333	7.16667	9.16667	0.0251172	0.0707078	0.154516	0.363854	0.992434	2.81511	2.18527	2.3548	2.72756
420		7	6.5	9.16667		0.0722928	0.149246	0.380258	1.02563		2.06447	2.54786	2.6972
421	12.6667	7.16667	6.83333	9.5	0.0246901	0.075097	0.154523	0.389778	1.01368	3.04158	2.05764	2.52247	2.60065
422	12.1667	7.5	7	9.66667	0.0246818	0.0697358	0.141565	0.365765	1.00011	2.82539	2.03001	2.58373	2.7343
423
424	13.8333	7	7.16667	9.5	0.0217871	0.0720274	0.138994	0.361537	1.02643	3.30596	1.92974	2.60109	2.83909
425	13	6.83333	6.83333	9.33333	0.0226979	0.0718536	0.142626	0.350598	0.978782	3.16565	1.98496	2.45816	2.79175
426		6.66667	6.66667	9.66667		0.0714399	0.143078	0.334392	1.13953		2.00277	2.33713	3.40776
427	12.3333	7.16667	6.83333	9.5	0.0237172	0.0660923	0.13693	0.314403	1.04421	2.78668	2.0718	2.29609	3.32125
428		7.5	6.5	9.83333		0.0658987	0.137592	0.314585	1.0824		2.08793	2.28636	3.44073
429	12.6667	7	6.83333	10	0.0220937	0.068889	0.138073	0.35974	1.10693	3.11805	2.00428	2.60543	3.07703
430	12	7.16667	6.83333	9.83333	0.0243597	0.0699162	0.139985	0.360665	1.11183	2.87016	2.00219	2.57645	3.08273
431	13.1667	7.83333	6.66667	9.83333	0.0231016	0.0654996	0.140484	0.376582	1.06551	2.83528	2.14481	2.6806	2.82941
432	16.6667	11.1667	7.66667	10.1667	0.0216288	0.0396956	0.11886	0.319194	0.971148	1.83531	2.9943	2.68546	3.0425
433	12.5	7.16667	6.83333	10.3333	0.0241242	0.0682522	0.140656	0.364239	1.19601	2.8292	2.06083	2.58957	3.28358
434
435
436		6.83333	6.66667	9.33333		0.0696057	0.143478	0.36676	1.13328		2.0613	2.55621	3.08997
437
438	12.1667	7.16667	6.83333	9.5	0.0245201	0.0697413	0.1417	0.332972	1.08259	2.84424	2.0318	2.34983	3.25129
439	12.5	7.16667	7.16667	9.66667	0.0220354	0.0678952	0.139451	0.389349	1.08572	3.08118	2.05391	2.79202	2.78855
440		7	6.83333	10.3333		0.0695762	0.149328	0.366081	1.16179		2.14624	2.45153	3.1736
441
442	12.8333	9.83333	8.33333	9.83333	0.0224409	0.0501813	0.111037	0.281314	0.834439	2.23615	2.21272	2.53352	2.96622
443	12.3333	7.33333	7.33333	9.66667	0.0230173	0.0619194	0.128265	0.339505	1.00833	2.69012	2.07148	2.64691	2.96999
444
445	12.3333	7.16667	7	9.66667	0.0232131	0.0670884	0.138266	0.318409	0.995181	2.8901	2.06095	2.30288	3.12548
446	14	7.83333	6.83333	9.33333	0.0246682	0.0698586	0.154685	0.341328	1.07139	2.83193	2.21425	2.2066	3.13889
447
448	11.8333	6.83333	7	9.66667	0.0265359	0.0723044	0.143426	0.332445	1.10789	2.72477	1.98365	2.31788	3.33254
449		6.83333	7	9.5		0.0708396	0.144418	0.329492	1.01813		2.03866	2.28151	3.09001
450		6.83333	7.33333	10.1667		0.0708608	0.140735	0.347458	1.06183		1.98608	2.46887	3.05601
451	12.1667	7.33333	7	10.1667	0.0228302	0.0670395	0.133556	0.335663	0.930016	2.93643	1.99219	2.51328	2.77068
452	12.3333	7.66667	7	9.83333	0.0250812	0.0646899	0.134459	0.339857	0.921061	2.57921	2.07852	2.52759	2.71015
453		7.33333	7	9.83333		0.0692707	0.136896	0.327327	1.00069		1.97624	2.39107	3.05716
454		7	7	10.1667		0.0715086	0.139037	0.347441	1.01462		1.94434	2.4989	2.92028
455	12.5	7.16667	7	9.83333	0.0228563	0.0680428	0.141393	0.344819	1.09627	2.97699	2.078	2.43873	3.17927
456	13.1667	7.33333	7.16667	9.66667	0.0224492	0.0655555	0.139833	0.352089	1.13673	2.92017	2.13304	2.51793	3.22854
457		6.83333	6.66667	10		0.0728906	0.146367	0.341611	1.13953		2.00804	2.33393	3.33575
458		7.16667	6.83333	10		0.0645975	0.139852	0.338028	0.869118		2.16497	2.41704	2.57114
459	12.1667	7	6.83333	9.83333	0.0257891	0.0742722	0.148014	0.357539	1.02451	2.87998	1.99286	2.41557	2.86544
460	12.5	7.5	7.16667	10.3333	0.0230835	0.0648501	0.136382	0.356893	0.939057	2.80937	2.10303	2.61687	2.6312
461		7	7			0.0610827	0.128534	0.277511			2.10426	2.15905
462		7.16667	6.83333	10.1667		0.0666237	0.134342	0.321265	0.903411		2.01642	2.3914	2.81204
463		7.33333	7.33333	10.3333		0.0687472	0.138876	0.316811	0.921061		2.0201	2.28125	2.90729
464
465	12.1667	7.33333	6.83333	10.1667	0.0235421	0.0717017	0.140359	0.326978	1.05466	3.04568	1.95753	2.32959	3.22547
466	12.8333	7.16667	6.66667	9.66667	0.0252102	0.0740314	0.149546	0.360979	1.07806	2.93656	2.02003	2.41383	2.98648
467	13.3333	7.5	7.5	10.1667	0.0256881	0.0771478	0.151427	0.37452	0.853695	3.00325	1.96281	2.47327	2.27944
468		7	7.16667	10		0.0657831	0.132656	0.321325	0.939057		2.01656	2.42225	2.92245
469		7.33333	7.16667	9.83333		0.0674279	0.139178	0.336755	0.886098		2.0641	2.4196	2.63129
470	12.5	7	6.83333	10.1667	0.0268734	0.0681803	0.136824	0.343071	0.912193	2.53709	2.00679	2.50739	2.65891
471	12	7.33333	7	9.66667	0.0258453	0.0688065	0.137697	0.356689	0.911927	2.66225	2.00122	2.59039	2.55665
472		7.66667	7.16667	9.66667		0.0637175	0.132354	0.34181	0.901763		2.07719	2.58255	2.6382
473		7.66667	7.5	9.16667		0.0611843	0.133248	0.350042	0.923277		2.17782	2.62699	2.63762
474
475	12.5	7	6.83333	9.33333	0.0234178	0.0692436	0.138509	0.354091	0.986244	2.95687	2.00032	2.55644	2.78529
476		7.16667	7.16667	9.66667		0.0687026	0.136189	0.358526	1.00117		1.9823	2.63256	2.79245
477		7.16667	7	9.83333		0.0681363	0.144739	0.372637	0.957404		2.12426	2.57454	2.56927
478		7.33333	7.16667	9.83333		0.0641618	0.12991	0.33223	0.939057		2.02472	2.55739	2.82653
479		7.16667	7.16667	10.3333		0.0651641	0.136212	0.343694	0.903411		2.09029	2.52323	2.62854
480
481	12	7.16667	6.83333	9.83333	0.0248381	0.0669022	0.133578	0.306208	0.917142	2.69353	1.99662	2.29235	2.99516
482	12.8333	7	7.16667	9.66667	0.0231453	0.0724833	0.144822	0.350433	1.09388	3.13166	1.99801	2.41975	3.12151
483	12.1667	7.5	6.83333	9.5	0.0248205	0.0656212	0.13459	0.331159	1.06321	2.64383	2.05101	2.4605	3.21056
484		7	7	10.1667		0.0676295	0.141066	0.335734	0.939057		2.08587	2.37997	2.79703
485	13	7	6.83333	10.5	0.0229954	0.0643785	0.130472	0.296006	0.820103	2.79962	2.02664	2.26874	2.77056
486		7	6.66667	9.83333		0.0682272	0.138043	0.328417	0.877567		2.02328	2.37909	2.67211
487	12.8333	7.33333	6.83333	10.3333	0.0212057	0.0655769	0.136064	0.329993	0.894713	3.09242	2.07488	2.42528	2.71131
488
489		7.33333	7.33333	9.16667		0.0699178	0.144896	0.378211	1.01688		2.07237	2.61023	2.68867
490	11.8333	6.83333	6.83333	9.66667	0.0246722	0.0726331	0.140489	0.360351	1.02449	2.94392	1.93423	2.56497	2.84303
491	12.3333	7	6.83333	10.1667	0.0247382	0.0713125	0.138985	0.328209	1.03946	2.88269	1.94896	2.36147	3.16708
492	12.6667	9	7.33333	9.33333	0.0263354	0.0596102	0.137614	0.319547	1.01567	2.26351	2.30857	2.32204	3.17847
493		6.83333	6.66667	9.66667		0.0744028	0.144555	0.33086	1.00212		1.94287	2.28882	3.02883
494	12.3333	7.16667	6.83333	10	0.0241487	0.0734142	0.14869	0.363555	1.06491	3.04009	2.02536	2.44505	2.92916
495
496	11.8333	7.33333	6.66667	9.83333	0.0261532	0.0706226	0.140369	0.351396	1.00554	2.70035	1.9876	2.50337	2.86156
497		7.16667	6.83333	10		0.0698142	0.140179	0.335338	0.972522		2.00788	2.39222	2.90012
498		7	7	10		0.0682778	0.137405	0.347183	1.06821		2.01244	2.52671	3.07679
499		7.66667	7.5	10.3333		0.0656905	0.131482	0.30203	0.791217		2.00154	2.29712	2.61966
500	13	8.16667	7.16667	9.66667	0.0256795	0.060064	0.133959	0.302641	0.823818	2.33899	2.23027	2.2592	2.7221
501		7.5	6.83333	10.5		0.0652884	0.136329	0.326341	0.921061		2.0881	2.39378	2.82239
502		7	6.83333	10.5		0.0680462	0.1375	0.330442	0.948186		2.02068	2.40322	2.86945
503	13.1667	9.16667	7.16667	9.5	0.0246682	0.0544644	0.128343	0.314019	1.03559	2.20788	2.35646	2.44671	3.29786
504		7.66667	6.83333	9.5		0.0665083	0.143068	0.337481	1.06705		2.15113	2.35888	3.1618
505	12.8333	7.33333	6.83333	10.5	0.022628	0.0695362	0.146227	0.362847	1.09627	3.07302	2.10289	2.4814	3.02131
506	12.6667	7.33333	6.83333	9.33333	0.0245935	0.0797812	0.152942	0.34595	0.926872	3.244	1.91702	2.26197	2.67921
507		7.5	6.66667	10		0.0666593	0.144786	0.336113	0.957404		2.17202	2.32145	2.84846
508	12.3333	7.66667	6.83333	9.83333	0.0240331	0.0672274	0.144782	0.362643	1.05279	2.79728	2.15362	2.50475	2.90311
509		7.33333	7	10		0.0690839	0.1403	0.357434	1.00535		2.03086	2.54765	2.81269
510
511		7.16667	7.16667	10.1667		0.0655404	0.13269	0.317557	0.933255		2.02455	2.39322	2.93886
512	12.8333	7.5	7.16667	10	0.021109	0.0656783	0.13975	0.374312	1.01462	3.11139	2.12779	2.67844	2.71064
513		7	6.66667	9.66667		0.0699746	0.144104	0.375212	1.03184		2.05938	2.60375	2.75002
514	11.6667	7.33333	6.83333	9.83333	0.0253695	0.0681344	0.145236	0.360884	1.09627	2.68569	2.13161	2.48481	3.03775
515		7.16667	6.66667	9.83333		0.0702691	0.139693	0.331425	1.01462		1.98797	2.37253	3.0614
516
517	12.1667	7.16667	6.83333	9.5	0.0249014	0.0733518	0.146787	0.344139	1.08166	2.94569	2.00114	2.34448	3.1431
518	12.3333	7	7	9.5	0.0235225	0.0693228	0.143546	0.365304	1.11937	2.94708	2.07069	2.54486	3.06422
519	12.8333	7.16667	7	10	0.0245796	0.0670598	0.141259	0.367441	1.11737	2.72827	2.10647	2.60118	3.04094
520	11.6667	7.16667	7.16667	10	0.0250882	0.0673322	0.138422	0.368509	1.00926	2.68382	2.05581	2.66221	2.73876
521
522		7.33333	7	9.66667		0.0675663	0.140323	0.362591	1.04849		2.07681	2.58398	2.89166
523	13	7.16667	7	9.66667	0.0227077	0.0717014	0.152865	0.395859	1.09376	3.15758	2.13196	2.5896	2.76301
524	13	7.16667	7.16667	9.66667	0.0252183	0.0731437	0.150773	0.383642	0.985994	2.90042	2.06133	2.54449	2.57009
525	12.5	7.33333	7.16667	9.66667	0.0228991	0.067491	0.14267	0.365091	1.04763	2.94732	2.11392	2.55898	2.8695
526		6.5	7	9.16667		0.0720753	0.146443	0.365965	1.09271		2.03181	2.49902	2.98584
527	11.5	7	7	10	0.023704	0.0699413	0.142455	0.37571	1.18449	2.95062	2.03678	2.63739	3.15267
528	13	7	6.83333	9.66667	0.024077	0.0751353	0.153558	0.382711	1.19212	3.12063	2.04376	2.49228	3.11493
529		7	6.83333	9.33333		0.0664338	0.142631	0.365399	1.13316		2.14697	2.56184	3.10117
530	12.8333	7.5	6.83333	9.5	0.0230175	0.0693515	0.146623	0.386796	1.14361	3.013	2.11421	2.63802	2.95661
531	12.3333	7.33333	6.66667	9.83333	0.0228947	0.0651907	0.140866	0.333586	1.10823	2.84741	2.16083	2.3681	3.32217
532	12.1667	7.16667	6.5	9.5	0.0226461	0.0700305	0.142394	0.324113	0.990198	3.09238	2.03331	2.27618	3.0551
533	13	7.66667	6.66667	9.16667	0.0250818	0.0666662	0.145118	0.310778	0.928825	2.65795	2.17678	2.14156	2.98871
534	15.3333	10.6667	8	10.1667	0.0242668	0.03856	0.103554	0.258805	0.768834	1.589	2.68552	2.49924	2.97071
535		7	6.83333	9.5		0.0629622	0.135957	0.296372	0.989615		2.15935	2.17989	3.3391
536
537		9.16667	7.66667	10.5		0.0520257	0.128221	0.314026	1.02163		2.46457	2.4491	3.25333
538	12.5	7	6.66667	9.66667	0.0239841	0.0673496	0.137054	0.327488	0.983404	2.80809	2.03496	2.38949	3.00287
539	12.5	7.16667	6.83333	9.83333	0.0256895	0.0668668	0.137579	0.353189	1.08734	2.60288	2.05752	2.56717	3.07862
540	12.1667	7.33333	6.66667	9.33333	0.0244922	0.0710437	0.15245	0.386029	1.13917	2.90067	2.14586	2.53217	2.95098
541	11.6667	7	6.83333	9.66667	0.0240106	0.068093	0.141337	0.368696	1.14633	2.83596	2.07564	2.60863	3.10915
542	12.1667	7.16667	6.83333	10.5	0.0270831	0.0712483	0.145868	0.361025	1.05466	2.63072	2.04732	2.47501	2.92129
543		7.16667	6.66667	9.66667		0.0688203	0.144905	0.364787	1.00606		2.10556	2.51742	2.75794
544	12.3333	7	7	9.83333	0.0236645	0.0649475	0.132639	0.315279	0.907665	2.74452	2.04225	2.37696	2.87893
545	13.6667	7.5	7.16667	9.66667	0.0210642	0.0644585	0.1352	0.313737	0.904093	3.06009	2.09748	2.32054	2.88169
546	12.3333	7.33333	6.83333	9.66667	0.0243747	0.0669151	0.142076	0.336969	0.984795	2.74527	2.12322	2.37176	2.92251
547		8	7.66667	10.3333		0.04827	0.108102	0.260947	0.742807		2.23952	2.4139	2.84658
548		7.83333	6.5	9.5		0.0614516	0.139766	0.303365	0.917476		2.27441	2.17052	3.02433
549
550		7.83333	7	10		0.0634391	0.12896	0.2979	0.885491		2.03282	2.31001	2.97245
551	11.6667	7.16667	7	9.83333	0.0245742	0.0669722	0.135628	0.327597	1.02698	2.72531	2.02514	2.4154	3.13491
552	12.3333	7.5	6.66667	9.5	0.0249591	0.0672319	0.142129	0.341514	1.00423	2.69369	2.11401	2.40285	2.94052
553	14.8333	11.1667	7.83333	10.1667	0.0252816	0.04289	0.113531	0.269295	0.78363	1.69649	2.64703	2.37199	2.90993
554		7.5	7.33333	10		0.0692905	0.136342	0.316724	0.891292		1.96768	2.32302	2.81409
555	13.1667	7.83333	7.33333	10.3333	0.0230788	0.0612018	0.132617	0.308806	0.869118	2.65186	2.16689	2.32855	2.81444
556	12.3333	7.16667	7.16667	9.66667	0.0238077	0.0647383	0.131707	0.297669	0.86481	2.71922	2.03446	2.26008	2.90527
557	13	7.33333	7	9.66667	0.0225548	0.0675716	0.140564	0.336423	0.911313	2.99588	2.08023	2.39337	2.70883
558		7.16667	6.66667	9.66667		0.0703944	0.140654	0.338675	0.942843		1.99808	2.40786	2.78392
559	12.3333	7.33333	7	9.66667	0.0220161	0.0703895	0.143043	0.351079	0.916738	3.19718	2.03217	2.45436	2.6112
560	12.1667	7.33333	7.33333	9.83333	0.0252536	0.0684918	0.140439	0.3313	0.883701	2.71216	2.05046	2.35902	2.66737
561	12.6667	7.33333	6.66667	9.66667	0.0242241	0.0726082	0.16166	0.39851	1.03097	2.99735	2.22647	2.46511	2.58706
562	11.5	7.16667	6.83333	9.5	0.0241868	0.0679044	0.140831	0.35528	1.02402	2.80749	2.07396	2.52275	2.8823
563	12.6667	7.33333	7	9.66667	0.0219035	0.062459	0.134394	0.343301	1.00862	2.85155	2.15172	2.55443	2.93802
564	12.1667	7.33333	7.16667	9.83333	0.0233841	0.0628678	0.133147	0.338019	0.907567	2.68849	2.1179	2.53868	2.68496
565	13.3333	7.5	7	10.1667	0.0225236	0.0665759	0.139612	0.343429	0.930016	2.95582	2.09703	2.45989	2.70803
566	12.5	7.33333	6.83333	9.83333	0.0233769	0.0703622	0.137433	0.338988	0.891552	3.00991	1.95322	2.46657	2.63004
567
568
569	14	9.5	7.33333	9.66667	0.0256606	0.0477731	0.118586	0.279277	0.77447	1.86173	2.48227	2.35506	2.77313
570	12.3333	7.33333	7.16667	9.5	0.0229345	0.0645723	0.138201	0.327109	0.886157	2.8155	2.14025	2.3669	2.70906
571		7	6.83333	10		0.0677893	0.131978	0.326355	0.962268		1.94688	2.4728	2.94853
572	12.5	7.16667	7	9.66667	0.0234113	0.0639013	0.129311	0.316923	0.938868	2.72951	2.02361	2.45085	2.96245
573	12.1667	7.5	7	9.5	0.0227842	0.0668131	0.135403	0.343103	0.983751	2.93243	2.02659	2.53394	2.86722
574	14.3333	9.5	9.16667	10.6667	0.0223913	0.0655818	0.117602	0.242722	0.610609	2.9289	1.79321	2.06393	2.51567
575		7.66667	6.83333	9.66667		0.0712755	0.1466	0.341996	0.915571		2.0568	2.33286	2.67714
576	12	7.33333	7.33333	9.83333	0.0232619	0.0634097	0.134035	0.299396	0.844462	2.72591	2.11379	2.23372	2.82055
577	12.6667	7.66667	6.83333	10	0.0223008	0.065911	0.137738	0.29115	0.816703	2.95554	2.08975	2.1138	2.80509
578	12	7	7.16667	9.5	0.0245694	0.0706543	0.144121	0.331012	0.862522	2.87571	2.03981	2.29676	2.60571
579		7	6.83333	9.83333		0.0666118	0.134325	0.320121	0.830031		2.01653	2.38319	2.59287
580	12.1667	7.16667	6.66667	9.66667	0.0262103	0.0693565	0.142567	0.350443	0.894937	2.64615	2.05556	2.4581	2.55373
581		7.5	7	9.83333		0.0643396	0.134861	0.340841	0.834277		2.09608	2.52735	2.4477
582		7.5	6.83333	9.5		0.067435	0.145276	0.371105	0.93698		2.15431	2.55449	2.52484
583		7	6.83333	9.5		0.0695185	0.14358	0.357506	0.963529		2.06536	2.48993	2.69514
584
585		7.83333	7.33333	10.1667		0.0584621	0.127088	0.332898	0.943016		2.17385	2.61943	2.83275
586	12.5	7.16667	7.16667	10	0.02289	0.0689525	0.140024	0.346808	0.950006	3.01234	2.03073	2.47678	2.73928
587	11.8333	7.33333	7	10	0.0243616	0.0679937	0.143401	0.333098	0.903411	2.79102	2.10903	2.32284	2.71215
588	12	7.66667	7	10	0.0247758	0.0672142	0.142272	0.340718	0.853408	2.7129	2.1167	2.39483	2.50474
589		7.83333	7	9.83333		0.0683507	0.148287	0.330962	0.863328		2.1695	2.2319	2.60854
590	12.3333	7.33333	7	9.66667	0.0262829	0.069106	0.141189	0.318741	0.840917	2.62931	2.04308	2.25754	2.63825
591	13.1667	7.5	7	9.5	0.0219457	0.0654158	0.133379	0.321006	0.843489	2.9808	2.03894	2.40673	2.62764
592		7.5	6.66667	9.66667		0.0670771	0.137033	0.31593	0.852462		2.04292	2.3055	2.69826
593	13.3333	7.33333	7.33333	9.5	0.0230306	0.0645233	0.134835	0.310837	0.915686	2.80163	2.08971	2.30532	2.94587
594		7.5	6.83333	9.66667		0.0637896	0.136048	0.338049	0.940739		2.13276	2.48478	2.78285
595		7.5	6.5	9.5		0.0721074	0.155779	0.382238	1.12799		2.16038	2.45371	2.95102
596		6.83333	6.66667	9.66667		0.0666129	0.137512	0.332425	0.916855		2.06435	2.41742	2.75808
597		7.66667	7.16667	10		0.0596127	0.127062	0.298211	0.846876		2.13146	2.34698	2.83985
598	12.5	7.16667	7	9.83333	0.0259916	0.0685744	0.142642	0.333415	0.861135	2.63833	2.0801	2.33743	2.58277
599	13.1667	8	7	9.83333	0.0219276	0.0630062	0.141156	0.323683	0.885821	2.87338	2.24034	2.29309	2.73669
600	11.8333	7.33333	7.16667	9.66667	0.0227412	0.0647891	0.132108	0.317462	0.813555	2.84897	2.03904	2.40306	2.56268
601	13.3333	7.33333	7.16667	9.66667	0.0243791	0.0679062	0.142256	0.332467	0.856767	2.78543	2.09489	2.33711	2.577
602		7.5	6.83333	10		0.0659343	0.136467	0.346299	0.88465		2.06974	2.5376	2.55458
603	12	7	7	9.83333	0.0239352	0.0725793	0.147821	0.350258	0.901294	3.03233	2.03668	2.36947	2.57323
604		7.5	7	9.66667		0.068521	0.149571	0.382891	0.963164		2.18284	2.55994	2.5155
605	11.8333	7	7	9.66667	0.0252308	0.0716202	0.14712	0.341784	1.01071	2.8386	2.05416	2.32317	2.95715
606	12.6667	8.5	7.33333	9.83333	0.0249527	0.0609517	0.133352	0.32529	0.896705	2.44269	2.18784	2.43933	2.75663
607		9.83333	9.16667	12.1667		0.0621726	0.113907	0.228212	0.530631		1.8321	2.0035	2.32517
608	12.8333	7	7	10	0.0232657	0.068906	0.13699	0.339235	0.883977	2.9617	1.98807	2.47634	2.6058
609
610		7.5	7.33333	10.1667		0.0706478	0.144978	0.346102	0.916801		2.05212	2.38728	2.64894
611	13.1667	7.83333	7.16667	9.83333	0.0223878	0.0640035	0.13587	0.296546	0.800598	2.85886	2.12286	2.18257	2.69974
612		7.5	7	9.66667		0.0666106	0.139502	0.333316	0.902772		2.0943	2.38932	2.70846
613		7.16667	7.16667	10.1667		0.0674916	0.136081	0.329762	0.911411		2.01627	2.42327	2.76385
614		7.5	7	9.5		0.062993	0.134816	0.325025	0.847988		2.14017	2.41088	2.609
615	14	8.5	7.33333	10.3333	0.0250852	0.054726	0.120256	0.274129	0.810689	2.1816	2.19742	2.27954	2.95733
616	12.6667	7.16667	6.83333	9.83333	0.0256827	0.0675523	0.140885	0.333544	0.967438	2.63027	2.08557	2.36749	2.90048
617	13	9.83333	8	11.3333	0.0240368	0.0550088	0.125603	0.265689	0.653402	2.28852	2.28333	2.11531	2.45927
618	12.3333	7.5	7.83333	11.3333	0.0245084	0.0681182	0.146218	0.372111	1.19105	2.77938	2.14653	2.54491	3.20079
619	11.8333	7.16667	7	9.83333	0.0251659	0.0688643	0.141505	0.33418	0.921308	2.73642	2.05483	2.36162	2.75692
620	14.1667	10.1667	8.33333		0.0228325	0.0450576	0.100526	0.245507		1.97339	2.23106	2.44222
621
622	12.1667	8	6.66667	9.33333	0.024441	0.0689221	0.151193	0.354561	0.918783	2.81994	2.19367	2.34509	2.59133
623
624	12.1667	7.5	7	9.66667	0.0284715	0.0734533	0.146745	0.364186	0.942827	2.57989	1.99779	2.48177	2.58886
625	13.6667	8.33333	7.16667	9.5	0.0234261	0.0686943	0.154165	0.339619	0.924158	2.93239	2.24422	2.20296	2.72116
626		7.16667	6.83333	9.83333		0.0736989	0.153283	0.401212	0.972888		2.07986	2.61746	2.42487
627	13.1667	7.83333	7	10.1667	0.0236977	0.0643595	0.135654	0.333689	1.00155	2.71585	2.10775	2.45986	3.00146
628	11.5	7.16667	6.83333	9.66667	0.0248422	0.0695799	0.143878	0.366685	1.07068	2.80087	2.06781	2.54858	2.91989
629	12.8333	7.33333	7	9.83333	0.023569	0.0716072	0.15029	0.360557	0.990991	3.03819	2.09881	2.39908	2.7485
630	13.6667	7.66667	7.33333	9.83333	0.022227	0.0652882	0.141863	0.338278	0.942733	2.93733	2.17287	2.38454	2.78686
631	12.6667	7.83333	7	9.66667	0.0243799	0.064275	0.13583	0.337925	0.925344	2.63639	2.11326	2.48785	2.73832
632	12.8333	7.5	7	10	0.0223492	0.0649341	0.137193	0.327102	0.940537	2.90544	2.1128	2.38425	2.87536
633	12.3333	7	7.16667	10.1667	0.0247366	0.0696121	0.138103	0.322466	0.94266	2.81414	1.9839	2.33496	2.92328
634		7.16667	6.83333	9.5		0.0663825	0.133681	0.310073	0.940291		2.0138	2.3195	3.03248
635		7.83333	7.16667	9.66667		0.0591908	0.123419	0.2901	0.894997		2.08511	2.35053	3.08513
636	12	7.66667	7	9.83333	0.0239914	0.0639729	0.131656	0.302891	0.868523	2.6665	2.058	2.30062	2.86745
637	13.8333	8.33333	7	9.33333	0.022146	0.0630672	0.131864	0.297354	0.788531	2.84778	2.09085	2.25501	2.65183
638	12.3333	7.16667	7	9.83333	0.0256266	0.0717295	0.146394	0.351619	1.02536	2.79903	2.04091	2.40187	2.91611
639		9.5	6.5	9		0.0670358	0.166765	0.354755	0.991396		2.48771	2.12727	2.79459
640	12.5	7.16667	7	9.33333	0.0250838	0.067347	0.136741	0.320806	1.00177	2.68488	2.03039	2.34609	3.12265
641	12.3333	7.16667	6.5	9.5	0.0240633	0.0682372	0.143438	0.341026	1.09204	2.83574	2.10205	2.37752	3.20221
642	12	7	6.83333	9.83333	0.0243325	0.0705693	0.139578	0.320638	1.05025	2.90021	1.97788	2.2972	3.2755
643	15.3333	10.1667	7.5	9.33333	0.0229087	0.0393134	0.103599	0.220009	0.450157	1.71609	2.63521	2.12365	2.04609
644		10	7.5	9.83333		0.0475249	0.112862	0.264124	0.832912		2.3748	2.34024	3.15349
645	12.5	7.16667	6.83333	9.83333	0.0229606	0.0668536	0.139737	0.340781	0.998177	2.91167	2.09019	2.43873	2.92908
646	12.1667	7.33333	6.83333	10	0.0238205	0.0699983	0.145703	0.361503	1.06377	2.93857	2.08152	2.4811	2.94264
647	12.6667	7.16667	6.83333	9.66667	0.0235146	0.0726538	0.150117	0.369839	1.0784	3.08973	2.06619	2.46368	2.91586
648	12.3333	7.16667	7	9.83333	0.0235846	0.0722186	0.145625	0.374681	1.10937	3.06211	2.01645	2.57291	2.96084
649	12.5	7.5	7	9.5	0.0236456	0.0642412	0.137166	0.365595	1.11423	2.71684	2.13517	2.66535	3.04772
650	12.6667	7.16667	7.16667	9.5	0.024602	0.0721372	0.1482	0.392329	1.15296	2.93217	2.05441	2.64731	2.93874
651	12.6667	7.16667	6.83333	9.83333	0.0256803	0.070592	0.149941	0.386997	1.15033	2.74888	2.12405	2.58099	2.97244
652
653	12	7.5	7.16667	9.33333	0.0251318	0.0651859	0.138755	0.362217	1.02991	2.59377	2.12861	2.61047	2.84335
654	12.1667	7.16667	7	9.5	0.0246423	0.0677912	0.14188	0.376412	1.03662	2.75101	2.0929	2.65303	2.75396
655	12.6667	6.83333	7	9.5	0.0251646	0.07215	0.149072	0.381332	1.06537	2.86713	2.06615	2.55804	2.79382
656	12.6667	7.83333	8.5	9.5	0.0228656	0.0629773	0.108649	0.314621	0.874741	2.75424	1.7252	2.89577	2.7803
657		8.66667	7.5	9.83333		0.0570159	0.126887	0.333755	0.883246		2.22547	2.63034	2.64639
658	13.1667	8	7.16667	9.66667	0.0243826	0.0653841	0.141843	0.344274	0.948212	2.68159	2.16938	2.42715	2.75424
659	12.1667	7.66667	7.16667	9.83333	0.0256111	0.0669625	0.139014	0.364472	1.02872	2.61459	2.076	2.62183	2.82249
660		7.5	7	10		0.0628548	0.127571	0.326146	0.973587		2.02961	2.55659	2.98512
661	11.5	7.16667	6.66667	9.5	0.0249269	0.0707992	0.146992	0.38925	1.09128	2.84027	2.07618	2.6481	2.80355
662
663		7.16667	6.83333	9.66667		0.0701419	0.145899	0.391155	1.13127		2.08006	2.681	2.89213
664	12.8333	7.33333	7	9.16667	0.0248077	0.0711743	0.146419	0.381395	1.00515	2.86904	2.05719	2.60482	2.63546
665		7.5	6.66667	9.5		0.0681888	0.138616	0.355872	0.951879		2.03282	2.56732	2.67478
666		7.33333	6.83333	9.66667		0.0692881	0.14537	0.375419	1.05398		2.09806	2.5825	2.80748
667
668	12.1667	7.5	7	9.33333	0.026246	0.0733149	0.155776	0.410589	1.07322	2.79338	2.12475	2.63577	2.61385
669		7.16667	7	9.66667		0.0603712	0.132819	0.363921	1.05466		2.20005	2.73997	2.89805
670	12.3333	7.5	7	9.66667	0.0230163	0.0633811	0.135974	0.326704	0.921061	2.75375	2.14534	2.40269	2.81925
671		7.5	7.16667	9.83333		0.0609239	0.133645	0.372759	1.03445		2.19363	2.78918	2.77511
672	12.3333	7.33333	6.83333	9.5	0.0237632	0.0699716	0.143439	0.376997	0.973451	2.94454	2.04996	2.62827	2.58212
673	12.5	7.33333	7.33333	9.66667	0.0234852	0.0681025	0.140604	0.363854	0.995181	2.89981	2.0646	2.58779	2.73511
674	11.8333	7	6.83333	9.66667	0.024937	0.0705807	0.141314	0.367737	1.01378	2.83037	2.00217	2.60226	2.75681
675	11.8333	7.33333	6.83333	9.66667	0.0278976	0.071289	0.146716	0.391428	1.07004	2.55538	2.05804	2.66794	2.73368
676	12	7.33333	6.83333	10	0.0260405	0.0703813	0.152214	0.406935	1.13784	2.70277	2.1627	2.67344	2.79613
677		8.16667	7.16667	9.5		0.0527937	0.119938	0.321596	0.983811		2.27182	2.68135	3.05916
678	13	7	6.83333	9.5	0.0250474	0.0705076	0.145617	0.370868	1.03139	2.81497	2.06527	2.54687	2.78101
679		7.16667	7.16667	9.33333		0.0673404	0.144213	0.398747	1.03419		2.14155	2.76499	2.59361
680	13	7.66667	7	9.66667	0.025898	0.0707071	0.150219	0.372273	0.927839	2.73022	2.12453	2.4782	2.49236
681	12.5	7	6.66667		0.0251346	0.0670019	0.139462	0.327121		2.66573	2.08146	2.3456
682
683	12.8333	7.33333	6.83333	9.83333	0.0238687	0.0685828	0.140247	0.386024	1.03445	2.87334	2.04493	2.75246	2.67975
684	12.6667	7	7	9.33333	0.0248299	0.0738271	0.150151	0.396956	1.01354	2.97332	2.03383	2.6437	2.55327
685		7.16667	7	9.33333		0.0672348	0.141305	0.379767	0.955276		2.10167	2.68756	2.51543
686
687		8.5	9	11.1667		0.0604016	0.110679	0.247458	0.69463		1.83238	2.23583	2.80707
688		7	6.83333	9.16667		0.0682473	0.141085	0.384142	1.12391		2.06726	2.72278	2.92578
689	12.3333	7.33333	6.83333	9.83333	0.0257863	0.068138	0.140358	0.376819	1.08695	2.64241	2.0599	2.68471	2.88453
690	12.8333	7.5	7	9.33333	0.0224845	0.0644417	0.132962	0.331131	0.895619	2.86605	2.0633	2.49041	2.70473
691	12.3333	7.33333	7.16667	10.3333	0.0239938	0.0670424	0.139961	0.370883	0.966712	2.79416	2.08764	2.64991	2.60651
692	12.8333	7.33333	7	9.66667	0.0231894	0.0683649	0.141063	0.357256	0.988473	2.9481	2.06338	2.5326	2.76685
693		7	7.16667	10		0.0689635	0.142598	0.380176	1.06793		2.06772	2.66607	2.80905
694		7.16667	7	9.5		0.0675061	0.140274	0.36567	1.09238		2.07794	2.60683	2.98732
695
696	13.1667	7.33333	7.16667	9.5	0.024055	0.0645087	0.134837	0.332564	0.961236	2.68171	2.09021	2.46642	2.89038
697	12.6667	7.33333	7	9.66667	0.0247538	0.0746475	0.155298	0.41518	1.09315	3.0156	2.08042	2.67344	2.63295
698	12.6667	7.16667	7	9.83333	0.0223189	0.064366	0.130439	0.329755	0.945731	2.88392	2.02652	2.52804	2.86798
699	13.6667	7.16667	7.16667	10	0.0245964	0.0725274	0.154171	0.350095	0.986516	2.9487	2.12569	2.27082	2.81785
700		7.5	7.16667	9.83333		0.065408	0.133368	0.372504	1.071		2.03901	2.79306	2.87513
701	11.6667	7.5	7.33333	9.66667	0.0255722	0.0643872	0.138616	0.330677	0.9412	2.51786	2.15285	2.38557	2.84629
702	12.1667	7.33333	7	9.66667	0.0221038	0.0625426	0.129593	0.331773	0.911965	2.8295	2.07207	2.56012	2.74876
703		7.33333	7.33333	9.66667		0.0612668	0.13018	0.34745	0.996616		2.12481	2.66899	2.86837
704	13.5	7.33333	7.16667	9.83333	0.0224045	0.0705311	0.143691	0.357662	0.939057	3.14807	2.03727	2.4891	2.62554
705		8	7.16667	9.66667		0.0647186	0.133912	0.341599	0.903303		2.06915	2.55092	2.64434
706	13	7.5	7	9.66667	0.0240424	0.0644945	0.136177	0.350113	1.0947	2.68253	2.11146	2.57101	3.1267
707		7.5	7	9.5		0.0630553	0.136413	0.366864	1.14786		2.16339	2.68936	3.12883
708		7.5	7	9.5		0.0686675	0.145802	0.389808	1.07663		2.1233	2.67355	2.76195
709	13.3333	7.83333	7	9.33333	0.0218229	0.06538	0.140975	0.369615	0.914143	2.99593	2.15624	2.62185	2.47323
710	12.5	7.16667	7	9.83333	0.0251695	0.074125	0.151718	0.381286	1.00231	2.94504	2.04679	2.51312	2.62876
711	12.1667	7.66667	7	9.33333	0.0272759	0.0677293	0.136999	0.36458	0.922454	2.48312	2.02274	2.6612	2.53018
712	13.3333	8.66667	7	9.5	0.0246372	0.0598209	0.141059	0.317205	0.886306	2.42807	2.35802	2.24875	2.79411
713		7.5	7.16667	9.66667		0.0718892	0.153726	0.377859	0.997069		2.13837	2.45801	2.63873
714		7.66667	7	9.83333		0.0701004	0.150178	0.396049	1.13197		2.14232	2.63721	2.85816
715	12.1667	7.5	7	9.83333	0.0273153	0.0694585	0.145216	0.374354	1.13729	2.54285	2.09069	2.57791	3.03799
716
717
718	12	7.5	6.83333	9.33333	0.0278356	0.0706581	0.157004	0.410405	1.08483	2.5384	2.22203	2.61397	2.64332
719	11.6667	7.33333	7	9.66667	0.0251404	0.0703273	0.14618	0.36885	1.00075	2.79739	2.07857	2.52325	2.71317
720	13.6667	8.33333	7.33333	10	0.0270842	0.0628199	0.135335	0.32961	0.919687	2.31943	2.15434	2.43551	2.79023
721		8.83333	8.5	11.3333		0.0630707	0.13647	0.313922	0.787307		2.16377	2.30029	2.50797
722
723		7.5	7.16667	10.1667		0.0640428	0.133149	0.343522	1.02783		2.07906	2.57999	2.99205
724	11.8333	7.5	7.66667	9.83333	0.023627	0.0658225	0.13318	0.347708	1.02304	2.7859	2.02333	2.61081	2.94225
725		7.66667	7	9.5		0.0691329	0.148803	0.390336	1.10369		2.15241	2.62318	2.82754
726		7.5	7.16667	9.66667		0.0683088	0.141294	0.385117	1.20416		2.06846	2.72564	3.12673
727	12.1667	7	6.83333	9.5	0.0238355	0.0722278	0.147596	0.386653	1.19448	3.03026	2.04349	2.61967	3.08927
728	12.3333	7.5	6.66667	9.33333	0.0251294	0.072036	0.150345	0.382335	1.12065	2.8666	2.08708	2.54304	2.93107
729		7.33333	7.66667	10.8333		0.0666731	0.137661	0.371115	1.18699		2.06472	2.69586	3.19845
730	12	7.16667	6.83333	9.5	0.0252519	0.0648668	0.136726	0.366724	1.09884	2.56879	2.1078	2.68219	2.99637
731	11.8333	7.33333	6.66667	9.66667	0.0260275	0.0664636	0.141353	0.379422	1.15766	2.55359	2.12677	2.68422	3.05111
732	12.3333	7.33333	6.66667	9.66667	0.0244921	0.0672079	0.140133	0.370565	1.09907	2.74406	2.08506	2.64439	2.96593
733		7	6.66667	9.5		0.0687635	0.140477	0.376039	1.11996		2.0429	2.67687	2.97831
734		7.33333	7	9.66667		0.0671453	0.138591	0.363023	1.09538		2.06405	2.61938	3.0174
735		7.33333	7.16667	9.33333		0.063292	0.136217	0.36769	1.10703		2.1522	2.69929	3.01076
736	12.6667	7.33333	7	10.3333	0.0228472	0.0674743	0.146518	0.399182	1.13953	2.95329	2.17146	2.72446	2.85466
737		7	6.66667			0.0676718	0.148199	0.384532			2.18997	2.5947
738
739
740		7.16667	7	9.66667		0.0625491	0.136534	0.297575	0.853125		2.18282	2.1795	2.86692
741		7.33333	6.83333	9.5		0.0652181	0.141209	0.321496	0.970989		2.16518	2.27674	3.02022
742		7.66667	7.33333	9.16667		0.0598558	0.128848	0.325795	0.908621		2.15264	2.52852	2.78894
743		7.66667	7			0.0629957	0.136168	0.357077			2.16154	2.62233
744
745		7.66667	6.66667	9.5		0.0653042	0.14165	0.363897	1.13518		2.16908	2.56899	3.1195
746
747	12.6667	7	7	9.33333	0.0242814	0.0693549	0.143949	0.381065	1.18107	2.8563	2.07554	2.64723	3.0994
748	13.6667	8	7	9.33333	0.0241954	0.0596843	0.130166	0.334286	0.919305	2.46677	2.1809	2.56816	2.75005
749		7.5	7	9.16667		0.062826	0.13324	0.325697	0.90215		2.12078	2.44443	2.76991
750
751
752
753		8.16667	7			0.0619944	0.134723	0.306611			2.17315	2.27587
754		8.83333	7.66667			0.0553127	0.121709	0.337166			2.20038	2.77026
755
756
757
758
759		7	6.66667	9.66667		0.0663615	0.134476	0.305271	1.04938		2.02642	2.27007	3.43755
760
761
762
763		7.5	7			0.0648522	0.137953	0.31903			2.12719	2.3126
764		7.33333	7.16667	9.66667		0.0641235	0.137879	0.33095	0.94238		2.1502	2.4003	2.8475
765		7.5	6.83333	10		0.0676589	0.143771	0.345724	0.886098		2.12494	2.40468	2.56302
766		7.33333	7	9.5		0.0634869	0.132003	0.318756	0.906585		2.07922	2.41476	2.84414
767	13	7.66667	7	9.66667	0.0230296	0.0630752	0.135461	0.330879	0.918227	2.73888	2.14762	2.44261	2.77511
768
769		7.5	6.83333	9.5		0.0692454	0.148259	0.361876	1.01699		2.14107	2.44084	2.81033
770		7.33333	7.16667	9.5		0.0624436	0.131562	0.322419	0.889628		2.10689	2.45069	2.75923
771		7.66667	7	10		0.0656822	0.142957	0.332842	0.915897		2.17649	2.32828	2.75174
772		7.5	7	9.66667		0.0622204	0.135376	0.334562	0.948186		2.17574	2.47136	2.83411
773		7.66667	7	9.16667		0.0693513	0.146937	0.363179	1.02276		2.11873	2.47167	2.81613
774		7	7	9.83333		0.0651793	0.128142	0.325793	1.02781		1.96599	2.54245	3.15478
775		7.5	7	9.83333		0.0649348	0.135229	0.34549	0.97611		2.08253	2.55485	2.82529
776		7.16667	7.16667	9.66667		0.0659217	0.134333	0.342391	0.938954		2.03776	2.54883	2.74235
777		7.33333	7	10		0.0658014	0.139577	0.346629	0.957133		2.12118	2.48343	2.76126
778		7.16667	7.16667	9.5		0.0685539	0.142833	0.37352	1.02297		2.08351	2.61509	2.73873
779		7.5	7	9.83333		0.0650866	0.140887	0.362307	1.03346		2.16461	2.57161	2.85244
780		7.33333	7.16667	10.3333		0.0695151	0.139501	0.35298	0.97611		2.00678	2.5303	2.76534
781		9.5	7.16667	10.3333		0.0479366	0.122238	0.313287	0.97611		2.55	2.56292	3.11571
782		7.5	7.16667			0.0631917	0.130489	0.325541			2.06497	2.49478
783
784		7	6.83333			0.0671752	0.132954	0.292363			1.97921	2.19899
785
786
787
788
789		7.83333	6.83333	9.5		0.0652687	0.139201	0.329633	0.92687		2.13273	2.36804	2.81182
790		7.5	7	9.16667		0.0668938	0.142667	0.359828	0.969306		2.13273	2.52216	2.6938
791		8.16667	7.16667	9.66667		0.0548494	0.123887	0.320747	0.95621		2.25868	2.58903	2.98119
792
793		7.16667	7.16667			0.0670586	0.13942	0.364699			2.07908	2.61582
794		7.16667	7.16667	10.1667		0.0652481	0.137777	0.361382	0.995181		2.11159	2.62295	2.75382
795
796		7.16667	7	9.66667		0.0681537	0.137064	0.352311	1.02406		2.0111	2.57041	2.90669
797		7.16667	6.83333	10.1667		0.068709	0.144178	0.356932	1.03445		2.09838	2.47564	2.89817
798		9.66667	8.16667			0.0578931	0.141564	0.363854			2.44526	2.57025
799		7	7	9.5		0.0647679	0.131097	0.3065	0.959568		2.0241	2.33797	3.13072
800		7.33333	7.16667	9.83333		0.0646144	0.133167	0.326458	0.949746		2.06095	2.45148	2.90925
801		7.5	7	10		0.0632952	0.133587	0.332273	0.939057		2.11055	2.48731	2.82616
802		7.5	7.5			0.0653257	0.137206	0.354024			2.10034	2.58023
803		7.5	7	9.66667		0.0630723	0.13381	0.343774	0.941918		2.12153	2.56912	2.73994
804		7.83333	7.16667	10.1667		0.0634962	0.140535	0.355463	0.967371		2.21328	2.52937	2.72144
805		10.6667	8			0.0408646	0.108515	0.290236			2.65548	2.67462
806		7.5	7			0.0630074	0.129377	0.311455			2.05336	2.40735
807		7.66667	7	9.83333		0.0653276	0.137831	0.34903	0.989492		2.10984	2.5323	2.83498
808		7.5	7.16667	9.66667		0.0645648	0.141302	0.334634	0.930928		2.18853	2.36822	2.78193
809		7.33333	7	10		0.0652777	0.136336	0.331578	0.937397		2.08856	2.43206	2.82708
810
811		7.33333	7.16667			0.0644075	0.138957	0.3092			2.15747	2.22514
812		7	7	10		0.0648769	0.132404	0.296417	0.939057		2.04086	2.23872	3.16803
813
814
815		7.33333	7.33333			0.0648417	0.129294	0.305701			1.99399	2.3644
816		7.5	7	9.83333		0.0628375	0.126998	0.293403	0.843945		2.02105	2.31031	2.8764
817
818		7.33333	7	9.83333		0.0654325	0.134456	0.34149	0.954354		2.05488	2.5398	2.79468
819		7.16667	7	9.83333		0.0637065	0.133584	0.340531	0.933963		2.09686	2.5492	2.74267
820		7.33333	7	10.1667		0.0656634	0.134896	0.339534	0.938957		2.05435	2.51701	2.76543
821		7.33333	6.83333	10		0.0673358	0.140691	0.326993	0.887575		2.0894	2.32419	2.71436
822		7	7.16667			0.0672664	0.138264	0.347513			2.05548	2.51339
823		7.33333	7			0.0653004	0.140566	0.344209			2.1526	2.44874
824
825	12.6667	7.66667	6.83333		0.0245205	0.069029	0.147984	0.345989		2.81516	2.14379	2.33802
826
827
828		7.5	7.16667			0.0611311	0.127382	0.316182			2.08375	2.48215
829
830		7.16667	7			0.0650899	0.137583	0.320872			2.11373	2.33221
831		7.16667	7.16667			0.0645223	0.131883	0.342779			2.04399	2.59911
832		7.5	6.83333	9.83333		0.0678046	0.143973	0.353362	0.961913		2.12335	2.45437	2.72218
833		7.33333	7.16667	9.66667		0.067006	0.1429	0.348975	0.937774		2.13264	2.4421	2.68722
834		7.33333	7.16667	10.3333		0.063162	0.129209	0.32446	0.938335		2.04568	2.51112	2.89199
835		7.66667	6.83333	9.5		0.0663072	0.141683	0.357455	0.960537		2.13677	2.52291	2.68716
836		7.5				0.0646059	0.13794				2.1351
837
838
839
840
841
842		7.83333	7.33333			0.065445	0.145144	0.355102			2.21781	2.44655
843		7.5	7.33333	9.5		0.0632988	0.135248	0.325394	0.974665		2.13666	2.4059	2.99534
844		7.16667	8.33333			0.0662376	0.133541	0.378211			2.01609	2.83217
845		7.33333	7	9.33333		0.0666137	0.135656	0.341359	0.950747		2.03645	2.51636	2.78518
846		7.5	7.16667	10		0.0649215	0.133316	0.342939	1.01839		2.0535	2.57238	2.96961
847		7.5	7.33333	10.3333		0.0632184	0.132869	0.334113	0.912193		2.10174	2.51461	2.7302
848		7.33333	7	9.5		0.0651804	0.135735	0.325541	0.880563		2.08245	2.39836	2.70492
849		7.33333	6.83333	10		0.0659521	0.141675	0.337302	0.897782		2.14814	2.38082	2.66166
850		7.16667	7.16667	10		0.0653805	0.133885	0.322189	0.871461		2.04778	2.40647	2.70481
851		7.5	7.16667			0.0613413	0.126808	0.30939			2.06725	2.43983
852
853		7.5	7.33333	10.1667		0.0619139	0.125654	0.300281	0.869118		2.02949	2.38975	2.89434
854
855		7.16667	7.16667			0.0698554	0.144493	0.339845			2.06846	2.35198
856		7.16667	7			0.0636275	0.132904	0.3247			2.08878	2.44312
857	12	7.33333	7	9.83333	0.0236248	0.0657546	0.140768	0.350192	1.0094	2.78328	2.14081	2.48772	2.88242
858		7.83333	7.33333	10		0.0611665	0.125919	0.305474	0.777978		2.05862	2.42596	2.54679
859		7.66667	7			0.061891	0.132836	0.322941			2.14629	2.43113
860		9	6.5	9.33333		0.0680929	0.171091	0.403681	0.980508		2.51262	2.35945	2.42892
861		7.33333	7.16667	9.5		0.0629848	0.13356	0.364198	1.02324		2.12051	2.72686	2.80956
862	12.3333	7.16667	7	9.83333	0.0258573	0.0684251	0.137511	0.356285	0.966712	2.64626	2.00965	2.59096	2.71331
863	12.8333	7.83333	6.83333	9.5	0.0270265	0.0664336	0.143766	0.353687	0.992692	2.45809	2.16406	2.46016	2.80669
864	12	7.33333	7.16667	9.83333	0.0245864	0.0646408	0.136025	0.359019	1.03934	2.62913	2.10431	2.63937	2.89494
865
866		9	7.5	9.5		0.0526982	0.128391	0.335487	0.979704		2.43634	2.61302	2.92024
867
868		7.5	7	9.5		0.065574	0.139774	0.340535	1.05479		2.13154	2.43633	3.09745
869
870		7.83333	7	9		0.0675815	0.14641	0.375273	1.06057		2.16642	2.56317	2.82613
871
872		6.83333	7	9.66667		0.0700511	0.146618	0.380356	1.05466		2.09301	2.59421	2.77282
873		7.5	7	10.1667		0.0653563	0.140473	0.35791	1.00697		2.14933	2.5479	2.81347
874
875		7.66667	7.16667	9.16667		0.0638639	0.132147	0.330883	0.981891		2.06919	2.50391	2.96749
876		7.5	6.5	9.16667		0.0645247	0.137251	0.294317	0.619469		2.12711	2.14436	2.10477
877		7.66667	7			0.0637234	0.133625	0.331596			2.09695	2.48154
878
879
880
881
882		7.33333	7	9.16667		0.065003	0.144224	0.357908	1.07369		2.21874	2.48161	2.99991
883
884		7.16667	6.83333	9.5		0.0640881	0.137826	0.353087	1.08355		2.15057	2.56183	3.06879
885		8.66667	9	11		0.0600751	0.110865	0.280564	0.813528		1.84545	2.53067	2.89962
886	12	7.5	7.33333	9.66667	0.0240349	0.0632271	0.142122	0.375933	1.06939	2.63064	2.2478	2.64515	2.84462
887	13	7.66667	7	9.83333	0.0227982	0.0646229	0.151101	0.400381	1.14071	2.83456	2.33819	2.64977	2.84905
888	12	7.33333	6.83333	9.66667	0.0248788	0.0668075	0.154024	0.419425	1.28643	2.68532	2.30549	2.72311	3.06714
889		7.33333	7	9.66667		0.0615863	0.139423	0.378834	1.17803		2.26386	2.71716	3.10963
890		7.16667	6.66667	9.16667		0.0686292	0.147062	0.363872	1.08812		2.14284	2.47428	2.99038
891	12	7.66667	7.33333	9.16667	0.0241768	0.0572295	0.126362	0.353552	1.0509	2.36713	2.20799	2.79792	2.9724
892		7.16667	7.33333	9.33333		0.0675849	0.142716	0.398828	1.20994		2.11166	2.79455	3.03373
893	12.3333	7.5	7	9.83333	0.0251559	0.0662006	0.150828	0.361089	1.05884	2.63161	2.27835	2.39404	2.93234
894	13.3333	7.83333	7	9.33333	0.0234929	0.0626789	0.135326	0.30441	0.891352	2.66799	2.15903	2.24946	2.92813
895	12.5	7.5	7.33333	10.1667	0.0213496	0.0622901	0.131499	0.294418	0.855254	2.91762	2.11107	2.23894	2.9049
896		7.16667	6.83333	9.66667		0.0676105	0.135755	0.299698	0.90086		2.0079	2.20764	3.00589
897		7.33333	7.16667	9.66667		0.0635241	0.133389	0.297774	0.870464		2.09982	2.23236	2.92324
898	12.3333	7	7	9.83333	0.0225893	0.0668879	0.131857	0.297739	0.814552	2.96104	1.97132	2.25804	2.7358
899	12.5	7	7	9.83333	0.0236784	0.0674639	0.133397	0.29774	0.824254	2.84918	1.97731	2.23198	2.76837
900		7.16667	6.83333	9.5		0.0639684	0.131789	0.284235	0.800717		2.06023	2.15673	2.8171
901	12	6.83333	6.5	9.5	0.0239485	0.0678715	0.137342	0.298493	0.854604	2.83405	2.02355	2.17336	2.86306
902		7.33333	6.5	9.66667		0.0677916	0.141682	0.310947	0.933132		2.08996	2.19469	3.00094
903	12.5	9.83333	6.83333	9.16667	0.0242041	0.0525368	0.140903	0.310881	0.830467	2.17057	2.68199	2.20634	2.67134
904	11.1667	7.16667	7.16667	9.33333	0.0258913	0.062856	0.134121	0.313829	0.920573	2.42769	2.13379	2.33988	2.93336
905		6.66667	6.83333	9.66667		0.0662159	0.13303	0.291243	0.846815		2.00904	2.18929	2.90759
906		7.16667	6.5	9.83333		0.0690395	0.138962	0.305111	0.881401		2.01279	2.19564	2.88879
907	12.5	6.66667	7	9.83333	0.0227255	0.0674199	0.138896	0.312637	0.924717	2.96671	2.06016	2.25087	2.9578
908
909	12.3333	7	6.83333	9.66667	0.0229505	0.0657077	0.135815	0.306693	0.853669	2.86302	2.06696	2.25817	2.78346
910	12.5	6.66667	7	9.83333	0.022893	0.0713925	0.144431	0.314444	0.847598	3.11853	2.02306	2.17712	2.69554
911		7.33333	6.83333	9.5		0.0679769	0.140983	0.311468	0.84601		2.07399	2.20926	2.7162
912	11.5	7.33333	6.83333	9.83333	0.025264	0.0701286	0.145112	0.313651	0.86201	2.77583	2.06922	2.16145	2.74831
913	13	8.5	7.16667	9.66667	0.0209663	0.0556658	0.131222	0.299104	0.832774	2.65501	2.35732	2.27937	2.78423
914	11.8333	7.16667	7	9.83333	0.0252585	0.0685935	0.134401	0.286396	0.776767	2.71566	1.95939	2.1309	2.71221
915		8	7	9.5		0.0625297	0.133073	0.294454	0.835035		2.12815	2.21273	2.83587
916		7.33333	6.83333	9.5		0.066614	0.135698	0.297918	0.882441		2.03708	2.19545	2.96202
917
918	11.6667	6.83333	6.83333	9.66667	0.0229376	0.0680104	0.137391	0.299184	0.83613	2.96502	2.02015	2.17761	2.7947
919	12.1667	12.3333	6	9.5	0.0247381	0.0556406	0.177379	0.328797	0.862365	2.24919	3.18794	1.85365	2.62279
920	12.1667	8.16667	6.5	9.33333	0.0255892	0.0684996	0.157461	0.328046	0.829254	2.67689	2.29872	2.08334	2.52786
921	12.1667	7.5	6.83333	9.66667	0.0229533	0.067009	0.140009	0.304269	0.826309	2.91936	2.08941	2.17321	2.71572
922		7.5	7.16667	9.83333		0.061723	0.14033	0.309367	0.856845		2.27355	2.20456	2.76967
923	12.3333	7.33333	7.16667	10.5	0.0240634	0.0668035	0.135315	0.308322	0.877567	2.77614	2.02557	2.27855	2.84627
924		7.16667	6.83333	9.66667		0.0675586	0.148316	0.320736	0.86057		2.19537	2.16252	2.68311
925	11.8333	7.33333	6.66667	9.66667	0.0243644	0.0690782	0.139035	0.30604	0.843562	2.83521	2.01271	2.20118	2.75638
926	11.6667	6.83333	6.83333	9.83333	0.0243728	0.0701865	0.143969	0.319245	0.89236	2.87971	2.05123	2.21746	2.79522
927	12	7.16667	6.83333	9.66667	0.0240131	0.069572	0.143754	0.31863	0.890089	2.89725	2.06627	2.21649	2.79349
928		7.33333	6.66667	9.5		0.0615074	0.131588	0.294454	0.854615		2.13938	2.2377	2.90238
929		7	7.16667	9.5		0.067392	0.137993	0.294619	0.863567		2.04762	2.13503	2.93113
930	12.1667	6.66667	6.83333	9.33333	0.0262952	0.0731617	0.150187	0.324219	0.869227	2.78233	2.05281	2.15877	2.68099
931	12.3333	7	6.83333	9.5	0.0254501	0.0706082	0.145683	0.315514	0.875462	2.77438	2.06326	2.16576	2.77472
932		7.16667	7	9.83333		0.0649504	0.136404	0.295524	0.815914		2.10012	2.16654	2.76091
933	12.1667	7.16667	6.66667	9.5	0.0261078	0.0721336	0.146385	0.309045	0.80374	2.76291	2.02936	2.11118	2.60072
934		7.16667	6.66667	10		0.0684771	0.14097	0.307832	0.860986		2.05865	2.18366	2.79693
935	11.8333	6.5	6.83333	10	0.0281649	0.0700115	0.140978	0.306269	0.836635	2.48577	2.01364	2.17246	2.7317
936		7.66667	6.83333	9.83333		0.0690158	0.134789	0.296898	0.800649		1.95301	2.20269	2.69672
937	12.3333	7.5	7	9.5	0.0236651	0.0653526	0.138055	0.307905	0.848911	2.76156	2.11246	2.2303	2.75706
938		7	6.66667	9.33333		0.0663743	0.140506	0.30355	0.818302		2.11688	2.1604	2.69577
939	13.1667	7.33333	6.83333	9.33333	0.0235068	0.0634281	0.13053	0.295112	0.791155	2.69829	2.05792	2.26087	2.68086
940		7.5	7	9.66667		0.0617766	0.125863	0.261302	0.731581		2.03739	2.07609	2.79975
941
942	12.3333	7.5	7.16667	9.66667	0.0230281	0.0639909	0.131453	0.299477	0.839727	2.77881	2.05425	2.2782	2.80398
943	12.5	7.83333	7	10	0.0248749	0.0638676	0.135209	0.291395	0.786559	2.56756	2.11702	2.15515	2.69928
944		7	6.83333	9.5		0.068909	0.137418	0.301023	0.837203		1.9942	2.19056	2.78119
945	12	7.5	6.66667	9.33333	0.0246337	0.0684797	0.146625	0.321482	0.829709	2.77992	2.14114	2.19255	2.58089
946		7.33333	7	10		0.0562567	0.122989	0.270423	0.7703		2.18622	2.19875	2.8485
947	11.6667	7.33333	6.83333	9.5	0.025477	0.0644941	0.13878	0.309003	0.839399	2.53146	2.15182	2.22657	2.71648
948	12.1667	7.16667	6.83333	9.83333	0.0271412	0.0742915	0.15213	0.325746	0.903411	2.73722	2.04774	2.14124	2.77336
949		7.16667	6.83333	9.5		0.0697424	0.139452	0.303209	0.823067		1.99953	2.17429	2.71452
950	12.1667	7.33333	6.83333	9.66667	0.0254066	0.0676205	0.145303	0.31805	0.877082	2.66154	2.1488	2.18887	2.75769
951	12.1667	6.83333	6.66667	9.66667	0.0253543	0.0705564	0.146984	0.306784	0.854118	2.78282	2.08321	2.0872	2.78411
952	12.3333	6.83333	6.66667	9.5	0.0244193	0.0695762	0.143562	0.312641	0.879027	2.84923	2.06339	2.17773	2.81162
953	11.6667	7	6.66667	9.66667	0.0244948	0.0671013	0.137856	0.296901	0.810536	2.7394	2.05445	2.1537	2.72999
954	12.6667	7.16667	7	10	0.023366	0.0685198	0.138662	0.308881	0.855299	2.93245	2.02368	2.22758	2.76902
955	12.1667	7	6.83333	10	0.0261618	0.069186	0.141226	0.308928	0.866914	2.64455	2.04126	2.18746	2.8062
956	12.6667	7.16667	6.83333	9.83333	0.023407	0.0683125	0.142826	0.318693	0.844255	2.91847	2.09078	2.23133	2.64911
957		7.5	6.83333			0.0621734	0.134022	0.294567			2.15561	2.19791
958	12.5	7.33333	6.83333	9.33333	0.024858	0.070354	0.142633	0.310752	0.854178	2.83023	2.02737	2.17867	2.74875
959	12.3333	7.33333	6.66667	10	0.0250176	0.0674674	0.140044	0.308961	0.869118	2.69679	2.07573	2.20616	2.81304
960		7.33333	6.83333	9.83333		0.0674737	0.137798	0.302149	0.852121		2.04225	2.19269	2.8202
961
962
963
964		6.83333	6.83333	9.5		0.0695729	0.14192	0.311745	0.846026		2.03987	2.19663	2.71384
965
966	12.6667	7	7.16667	9.5	0.0252295	0.0682297	0.141426	0.317212	0.870149	2.70436	2.07279	2.24296	2.74311
967		7.16667	6.83333	9.5		0.0655835	0.137083	0.303299	0.852237		2.09021	2.21252	2.80989
968	12.3333	7	7	9.66667	0.024964	0.0657342	0.131287	0.290941	0.844535	2.63316	1.99723	2.21608	2.90277
969		7.33333	7	9.5		0.0693464	0.14463	0.316736	0.885045		2.08561	2.18998	2.79426
970		7.16667	7	10		0.0652758	0.134304	0.295678	0.852462		2.05749	2.20156	2.88308
971	12.1667	7.16667	6.83333	9.33333	0.0227979	0.0669311	0.137943	0.305913	0.828063	2.93584	2.06097	2.21768	2.70686
972	11.8333	6.83333	6.83333	9.66667	0.0237128	0.0677899	0.13897	0.302609	0.869374	2.85879	2.05	2.17752	2.87293
973	13	7.16667	6.83333	9.66667	0.0202843	0.0622351	0.133407	0.291776	0.860646	3.06814	2.14359	2.18712	2.94968
974	12	8.33333	6.33333	9.5	0.0220791	0.0672119	0.1582	0.327435	0.921304	3.04414	2.35375	2.06976	2.8137
975		7.33333	6.83333	9.5		0.0656313	0.136482	0.297565	0.860681		2.07953	2.18025	2.89242
976		6.83333	6.83333	9.5		0.0678111	0.137236	0.30448	0.817746		2.0238	2.21866	2.68571
977	12.3333	7.83333	7.33333	9.16667	0.0215047	0.0605111	0.129922	0.296489	0.791313	2.81385	2.14708	2.28205	2.66895
978	11.8333	7.5	7	9.83333	0.0271469	0.0705443	0.152491	0.335226	0.886098	2.59861	2.16163	2.19834	2.64328
979	12	7.16667	7.33333	9.5	0.0262255	0.070653	0.139218	0.314865	0.841022	2.69406	1.97045	2.26167	2.67105
980	13	7.5	6.66667	9.5	0.023727	0.0661067	0.135248	0.296459	0.821005	2.78614	2.0459	2.19197	2.76937
981
982		7	6.66667	9.66667		0.0675733	0.138443	0.296639	0.822702		2.04878	2.14269	2.77341
983		11	7.16667	10.1667			0.133572	0.299207	0.876845			2.24004	2.93056
984
985
986
987		7.33333	6.83333	9		0.069034	0.138907	0.299242	0.786037		2.01215	2.15426	2.62676
988
989
990
991		7.16667	7	9.66667		0.0671872	0.141623	0.31828	0.855912		2.10789	2.24737	2.68918
992		7.33333	7	9.66667		0.0654965	0.136138	0.296175	0.811359		2.07855	2.17555	2.73946
993		7.16667	6.83333	9.66667		0.071547	0.145592	0.312241	0.847076		2.03491	2.14463	2.71289
994	14.1667	8.33333	8.5	10.3333	0.0273299	0.067528	0.125096	0.256433	0.652171	2.47085	1.8525	2.0499	2.54324
995	13	7.16667	7	9.5	0.024235	0.0670207	0.135761	0.30301	0.92346	2.76545	2.02565	2.23194	3.04762
996		7.5	7	9.5		0.064179	0.144864	0.318322	0.924387		2.25719	2.19739	2.90394
997
998		7.5	7	9.66667		0.0643635	0.134757	0.29396	0.85091		2.09368	2.18141	2.89465
999	12.6667	7.5	6.83333	9.5	0.0231912	0.0675041	0.144194	0.312556	0.866156	2.91076	2.13607	2.16761	2.7712
1000	12.3333	7.16667	6.83333	9.66667	0.0228705	0.0658068	0.134981	0.299084	0.844192	2.87737	2.05117	2.21575	2.82259
1001	13.5	7.66667	6.83333	9.16667	0.0206542	0.0635217	0.140482	0.311833	0.820567	3.07549	2.21155	2.21974	2.63143
1002		7.5	6.83333	9.33333		0.0695066	0.13681	0.303358	0.848575		1.9683	2.21737	2.79727
1003		6.83333	6.83333	9.5		0.0702492	0.140347	0.314745	0.891506		1.99784	2.24263	2.83247
1004
1005
1006
1007
1008				9.83333				0.305021	0.868022				2.84577
1009			7.16667	9.5			0.12938	0.288388	0.826995			2.229	2.86765
1010		7	6.83333	10		0.0718266	0.133659	0.282061	0.758143		1.86085	2.11031	2.68787
1011
1012	12.5	7.5	6.83333	9.5	0.0249091	0.070216	0.144215	0.321386	0.859429	2.81889	2.05387	2.22853	2.67413
1013	11.5	7.16667	7	9.66667	0.0247672	0.0663907	0.140344	0.30702	0.81992	2.68059	2.11391	2.18762	2.67057
1014		7	7.16667	10		0.0700725	0.146365	0.326548	0.943463		2.08877	2.23105	2.8892
1015	12	7	7	9.33333	0.024526	0.0674945	0.141188	0.307462	0.880808	2.75196	2.09185	2.17768	2.86477
1016	13	7.33333	7.33333	10	0.0219624	0.06493	0.135154	0.311299	0.893264	2.95642	2.08153	2.30329	2.86947
1017	11.5	7.33333	7.16667	9.5	0.0263133	0.0651377	0.136235	0.326797	0.97628	2.47546	2.09149	2.39878	2.98742
1018	12.1667	9.5	7	9.66667	0.0246068	0.0572166	0.132149	0.317602	0.97634	2.32524	2.30963	2.40335	3.0741
1019
1020
1021		7.16667	7.66667	11.3333		0.0702807	0.141534	0.358999	1.26387		2.01384	2.53649	3.52055
1022	12.3333	13	6.66667	9.5	0.0253504	0.0485696	0.142961	0.297466	0.717069	1.91593	2.94343	2.08074	2.41059
1023	12.6667	7	6.5	9.5	0.025649	0.0729022	0.148829	0.313474	0.903227	2.84231	2.04149	2.10627	2.88134
1024	12	7	6.66667	9.83333	0.0225317	0.0652837	0.128994	0.2826	0.823039	2.89742	1.9759	2.1908	2.91238
1025
1026		7	6.66667	9.33333		0.0652432	0.139518	0.30623	0.847699		2.13843	2.19491	2.76818
1027
1028
1029				9.33333				0.296623	0.826544				2.78651
1030		7	6.83333	9.5		0.0629786	0.130229	0.2925	0.835336		2.06784	2.24604	2.85585
1031
1032
1033	12.8333	10.3333	9.66667	16.6667	0.0239251	0.0679609	0.161603	0.35655	0.873143	2.84057	2.37789	2.20633	2.44887
1034		7.33333	7.5	10.6667		0.0659775	0.138591	0.299719	0.769025		2.10058	2.16262	2.56582
1035	13	8.16667	8.16667	10.8333	0.0247599	0.0626666	0.134813	0.314066	0.824639	2.53097	2.15128	2.32964	2.62568
1036
1037
1038
1039
1040
1041		7.5	7.5	11.1667		0.069146	0.141388	0.298314	0.710315		2.04477	2.1099	2.3811
1042	13	7.66667	7.5	11.8333	0.0239202	0.0659649	0.138977	0.299864	0.70685	2.75771	2.10683	2.15765	2.35724
1043	15.8333	9.83333	7.83333	11.6667	0.0235327	0.0580202	0.132734	0.288172	0.682767	2.46552	2.28772	2.17105	2.3693
1044	12.6667	7.83333	7.66667	11.3333	0.0228307	0.0648273	0.135617	0.29358	0.689076	2.83947	2.09197	2.16478	2.34715
1045		8.16667	7.33333	11.3333		0.061877	0.133725	0.300022	0.690275		2.16114	2.24358	2.30074
1046		7.83333	7.83333	12		0.0642253	0.129405	0.299251	0.691305		2.01486	2.31251	2.31012
1047		7.33333	7.66667	11.3333		0.0713233	0.143661	0.313693	0.716072		2.01422	2.18356	2.28272
1048	12.3333	7.66667	7.33333	11.6667	0.0256522	0.0686281	0.144621	0.306107	0.681741	2.67533	2.10731	2.11661	2.22714
1049	13	7.5	7.5	11.3333	0.0220269	0.0656454	0.130959	0.289556	0.710296	2.98024	1.99495	2.21104	2.45305
1050
1051		8.83333	8.33333	12.3333		0.0546258	0.106491	0.201662	0.481699		1.94947	1.8937	2.38864
1052
1053		9	7.83333	9.5		0.0605738	0.14386	0.305257	0.828604		2.37495	2.12191	2.71444
1054
1055
1056
1057		7.33333	7.5	10.1667		0.0729404	0.144178	0.313128	0.793145		1.97666	2.17181	2.53297
1058	12.5	7.66667	7.33333	10.5	0.0245885	0.0688831	0.141001	0.307522	0.768135	2.80144	2.04696	2.18099	2.49782
1059	12.3333	7.66667	7	10.3333	0.0279714	0.0765989	0.156283	0.33503	0.85019	2.73847	2.04028	2.14374	2.53766
1060		8	7.16667	10.5		0.0660793	0.138812	0.304398	0.81809		2.10068	2.19289	2.68757
1061
1062
1063			7.66667	11.5			0.155013	0.314538	0.773853			2.02911	2.46028
1064	12.6667	7.33333	7.5	11.8333	0.0260259	0.0726677	0.142268	0.303511	0.668963	2.79213	1.95779	2.13338	2.20408
1065		7.66667	7.83333	11.1667		0.0663155	0.134732	0.299429	0.6746		2.03168	2.2224	2.25295
1066		7.83333	7.33333	11.3333		0.0697643	0.144189	0.307311	0.66978		2.0668	2.13131	2.17948
1067	12.5	7.66667	7.5	11.3333	0.0265004	0.0723267	0.155446	0.331375	0.640339	2.72927	2.14922	2.13177	1.93237
1068		7.5	7.66667	11.5		0.072641	0.146633	0.323378	0.737063		2.01859	2.20536	2.27926
1069	12.8333	7.33333	7.66667	12.1667	0.0217754	0.0651908	0.132958	0.28415	0.62661	2.99379	2.03951	2.13715	2.20521
1070	12.5	7.66667	7.66667	12	0.0247336	0.068266	0.138638	0.304744	0.677934	2.76005	2.03085	2.19812	2.2246
1071	13	7.33333	7	11.5	0.0233595	0.0752481	0.143006	0.29681	0.62873	3.2213	1.90046	2.0755	2.11829
1072
1073
1074		8.33333	7.33333	11.6667		0.0682038	0.143996	0.302427	0.675419		2.11126	2.10024	2.23333
1075
1076	12.3333	7.83333	7.83333	11.8333	0.0243468	0.0691183	0.14051	0.312157	0.759794	2.83891	2.03289	2.2216	2.43402
1077		8.16667	7.5	11.1667		0.0674273	0.139213	0.301007	0.645209		2.06463	2.16221	2.1435
1078		7.66667	7.5	11.6667		0.0677518	0.140137	0.300531	0.665391		2.06839	2.14455	2.21405
1079	13.3333	8	8.66667	12.3333	0.0223463	0.0733558	0.14159	0.304638	0.651762	3.28268	1.93019	2.15155	2.13946
1080	12.5	7.83333	7.66667	12	0.0241087	0.068541	0.144963	0.310267	0.668228	2.84299	2.11498	2.14032	2.15372
1081		8.16667	7.66667	11.5		0.0637016	0.13542	0.309814	0.679882		2.12586	2.2878	2.19448
1082	12.8333	8.83333	6.83333	11.5	0.0240335	0.0741259	0.166934	0.324813	0.679017	3.08428	2.25204	1.94575	2.09048
1083		7.83333	7.33333	11.1667		0.0716614	0.149827	0.322315	0.718414		2.09076	2.15125	2.22892
1084		7.66667	7.33333	12.1667		0.0656335	0.128584	0.272775	0.609595		1.95911	2.12139	2.23479
1085
1086
1087
1088	13.3333	8	7.5	10.1667	0.0206994	0.0648549	0.135971	0.29122	0.76916	3.13318	2.09654	2.14178	2.64116
1089		7.83333	7.66667	10.8333		0.0654268	0.133955	0.302657	0.75425		2.0474	2.25939	2.4921
1090	12.1667	8	7.66667	11.3333	0.0246146	0.0654626	0.136871	0.307192	0.73058	2.6595	2.09083	2.24439	2.37825
1091		8.16667	7.66667	10.8333		0.0624932	0.132004	0.284468	0.637439		2.1123	2.15499	2.24081
1092		7.83333	7.66667	11.6667		0.0650716	0.135152	0.28992	0.651006		2.07698	2.14514	2.24547
1093		7.5	7.83333	10.8333		0.065423	0.133322	0.299583	0.714294		2.03785	2.24706	2.38429
1094		7.66667	7.16667	11.1667		0.0738026	0.150096	0.310243	0.701548		2.03375	2.06696	2.26128
1095		7.66667	7.33333	10.8333		0.0651363	0.1406	0.311061	0.754591		2.15855	2.21239	2.42586
1096		7.83333	7.83333	10.8333		0.0690609	0.142904	0.313661	0.744348		2.06925	2.19491	2.3731
1097		8.33333	8.16667	13.1667		0.0780597	0.161357	0.332564	0.69758		2.06709	2.06105	2.09758
1098	11.6667	7.66667	7.5	11.5	0.0280328	0.0761561	0.149951	0.314796	0.72946	2.71668	1.96899	2.09932	2.31725
1099	13	7.66667	7.83333	11.1667	0.0230529	0.0725769	0.144699	0.313913	0.780352	3.14827	1.99373	2.16943	2.48589
1100
1101
1102		7.16667	7.5	10.5		0.0659876	0.131423	0.285908	0.872266		1.99164	2.17547	3.05086
1103		8	7.66667	10.1667		0.0642448	0.136093	0.300118	0.806589		2.11836	2.20524	2.68757
1104		7.83333	7.5	10.8333		0.0664959	0.14094	0.305379	0.751803		2.11953	2.16673	2.46187
1105	12.3333	7.83333	7.33333	11	0.0264167	0.0738209	0.149797	0.318423	0.782663	2.79448	2.0292	2.1257	2.45793
1106	12.3333	7.5	7.66667	10.6667	0.0247286	0.0682981	0.139491	0.305051	0.741173	2.76191	2.04239	2.18688	2.42967
1107	12.5	8.16667	7.5	10.5	0.0241506	0.0672268	0.142894	0.316868	0.79513	2.78365	2.12555	2.21751	2.50934
1108		8	7.83333	10.5		0.0650679	0.141315	0.319596	0.771678		2.1718	2.26159	2.41454
1109		7.83333	7.66667	10.5		0.0672542	0.142445	0.314823	0.752396		2.11801	2.21014	2.38991
1110		8.16667	7.83333	10.6667		0.0646018	0.135017	0.303398	0.748102		2.09	2.2471	2.46574
1111	13.1667	7.66667	8	10.8333	0.0212667	0.0667548	0.135534	0.30217	0.682823	3.13893	2.03033	2.22948	2.25973
1112	12.5	7.83333	7.66667	10.6667	0.0232189	0.0692306	0.145547	0.317362	0.732176	2.98165	2.10235	2.18048	2.30707
1113	12	7.33333	7.5	11.1667	0.0242672	0.0641675	0.129401	0.293483	0.743707	2.64421	2.01661	2.26802	2.53407
1114		8.16667	7.66667	10.3333		0.0615272	0.134055	0.287012	0.81742		2.1788	2.14099	2.84804
1115		7.5	7.33333	9.83333		0.0725119	0.145421	0.321717	0.952649		2.00548	2.21231	2.96114
1116	12.3333	7.83333	7.5	10.6667	0.023288	0.0650637	0.134139	0.273475	0.656194	2.79388	2.06165	2.03874	2.39947
1117	13	7.33333	7.5	10.6667	0.0225275	0.070143	0.147939	0.32284	0.812709	3.11367	2.1091	2.18226	2.51737
1118		7.66667	7.16667	10.1667		0.0711884	0.144491	0.314077	0.75724		2.02969	2.17369	2.411
1119	12.6667	8	7.66667	11	0.0251573	0.064619	0.134917	0.305867	0.82736	2.5686	2.08789	2.26707	2.70497
1120		8.16667	8	10.5		0.0635062	0.137608	0.304143	0.762891		2.16685	2.21021	2.50833
1121		7.66667	7.66667	10.5		0.0666155	0.13928	0.30645	0.791794		2.09081	2.20024	2.58376
1122		7.83333	7.66667	10.3333		0.0640791	0.136563	0.306331	0.829995		2.13117	2.24314	2.70947
1123		8.16667	7.83333	10.3333		0.0624922	0.13531	0.304197	0.809216		2.16523	2.24815	2.66018
1124		8	7.5	10.1667		0.0682479	0.144792	0.321445	0.844601		2.12156	2.22004	2.62752
1125		8.66667	7.33333	10.3333		0.0683869	0.152718	0.318428	0.834705		2.23315	2.08507	2.62133
1126		7.66667	7.83333	10.1667		0.065963	0.132885	0.306441	0.805291		2.01453	2.30607	2.62788
1127	12.8333	7.16667	7.33333	10.3333	0.0228015	0.069477	0.139919	0.305485	0.833787	3.04704	2.01388	2.1833	2.72939
1128	12.6667	7.83333	7.16667	10	0.0239216	0.0710287	0.147263	0.31705	0.920637	2.96922	2.07329	2.15294	2.90376
1129	13	7.66667	7.5	10	0.021281	0.0654419	0.137238	0.306625	0.891662	3.07513	2.0971	2.23425	2.90799
1130		8	8.16667	10.3333		0.0602829	0.132319	0.298734	0.852328		2.19497	2.25767	2.85314
1131	14	10.1667	10	11	0.0242249	0.0663361	0.12029	0.245514	0.596359	2.73834	1.81334	2.04102	2.42902
1132	13	7.83333	7.66667	10.1667	0.0234158	0.0674331	0.140506	0.314356	0.869405	2.87982	2.08363	2.23732	2.76567
1133	12.6667	7.83333	7.66667	10.5	0.024056	0.0689662	0.149303	0.327751	0.871806	2.8669	2.16487	2.19521	2.65996
1134	12.6667	8.16667	7.33333	10.1667	0.0242851	0.0660525	0.146342	0.321833	0.827078	2.71988	2.21554	2.19919	2.5699
1135	12.5	8.16667	7.66667	10.3333	0.0234432	0.0647193	0.140251	0.308919	0.802011	2.76069	2.16706	2.20262	2.59619
1136		7.83333	7.33333	10.3333		0.0688186	0.138727	0.304446	0.827336		2.01583	2.19457	2.71752
1137		8.16667	7.5	10.3333		0.066154	0.144973	0.310364	0.793474		2.19145	2.14083	2.55659
1138
1139		8	7.5	10.1667		0.0687839	0.146175	0.310505	0.793277		2.12513	2.12421	2.55479
1140		7.66667	7.33333	10.3333		0.0690157	0.139044	0.305819	0.823565		2.01467	2.19945	2.69298
1141	15	9.5	8.66667	10.8333	0.0283169	0.0763118	0.178984	0.417433	1.05063	2.69492	2.34543	2.33224	2.51687
1142	12.6667	8	7.5	10.1667	0.0222231	0.0610971	0.132259	0.30181	0.944073	2.74927	2.16473	2.28196	3.12804
1143		9.16667	8	10		0.0633772	0.130549	0.300742	0.9166		2.05987	2.30368	3.04779
1144		7.33333	7.5	10.3333		0.0785489	0.153339	0.329952	0.916847		1.95214	2.15179	2.77873
1145	12.6667	7.33333	7.16667	10.5	0.0220998	0.0725315	0.145994	0.314889	0.839817	3.282	2.01284	2.15686	2.66703
1146		8	7.83333	10		0.0684235	0.136141	0.307982	0.796845		1.98969	2.26222	2.58731
1147		7.33333	7.5	10.5		0.0706185	0.144917	0.304825	0.848838		2.05211	2.10344	2.78467
1148		7.83333	7.5	10		0.0692442	0.144639	0.317435	0.814369		2.08883	2.19466	2.56547
1149		7.66667	7.5	9.83333		0.0734723	0.152158	0.330446	0.862735		2.07095	2.17173	2.61082
1150	11.6667	7.83333	7.5	10	0.0240262	0.0649222	0.135151	0.300576	0.798155	2.70214	2.08174	2.224	2.65542
1151	11.8333	7.33333	7.16667	10	0.0240309	0.0711154	0.144021	0.312933	0.809804	2.95933	2.02517	2.17283	2.58779
1152	12.1667	7.33333	7.33333	10	0.0238728	0.0730144	0.145544	0.316968	0.846356	3.05847	1.99337	2.17781	2.67016
1153		8	7.5	9.83333		0.0752666	0.157878	0.332567	0.835532		2.09758	2.10648	2.51237
1154		7.33333	7.5	10.1667		0.0734327	0.150624	0.321732	0.892535		2.05118	2.136	2.77415
1155	12.6667	8.16667	7.66667	10.3333	0.0245475	0.0644528	0.137593	0.306344	0.867349	2.62564	2.13479	2.22645	2.83129
1156	12.8333	7.66667	7.5	10	0.0234195	0.0674188	0.14349	0.310826	0.90379	2.87874	2.12834	2.16619	2.9077
1157		7.5	7.5	10.5		0.0681001	0.138448	0.310574	0.886168		2.03301	2.24325	2.85332
1158		7.83333	8.16667	10.3333		0.0676373	0.140474	0.318633	0.859938		2.07687	2.26827	2.69883
1159		8.66667	6.66667	9.66667		0.0763371	0.174195	0.343827	0.845188		2.28192	1.97381	2.45818
1160		7.66667	7.33333	10.1667		0.0696461	0.147118	0.313553	0.817572		2.11236	2.1313	2.60745
1161	12	7.83333	7.33333	10.1667	0.0243624	0.0643775	0.138411	0.309804	0.830255	2.6425	2.14999	2.23829	2.67993
1162		7.83333	7.5	10		0.0655573	0.138622	0.316734	0.873815		2.11452	2.28487	2.75883
1163		8	7.16667	10		0.073981	0.151914	0.322859	0.794218		2.05342	2.12527	2.45995
1164	17.1667	9.16667	7.33333	10.3333	0.019658	0.0642843	0.150465	0.323856	0.877432	3.27013	2.34062	2.15237	2.70932
1165		7.83333	7.33333	10		0.0694462	0.141172	0.315615	0.812051		2.03283	2.23567	2.57292
1166		7.5	7.5	10.1667		0.0726298	0.147435	0.32149	0.844341		2.02995	2.18055	2.62634
1167		7.5	7.66667	10.3333		0.0643115	0.135852	0.309937	0.859462		2.1124	2.28144	2.77302
1168	12.8333	7.83333	8.33333	10.6667	0.0236131	0.0663606	0.135026	0.292346	0.765484	2.81033	2.03473	2.16511	2.61842
1169	12.6667	7.83333	7.5	10	0.0235493	0.0669872	0.141971	0.333067	0.931515	2.84455	2.11937	2.34603	2.79678
1170	16.6667	10.6667	7.66667	10.1667	0.0240417	0.0542002	0.127693	0.278828	0.736525	2.25442	2.35595	2.18359	2.6415
1171	13	8	7.66667	10.1667	0.022345	0.0669072	0.146374	0.400322	1.05777	2.99428	2.18772	2.73493	2.64229
1172		7.66667	8	10.3333		0.066818	0.137532	0.408783	1.12514		2.05831	2.97227	2.75242
1173	13.1667	8.33333	8.66667	10.5	0.0209291	0.062526	0.136342	0.392841	1.07279	2.98751	2.18057	2.88129	2.73084
1174		8.83333	8.5	10.8333		0.0615215	0.145453	0.398513	1.06831		2.36427	2.7398	2.68075
1175		8.16667	8.16667	10.5		0.0637422	0.143293	0.384916	1.06309		2.24801	2.68621	2.76187
1176	12.3333	7.66667	8.16667	10.6667	0.0236561	0.0686265	0.142232	0.389509	1.0634	2.90101	2.07255	2.73856	2.7301
1177		7.66667	7.83333	10.5		0.0667334	0.143834	0.387939	1.05931		2.15535	2.69713	2.7306
1178		8.66667	8	11		0.067179	0.149748	0.405667	1.08812		2.22909	2.70899	2.6823
1179		8.5	8.66667	11.3333		0.0639179	0.140252	0.406731	1.12965		2.19425	2.90001	2.77738
1180		8.16667	8.33333	10.8333		0.0667246	0.148515	0.403123	1.09102		2.22579	2.71436	2.70643
1181		8.33333	8.16667	11		0.0676587	0.148078	0.39378	1.0445		2.1886	2.65927	2.65251
1182	12.8333	8	8.33333	11.1667	0.0221417	0.0662503	0.14908	0.395545	1.01462	2.9921	2.25025	2.65324	2.56513
1183	11.6667	7	7.5	9.66667	0.0234226	0.073442	0.152717	0.383959	1.06587	3.13552	2.07943	2.51418	2.77599
1184	13	8.33333	8.33333	11	0.0229031	0.0679578	0.14979	0.405003	1.09962	2.96718	2.20416	2.70382	2.71509
1185	12.6667	8.33333	8.16667	11.3333	0.0220274	0.0664871	0.148898	0.398876	1.08948	3.01838	2.2395	2.67886	2.73136
1186	12.6667	8.16667	8.33333	10.6667	0.0227832	0.0730768	0.160827	0.412048	1.03396	3.20749	2.20079	2.56206	2.50932
1187		8.83333	8.66667	11.1667		0.0648738	0.144956	0.400289	1.04094		2.23443	2.76145	2.60048
1188	14.1667	8.16667	8.33333	11	0.0218754	0.0659444	0.146536	0.39696	1.04676	3.01455	2.22211	2.70896	2.63695
1189
1190	13.6667	8.16667	8.16667	10.5	0.0216993	0.0705162	0.151851	0.414418	1.08717	3.24971	2.15342	2.72911	2.62336
1191		8.33333	8.66667	11		0.0653536	0.146044	0.392432	1.00218		2.23467	2.68708	2.55376
1192	13.1667	8.5	9.33333	11.3333	0.0234775	0.0677602	0.146898	0.382283	1.04794	2.88618	2.16791	2.60237	2.74127
1193	13.1667	9	8.83333	11.1667	0.0218696	0.0616089	0.136103	0.375334	1.00081	2.8171	2.20914	2.75773	2.66645
1194		8.66667	8.33333	11		0.0625402	0.130809	0.372323	1.0581		2.0916	2.84631	2.84188
1195	12.6667	7.83333	9	13.6667	0.0237286	0.0650866	0.138584	0.443995	1.3828	2.74296	2.12923	3.20378	3.11445
1196	12.6667	8.16667	8.5	10.8333	0.0226726	0.0626245	0.130937	0.350042	0.973268	2.76213	2.09082	2.67337	2.78043
1197	12.8333	8.5	9.16667		0.0229534	0.0681349	0.140723	0.389248		2.9684	2.06536	2.76605
1198	13.5	9.16667	9	11.5	0.0230451	0.0616008	0.133906	0.371889	1.03697	2.67305	2.17378	2.77723	2.78838
1199		8.5	8.5	11.3333		0.0653707	0.137179	0.382461	1.03204		2.09847	2.78805	2.69842
1200	12.3333	8.33333	8.33333	10.3333	0.0232376	0.0680582	0.15201	0.397988	1.02245	2.9288	2.23352	2.61818	2.56905
1201	12.5	8.16667	8.16667	10.5	0.0226019	0.0679982	0.155942	0.419059	1.11893	3.00852	2.29332	2.68728	2.67009
1202	13	8.33333	8.33333	10.6667	0.0207123	0.0618872	0.137563	0.387989	1.05909	2.98795	2.22281	2.82044	2.72968
1203	13.1667	8.33333	8.33333	10.3333	0.0231086	0.0695059	0.159521	0.435611	1.1202	3.0078	2.29508	2.73074	2.57156
1204	13.1667	9	8.5	10.8333	0.0229414	0.0691307	0.155958	0.42022	1.03998	3.01336	2.25598	2.69445	2.47485
1205	12.8333	8.66667	8.5	10.8333	0.0225151	0.0625222	0.148797	0.391459	1.10424	2.7769	2.37992	2.63082	2.82083
1206		8.16667	8.16667	10.5		0.0636329	0.142066	0.387521	1.03255		2.23259	2.72775	2.66449
1207	12	8	8.16667	10.6667	0.0230123	0.0652355	0.142786	0.382323	0.997737	2.83481	2.18878	2.67759	2.60967
1208
1209		8	8	10.5		0.0643298	0.13771	0.380059	1.09865		2.14068	2.75985	2.89073
1210	14.1667	8.83333	8.83333	11.5	0.0202702	0.0634912	0.142452	0.398154	1.07735	3.13224	2.24366	2.79499	2.70587
1211
1212		8.83333	11.1667	15.1667		0.0672561	0.143368	0.452871	0.992661		2.13168	3.1588	2.19193
1213	12.5	8.16667	8.16667	11.1667	0.0226383	0.0654044	0.14434	0.377832	1.0962	2.88911	2.20688	2.61766	2.9013
1214	13.1667	8	8.5	10.8333	0.0226088	0.0724595	0.157603	0.429849	1.08438	3.20492	2.17504	2.72742	2.5227
1215
1216	12.5	7.83333	8.5	10.6667	0.0230063	0.0672753	0.142714	0.395151	1.10323	2.92421	2.12134	2.76884	2.79191
1217	12.5	8.33333	9	11.8333	0.0231099	0.0645021	0.135824	0.373398	1.09801	2.7911	2.10573	2.74913	2.94059
1218		8.16667	8.33333	11		0.0700398	0.155642	0.405388	1.12512		2.22219	2.60462	2.77542
1219		8.33333	8.66667	11.3333		0.0623507	0.132437	0.374262	0.972875		2.12407	2.82596	2.59945
1220	13	8.16667	8.66667	11.1667	0.0222399	0.0670227	0.141087	0.387266	1.04938	3.01363	2.10507	2.74487	2.70972
1221	12.6667	8.16667			0.0237654	0.0642901	0.138312			2.7052	2.15138
1222	12.6667	8	8.33333		0.0211377	0.0630414	0.130579	0.326517		2.98242	2.07133	2.50053
1223	13.3333	8.33333	8.66667	11.8333	0.0240268	0.0650384	0.138328	0.386377	1.11474	2.70691	2.12686	2.7932	2.88512
1224	12.3333	8.5	9	11.1667	0.023365	0.0621717	0.131146	0.370021	1.04079	2.66089	2.10942	2.82144	2.81278
1225	12.3333	8.66667	7.83333	10.8333	0.025518	0.072155	0.158957	0.398745	1.06555	2.82761	2.20299	2.50851	2.67226
1226
1227	12.6667	8.5	8.33333	10.6667	0.0217134	0.065425	0.141619	0.385759	1.05476	3.01311	2.1646	2.72393	2.73425
1228	18.3333	10.5	8.5	10.8333	0.020044	0.0647504	0.167349	0.419063	1.03759	3.23042	2.58452	2.50413	2.47596
1229
1230
1231	13.1667	8.5	9.16667	10.6667	0.0229792	0.0661668	0.127888	0.360129	0.96501	2.87942	1.93282	2.81597	2.67963
1232		8.66667	8.66667	11		0.063214	0.14312	0.388769	1.07756		2.26406	2.71638	2.77172
1233	12.8333	8.16667	8.16667	11	0.0228005	0.0676484	0.150975	0.406524	1.09036	2.96697	2.23175	2.69266	2.68216
1234	11.6667	7.83333	7.66667	10.5	0.0231915	0.0658123	0.146663	0.404753	1.14642	2.83778	2.2285	2.75975	2.83241
1235	12.5	7.83333	8	10.5	0.0215407	0.0665433	0.138725	0.370288	1.02533	3.08919	2.08473	2.66922	2.76902
1236		8.16667	8.33333	10.8333		0.0702822	0.149461	0.408166	1.05491		2.12658	2.73092	2.5845
1237		8.5	8.66667	10.6667		0.0651477	0.140671	0.391885	1.0384		2.15927	2.78582	2.64977
1238	12.3333	8	8.33333	10.8333	0.0239195	0.069202	0.143942	0.393877	1.05179	2.89312	2.08002	2.73637	2.67035
1239	12.3333	8.66667	8.33333	10.8333	0.0234902	0.0630647	0.145115	0.392927	0.998534	2.68472	2.30105	2.7077	2.54127
1240	12.8333	8.66667	8.33333	10.6667	0.0212809	0.0638105	0.14109	0.381013	1.00698	2.99849	2.21108	2.70049	2.64289
1241	12.6667	8.16667	8.33333	10.6667	0.023088	0.0647676	0.137761	0.381189	0.996042	2.80526	2.127	2.76703	2.61299
1242	12.5	8.16667	8.66667	10.8333	0.0230837	0.0667631	0.143239	0.399205	1.00758	2.89222	2.14548	2.78699	2.52397
1243		10.5	9.16667	11.5		0.0577385	0.145932	0.396828	1.09369		2.52746	2.71927	2.75609
1244	12.1667	8.16667	8.33333	11	0.0234251	0.064448	0.136612	0.382977	1.0547	2.75124	2.11972	2.8034	2.75395
1245	13.3333	9.33333	9	11	0.0213248	0.0608339	0.126507	0.341014	0.984723	2.85272	2.07954	2.69562	2.88763
1246	13	8.66667	9	11.1667	0.0225959	0.0631196	0.133526	0.363721	1.06587	2.79341	2.11544	2.72397	2.93045
1247		7.83333	8.66667	12.6667		0.0626707	0.130909	0.323972	0.798578		2.08884	2.47479	2.46496
1248	12.1667	8.33333	8.5		0.0227302	0.0629821	0.129198	0.307958		2.77086	2.05134	2.38362
1249	14.6667	9.16667	8.83333	10.8333	0.0187423	0.0590296	0.136392	0.381465	1.08055	3.14954	2.31057	2.79683	2.83263
1250	12.6667	8.33333	8.5	10.8333	0.0222451	0.0629141	0.135694	0.371591	1.00887	2.82822	2.15681	2.73845	2.715
1251		8.33333	8.83333	11		0.0618927	0.131096	0.365935	1.0797		2.11812	2.79135	2.95053
1252	13.1667	8.16667	8.66667	11.3333	0.023111	0.0688261	0.146866	0.383803	1.05019	2.97807	2.13387	2.61329	2.73629
1253		8.5	8.66667	11.5		0.0684641	0.140609	0.375667	1.02535		2.05377	2.67171	2.7294
1254		9	8.66667	11		0.060819	0.130301	0.364256	1.03688		2.14244	2.7955	2.84657
1255		8.5	8.83333	11.3333		0.0631828	0.137116	0.371598	1.08574		2.17014	2.71011	2.92182
1256	13	8.66667	8.16667	10.8333	0.0227625	0.0700162	0.157636	0.414012	1.05668	3.07595	2.25143	2.62637	2.5523
1257		8	8.83333	11.3333		0.0667977	0.140409	0.377673	1.00689		2.102	2.68981	2.66603
1258		8	8	10.3333		0.0689297	0.150783	0.401776	1.11684		2.18749	2.6646	2.77975
1259
1260		7.5	7.83333	10		0.0650372	0.137162	0.375375	1.02859		2.10897	2.73673	2.74016
1261	12.8333	8.16667	7.83333	11.1667	0.0214793	0.0663394	0.146456	0.391355	1.02642	3.08853	2.20768	2.67217	2.62274
1262	12.1667	8.16667	8.5	10.6667	0.0235905	0.067594	0.147639	0.400114	1.07222	2.8653	2.1842	2.71008	2.67977
1263
1264		8	8.66667	11.1667		0.0672901	0.14725	0.408258	1.0986		2.18829	2.77255	2.69094
1265		8	8.5	10.6667		0.0669336	0.142668	0.387472	1.04444		2.13149	2.71589	2.69552
1266		8.66667	8.5	11		0.0628505	0.143679	0.392851	1.07332		2.28605	2.73422	2.73213
1267	12.3333	8.16667	8.16667	11.1667	0.0223543	0.0668789	0.140781	0.371726	1.0346	2.99177	2.10502	2.64045	2.78324
1268	13.6667	8.16667	8.66667	11.1667	0.0227607	0.0655622	0.138328	0.376313	0.987648	2.8805	2.10988	2.72043	2.62454
1269	12.6667	8.33333	8.66667	11.1667	0.0238064	0.0653944	0.137485	0.383468	1.15616	2.74693	2.1024	2.78915	3.01501
1270	13.3333	8.5	8.33333	10.8333	0.0228247	0.0653436	0.140337	0.374115	1.03418	2.86285	2.14767	2.66584	2.76434
1271
1272	13.3333	9	9		0.0240405	0.058552	0.121213	0.271046		2.43556	2.07017	2.23613
1273	16.1667	9.83333	8.16667	10.5	0.0206974	0.0602477	0.136428	0.353217	1.02071	2.91088	2.26445	2.58904	2.88974
1274
1275
1276	13	8.66667	8.83333	11.1667	0.0217577	0.0636488	0.136348	0.374607	1.0813	2.92535	2.14219	2.74744	2.88648
1277	13.6667	8.5	8.66667	10.6667	0.0247809	0.0662138	0.149746	0.403378	1.10163	2.67197	2.26156	2.69375	2.73102
1278	12.3333	8.33333	8.66667	10.6667	0.0240963	0.0657518	0.137328	0.380401	1.04261	2.72871	2.08859	2.77002	2.74081
1279		8.5	8.66667	11		0.0648801	0.140137	0.381815	1.09042		2.15994	2.72458	2.85588
1280		9.66667	12	17.6667		0.0655098	0.147884	0.399436	0.986474		2.25743	2.70102	2.46967
1281	13.6667	8.83333	9.16667	11.1667	0.022187	0.0646906	0.136883	0.407084	1.09519	2.9157	2.11596	2.97396	2.69032
1282		8	8.5	10.8333		0.0653706	0.131809	0.367175	1.02357		2.01633	2.78566	2.78769
1283	12.3333	8.16667	8.16667	10.8333	0.0231245	0.0672001	0.148962	0.382649	1.02029	2.90601	2.21669	2.56877	2.66638
1284	13	8.33333	8.33333	11	0.0206542	0.0616286	0.136484	0.374027	1.02661	2.98382	2.21462	2.74045	2.74476
1285	12.5	7.83333	7.83333	10.6667	0.0221302	0.0619565	0.132658	0.369182	0.989566	2.79964	2.14115	2.78295	2.68043
1286	12.5	7.66667	7.5	10.1667	0.0214706	0.0680463	0.1413	0.368836	0.905374	3.16928	2.07652	2.61031	2.45468
1287		7.83333	7.83333	10.1667		0.0642967	0.141101	0.386062	1.05979		2.19453	2.73607	2.74512
1288		8	8.66667	11.6667		0.066941	0.142805	0.411193	1.20992		2.1333	2.8794	2.94247
1289	13.6667	8.16667	8.66667	10.6667	0.0212683	0.0644244	0.139303	0.411053	1.14709	3.02913	2.16226	2.95079	2.79061
1290	13.1667	8	8.66667	10.5	0.0213447	0.0676687	0.142969	0.388131	1.05834	3.17028	2.11278	2.71479	2.72677
1291	12.1667	8.33333	8.5	11.3333	0.0212992	0.0630375	0.144013	0.392475	1.08102	2.95962	2.28456	2.72527	2.75436
1292		9	8.66667	11		0.0588505	0.130257	0.36921	1.03388		2.21335	2.83447	2.80026
1293	12.6667	8	8.33333	10.8333	0.0216163	0.0620111	0.127709	0.361375	0.92193	2.86871	2.05945	2.82968	2.55117
1294	12.1667	8.16667	8.16667	10.8333	0.0235099	0.0651423	0.14244	0.392104	1.04612	2.77084	2.18659	2.75277	2.66797
1295	12.8333	7.83333	8	10.8333	0.0231686	0.0678148	0.133631	0.369647	1.0521	2.92701	1.97053	2.76618	2.84622
1296	12	8.66667	8.66667	11	0.0229318	0.0612411	0.124655	0.315547	0.911723	2.67058	2.03548	2.53136	2.88934
1297	13.8333	8.33333	8.5	12	0.0222095	0.0610401	0.123759	0.289027	0.952067	2.74837	2.0275	2.3354	3.29405
1298	15.5	8.33333			0.0184153	0.0586171	0.130625			3.18307	2.22845
1299	13.1667	7.16667	6.66667	9.5	0.0228135	0.0721949	0.150863	0.352638	0.958752	3.16457	2.08966	2.33748	2.7188
1300	12	7.33333	7.16667	9.66667	0.0244389	0.0711555	0.149583	0.345742	0.929915	2.91156	2.10221	2.31136	2.68963
1301		8	7	9.5		0.0711485	0.145457	0.325003	0.816912		2.04442	2.23435	2.51356
1302		7.66667	7.5	10		0.0602629	0.128489	0.297857	0.79715		2.13214	2.31815	2.67628
1303
1304		8	7.16667	10.3333		0.0603974	0.130914	0.293812	0.808293		2.16754	2.24432	2.75105
1305
1306		7.5	7.33333	9.83333		0.0654463	0.137373	0.309244	0.929044		2.09902	2.25112	3.00425
1307		7.33333	6.83333	9.83333		0.0671814	0.1434	0.324163	0.980724		2.13452	2.26056	3.0254
1308		7.16667	7.16667	9.66667		0.0645138	0.136865	0.323985	0.928362		2.12148	2.36719	2.86545
1309		7.5	7.16667	9.83333		0.0674682	0.140537	0.313693	0.939237		2.08301	2.2321	2.99413
1310
1311		8.83333	7.33333	10.1667		0.0588578	0.142682	0.298375	0.76542		2.42418	2.09119	2.5653
1312		7.5	7.5	10.1667		0.0665418	0.142688	0.325811	0.843843		2.14433	2.28339	2.58998
1313	11.8333	7.83333	7.66667	10.5	0.0231739	0.0632801	0.134736	0.292287	0.73707	2.73067	2.1292	2.16933	2.52173
1314	18.3333	12.6667	8.83333		0.0218307	0.0340029	0.100486	0.250001		1.55757	2.95521	2.48793
1315	11.8333	7	7	9.66667	0.0237205	0.073527	0.150558	0.332133	0.884897	3.09972	2.04766	2.20601	2.66428
1316	12.5	7.33333	6.83333	9.66667	0.0216883	0.06941	0.13861	0.283982	0.551569	3.20034	1.99698	2.04878	1.94227
1317	11.5	7.66667	6.83333	9.5	0.0260777	0.0708811	0.158366	0.352723	0.948956	2.71807	2.23425	2.22727	2.69037
1318		7	7	9.5		0.0690953	0.14526	0.338786	0.927883		2.10231	2.33227	2.73885
1319	11.3333	7	7	9.5	0.0233578	0.0681051	0.141501	0.328974	0.854287	2.91573	2.07768	2.32489	2.59682
1320		7.33333	7	10.3333		0.0715521	0.151059	0.328326	0.912325		2.11118	2.17349	2.77872
1321	12.5	7.66667	7.5	10.3333	0.0224732	0.0647502	0.139851	0.298698	0.766073	2.88122	2.15986	2.13582	2.56471
1322		7.33333	8	10.3333		0.0662984	0.121777	0.294497	0.694986		1.83681	2.41832	2.35991
1323		7.5	7.5	10.3333		0.0631766	0.134347	0.314634	0.752044		2.12654	2.34194	2.39022
1324	11.8333	7.16667	7.33333	10.3333	0.0226683	0.0664218	0.138243	0.300409	0.786438	2.93017	2.08129	2.17305	2.61789
1325		7.33333	7.16667	9.83333		0.0711207	0.149386	0.333042	0.893388		2.10045	2.22941	2.68251
1326	12.6667	8.16667	7.16667	9.83333	0.0209593	0.0619873	0.140933	0.309079	0.861425	2.95751	2.27357	2.1931	2.78707
1327	11.8333	7.66667	7	9.66667	0.0257258	0.0713328	0.15319	0.337455	0.95268	2.77282	2.14753	2.20285	2.82313
1328		7.5	7.16667	9.66667		0.0710871	0.143877	0.311787	0.860588		2.02396	2.16703	2.76018
1329		7.5	7.5	10.1667		0.0711596	0.150946	0.33236	0.874086		2.12123	2.20185	2.62994
1330		7.33333	7.16667	10.8333		0.0684968	0.145143	0.319368	0.727891		2.11897	2.20037	2.27916
1331	13.1667	7.5	7.33333	10.8333	0.0216446	0.0710819	0.149497	0.305193	0.745911	3.28404	2.10317	2.04146	2.44407
1332		7.33333	6.83333	10.1667		0.0636992	0.132652	0.266671	0.450157		2.08247	2.01031	1.68806
1333	12	7.66667	7.16667	10	0.0232134	0.0701496	0.149922	0.315052	0.753271	3.02194	2.13717	2.10145	2.39094
1334		7.5	7.33333	10		0.0675033	0.147139	0.340311	0.844376		2.17973	2.31285	2.48119
1335
1336		7.16667	7.33333	9.66667		0.0712838	0.157915	0.367816	0.971038		2.21531	2.3292	2.64001
1337		7.16667	7.33333	9.83333		0.0677083	0.145307	0.353068	0.948289		2.14608	2.4298	2.68586
1338	12.1667	7	7.33333	10	0.022552	0.0687757	0.146044	0.333672	0.875948	3.04965	2.12348	2.28474	2.62518
1339		7	7.33333	10		0.0689623	0.143912	0.336976	0.822452		2.08682	2.34155	2.44068
1340		7.5	7.5	10.5		0.0664296	0.13534	0.30985	0.707322		2.03735	2.28941	2.28279
1341		7.33333	7.16667	10.5		0.0754461	0.153626	0.320795	0.658268		2.03624	2.08815	2.05199
1342		7.5	7.5	11		0.0693087	0.146422	0.308975	0.709395		2.1126	2.11017	2.29597
1343		7.5	7.5	10.5		0.0642032	0.137477	0.313334	0.682909		2.14128	2.27917	2.17949
1344		8	7.33333	10		0.0655281	0.144664	0.323471	0.829154		2.20767	2.23601	2.5633
1345	11.8333	7.66667	6.83333	9.83333	0.0236884	0.068216	0.146331	0.321439	0.879259	2.87972	2.14511	2.19667	2.73538
1346	13.1667	7.66667	7.33333	10	0.022272	0.0657611	0.136337	0.309923	0.909732	2.95263	2.07321	2.27322	2.93535
1347	11.6667	7.5	7.33333	9.66667	0.023436	0.0653705	0.139362	0.326533	0.92278	2.78932	2.13188	2.34305	2.826
1348	13.1667	7.83333	7.5	10	0.0225711	0.0684496	0.143855	0.320635	0.893359	3.03262	2.10161	2.22888	2.78621
1349	13.1667	7.5	7.33333	10.3333	0.022338	0.0695017	0.147089	0.319172	0.824786	3.11136	2.11634	2.16992	2.58414
1350	12.5	8	7.33333	11	0.0228958	0.0637774	0.137685	0.28925	0.73803	2.78555	2.15884	2.10081	2.55153
1351		7.33333	7.33333	11		0.0657033	0.138171	0.299391	0.674127		2.10295	2.16681	2.25166
1352		7.5	7.33333	10.6667		0.0680896	0.141014	0.30903	0.669682		2.071	2.19149	2.16704
1353		7	7.16667	10		0.0686707	0.152311	0.331559	0.778176		2.21799	2.17685	2.34702
1354	12	7.16667	7.33333	10.3333	0.022826	0.0710789	0.148697	0.321388	0.818385	3.11395	2.092	2.16136	2.54641
1355		7.16667	7	9.66667		0.0702032	0.148609	0.338228	0.867597		2.11685	2.27595	2.56513
1356	12.6667	7.66667	7.16667	9.66667	0.0236625	0.0663581	0.143545	0.313405	0.826525	2.80436	2.16319	2.18333	2.63724
1357		7	7.33333	9.83333		0.067301	0.138957	0.340959	0.89259		2.06471	2.4537	2.61788
1358	11.5	6.83333	6.83333	9.83333	0.024095	0.0696961	0.146688	0.322558	0.872138	2.89256	2.10468	2.19894	2.70382
1359	13.6667	8	7.83333	10.3333	0.0178461	0.057498	0.124641	0.282176	0.703123	3.22187	2.16775	2.2639	2.49179
1360	12.5	7.66667	7.33333	10.3333	0.0211145	0.0642864	0.141283	0.315321	0.706705	3.04466	2.19771	2.23184	2.24122
1361		7.33333	7.16667	10.6667		0.0671133	0.141349	0.307957	0.666816		2.10612	2.17871	2.16529
1362		7.33333	7.33333	11.1667		0.0721844	0.151772	0.323149	0.695901		2.10256	2.12917	2.1535
1363	12.1667	7.33333	7.5	10.3333	0.0250463	0.0712795	0.147481	0.330688	0.796465	2.84591	2.06905	2.24224	2.40851
1364		7.66667	7.5	9.83333		0.0637747	0.135693	0.308407	0.799196		2.12769	2.27283	2.59137
1365	12.6667	7.83333	7.16667	10.1667	0.0226929	0.0651833	0.14327	0.320969	0.929394	2.87241	2.19795	2.24031	2.89559
1366		7.33333	7.16667	10		0.0690914	0.140466	0.328832	0.92993		2.03305	2.341	2.82798
1367
1368		7.33333	7.33333	10.5		0.0637355	0.133967	0.31219	0.761731		2.10192	2.33035	2.43996
1369	12.8333	7.83333	7.33333	11.3333	0.0228226	0.0689569	0.145814	0.30896	0.71299	3.02143	2.11456	2.11887	2.30771
1370		7.66667	7.5	10.8333		0.0667722	0.139269	0.306759	0.655744		2.08574	2.20263	2.13765
1371	13.1667	8	7.83333	11.1667	0.0227517	0.0687303	0.143095	0.304629	0.65343	3.02089	2.08198	2.12886	2.145
1372	11.8333	7.33333	7.5	10.6667	0.0210621	0.0674405	0.13792	0.311542	0.687467	3.20198	2.04506	2.25886	2.20666
1373		7.16667	7.33333	10.1667		0.0673528	0.13908	0.313059	0.778509		2.06494	2.25093	2.48678
1374	13.6667	7.5	7.66667	10	0.0234779	0.0699922	0.148588	0.322353	0.763095	2.98119	2.12292	2.16945	2.36726
1375	12.3333	7.16667	7.33333	9.66667	0.0260376	0.0738057	0.150994	0.319804	0.847453	2.83458	2.04584	2.11799	2.64991
1376		7	7.33333	9.83333		0.0729874	0.150629	0.35921	0.958929		2.06377	2.38473	2.66955
1377	12.1667	8.5	6.5	9.33333	0.023547	0.0723551	0.178114	0.361049	0.891935	3.07279	2.46166	2.02707	2.4704
1378	12.8333	7.33333	6.83333	9.33333	0.0225106	0.0718576	0.156607	0.336499	0.82609	3.19217	2.17941	2.14869	2.45495
1379	13	7.83333	7.33333	10.5	0.0243759	0.0660767	0.140927	0.316456	0.754115	2.71073	2.13278	2.24553	2.383
1380		7.5	7.16667	10.3333		0.0670178	0.143044	0.327552	0.69517		2.13441	2.28987	2.12232
1381	12	7.5	7.5	11.1667	0.0232851	0.0671457	0.139648	0.306527	0.651558	2.88364	2.07977	2.19499	2.12562
1382		7.5	7.16667	10.5		0.0702089	0.153501	0.331097	0.716104		2.18635	2.15696	2.16283
1383	13	7.5	7.16667	10.5	0.0213519	0.0742869	0.155585	0.325587	0.757752	3.47918	2.09438	2.09266	2.32734
1384	12.3333	7.66667	7.33333	10	0.0232386	0.0687838	0.137052	0.30946	0.832938	2.9599	1.99251	2.25797	2.69159
1385
1386		7.16667	7.16667	9.66667		0.0660798	0.139065	0.319778	0.952901		2.1045	2.29949	2.97988
1387		7.33333	7	10		0.0697439	0.142531	0.314338	0.836696		2.04363	2.20541	2.66177
1388	12	8	7.16667	10.1667	0.0234462	0.072548	0.154619	0.322447	0.72243	3.09424	2.13126	2.08544	2.24046
1389		7.33333	7.33333	10.6667		0.0695809	0.140869	0.315251	0.713272		2.02453	2.2379	2.26255
1390		8.16667	7.5	11.3333		0.0610176	0.134361	0.297845	0.689887		2.20201	2.21675	2.31626
1391	12.6667	7.66667	7	10.5	0.0230517	0.0718963	0.147983	0.309975	0.690015	3.11891	2.05829	2.09466	2.22604
1392	11.8333	7.5	7	10	0.0247035	0.0714289	0.146994	0.332166	0.780807	2.89145	2.05791	2.25972	2.35065
1393	12	7.33333	7	9.83333	0.0230686	0.0693181	0.148341	0.325358	0.850399	3.00487	2.14	2.19331	2.61374
1394	12.3333	6.83333	7.16667	9.83333	0.0215696	0.0717868	0.149549	0.335832	0.849765	3.32814	2.08323	2.24564	2.53033
1395		7.33333	7	9.83333		0.0692569	0.158191	0.36335	0.95475		2.28412	2.2969	2.62763
1396		7.66667	7.16667	9.83333		0.0709519	0.153535	0.366959	1.01862		2.16393	2.39007	2.77584
1397	12	7.33333	7.16667	9.5	0.0247913	0.0732958	0.154283	0.347241	0.920954	2.95651	2.10494	2.25067	2.6522
1398
1399	14.1667	7.66667	7	10.1667	0.0217878	0.0657967	0.141569	0.305211	0.763717	3.01989	2.15161	2.15592	2.50225
1400		7.33333	7.33333	9.83333		0.0648797	0.136021	0.314759	0.808531		2.09651	2.31404	2.56873
1401	13	7.83333	7	10.8333	0.0235295	0.0665301	0.141736	0.313675	0.711971	2.82751	2.13041	2.21309	2.26977
1402		7	7	10.3333		0.0671031	0.137438	0.306194	0.754494		2.04816	2.22787	2.46411
1403	11.8333	7.16667	7.16667	10.1667	0.0239485	0.0690727	0.141275	0.309416	0.786797	2.88422	2.0453	2.19018	2.54284
1404	12.6667	7.16667	7.33333	9.66667	0.0234388	0.0736192	0.144404	0.309127	0.817618	3.14092	1.9615	2.14071	2.64492
1405
1406
1407		7	7	10.3333		0.0659062	0.135511	0.299038	0.884631		2.05613	2.20674	2.95826
1408		7.33333	7.16667	10		0.0660164	0.136066	0.304373	0.855576		2.06109	2.23695	2.81095
1409	12	7.66667	7	10.1667	0.0247883	0.0672392	0.142693	0.311219	0.803973	2.71254	2.12218	2.18103	2.5833
1410	12.8333	7.33333	7.16667	9.83333	0.023772	0.0727797	0.145078	0.316138	0.813129	3.06157	1.99338	2.17909	2.57207
1411	15.6667	8.83333	7.83333	10.5	0.0208401	0.05396	0.126565	0.28985	0.776375	2.58923	2.34554	2.29012	2.67854
1412	12	7.66667	6.83333	9.66667	0.0242475	0.0704935	0.147074	0.320666	0.853869	2.90725	2.08634	2.18031	2.6628
1413		6.83333	6.83333	9.66667		0.0712302	0.146574	0.325632	0.867778		2.05775	2.22163	2.6649
1414	12.1667	7	6.66667	9.5	0.0241681	0.0697214	0.147862	0.330233	0.901283	2.88486	2.12076	2.23338	2.72924
1415	11.8333	7.16667	7.33333	9.83333	0.0232951	0.0680576	0.142914	0.346131	0.955599	2.92155	2.0999	2.42195	2.7608
1416	13	7.33333	6.83333	9.66667	0.02049	0.0679978	0.140781	0.356853	1.04335	3.31858	2.07037	2.53481	2.92374
1417		7.83333	8	9.83333		0.0639813	0.114368	0.285327	0.838652		1.78753	2.49481	2.93926
1418		7.66667	6.66667	9.16667		0.069422	0.152648	0.340682	0.9533		2.19884	2.23181	2.79821
1419		7.16667	6.83333	9.16667		0.0655547	0.138253	0.312293	0.91706		2.10897	2.25885	2.93654
1420
1421
1422		7.5	7	9.83333		0.0650801	0.141484	0.30841	0.949539		2.174	2.17981	3.07882
1423
1424	15	8	6.5	9.66667	0.021359	0.0619883	0.147691	0.3106	0.907161	2.90221	2.38256	2.10304	2.92068
