# Supplementary material for: Coupling of growth rate and developmental tempo reduces body size heterogeneity in C. elegans
Source: Nat Commun. 2022 Jun 6;13:3132. doi: 10.1038/s41467-022-29720-8 (PMC9170734; doi:10.1038/s41467-022-29720-8)
Supplement: Supplementary file 4 — Source Data [file 41467_2022_29720_MOESM4_ESM.zip › F2.xlsx]

## Sheet: 2a
time (h)	volumes of individuals
0.166667	0.0231824	0.0237173		0.025586		0.0229494		0.0219952	0.0257551		0.0257758		0.0263694	0.0216812	0.0246456	0.0261209	0.0225957		0.019878		0.0231599	0.0238484	0.0230271		0.0233894	0.02536	0.0231047	0.0224852	0.023681		0.0245127	0.021959		0.0243833	0.0223144	0.0237086	0.0244161	0.0262348	0.0223041	0.026699			0.0220211	0.0202628	0.0237777	0.02326	0.0224162	0.0264764	0.0242418
0.333333	0.0272322	0.0239226	0.0205578	0.0226026		0.0249993	0.0243247	0.0228027	0.0261399	0.0216087	0.0265523	0.0232272	0.0258604	0.0225249	0.026416	0.0260001	0.0228234	0.0247629	0.0216915		0.0241435	0.0229511		0.0225819	0.0249717	0.0252375	0.0236465	0.0239295	0.0260243	0.0240589	0.0254687	0.023681	0.022147	0.0246266	0.018558	0.0234119	0.0223472	0.0259001	0.0233929	0.0276601	0.023788	0.0229839	0.0247974	0.0227458	0.0231099	0.0234584	0.0228631	0.0259484	0.0256619
0.5	0.0243264		0.0223334	0.0219296		0.0236862	0.0237414	0.0289076	0.0263625	0.0236707	0.024901	0.0230633	0.026787	0.0248475	0.0254583	0.0262314	0.0232928	0.0244938	0.022487	0.0219693	0.0229339	0.0229477	0.0235516	0.0222264	0.0251374	0.0253979	0.0228925	0.024687	0.0243419	0.0243402	0.0248837	0.0237949	0.0245093	0.02414	0.0192395	0.0251149		0.0255187	0.0238243	0.0274358		0.0236517	0.0236948	0.0225353	0.0246214	0.0236552	0.0248803	0.0283244	0.0254549
0.666667	0.0241538	0.0220038	0.0215379	0.0223179	0.0225422		0.0250338	0.0238467	0.0265575	0.0238156	0.0257171		0.0267697	0.0234826	0.0261899	0.0256878	0.0232117	0.0256033	0.0230823		0.0232842	0.0233722	0.0243799	0.024656	0.0243988	0.0249165	0.0240399	0.0226595	0.0243919	0.0258448	0.0265023	0.0242056	0.0242867	0.0230012			0.0235706	0.0249303	0.0236517	0.0274271	0.0215932	0.0225802	0.02546	0.0237759	0.022858	0.0248423	0.0227631	0.0279741	0.0253686
0.833333	0.0271528	0.0220694	0.0216121	0.0227562	0.0228062	0.0233152	0.0260019	0.0240296	0.0277049		0.0270234	0.0251253	0.0262555	0.023367	0.0263521	0.0264108	0.0240451	0.026202	0.0207977	0.0213826	0.0233049		0.0243436		0.0254376	0.0266092	0.0250804	0.0231358	0.0241952		0.0255084	0.0232497	0.0228304	0.0243178	0.0207097	0.0251046	0.0240641	0.0253358	0.0241642	0.027931	0.0233894	0.0230892	0.0228131	0.0235257		0.0252668	0.0240089	0.0275117	0.0255757
1	0.0279189	0.0253255	0.020475	0.0235775	0.0239468	0.0228925	0.0247854	0.0229684	0.029144	0.0258673	0.0258431		0.0266662	0.024052	0.0254549	0.0281156	0.0221453		0.0211756	0.0229649	0.0240624	0.0241452	0.0245317	0.0228614	0.0237259	0.027032			0.0245283	0.0259535	0.0264419	0.0231116	0.0263625	0.0242815	0.0195363	0.0260105	0.0250804		0.0253203	0.028371	0.0227182	0.0242677	0.0246042	0.0238519	0.0265281	0.0239123	0.0245628	0.0284555	0.0260519
1.16667	0.0260364	0.0250442	0.0222506	0.0242401		0.0243523	0.0262314	0.0239278	0.0317599	0.0267007	0.0272667	0.023405	0.026397	0.0221557	0.0256222	0.0267369	0.0237604	0.0269578	0.024492	0.0224438	0.0233842	0.0249441	0.0252064	0.0237587	0.0238294	0.0259881	0.0242211	0.0303968	0.0246145	0.0285953	0.0268905	0.0245041	0.0248182	0.0251184		0.0265575	0.026435	0.0264643	0.023983	0.0286971	0.0247077	0.0244161	0.0223041	0.0251546	0.0274444	0.0247077	0.023493	0.0271528
1.33333	0.0254393	0.0246421	0.0216881	0.0242729	0.0231668	0.0244696	0.0266127	0.0236344	0.0308419	0.0238553	0.0260536	0.0257551		0.0223765	0.0268491	0.0267611	0.0233704	0.0255463	0.0218071	0.0223731	0.0258086	0.0236879	0.0268905	0.024285	0.02541	0.0266662	0.0266265	0.023455	0.0252961		0.0272356	0.0251305	0.0251512	0.0254566		0.026523	0.0269526	0.0267266	0.0237414	0.030131	0.0232617	0.0244679	0.0231824	0.026007	0.0247595	0.0252236	0.0232151	0.0297911	0.0264229
1.5	0.0333267	0.0233256	0.0241659	0.0249407	0.0233083	0.0266524	0.0266092	0.0245076	0.0297135	0.0261313	0.0297204	0.0253444	0.0287282	0.0224887		0.0276238	0.0237397	0.0259156	0.0214896	0.0226129		0.0250528	0.0258655	0.0232341	0.0248751	0.0273564	0.0248716	0.0233549	0.0255826	0.0281484	0.0303329		0.0260243	0.0254842		0.0274151	0.0261589	0.0277912	0.0248941	0.0278879	0.0239485	0.0262141	0.0254462		0.0250994	0.023543	0.0244489	0.0307488	0.0270285
1.66667	0.0257775		0.0222264	0.0244592	0.028987	0.026447	0.0288766	0.0246801	0.0342913	0.0275704	0.0281674	0.0271459	0.029182	0.0246335	0.0280708	0.029496	0.0251011	0.025743	0.0228718	0.0232117	0.0245697	0.0254135	0.0271545	0.0224404	0.0275859	0.0268767	0.0254928	0.0255101		0.0265488	0.028849	0.025907	0.0258707	0.0255308	0.0203801	0.02673	0.0256999	0.0266179	0.0272563	0.0316547	0.0254135	0.0253582		0.0267041	0.0258276	0.0298411	0.0257258	0.0299947	0.0265023
1.83333	0.0285056	0.0255032	0.0216984		0.024687	0.0273012	0.0271959	0.0258638	0.0307384	0.0263659	0.0293804	0.0269319	0.0275945		0.0270044	0.0277067	0.0247388		0.0244886		0.0261261	0.0266576	0.0279534	0.0241918	0.0269923	0.0267352	0.0262227	0.0255618	0.0249493	0.0288472	0.0288179	0.0260605	0.0255118	0.0259173	0.022418	0.0275617	0.0275307	0.0278378	0.0252599	0.0299964	0.026925	0.0270096	0.0240745	0.0267645	0.0271683	0.0254307	0.0246818	0.0296893	0.0279137
2	0.0284504	0.0244661	0.0221729	0.0265972	0.0264608	0.0257499	0.0279707	0.0274478	0.032086	0.0263608	0.0275583	0.0263573	0.0291854	0.0245645	0.0271925	0.0292855	0.0244385	0.0288973	0.023769	0.0254859	0.0250528	0.0266058	0.028635	0.0230046	0.026768	0.0287109	0.0261416		0.0279241	0.0281001	0.0305555	0.0249251	0.025957	0.0247716	0.0201385	0.0289352	0.0287057	0.0272494	0.0254756	0.0300206	0.0263107	0.0275686	0.022977	0.0246473	0.0279396	0.0263936	0.0256274		0.0290681
2.16667	0.0275238	0.0263383	0.0232048	0.0241711	0.0249976	0.0279689		0.0261675	0.0316685	0.0271925	0.0296755	0.0259777	0.030395	0.0253876	0.0288162	0.0285953	0.0321223	0.0286436	0.0234878	0.0230426	0.0296444	0.0283779	0.0282744	0.0245973		0.0282053	0.0273253	0.0263953	0.0254428	0.0292096	0.0311888	0.0255877	0.0269354	0.0252892	0.0214655	0.0275531	0.027032	0.0286419	0.0263314	0.0311094	0.0271217	0.027962		0.026982	0.0310007	0.0253772	0.026152		0.0283693
2.33333	0.0304399	0.0273202	0.0222575	0.0320153	0.0261882	0.0264229	0.0294771	0.027598	0.0319169	0.0275031	0.0301328	0.0281812		0.024744	0.031225	0.0302794	0.0262572	0.0286695	0.0231617		0.0272045	0.0260519	0.0263504		0.0271838	0.0288317		0.0256757	0.0260191	0.0318203	0.0288766	0.0276169	0.0259415		0.0217019	0.0303036	0.028509	0.0295513	0.0262521		0.0259139	0.0276929	0.0233946	0.0294598	0.0295495	0.0280621	0.0269526	0.0314303	0.0266903
2.5	0.0314838	0.0274789	0.0273322	0.0281501	0.0248993	0.0320843	0.0340807	0.0314321	0.0337667	0.0267024	0.030326	0.0284331	0.0294995	0.0251529	0.0297756	0.0291716	0.0274013	0.0305762	0.0231496	0.0227251	0.026447	0.0276342	0.0307004	0.0254738	0.0293908	0.03059	0.0276014		0.0287351	0.0295219	0.0315391	0.0279362	0.0276911	0.027491	0.0200816	0.0282071	0.0274634	0.0304071	0.0266058	0.0324018	0.0289663	0.0287644	0.0257655	0.0294391	0.0288283	0.0278016	0.0263936	0.0314769	0.0284935
2.66667	0.0300689	0.0262693	0.0248768	0.0265954	0.0254411	0.0279914	0.0292286	0.0280535	0.0327624	0.0282623	0.0346571	0.0285125	0.0308178	0.0240158	0.029867	0.0309714	0.0250822		0.0254393	0.0234291		0.0281001	0.0301673	0.0256964	0.0274772	0.0301862	0.0282951	0.0264091	0.0270734	0.0299585	0.0381823	0.0278982	0.0268543		0.022204	0.0386137	0.0283934	0.0305296	0.0275945	0.0335941	0.0292182	0.0278499	0.0241383	0.027629	0.0306901	0.0291872		0.0319307	0.0308765
2.83333	0.0308195	0.0292993	0.0244127	0.0276566	0.0251495	0.0283952	0.0314838	0.0294374	0.0338668	0.0290163	0.031967	0.0288524	0.0318289	0.0262831	0.0334164	0.0324139	0.0311025	0.0301258	0.0241625	0.0234981	0.0254152	0.0282813	0.0293977	0.0260243	0.0282588	0.0304606	0.0279672	0.0265368	0.0284383	0.0311111	0.0330144	0.0274444		0.0266714	0.0223317	0.0305986	0.0294702	0.0333474	0.0271476	0.0337201	0.0281415	0.0291371	0.0262917	0.0292527	0.0296755	0.0284814	0.0280846	0.031967	0.0291596
3	0.0324449	0.0268784	0.024775	0.0265299	0.0278637	0.0281967	0.0312267	0.0291285	0.0331006	0.0289197		0.0304848	0.0314183	0.0270009	0.0301189	0.0302622	0.0269267	0.031068	0.0255325	0.0237656	0.0265092	0.0285798	0.0278378	0.0249959	0.0293321	0.0316823	0.0286902	0.0293752	0.0273064	0.0315304	0.0317496	0.0288748	0.028635	0.0275911	0.0230926	0.0311939	0.0298687	0.0320222	0.027158	0.0343655		0.030024	0.0269509	0.0291992	0.0308799	0.0276808	0.0282036	0.0322914	0.0309489
3.16667	0.0313855	0.0290181	0.0250839	0.0311508	0.0274427	0.0297307	0.0306711	0.0304123	0.0346381	0.0302121		0.0297445	0.0310956		0.0301983	0.0327021	0.02668	0.032954	0.0248699	0.0235844	0.0279103	0.0277015	0.0316978	0.0255291	0.0308437	0.0303364	0.0298584	0.0276584	0.0293097	0.0351264	0.0345207	0.0280483	0.0280949	0.02883		0.0316926	0.0299913	0.0337822	0.0303122	0.0353231	0.0292441	0.0313251	0.0256481	0.028264	0.0295806	0.0331748	0.0313889	0.0321188	0.0305814
3.33333	0.0319497	0.0301189	0.02502	0.0266248	0.026642	0.0301069	0.0313285	0.0303674	0.0356389	0.0336304		0.0297566	0.0320067	0.0278275	0.0306038	0.0336287	0.0284417	0.0316961	0.0289974	0.0250114		0.0298308	0.0300862	0.0276946	0.0301448	0.0343068	0.0367104	0.02927		0.0332352	0.0350988	0.0291837	0.0292872			0.0316236		0.0362497	0.0289249	0.0360961	0.0303398	0.0303674	0.0270976	0.0298912	0.0318169	0.0305141	0.0287161	0.0345777	0.0314752
3.5	0.0316374	0.0304192	0.0275065	0.0291458	0.0274979	0.0322258	0.0328211	0.0320067	0.0361859	0.0310266		0.0301328	0.0334112	0.0281536	0.0337753	0.0341446	0.0276842	0.0322431	0.0242453	0.0245472	0.0272114	0.0309679	0.0306435	0.026095		0.0336062	0.0309869		0.0300137	0.0333405	0.0341636	0.0306383	0.030395	0.0289232	0.0231133	0.031898	0.0306004	0.0323863	0.0286781	0.0353852	0.030559	0.030326	0.0246991	0.0288403	0.0314821	0.0297497	0.0304537	0.0369537	0.0307902
3.66667	0.0342222	0.031137	0.0273133	0.0302242	0.0271079	0.0326744	0.0348745	0.0313924	0.037606	0.030376	0.0341463	0.0362704	0.0337374	0.0282122	0.0320343	0.0338668	0.0284193	0.0335372	0.0259018	0.0243281	0.0277222	0.0304364	0.0308989	0.0272183	0.0315805	0.0331921	0.0305728	0.03054	0.0313389	0.033161	0.0349728	0.0294753	0.0309972	0.0295651	0.0214775	0.0332974	0.030559	0.0354042	0.0313165	0.0367708	0.0301189	0.0307367	0.0264453	0.0308678	0.0318117	0.0298705	0.0300154	0.0390468	0.0319756
3.83333	0.0340428	0.0293891	0.0279448	0.0301051	0.0283072	0.033941	0.0337132	0.0320826	0.0373903	0.0362342	0.0326951	0.0297462	0.0334199	0.0273667	0.0319031	0.0343223	0.0299637	0.033551	0.0258759	0.0244092	0.0300965	0.032426	0.0313061	0.0286505	0.0319238	0.0326313	0.0302915	0.0278758	0.0310921	0.0332439	0.0375456	0.0295564	0.0295185	0.0300102	0.0222385	0.0332473	0.0315943	0.0341463	0.0297497	0.0385291	0.0310956	0.0324501	0.0270717	0.0313838	0.0319031	0.0326158	0.0302242	0.034695	0.0319428
4	0.0344897	0.0311008	0.0307798	0.0327072	0.0273754		0.0366345	0.0364136	0.0392504	0.0320653	0.0338702	0.0322396	0.0375421	0.0288093	0.0324864	0.0353248	0.0303691	0.0340687	0.0269492	0.0242781	0.0288283	0.0322189	0.0323777	0.027453	0.0320325	0.035192	0.0315321	0.0301586	0.0322137	0.0353007	0.0355837	0.0316063	0.0346829	0.0376232	0.0202248	0.0340376	0.0340445	0.0347468	0.0299067	0.0374783	0.032457	0.0319359	0.0258448	0.0316409	0.033872	0.0317478	0.0304865	0.0361272	0.0310732
4.16667	0.0345173	0.0298532	0.0312008	0.0314631	0.0306608	0.0345035	0.0374904	0.0337615	0.0405583	0.0331731	0.0352558	0.0313458	0.0332559	0.0286557	0.0355112	0.0357424	0.0336028	0.0337701	0.0264125	0.0247371	0.029446	0.0333698	0.0332663	0.0281329	0.0335976	0.0346036	0.0321378	0.029339	0.0325174	0.0357303	0.0383566	0.0316046	0.0350401	0.0303881	0.0228183	0.0341153	0.0335251		0.0310456	0.0381116	0.0330782	0.0331731	0.0258983	0.0320619	0.0335734	0.0311957	0.0320981	0.0375594	0.0344345
4.33333	0.0342205	0.0328712	0.0282537	0.0304364	0.030571	0.0359805	0.0355716	0.0353386	0.0424357	0.031929	0.034626	0.0340014	0.0361048	0.0363481	0.0345138	0.0363809	0.03186	0.0354077	0.0269112	0.0256171	0.0302846	0.0339945	0.0362773	0.0311888	0.0337615	0.0344983	0.0326951	0.0297773	0.0326348	0.0349521	0.0365638	0.0319463	0.0323362	0.029924	0.0236621	0.0361583	0.0342102	0.0355371	0.0325468	0.0397456	0.0331283	0.0331748	0.0271269	0.0319376	0.0333077	0.0320929	0.0331041	0.0390364	0.0353455
4.5	0.0359426	0.0310956	0.029396	0.0322241	0.0302932	0.0377302	0.0356837	0.0347278	0.0414297	0.0343482			0.0369675	0.0304917	0.0341791	0.0355181	0.0303916	0.0351523	0.0295754	0.0271735	0.0279413	0.034978	0.03489	0.0288334	0.0330368	0.036512	0.0341687	0.0309023	0.0334561	0.0366345	0.039209	0.0324449	0.0319083	0.0293166	0.0227475	0.0352731	0.0338892	0.036688	0.0298239	0.0436971	0.0330109		0.0285418	0.0326744	0.0342464	0.0335234	0.03142	0.0381202	0.0345052
4.66667	0.0355906	0.0338098	0.0294512	0.0319204	0.0300448	0.0348831	0.0376267	0.0333854	0.0406688		0.0398888	0.0342567		0.0299015	0.0353248	0.0359426	0.0305331	0.0360858		0.0259863	0.0321499	0.0336062	0.0327159	0.0295323	0.0338564	0.0360892	0.0322413	0.0306401	0.0382151	0.0371349	0.0375042	0.0322431	0.0316633	0.0307419		0.0360875	0.0353369	0.0368105	0.0325053	0.040196	0.033218	0.0355526	0.0270924	0.0337253	0.0351782	0.0346657	0.0340428	0.0500867
4.83333	0.0393626		0.0320878	0.0344949	0.0330092		0.0371556	0.0345087	0.0417835	0.0347399	0.0368036	0.0358132	0.0388518	0.0301224		0.0355043	0.0318652	0.0366759	0.0283158	0.0259104	0.0317461	0.034048	0.035487	0.0293925	0.0358097	0.0393781	0.0341636	0.0305486	0.0342775	0.0375508	0.0391451	0.0346191	0.0338357	0.0321378	0.0234688	0.0367812	0.0338978	0.0384618	0.0334371	0.0425461	0.0341774	0.0346433	0.0269267	0.0328763	0.0367933	0.0354922	0.0328573	0.0395506	0.0400062
5	0.0379045	0.0338202	0.0305503	0.0310714	0.0298515	0.0363619	0.0384273	0.0355267		0.0341774	0.0371867	0.0389329	0.0381374	0.030804	0.0380788	0.0394626	0.032897	0.038486	0.0315632		0.0310421	0.0340203	0.0360289	0.0325002	0.0343775	0.0350505	0.0355026	0.0322845	0.0362739	0.0369831	0.0397698		0.0325312		0.0238346	0.0377475	0.0333336	0.0438092	0.0325675	0.0414004	0.0347968	0.0361514	0.029622	0.0345121	0.0362359	0.0355699	0.0353369	0.0408827	0.0381892
5.16667	0.0384636	0.0334647	0.029993	0.0348141	0.0318479	0.036826	0.0418145	0.036952	0.0439059		0.0380632	0.0368623	0.0385964	0.0354197	0.0380374	0.0392366	0.0340272	0.0382634	0.0297652	0.0257379	0.0328056		0.0342136	0.032338	0.0365845	0.0381081	0.0385222	0.0333025	0.0352852	0.0388259	0.0479988	0.0349193	0.0331955	0.0331334	0.0239312	0.0401321	0.0361031	0.0449843	0.038964	0.0421855	0.0357183	0.0362497	0.0286454	0.0349711	0.0358718	0.0367622	0.0355561	0.040743	0.037373
5.33333	0.0382203	0.0347209	0.031791	0.0430103	0.0314079	0.037128		0.0374593	0.0448048	0.0356389	0.039561	0.0367208	0.0394661	0.0307833	0.0380891	0.0401632	0.0425548	0.0369382	0.0298549	0.0271718	0.03357	0.0365896	0.0360634	0.0306711	0.0364223	0.0382254	0.0355681		0.0364947	0.0398526	0.0412779	0.036015	0.033972	0.0326158	0.0241159	0.0386982	0.0363688	0.0372453	0.0342671	0.042748	0.0369313	0.0381978	0.0298843	0.0364689	0.0375887	0.0357079	0.036022	0.0427187	0.0389312
5.5	0.0412917	0.0344742	0.030678		0.0329005	0.0380978	0.0387897	0.0377544	0.043716	0.0359685		0.0395023	0.0406308	0.0329678	0.0398819	0.0399889	0.0419267	0.03836	0.0296427	0.0269302	0.0319273	0.035663	0.0388725	0.0315442	0.0363239	0.0380356	0.0358183	0.0340945	0.0370141	0.0407447	0.0466977	0.0365258	0.0394592	0.0341273	0.0255826	0.0402874	0.0367363	0.0388156	0.0353197	0.0446271	0.0371315	0.0378406	0.0293891	0.0368726	0.0383048	0.0366173	0.0353214	0.044213	0.0402943
5.66667	0.0410967	0.0360806	0.0319031	0.0347968	0.0339772	0.0393125	0.042905	0.03924	0.0447669	0.0382945		0.0379114	0.0407481	0.0326934	0.0405773	0.0398267	0.0355474	0.0397111	0.031634	0.0270544	0.0320912	0.0366604	0.0381616	0.0364016		0.0388363	0.0373126	0.0362376	0.0363187	0.0406774	0.0421855	0.0380149	0.0411795	0.0340117	0.0238605	0.0418301	0.0395886	0.0409173	0.0345673	0.0450619	0.0384877	0.0380063	0.0289594	0.0375835	0.0409587	0.0388484	0.0356026	0.0449187	0.0392711
5.83333	0.0414194	0.0356699	0.03147	0.0340807	0.0347865	0.0391572	0.0414366	0.0381685	0.0471153	0.0373575	0.0409966	0.0382565	0.0428654	0.0387811	0.0392849		0.0356389	0.0394385	0.0316771	0.0303295		0.0374852	0.0369261	0.0336062	0.0383307	0.0412675	0.0372591	0.0345794	0.0395386	0.0428343	0.0441647	0.0372177	0.0359564	0.0345708	0.0265747	0.0430638		0.0406964		0.0444908	0.0370124	0.0394799	0.0297342	0.0387362	0.0404997	0.0372471	0.0379683	0.0451655	0.0403306
6	0.0416644	0.0375542	0.0334371	0.0357252	0.0335027	0.0403754	0.0449015	0.0392763	0.0484612		0.044037	0.0394799		0.0335061	0.0406774	0.0422959	0.0362946	0.04139	0.0319118	0.0285177	0.033004	0.0382789	0.0424392	0.0333974	0.0393798	0.0431501	0.0396352	0.0362463	0.0392124	0.0426807	0.0450533	0.0384929	0.0379959	0.0358632	0.026447	0.0403323	0.0381719	0.0421389	0.0369434	0.046344	0.0387396	0.0417162	0.0316805		0.0393746	0.040001	0.0369796	0.0454951	0.0407412
6.16667	0.0417006	0.0379459	0.0343258	0.0363671	0.0341515	0.0403323	0.0426876	0.0402253	0.0482386	0.0409052	0.0414332	0.038203	0.0419457	0.0330075	0.0423356	0.0440318	0.0359788	0.0430776		0.0298049	0.0329022	0.0393384	0.0406878	0.0335579	0.0386948	0.042434	0.0391175	0.0349573	0.0400234	0.0440663	0.0447876	0.0400528	0.0370176	0.0344241	0.026573	0.0434969	0.0388898	0.0424305	0.0384256	0.0487891	0.04002	0.0405514	0.0317133	0.0400821	0.0414815	0.0393332	0.0387517		0.0460921
6.33333	0.0452776	0.0376595	0.0350522	0.0364119	0.0356665	0.0427774	0.0447565		0.0503886	0.0394402	0.0440422	0.0410173	0.0433865		0.042836	0.043333	0.0366897	0.0439576	0.0329471	0.0293425	0.0357597	0.0407326	0.0374783		0.040598	0.0422908	0.0404703	0.0415246	0.0399579	0.0443735	0.0452863	0.0392107	0.0384567	0.0351057	0.0247854	0.0431		0.0446668	0.0368623	0.0472603	0.0393298	0.0403858	0.0333664	0.039775	0.0415729	0.0399872	0.0394402	0.0465148	0.0411398
6.5	0.0451793	0.0395886	0.0328349	0.0355975		0.0429672	0.0468634	0.0414539	0.0503144		0.0440577	0.0420595	0.0452966	0.0360064	0.0415695	0.047664	0.0389847	0.0445408	0.0325209	0.0306539	0.0334268	0.0390485	0.0417179	0.0346916	0.0397957	0.045533	0.0402426	0.0376025	0.0411398	0.0451292	0.0453898	0.0408827	0.0380011	0.0373989	0.0270838	0.0442372	0.0417438	0.04437	0.0380218	0.0482645	0.0397508	0.0415591	0.0318738	0.0408344	0.0436884	0.0429068	0.0404652	0.0492446	0.0446737
6.66667	0.044917	0.0390019	0.0355215	0.0367536	0.0364085	0.0471274	0.043295	0.0436039	0.0503317	0.0418145	0.0446495	0.0395058	0.0448428	0.0353455	0.0431656	0.04647	0.0378648	0.0441371	0.0357424	0.0297031		0.041271	0.0425341	0.0368088	0.0434089	0.0430051	0.0410984	0.0384498	0.0410001	0.0458712	0.0484146	0.0404065	0.0391779	0.0373006	0.0276359	0.045307	0.041925	0.0457332	0.037889		0.0405342		0.0333802	0.042434	0.043666		0.0402132	0.0472396	0.0424305
6.83333	0.0446754	0.0396162	0.0352834	0.0385774	0.0373454	0.0451827	0.0461542	0.0422114	0.0511927	0.0415471	0.0445046	0.0454485	0.046394	0.037449	0.0433244	0.0455468	0.0383324	0.0486269	0.0353352	0.0314683	0.0328953	0.0418611	0.0429603	0.0371798	0.0419319	0.0462543	0.0420613	0.038008	0.0413038	0.0459437	0.0464199	0.042308	0.0419629	0.0378976	0.0263849	0.0482231	0.0432329	0.0441957	0.0395731	0.0516345	0.042541	0.0433761	0.0326813	0.0427756	0.0429827	0.0423046	0.0418991	0.048104	0.0440284
7	0.0464027	0.0412468	0.0363377	0.0388484	0.0366345	0.0439697	0.0468064	0.0440266	0.0513515	0.0439904	0.0469514	0.0459126	0.0452707	0.0369641	0.0459972	0.0460679	0.038945	0.0464544	0.0368795	0.0307574	0.0360754	0.0430379	0.0429482	0.0386171	0.0434434	0.0451292	0.0423218	0.0394316	0.0413659	0.0458108	0.0475467	0.0416178	0.0416661	0.0381047	0.0258103	0.0478763	0.0427808	0.0474656	0.0407758	0.0502161	0.0419888	0.0458333	0.0341204	0.0432622	0.045093	0.0443735		0.0502437	0.0451983
7.16667	0.0466253	0.0404841	0.0368813	0.0386361	0.0384946	0.0477331	0.0497036	0.0440232	0.0519399	0.04481		0.0424978	0.0460783	0.0373748	0.045181	0.0452914	0.0415695	0.0448031	0.0355198	0.0314614	0.0351126	0.044791	0.0434434	0.0375749	0.0432053	0.0465028	0.0432346	0.039963	0.0437298	0.0487494	0.0492808	0.0409914	0.0402736	0.040862	0.0262452	0.047966	0.0456469	0.0475657	0.0409707	0.0518588	0.0429482	0.0436298	0.0356354	0.043276	0.0449291	0.0438886	0.0421872	0.0511082	0.0486597
7.33333	0.0455882	0.0419491	0.0371867	0.0405359	0.0400597	0.0468479	0.0489858	0.0454398	0.0541227	0.0438696	0.0487787	0.0419319	0.0470256	0.0396542	0.0471119	0.0479177	0.0421165	0.0473603	0.0365586		0.035066	0.0432174	0.0440491	0.0382358	0.0468927	0.0460886	0.0438869		0.0446892	0.0490997	0.0510616	0.0443062	0.0409328	0.0392452	0.0296927	0.0474035	0.0432795	0.0476951	0.0427912	0.0512548	0.0449964	0.0464424	0.043616	0.045024	0.0479643	0.0461646	0.0427843	0.0526301	0.0482921
7.5		0.0505422	0.0388708	0.0418956	0.0397249	0.0474984	0.0506664	0.0455589	0.0555876	0.044791	0.0457573	0.0466684	0.0472654	0.0375611	0.0471205	0.0498382	0.0405325	0.0491963	0.0379114	0.046734	0.0353663	0.0445288	0.0449015		0.0460231	0.0481541	0.0440249	0.0405532	0.045162	0.0485475	0.0522712	0.0448583	0.0431018	0.0420854	0.0281657	0.0492463	0.0446599	0.0504093	0.0423149	0.0510374	0.0458074	0.0480436	0.0353973	0.0453001	0.047117	0.0448152	0.0434865	0.0524144	0.0471723
7.66667	0.0502903	0.0436367	0.0394644	0.0411675	0.0406843	0.0488564	0.0507648	0.0487649	0.0574909	0.0478711	0.0488046	0.0461525	0.0475778	0.0397991	0.046256	0.0495914	0.0412192	0.0504266	0.0370141	0.0308264	0.0383203	0.0446961	0.045816	0.039064	0.0467668	0.0485768	0.0454105	0.0409535	0.045942		0.0528458	0.0446513	0.0435866	0.0416126	0.0288179	0.0496829	0.0445288	0.0479902	0.0431018	0.052197	0.0465856	0.046344	0.0357856	0.0445719	0.0482938	0.0444874	0.0442993	0.0542831	0.0487339
7.83333	0.0494016	0.043892	0.0390002	0.0430396	0.0397922	0.0482869	0.0513411	0.0514136	0.0580327	0.0467288	0.0517932	0.0453501	0.0505301	0.0399665	0.0491911	0.0504318	0.0442389	0.0504559	0.0384687	0.0317841	0.0394385	0.0468755	0.0466494	0.0404979	0.046696	0.0497743	0.0448031	0.0429689	0.0471257	0.0526956	0.0517759	0.0449101	0.0429482	0.0421596	0.0283141	0.0500849	0.0468479	0.0504646	0.043616	0.0543401	0.0464372	0.0471843	0.0375508	0.046665	0.0511289	0.0462163	0.0459282	0.0535239	0.0487563
8	0.0467323	0.0449705	0.0397629	0.0433295	0.0414435	0.0486855	0.0537655	0.0472896	0.0571164	0.0490893	0.0529942	0.0470066	0.050135	0.0415281	0.0509166	0.0503196	0.0446582	0.050751	0.0402288	0.0336942	0.037851	0.0460196	0.0463509	0.0396904	0.047048	0.0501954	0.0460524	0.0425841	0.0479487	0.0511289	0.053253	0.0468289	0.0467702	0.0431432	0.0279983	0.0520676	0.0465321	0.051241	0.0441233	0.0556118	0.0472102	0.0482628	0.0383393	0.0465183	0.0503075	0.048104	0.0453121	0.0539691	0.0503783
8.16667	0.0504525	0.0441215	0.0413279	0.0414004	0.0412572	0.0486614	0.0533048	0.0487339	0.057955	0.0485078	0.0512945	0.0472706	0.0528734	0.0417869	0.0510857	0.0511651	0.0449481	0.0518225	0.0397404	0.0328867	0.0380753	0.0470308	0.0484129	0.0405497	0.0489737	0.0507855	0.0469928	0.0430345	0.048563	0.0530183	0.0547473	0.0493723	0.0446237	0.0424685	0.0310628	0.0526698	0.0474984	0.0528233	0.04525	0.0571268	0.048368	0.0489979	0.0379131	0.0483888	0.0525731	0.04779	0.0457953	0.0546662	0.0527026
8.33333	0.0505111	0.0480609	0.0427187	0.0455693	0.0434417	0.0504749	0.0525231	0.0503162	0.0604139	0.0476312	0.0531374	0.0494206	0.0518639	0.0419388	0.0515016	0.0536171	0.0439007	0.0536136	0.041164		0.0368364	0.0469583	0.0483335	0.0416661	0.0507096	0.0525904	0.047476	0.0453725	0.0495276	0.0556101	0.0549009	0.0499055	0.0465286	0.0445253	0.0297411	0.0554151	0.0486303	0.0538535	0.0459144	0.0564124	0.0481178	0.0496052	0.0383738	0.0502972	0.0510875	0.0479246	0.0468634	0.057867	0.0533427
8.5	0.0554944	0.0450568	0.0441543	0.0458557	0.0440301	0.0530873	0.0543211	0.0490306	0.0615803	0.0495466	0.0535325	0.048727	0.0529372	0.0435004	0.05253	0.0535049	0.0468841	0.0533755	0.0433675	0.0350574		0.0508994	0.0468323	0.0422286	0.0500815	0.0540674	0.0481541	0.045093	0.0493223	0.0543159	0.0556722	0.050449	0.0459075	0.0456072	0.0315805	0.0550493	0.0502523	0.0551838	0.0465114	0.0612111	0.0508683	0.0511737	0.0401114	0.0482438	0.05468	0.0496881	0.0462871	0.0580396	0.0535049
8.66667	0.0545747	0.0466287	0.0413918	0.0483732	0.0524955	0.0509011	0.0537914	0.0513308		0.0515741	0.0542831	0.0518312	0.054133	0.0429344	0.0520365	0.0538656	0.044829	0.0522142	0.0423218	0.0334406	0.0380305	0.0493757	0.0498037	0.0431104	0.0517501	0.0548042	0.0502627	0.0449515	0.0503765	0.0554168	0.0576703	0.0490703	0.0482938	0.0460558	0.0303726	0.0554755	0.0503075	0.0538121	0.0474414	0.058697	0.0514567	0.0498261	0.0406532	0.0484664	0.0546679	0.0490099	0.0499434	0.0603311	0.0542279
8.83333	0.0551511	0.0492808	0.0425686	0.0452811	0.0432657	0.0532444	0.0573338	0.0545126	0.0616925	0.0523643	0.0553357	0.0519589	0.053127	0.0444787	0.0558378	0.0562519	0.0470601	0.0565418	0.04266	0.0364067	0.0382565	0.0497157	0.0493085	0.0436142	0.0530684	0.0534652	0.0515861	0.0485613	0.0523074	0.0557205	0.05903	0.0530873	0.0474898	0.0461318	0.0313182	0.0541986	0.0491463	0.0562347	0.0486769	0.0597565	0.0524644	0.052989	0.0402564	0.0499814	0.054818	0.0500211	0.0507406	0.0591594	0.0542383
9	0.0551183	0.0496518	0.0424219	0.0477227	0.0451016	0.0553236	0.0580862	0.0535757	0.0651349	0.0531667	0.060545	0.051807	0.0554548	0.0446202	0.0533065	0.0574477	0.0470497	0.056321	0.0430293	0.0355699	0.0372885	0.0528061	0.0509908	0.0426548	0.0535498	0.0552408	0.0510184	0.0475208	0.0523074	0.0582898	0.0595235	0.0525697	0.0481782	0.0467961	0.031068	0.0567817	0.0513998	0.0573149	0.0458333	0.0629228	0.053322	0.0540743	0.0419508	0.050418	0.0555497	0.0521849	0.0497795	0.0610523	0.0560294
9.16667	0.0555755	0.0507907	0.0445115	0.0471654	0.0456797	0.0558188	0.060231	0.0536447	0.0648381	0.054183		0.0530925	0.0568559	0.0465114	0.0551856	0.0587056	0.0497191	0.0573097	0.0445408	0.0365275	0.0374766	0.0519485	0.053039	0.044936	0.0541485	0.0580051	0.0522832	0.0501436	0.0543936	0.0594838	0.060721	0.0523229	0.0480954	0.0479764	0.0344362	0.058873	0.0531529	0.0565953	0.0491721	0.0643377	0.0546248	0.0544298	0.0430224	0.0522453	0.0586746	0.0551942	0.0503179	0.0632731	0.0549164
9.33333	0.0557464	0.0521314	0.0458074	0.0485544	0.0460489	0.0575754	0.0606192	0.0544988	0.0671693	0.055434	0.058854	0.0536861	0.0582898	0.0454036	0.0578584	0.0591836	0.0485751	0.0571596	0.0444408	0.0375387	0.0391745	0.053781	0.0536119	0.0465649	0.0555773	0.05898	0.0531339	0.05165	0.0545782	0.0591198	0.0610144	0.054026	0.0500245	0.048337	0.0321809	0.0588575	0.055051	0.0579775	0.0501367	0.0639857	0.0548888	0.0544401	0.0427946	0.0532357	0.0576789	0.0541554	0.0528544	0.0630677	0.0580448
9.5	0.0574598	0.0518087	0.0473862	0.0472482	0.047476	0.0584365	0.0611248	0.0547628	0.066681	0.0564866	0.0591163	0.0544988	0.0593268	0.0476278	0.0579533	0.0596409	0.0499383	0.0616977	0.0458333	0.0360375	0.0394506	0.0527785	0.0539501	0.0462784	0.0563727	0.0591991	0.0525162	0.050713	0.0567523	0.0610851	0.0616183	0.0559569	0.0494465	0.0493896	0.0339789	0.0612611	0.0523557	0.0598497	0.051857	0.0638632	0.0562226	0.0567489	0.0433658	0.0561846	0.0578895	0.0544367	0.0509598	0.061941	0.0598255
9.66667	0.0587263	0.0528475	0.0488253	0.048884	0.0478331	0.058452	0.0635526	0.0554133	0.0683409	0.0564159	0.0597323	0.0544367	0.059282	0.0469825	0.0594493	0.0612266	0.0501194	0.0600947	0.0467944	0.0384584	0.039982	0.0554185	0.0543245	0.0467875	0.0559327	0.0603052	0.05429	0.0532288	0.0565246	0.0613905	0.0637148	0.0564728	0.0507993		0.0360081	0.0603138	0.054994	0.060721	0.0512617	0.0663738	0.0566109	0.0592889	0.0428688	0.0553219	0.0587919	0.0571613	0.0534963	0.0678543	0.0600446
9.83333	0.0591715	0.0551493	0.0482783	0.0500987	0.0501712	0.0616425	0.0630677	0.057232	0.0689828	0.0574564	0.066624	0.0580551	0.0604915	0.0477572	0.061941	0.0614147	0.0519589	0.0613336	0.0477279	0.0420337	0.0410984	0.0557653	0.0565159	0.0489444	0.0589179	0.0601637	0.0552805	0.0522229	0.0576341	0.0630885	0.0646535	0.0571078	0.0514498	0.0518001	0.0325036	0.0623327	0.0563313	0.0615338	0.0510046	0.0663876	0.0583916	0.0592751	0.0434693	0.0579033	0.0624638	0.0581241	0.0551459	0.0655042	0.060866
10	0.0605502	0.0546507	0.048632	0.0508286	0.0480264	0.0605882	0.0634801	0.0592716	0.0688741	0.0600101	0.062595	0.058169	0.0620583	0.049217	0.0601982	0.061249	0.0532323	0.0619272	0.0470359	0.0384256	0.0410398	0.0566471	0.0577186	0.0483594	0.0598445	0.0618116	0.0577739	0.0536895	0.0586452	0.0630039	0.0653541	0.0570526	0.0525058	0.0512514	0.0337598	0.0621239	0.0570578	0.0619841	0.0541692	0.0675627	0.0585158	0.0600188	0.0438265	0.0581241	0.0627364	0.058012	0.0554737	0.0670744	0.0611921
10.1667	0.0609609	0.0555755	0.0487701	0.0534842	0.048915	0.0619496	0.0649744	0.0599031	0.0706117	0.0595977	0.0629746	0.0603621	0.0633921	0.0497209	0.0623586	0.0623879	0.0530097	0.0629038	0.0489961	0.0402029	0.0408223	0.0574719	0.0572752	0.0497899	0.0602293	0.0638563	0.0577549	0.0539812	0.0608159	0.0642463	0.065254	0.0582932	0.0545454	0.0538569	0.0371056	0.0636786	0.0577359	0.0620307	0.055881	0.0677646	0.0600791	0.0597289	0.045942	0.0571216		0.05776	0.0546455	0.0666344	0.0628124
10.3333	0.0599894	0.0582052	0.0489444	0.0562002	0.0506319	0.0632265	0.0646397	0.0597133	0.0725529	0.0616666	0.0639253	0.0595149	0.065568	0.0511272	0.063135	0.06626	0.0530494	0.0619099	0.049607	0.0403323	0.041378	0.0582915	0.0597755	0.0493412	0.0616822	0.0629866	0.0592492	0.0558223	0.0609747	0.0656905	0.0676542	0.0609678	0.0531753	0.0536015	0.0353576	0.0641117	0.0593285	0.0648312	0.055334	0.069095	0.0607107	0.0604415	0.0452328	0.060017	0.0629677	0.0578998	0.0574477	0.068919	0.0640824
10.5	0.0628866	0.058804	0.0515119	0.056195	0.0518933	0.0647881	0.0672625	0.0585331	0.0753604	0.0619375	0.0653817	0.0610213		0.0509442	0.0632161	0.0652902	0.0570043	0.0654524	0.0510788	0.0412658		0.0591819	0.0608332	0.051757	0.0617667	0.0639685	0.0601568	0.0572527	0.0618375	0.0696592	0.0679044	0.0621308	0.0556601	0.0553771	0.0343413	0.0671141	0.0607676	0.0647864	0.058238	0.0707325	0.0620859	0.0617822	0.0459661	0.0590749	0.0644758	0.0620721	0.0591508	0.0700233	0.0637597
10.6667	0.0629055	0.0580068	0.0515085	0.05683	0.0516172	0.0648433	0.0685808	0.0628055	0.075664	0.0624069	0.0668742	0.0615527	0.0653592	0.0518208	0.0632006	0.0652264	0.055032	0.0669571	0.0515137	0.0428291	0.0472603	0.0596926	0.0601206	0.0520296	0.063506	0.0659114	0.0606175	0.0567127	0.0637735	0.0682719	0.0710862	0.0622533	0.0568731	0.0550113	0.0359409	0.0695384	0.0608677	0.0668777	0.0576341	0.0699284	0.0626795	0.0634232	0.0485389	0.0601706	0.0650952	0.0595891	0.0580879	0.0708015	0.0646794
10.8333	0.0645172	0.0585883	0.0535101	0.0564228	0.052568	0.0658079	0.0701821	0.0629263	0.0773568	0.0627951	0.067454	0.0643239	0.0659908	0.0525179	0.0669674	0.0632472	0.057163	0.0678354	0.0521832	0.0413918	0.0439852	0.0609454	0.062362	0.052687	0.0674816	0.0653247	0.0608125	0.0572389	0.0639167	0.0675161	0.0717454	0.0605174	0.0572631	0.0571458	0.0386965	0.0695954	0.0615527	0.0677249	0.0585176	0.0727807	0.0630833	0.0630729	0.0483439	0.0610903	0.0665395	0.0613457	0.061872	0.0714848	0.0650003
11	0.0637614	0.0586021	0.0532754	0.0562571	0.0533237	0.0667276	0.0702994	0.0658269	0.0798415	0.0658545	0.0679303	0.0630626	0.0661978	0.053429	0.0671296	0.0673626	0.057056	0.0677922	0.0543573	0.0428671	0.0428809	0.0625898	0.0631143	0.0540692	0.0656043	0.0674782	0.0615752	0.059439	0.06675	0.0714003	0.0714797	0.0627641	0.0578308	0.0580568	0.0388898	0.0683616	0.0606969	0.0700699	0.0601085	0.0752551	0.0655007	0.0634646	0.0476399	0.0609264	0.067932	0.0617098	0.0671486	0.0733122	0.067825
11.1667	0.067159	0.0612749	0.0551994	0.0603984	0.055579	0.0675368	0.0694901	0.0652592	0.0783369	0.0644413	0.069026	0.0642842	0.0675679	0.054718	0.0679475	0.0671072	0.0585417	0.0700302	0.0559845	0.0448946	0.0419992	0.0629211	0.0634922	0.0549095	0.0670226	0.0677077	0.061256	0.0617909	0.066524	0.0711449	0.0704167	0.0642411	0.0594787	0.057572	0.0393004	0.0713382	0.0642238	0.0689052	0.0593027	0.0752051	0.0659822	0.0655283	0.0497519	0.062507	0.0682909	0.0635664	0.0613267	0.0735192	0.0688966
11.3333	0.0674695	0.0620255	0.0552788	0.0588523	0.0556325	0.0690967	0.0722648	0.068862		0.0678112		0.0651815	0.0698283	0.0557809	0.0692744	0.0680718	0.0600705	0.0685704	0.0539139	0.0445995	0.0431414	0.0633197	0.0640289	0.0538983	0.067561	0.0688776	0.0639288	0.0617063	0.0671262	0.07154	0.0741421	0.0649417	0.0588903	0.0594821	0.0376474	0.0704461	0.0632006	0.0712191	0.0613974	0.0765941	0.0680131	0.065323	0.0511202	0.0634008	0.0704858	0.0645206	0.0627899	0.0747961	0.0690726
11.5	0.0681321	0.0626036	0.0572113	0.0608056	0.0583968	0.0677474	0.0739627	0.0698301	0.0786906	0.0678198	0.0712139	0.0670157	0.071	0.0557257	0.0691778	0.0695246	0.060985	0.0720232	0.0555962	0.0446806	0.042805	0.0638805	0.0657492	0.0576203	0.0689811	0.0701993	0.0656353	0.0621722	0.0698387	0.073162	0.073131	0.0654162	0.0594907	0.0613163	0.0383203	0.0717264	0.0638132	0.0725322	0.0603035	0.0769392	0.0680925		0.0522556	0.0670106	0.0710069	0.0651056	0.0634198	0.0756968	0.0716643
11.6667	0.0691053	0.0639564		0.062186	0.0563106	0.069214	0.0736089	0.0682063	0.0771014	0.0696437	0.0712433	0.0668725	0.0715211	0.0577756	0.0707204	0.0706531	0.0604087	0.070472	0.0578342	0.0457211	0.0436022	0.0655784	0.0679769	0.0565418	0.0690864	0.0685014	0.0669157	0.062274	0.0692555	0.0767943	0.076582	0.0645569	0.0617581	0.060495	0.039775	0.0706497	0.0653627	0.0720732	0.0627986	0.0785957	0.0684997	0.066115	0.0536999	0.066272	0.0712174	0.0662427	0.0653075	0.0753189	0.0712087
11.8333	0.0711656	0.0639064	0.0567748	0.0631834	0.0574512	0.0720939	0.0757158	0.0689777	0.077569	0.0707843	0.0678681	0.0686878	0.0717954	0.058119	0.0698939	0.0706428	0.0618599	0.0733933	0.0586504	0.0470411	0.0442061	0.0647346	0.0674074	0.0582881	0.071899	0.0684289	0.0655266	0.0634577	0.0693314	0.0735071	0.0760575	0.0669985	0.0614527	0.0619824	0.0392055	0.070013	0.0657596	0.0707291	0.0639495	0.0793532	0.0714866	0.0671348	0.0532996	0.0672625	0.0705876	0.0655318	0.0637269	0.0782437	0.0735434
12	0.0726806	0.0637303	0.0586832	0.0625691	0.060583	0.07369	0.0717695	0.0665619	0.0752206	0.0708964	0.0695264	0.0695764	0.0723148	0.0577635	0.073338	0.0708412	0.0627968	0.0749652	0.0579395	0.0496052	0.0425203	0.0666672	0.070151	0.060124	0.0708964	0.071188	0.0682978	0.0658614	0.0749393	0.0738522	0.0746598	0.0689104	0.0674782	0.0629159	0.0384549	0.0711846	0.0656008	0.0715211	0.0656888	0.0810632	0.0702079	0.0706825	0.0582328	0.0678267	0.0719059	0.0651418	0.0651832	0.0769875	0.0732242
12.1667	0.0693021	0.0656457	0.0595977	0.0642825	0.0617201	0.0740783	0.0720042	0.0674385	0.0744424	0.0723994	0.0704651	0.0693538	0.0719076	0.0585296	0.0752223	0.070629	0.0650366	0.0763439	0.0593838	0.0488201	0.0435038	0.0693366	0.0680821	0.0604864	0.0722958	0.0675075	0.0670779	0.0661185	0.0710379	0.0712605	0.0744596	0.0685463	0.0644275	0.0644775	0.0404289	0.0698335	0.0680856	0.0713175	0.0658614	0.0777226	0.0710828	0.070591	0.0561985	0.0700578	0.0729947	0.0668794	0.0664549	0.077274	0.0748254
12.3333	0.0702494	0.0667034	0.0611956	0.063651	0.0622775	0.075212	0.0725892	0.067121	0.0748013	0.0739558	0.068001	0.0693383	0.0722165	0.0611231		0.0706652	0.0654352	0.0756036	0.0607607	0.0490134	0.0454761	0.0702994	0.0687844	0.0599152	0.0725512	0.0676766	0.069925	0.0662893		0.0727496	0.074049	0.0697973	0.0639685	0.0659442	0.0409587	0.0696937	0.070943	0.0713761	0.0676559	0.0791254	0.0701924	0.071578	0.0565159	0.0677905	0.0724356	0.0655991	0.0677663	0.0770997
12.5	0.0700164	0.0676939	0.0619237	0.0647208	0.0630522	0.0764353	0.0723286	0.0671469	0.0745873	0.0702821	0.0639616	0.072886	0.0714745	0.060319	0.0758211	0.0711466	0.0679889	0.0744182	0.0618789	0.0493067	0.0437212	0.0696868	0.0688741	0.0601188	0.0723821	0.0683168	0.0678336	0.066712	0.0736969	0.0713899	0.0740058	0.0709051	0.0660615	0.0651194	0.0418059	0.0695005	0.0707722	0.0686464	0.0685463	0.0774362	0.0705651	0.0727928	0.057496	0.0686619	0.0713865	0.0674799	0.0703236	0.0765113	0.078701
12.6667	0.0695402	0.0681114	0.0620721	0.0656854	0.0632714	0.0740921	0.0694418	0.0654438	0.0740455	0.0718834	0.0646828	0.0701665	0.070132	0.0630885	0.0752862	0.0714158	0.0677646	0.0748254	0.0615096	0.0494965	0.0447168	0.0703719	0.0682409	0.0615493	0.0723303	0.0669295	0.068246	0.0645224	0.0707791	0.0712398	0.0733984	0.0697214	0.0668553	0.0655663		0.066976	0.0711811	0.0686947	0.0692071	0.0776467	0.0690156	0.0760385	0.0579015	0.068284	0.0713244	0.066574	0.070327	0.0760385	0.0761851
12.8333	0.0680424	0.0684962	0.0622153	0.066555		0.0736952	0.0695091	0.0658959	0.0749825	0.0713571	0.0653748	0.0727307	0.0685773		0.0747219	0.0688413	0.0695419	0.0727686	0.0638874	0.0522004	0.0438368	0.0712312	0.0681132	0.0629849	0.072144	0.0672987	0.0664826	0.0660408	0.0710552	0.0692071	0.0714607	0.0731344	0.0660512		0.041692	0.069095	0.0714831	0.0683306		0.0773119	0.0699319		0.0601982	0.0698542	0.0715038	0.0642929	0.0711415	0.0754035	0.0756968
13	0.0690553	0.0706635	0.0643826	0.0675265	0.0649261	0.0731827	0.0684255	0.0663497	0.0731672	0.0716229	0.065361	0.0703425	0.069057	0.0647208	0.0742767	0.0684393	0.0699198	0.0709551	0.0659131	0.0539018	0.0440232	0.0696506	0.0679165	0.0630074	0.0706566	0.0642411	0.0669053	0.066624	0.0723269	0.0714883	0.0725063	0.0686153	0.0657544		0.0435159	0.0675955	0.072282	0.0707929	0.0722803	0.0775103	0.0679251	0.0738229	0.058961	0.0700078	0.0703736	0.0649192	0.0709482	0.078399	0.0759919
13.1667	0.0700337	0.0720059		0.069642	0.0644102	0.0733346	0.0690536	0.0668035	0.0775311	0.0706359	0.0667742	0.0706462	0.0695126	0.064657	0.0737504	0.0682046	0.0681839	0.0701976	0.0659649	0.051543	0.0428309	0.070377	0.0663376	0.0646224	0.0706618	0.0640289	0.0661754	0.0640668	0.0730119	0.0706462	0.0740386	0.069623	0.0665637	0.0653057	0.045678	0.0669571	0.0743837	0.0680045	0.0711225	0.0791013	0.0678423	0.0739886	0.0599377	0.0696661	0.0697731	0.0674247	0.071226	0.076356	0.0727376
13.3333	0.0683064	0.0708895	0.0609764	0.0700492	0.0625518	0.0736193	0.0705444	0.064267	0.0815739	0.0707912	0.0633248	0.070289	0.0687861	0.0666499	0.0712743	0.0677249	0.0669139	0.0715297	0.0629521	0.0548871	0.0433451	0.0688482	0.0682788	0.0670364	0.0707463	0.0636268	0.0661547	0.0645517	0.0688845	0.0705254	0.0731672	0.0693831	0.0654041	0.0652712	0.0455554	0.0667276	0.073338	0.0674903	0.0694763	0.0773361	0.0687533	0.0736797	0.0613043	0.0698611	0.0689328	0.0642325	0.0682874	0.0752672	0.0738333
13.5	0.0670071	0.0708343	0.0626795	0.07022	0.0635768	0.0714555	0.069661	0.062714	0.0852182	0.0688241	0.0625812	0.0678026	0.0687671	0.0640582	0.0737435	0.0684876	0.0680286	0.0722216	0.0668018	0.0532237	0.0441871	0.0693159	0.0681753	0.0634819	0.070063	0.0650659	0.0667241	0.063701	0.0698818	0.0706652	0.0723976	0.0706945	0.0660891	0.0651194	0.0456883	0.0702908	0.0712657	0.0670054	0.0692486	0.0753103	0.0676179	0.0728135	0.0617339	0.0691606	0.0708274	0.0662772	0.0698197	0.0754725	0.0716125
13.6667	0.0689569	0.0698887	0.063896	0.0686291	0.0635457	0.0700872	0.0671883	0.0645966		0.0715297	0.0659476	0.0686567	0.0681718	0.0643757	0.0716746	0.0672763	0.0681943	0.0720008	0.0637562	0.0557205	0.0440801	0.0690001	0.0651435	0.063739	0.071333	0.0667535	0.0662807	0.0663669	0.0697955	0.0674557	0.073005	0.0691157	0.0654248	0.0652764	0.0448031	0.0740282	0.0712502	0.0682685	0.0686395	0.076016	0.0686136	0.0724063	0.0631178	0.0677974	0.0724149	0.0642221	0.0726616	0.0744406	0.0721716
13.8333	0.0677646	0.0693107	0.063223	0.0688534	0.0628521	0.0714659	0.0688379		0.0871871	0.0694056	0.063456	0.0700854	0.0679596	0.0638028	0.0725598	0.0664636	0.0682771	0.0717281	0.0631575	0.0564504		0.0678888	0.0658217	0.0629366	0.0707256	0.0711967	0.0639736	0.0644999	0.0689828	0.0695505	0.0745459	0.0678612	0.0649279	0.0641704	0.0471136	0.0780073	0.0713606	0.0665706	0.0678733	0.0744786	0.0663997	0.0707498	0.0635664	0.0679096	0.0701907	0.0645293	0.0689242	0.0734744	0.0745269
14	0.06846	0.0680907	0.0621929	0.0694108	0.0628262	0.0709102	0.0708102	0.0653489	0.0893526	0.0673764	0.0650038	0.071364	0.0666033	0.0629211	0.0728894		0.0647484	0.0684565	0.0642411	0.0559241	0.0451741	0.0673712	0.0669484	0.0649486	0.0705082	0.0750101	0.0655421	0.0634646	0.0697075	0.0758849	0.0705686	0.0665826	0.066662	0.0624328	0.0453156	0.0773412	0.0693193	0.0687965	0.0678216	0.0745097	0.0660356	0.0715055	0.066945	0.0683202	0.0687689		0.0698249	0.073766	0.0712208
14.1667	0.0714572	0.0705531	0.0619375	0.066348		0.0691416	0.0778831	0.0731344	0.0922497	0.0680666	0.0719904	0.0670468	0.0658269	0.0627468	0.0711932	0.0677284	0.0654386	0.0715004	0.0638667	0.0576393	0.0460558	0.0682029	0.0637683	0.0617374	0.0690881	0.0735382	0.0667155	0.0609764	0.0698404	0.0790288	0.0807595	0.0665481	0.064531	0.0647639	0.0475588	0.0794274	0.0721975	0.0737332	0.0688362	0.0736762	0.0652402	0.0706704	0.0645534	0.068158	0.0731862	0.0631816	0.0701458	0.0813841	0.0736711
14.3333	0.0739765	0.0694297	0.061922		0.0606693	0.0711156	0.0788148	0.0730896	0.0927622	0.0674609	0.0727134	0.0671003	0.069214	0.0600705	0.0711846	0.0731034	0.067611	0.0753949	0.0642894	0.0576548	0.0470118	0.0671003	0.0655525	0.0632489	0.0705323	0.0752051	0.0652954	0.0622429	0.0684445	0.0807474	0.0822296	0.0672314	0.0629987	0.0625139	0.0477917	0.0797984	0.070132	0.076356	0.067297	0.080197	0.0715659	0.0711035	0.0668794	0.0669916	0.0765199	0.0637821	0.0680994	0.0812668	0.0727065
14.5	0.0754656	0.0688327	0.0604053	0.0650262	0.0630056	0.068812	0.077921	0.0742629	0.0924758	0.0687723	0.0735123	0.0692848	0.0725685	0.0618668	0.0716677	0.0779158	0.0677853	0.0799692	0.0636406	0.0581586	0.0458402	0.0668363	0.0643308	0.0609781	0.0758625	0.0758608	0.0644827	0.0623448	0.0679544	0.0815136	0.0825144	0.0658665	0.063475	0.062136	0.0471861	0.0835359	0.0723165		0.068177	0.0862398	0.0713727	0.0707825	0.0630591	0.066593	0.0774292	0.0698145	0.0696575	0.0861828	0.0722423
14.6667	0.0776432	0.0676335	0.0632748	0.0662134	0.0592405	0.0711794	0.0792704	0.0742129	0.0952401	0.0780711	0.0762007	0.0665412	0.0790029	0.0638114	0.0738885		0.0676473	0.0807388	0.0626415	0.0596426	0.0443752	0.0668535	0.0681356	0.0628624	0.0787941		0.066681	0.0646794	0.0699129	0.0844038	0.0844728	0.0669847	0.063594	0.0623327	0.0539225	0.0850077	0.0688689	0.0775587	0.0640375	0.0844262	0.0750325	0.0692434	0.0644275	0.0641031	0.0775638	0.0732949	0.0672055	0.084968	0.0763991
14.8333	0.0782126	0.0687585	0.0591198	0.0663117	0.0594528	0.0725339	0.0825144	0.0766234	0.0966809	0.0808026	0.0777571	0.0732362	0.0784508	0.0613336	0.0779762	0.0775397	0.0680545	0.0839517	0.0610437	0.0609609	0.0447859	0.0657958	0.0724753	0.061268	0.0799123	0.0799727	0.0735348	0.0678647	0.0754397	0.0844055	0.0882431	0.0723631	0.063399	0.0621808	0.0487356	0.0836239	0.0703857	0.0785025	0.0656716	0.0872613	0.0839017	0.0710707	0.0626864	0.0699923	0.0788908	0.0749221	0.069076	0.0876219	0.0803954
15	0.0797535	0.0664774	0.0608936	0.0657647	0.0578429	0.0787458	0.0822555	0.0770962	0.100229	0.0795482	0.074715	0.0738419	0.0801849	0.0622706	0.0797604	0.0804989	0.0647708	0.0845988	0.0622706	0.0608436	0.0479315	0.0658959	0.0752758	0.0619841	0.0810874	0.0796293	0.0746011	0.0713123	0.0783282	0.0859412	0.0890523	0.0739023	0.0610627	0.0637459	0.0498175	0.0858463	0.0693141	0.079952	0.0654766	0.0901498	0.0762283	0.0711829	0.06328	0.0702873	0.0806646	0.0762455	0.06934	0.0892491	0.0828042
15.1667	0.0772256	0.0711346	0.0598635	0.0646552	0.0598514	0.0799433	0.0845764	0.0787993	0.101752	0.0824229	0.077186	0.075262	0.0779383	0.0622671	0.0811546	0.0788338	0.0646552	0.084723	0.0613474	0.0637925	0.0478055	0.0685463	0.0757106	0.0597306	0.0803782	0.0789667	0.0758193	0.0698439	0.0786906		0.0875667	0.0745217		0.0699008	0.0511013	0.089432	0.0672849	0.0819398	0.0652177	0.0894665	0.0781195	0.0776449	0.0630246	0.0760523	0.0819846	0.0761938	0.0691899	0.0890731	0.083158
15.3333	0.0822745	0.0693797	0.0606399	0.0653247		0.0800158	0.0814549	0.0788355	0.102958	0.0819052	0.0770738	0.0776812	0.0802884	0.0623534	0.079933	0.0829768	0.0638684	0.0864002	0.0628676	0.0627623	0.0456952	0.0751481	0.0764681	0.0564607	0.0861863	0.0806939	0.0756606	0.0719438	0.0817603	0.0908469	0.0928588	0.0754156	0.0684876	0.0710517	0.0505646	0.0888884	0.0686602	0.0810097	0.0659511	0.091984	0.0804886	0.080637	0.0634111	0.0772153	0.0829544	0.078927	0.0657803	0.0896684	0.0823936
15.5	0.0836687	0.0748151	0.063311	0.065725	0.0705151	0.0828094	0.0895579	0.0794843	0.103374	0.0826075	0.0819191	0.0796069	0.0819932	0.0635267	0.0830096	0.0826231	0.0685394	0.085239	0.0687447	0.0637062	0.0461421	0.0753138	0.0780763	0.0575927	0.0837533	0.0845539	0.0770876	0.0755778	0.0796966	0.0897115	0.090959	0.0785646	0.0724063	0.0710017	0.056409	0.0909332	0.0776812	0.0835911	0.0737177	0.0938234	0.082466	0.0818	0.0615476	0.0773343	0.0828508	0.0789839	0.0702407	0.0919564	0.0879273
15.6667	0.0873544	0.0773689	0.0677836	0.0687533	0.068058	0.0826576	0.0894993	0.0848058	0.106817	0.0826024	0.0797829	0.0804782	0.0819242	0.068762	0.0841484	0.0823901	0.072213	0.0886607	0.0716643	0.0640461	0.045181	0.0759125	0.0768892	0.0583019	0.086754	0.0851665	0.0760281	0.0752033	0.081517	0.0956352	0.0925931	0.079386	0.0712536	0.0727117	0.0562796	0.0931384	0.0776915	0.0847748	0.0743716	0.0947638	0.0827369	0.0824039	0.062733	0.07745	0.0837395	0.0785267	0.072603	0.0938907	0.0885934
15.8333	0.0850802	0.0787234	0.0691519	0.0734105	0.0688051	0.0833461	0.0895027	0.0837447	0.111168	0.0872992	0.0838896	0.0807353	0.0842589	0.0685187	0.0872198	0.0842295	0.0756261	0.0920323	0.0719714	0.065128	0.0447427	0.0773533	0.0797587	0.0643636	0.0914698			0.0757055	0.0837723	0.0948156	0.0930832	0.0794567	0.0717333	0.0733967	0.0532444	0.0947103	0.0782454	0.0863623	0.0746356	0.0955541	0.0845953	0.0828008	0.0631592	0.0776156	0.0825989	0.079757	0.0788286	0.0938217	0.0891041
16	0.0871301	0.0769927	0.0703943	0.0721077	0.070289	0.085591	0.0878911	0.0879239	0.112138	0.087156	0.0849007	0.0824125	0.0878255	0.0709844	0.087068	0.0844694	0.0766321	0.0922325	0.0717885	0.0640168	0.048192	0.0786872	0.0810442	0.0668242	0.0914577	0.0852165	0.0776622	0.0752447	0.0826162	0.0958043	0.0940253	0.079776	0.0703494	0.0734243	0.0562174	0.0964583	0.0776225	0.0867246	0.0741214	0.0979629	0.0867315	0.0832408	0.062771	0.0811046	0.0886986	0.0815912	0.0780021	0.0946741	0.0906139
16.1667	0.0920392	0.0807526	0.0699543	0.079329	0.0722872	0.0854874	0.0935956	0.0848404	0.112207	0.0916406	0.0867177	0.0826438	0.0875926	0.0723976	0.0885019	0.0876685	0.0748185	0.0952435	0.0727531	0.0646138	0.0451482	0.0790806	0.0831183	0.0675817	0.0916355	0.0894164	0.0797725	0.0785008	0.0852372	0.0965791	0.094084	0.0828474	0.0718765	0.0743647	0.056371	0.0978007	0.0789443	0.0899444	0.0759953	0.0974297	0.086257	0.08395	0.0603518	0.0797294	0.0890334	0.0854253	0.0787579	0.0997661	0.0914629
16.3333		0.0809907	0.071471	0.0789581	0.0712502	0.0857445	0.0915526	0.0903827	0.11571	0.0914129	0.0858239	0.0869662	0.0911834	0.0714745	0.0886624	0.0911023	0.0770289	0.0955092	0.0754484	0.0639184	0.0471308	0.0796914	0.081976	0.0699008	0.0942358	0.0918511	0.0823004	0.0790581	0.0878617	0.0984012	0.0975661		0.0725029	0.0744096	0.0573994	0.0998127	0.0794343	0.0921738	0.0771756	0.100943	0.0894406	0.0861983	0.0618564	0.0805386	0.0917597	0.0833719	0.077657	0.100154	0.0950675
16.5		0.0816706	0.0726927	0.0778589	0.0730982	0.0885399	0.0993675	0.0915854	0.118764	0.0922584	0.089746	0.0863726	0.0917959	0.0742215	0.0914439	0.0892007	0.07833	0.0983408	0.076444	0.0629797	0.0471912	0.082523	0.0848697	0.0697852	0.0980423	0.0941651	0.0849335	0.0814532	0.089344	0.101312	0.101606	0.0863847	0.0746149	0.0768633	0.0583122	0.102318	0.0824005	0.0925431	0.078644	0.102762	0.0960183	0.0866729	0.0623586	0.0822797	0.091594	0.0853494	0.0811823	0.101502	0.0962202
16.6667	0.093166	0.0822176	0.0738315	0.0813876	0.0731051	0.0905536	0.0930935	0.0946223	0.119244	0.092179	0.0901446	0.0874804	0.0916303	0.0736055	0.0917718	0.0920151	0.0793567	0.100594	0.0788028	0.0640254	0.0454502	0.0826282	0.0837447	0.0694591	0.0972606	0.0941771	0.0819691	0.0815912	0.0881706	0.102197	0.103952	0.0848058	0.0767684	0.0802608	0.0578584	0.103029	0.0818103	0.0945015	0.0792911	0.104196	0.0915854	0.0866522	0.0689932	0.0823194	0.0941599	0.0872198	0.082328	0.10325	0.0968603
16.8333	0.0970553	0.0861897	0.076494	0.0780798	0.0723787	0.0920496	0.104396	0.0943031	0.122961	0.096969	0.0905311	0.0892749	0.0927846	0.0751964	0.093197	0.0927139	0.0781143	0.1029	0.0791824	0.0614699	0.0441336	0.083717	0.0881447	0.0714572	0.100976	0.0958336	0.0878497	0.0825437	0.092757	0.105334	0.101671	0.0906364	0.0774051	0.0789391	0.0604415	0.106447	0.0818673	0.0949312	0.0794792	0.105212	0.0959993	0.0889298	0.0688638	0.0858584	0.0940011	0.0894233	0.0818707	0.105638	0.0992088
17	0.0965221	0.0881223	0.0764112	0.0812823	0.0768754	0.0921911	0.0993399	0.0931004	0.123414	0.0972675	0.0923584	0.0899772	0.0949812	0.0751309	0.0959734	0.0934731	0.0801262	0.105074	0.0807129	0.0617926	0.0456918	0.083736	0.0870369	0.0717109	0.0998299	0.0995228	0.0853183	0.0845211	0.0936716	0.106924	0.104434	0.089463	0.0780418	0.0805559	0.0591215	0.108225	0.0825092	0.0985168	0.0818949	0.106397	0.094115	0.0907641	0.0692986	0.0895855	0.0966671	0.0909383	0.0831787	0.106251	0.100669
17.1667	0.101041	0.0876857	0.077148	0.0824505	0.0761903	0.0948777	0.0997005	0.0954212	0.131838	0.100044	0.0944429	0.0917217	0.097321	0.0770928	0.0965256	0.0949433	0.0891904	0.106594	0.0828198	0.0623965	0.0457125	0.0871008	0.0892059	0.0739454	0.102377	0.0980561	0.0866245	0.0861742	0.0969311	0.108929	0.108906	0.0913335	0.0775776	0.0816481	0.0598928	0.10907	0.0853408	0.0973038	0.0828474	0.10902	0.0979905	0.0923653	0.0694228	0.0838258	0.0980216	0.0940529	0.0834013	0.109878	0.101512
17.3333	0.103234	0.0901481	0.0818449	0.0840432	0.0773758	0.0957819	0.108095		0.130525	0.10066	0.0973245	0.0910988	0.0952677	0.0792704	0.102335	0.0972555	0.0853131	0.106273	0.0849439	0.0589023	0.0438627	0.0852666	0.0933058	0.0729153	0.107241	0.101302	0.088652	0.0875563	0.0976869	0.111061	0.106868	0.0951279	0.0783679	0.0853097	0.0604191	0.113945	0.0875908	0.0999645	0.0818776	0.110785	0.100717	0.093518	0.073062	0.0915526	0.0993813	0.0920824	0.0860085		0.102111
17.5	0.105371	0.0904897	0.0809148	0.0830631	0.0793515	0.096724	0.103445	0.100465	0.135683	0.103505	0.0964652	0.0949088	0.10111	0.0793791	0.100175	0.100166	0.0815808	0.108539	0.0857911	0.0622015	0.0439041	0.089344	0.0932178	0.0738971	0.10745	0.103514	0.0913197	0.0913766	0.0993779	0.114516	0.112423	0.0954385	0.0807353	0.0854357	0.0592802	0.114535	0.0868023	0.10217	0.0864002	0.115708	0.102042	0.0944774	0.0741042	0.089501	0.102379	0.0978387	0.0877427	0.108903	0.105673
17.6667	0.104791	0.0929037	0.0805956			0.0988619	0.107243	0.102108	0.13664	0.10422	0.100983			0.0806888	0.102071	0.0993554	0.086257	0.11152	0.0876547	0.0606365	0.0431967	0.0898651	0.0935801	0.0762835	0.109712	0.10546	0.0935732	0.0911592	0.0997644	0.115568	0.110947	0.0962305	0.0809942	0.0861621	0.0606244	0.117039	0.0884967	0.10666	0.0860655	0.114876	0.107172	0.0976644	0.073074	0.0935214	0.100391	0.0973763	0.0890972	0.112102	0.107555
17.8333	0.108406	0.0938234	0.0822141	0.0888418	0.0812426	0.101352	0.109389	0.103745	0.139724	0.105528	0.103699	0.0985289	0.102434	0.0838188	0.105008	0.102525	0.0841864	0.113085	0.0898168	0.0613543	0.0441457	0.0930245	0.0960079	0.0744752	0.110947	0.108746	0.0925741	0.0924965	0.100358	0.11509	0.11728	0.0973038	0.0815774	0.0880912	0.0617926	0.123568	0.0892301	0.107096	0.0882948	0.114604	0.108287	0.0975971	0.0739057	0.09431	0.100817	0.0999438	0.0903983	0.116071	0.107819
18	0.111669	0.0977628	0.0851113	0.0905432	0.0798174	0.104767	0.117473	0.105386	0.142528	0.111427	0.105365	0.0998092	0.104927	0.0826921	0.105854	0.103014	0.0896045	0.113895	0.0913249	0.0608159	0.04222	0.0931298	0.0984133	0.0740662	0.112545	0.108111	0.0954765	0.0956611	0.105167	0.119682	0.119528	0.0982097	0.083384	0.0885571	0.0616062	0.120852	0.0897115	0.109617	0.09089	0.117199	0.109381	0.101723	0.0751964	0.0933644	0.102901	0.099861	0.0905328	0.117579	0.111688
18.1667	0.111041	0.0988947	0.0843175	0.0891542	0.0835048	0.104679	0.114071	0.108653	0.14215	0.111139	0.10647	0.0997212	0.106123	0.0844228	0.107015	0.105322	0.0887452	0.119208	0.0925966	0.0684807	0.0435573	0.094272	0.0977455	0.0773136	0.11553	0.112212	0.0953246	0.0970846	0.105695	0.124608	0.11908	0.0997954	0.086735	0.0909142	0.0626657	0.127381	0.0913369	0.112844	0.0916941	0.119587	0.109869	0.101695	0.0752706	0.0958751	0.106475	0.102855	0.090607	0.117475	0.114416
18.3333	0.114778	0.102156		0.0938476	0.0833857	0.105912	0.118657	0.109308	0.145898	0.114806	0.108263	0.102356	0.108642	0.0858498	0.108066	0.107512	0.090714	0.122215	0.0947121	0.0670433	0.0427774	0.0966119	0.0997834	0.0768305	0.119214	0.113933	0.100593	0.0964911	0.107445	0.126356	0.121202	0.101373	0.0849939	0.0921462	0.0640064	0.127889	0.0925448	0.113703	0.0905863	0.121413	0.11394	0.101835	0.0777726		0.110426	0.101899	0.0930814	0.121696	0.114065
18.5	0.114374	0.101851	0.0873596	0.0928692	0.0849335	0.10805	0.117489	0.109325	0.14934	0.117149	0.111676	0.107869	0.11018	0.0891265	0.113584	0.109074	0.0918149	0.123461	0.098943	0.0675334	0.0424374	0.0977127	0.100189	0.0793083	0.119023	0.116217	0.102282	0.099999	0.109657	0.129783	0.124236	0.10477	0.0886417	0.0944135	0.0644154	0.130655	0.0949657	0.11536	0.0925379	0.124976	0.116505	0.105015	0.0768943	0.0977265	0.112017	0.103428	0.0943255	0.121913	0.118145
18.6667	0.119898	0.103631	0.0892284	0.0922842	0.0845108	0.110737	0.119667	0.11473	0.152676	0.121064	0.113489	0.107383	0.111921	0.0875356	0.110941	0.111966	0.0914646	0.12426	0.0981562	0.0663497	0.0422269	0.0969587	0.102693	0.0812565	0.1226	0.117249	0.103322	0.102083	0.114259	0.13003	0.126655	0.106894	0.0903948	0.0953281	0.0646086	0.13188	0.0980285	0.118374	0.0933506	0.123223	0.119363	0.106132	0.0791272	0.0999248	0.115068	0.106625	0.096938	0.126336	0.119482
18.8333	0.119373	0.103486	0.0892525	0.0965601	0.087194	0.112135	0.124344	0.118654	0.156104	0.123409	0.116228	0.107289	0.11356	0.0901912	0.110765	0.113465	0.0960942	0.130203	0.0995349	0.0706635	0.0421665	0.0987032	0.104855	0.080832	0.125939	0.12055	0.104984	0.102242	0.116602	0.131928	0.12808	0.108799	0.089218	0.097642	0.0644257	0.134727	0.0974608	0.120081	0.0967326		0.120802	0.108238	0.0813376	0.101026	0.115122	0.110004	0.0971105	0.129186	0.121233
19	0.12118	0.106908	0.0910833	0.0925327	0.0890662	0.11722	0.123949	0.119102	0.157084	0.125685	0.119763	0.110739	0.116069	0.0916337	0.114109	0.118812	0.0952349	0.129443	0.104651	0.0690001	0.0441681	0.100477	0.107828	0.0821572	0.125204	0.12127	0.105648	0.107748	0.11885	0.135988	0.135288	0.112041	0.093939		0.0641531	0.142552	0.0988188	0.123961	0.0948346	0.131947	0.121927	0.110287	0.0815705	0.105236	0.119646	0.110961		0.130004	0.123794
19.1667	0.125218	0.108497	0.0938493		0.0901653	0.117534	0.129968	0.120398	0.159398	0.128724	0.121321	0.11357	0.118184	0.0928709	0.118469	0.116766	0.102111	0.131571	0.105005		0.0500867	0.104382	0.110683	0.0833029	0.130111	0.124884	0.109313	0.107089	0.119042	0.137013	0.136939	0.110998	0.0934196	0.0998144	0.0634422	0.139467	0.102111	0.125064	0.0978318	0.134439	0.125535	0.110727	0.082114	0.105923	0.122841	0.111522	0.0977162	0.133189	0.126451
19.3333	0.126769	0.113034	0.0933316	0.0985634	0.0924085	0.116802	0.127854	0.125925	0.16439	0.131198	0.122867		0.119301	0.0901377	0.119406	0.120607	0.101785	0.134553	0.108584	0.0711915	0.0522556	0.104178	0.112123	0.0867367	0.135691	0.126368	0.109793	0.109619	0.122032	0.140638	0.13786	0.113318	0.0968448		0.0639788	0.143242	0.101222	0.12486	0.100748	0.134513	0.128591	0.114043	0.0826317	0.107786	0.12274	0.115629	0.100296	0.136232	0.127671
19.5	0.128008	0.114859	0.0985927	0.102561	0.0932436	0.119509	0.134016	0.126922	0.165384	0.132408	0.125953	0.116866	0.123646		0.11898	0.119484	0.0995711	0.136918	0.109099	0.072703	0.0524213	0.108573	0.113287	0.0871301	0.135672	0.129571	0.110664	0.111481	0.125471	0.141915	0.13923	0.116971	0.0941306	0.102047	0.0648071	0.144053	0.104235	0.131695	0.101165	0.136956	0.129562		0.08649		0.127055	0.115805	0.0997799	0.138118	0.134207
19.6667	0.132651	0.115919		0.103012	0.0911816	0.122766	0.13379	0.129229	0.170286	0.133231	0.12716	0.116148	0.124477	0.0949105	0.124489	0.122408	0.104998	0.140161	0.110028	0.0724477	0.0503886	0.109117	0.118205	0.0883345	0.138545	0.130184	0.111619	0.115241	0.127709	0.145168	0.140742	0.118724	0.0984029	0.105436	0.0612163	0.145272		0.130617	0.104946	0.141106	0.132006	0.117592	0.0862449	0.112021	0.125559	0.117522		0.142238	0.132905
19.8333	0.130955	0.116771	0.0988205	0.107969	0.0957853	0.125965	0.136749	0.129518	0.164998	0.139641	0.127709	0.116628	0.124736	0.0991518	0.126841	0.126063	0.103585	0.142902	0.11376	0.075916	0.0515948	0.110476	0.120084	0.09045	0.142086	0.132211	0.113691	0.116065	0.130957	0.147144	0.149896	0.120531	0.100567	0.10775	0.0397646	0.150912	0.109327	0.133874	0.106654	0.14475	0.134998	0.120572	0.0873458	0.114359	0.127312	0.121006	0.10228	0.1425	0.136133
20	0.133348	0.117465	0.106908	0.107369	0.0951383	0.128342	0.14053	0.129471	0.163895	0.141054	0.132442	0.124814	0.127896		0.129272	0.126101	0.107735	0.147582	0.115575	0.0768978	0.0512773	0.113261	0.119195	0.092393	0.143075	0.137029	0.11683	0.119711	0.136256	0.147622	0.149439	0.121566	0.103616	0.108844	0.0607849	0.147468	0.112007	0.136639	0.105129	0.14304	0.13693	0.1232	0.0884898	0.11702	0.129695	0.121418	0.104239	0.145712	0.13647
20.1667	0.136047	0.122816	0.107062	0.108778	0.0971088	0.133321	0.140354	0.131995	0.162849	0.142321	0.133378	0.124924	0.131034	0.102437	0.127892	0.128793	0.108387	0.147891	0.117077	0.0777364	0.0511168	0.116159	0.119497	0.0953729	0.145292	0.133548	0.1185	0.122141	0.137374	0.149556	0.145675	0.125614	0.103771	0.11219	0.0611507	0.144504	0.11058	0.137438	0.108112	0.148873	0.140226	0.12417	0.091896	0.11884	0.134477	0.124075	0.104575	0.145913	0.142961
20.3333	0.140036	0.123197	0.105126	0.112545	0.0999076	0.135208	0.140932	0.132817	0.161883	0.151016	0.135417	0.128688	0.129312	0.104691	0.12843	0.131473	0.111865	0.149742	0.119863	0.0792618	0.0527785	0.117998	0.120184	0.0959044	0.151363	0.135448	0.121069	0.123482	0.136019	0.149924	0.14854	0.128731	0.106644	0.111972	0.0603966	0.146647	0.115092	0.139453	0.111332	0.15158	0.141451	0.127694	0.0911661	0.122257	0.137591	0.125632	0.109495	0.15186	0.142757
20.5	0.139503	0.128864	0.108131	0.11394		0.135572	0.142728	0.133602	0.160667	0.148873	0.134689	0.129041	0.134106	0.107175	0.132192	0.132896	0.112747	0.152451	0.123901	0.0800917	0.0537292	0.119487	0.12216	0.0969932	0.153647	0.139035	0.125716	0.127519	0.140939	0.147931	0.149026	0.13135	0.109638		0.0613112	0.147677	0.1161	0.140423		0.152089	0.146158	0.13092	0.0979854	0.122338	0.138775	0.128391	0.111077	0.154056	0.14631
20.6667	0.138711	0.13237	0.110801	0.119748	0.101656	0.135396	0.145139	0.130429	0.158254	0.149075	0.138397	0.129329	0.136232	0.109117	0.134266	0.13551	0.116253	0.153357	0.126329	0.0813928	0.054699	0.119023	0.125418	0.0981441	0.147899	0.137741	0.127321	0.127469	0.1443	0.149699	0.147675	0.134451	0.111819	0.115836	0.0617805	0.14548	0.118153	0.141253	0.113436	0.153211	0.142397	0.131317	0.0974988	0.121756	0.141689	0.131932	0.113217	0.155685	0.147801
20.8333	0.139512	0.129235	0.115096	0.117996	0.103062	0.140661	0.145687	0.132739	0.156898	0.153464	0.138823	0.132294	0.136659	0.109931	0.136461	0.138438	0.117869	0.152396	0.127999	0.0850198	0.0532685	0.121986	0.12857	0.100173	0.149811	0.138233	0.128995	0.132097	0.146524	0.148215	0.147936	0.137098	0.113372	0.116631	0.0611628	0.144423	0.121161	0.141631	0.118183	0.158853	0.139382	0.134713	0.0966395	0.126501	0.140953	0.132154	0.114447	0.159897	0.150289
21	0.142033	0.132496	0.113379	0.121835	0.107503	0.139086		0.132246	0.154025	0.155085	0.134071	0.135351	0.136551	0.112057	0.138859	0.140169	0.117658	0.151273	0.132501		0.0548594	0.126422	0.132541	0.102071	0.150491	0.136571	0.129514	0.131179	0.149913	0.145951	0.147946	0.139653	0.112984	0.12054	0.0634957	0.142236	0.123354	0.141222	0.118759	0.155902	0.141795	0.133436	0.101302	0.12582	0.142535	0.134509	0.114933	0.162965	0.152536
21.1667	0.14365	0.136399	0.115927	0.124529	0.108159	0.141653	0.14409	0.13322	0.152325	0.152664		0.136125	0.139752	0.112211	0.138437	0.143905	0.120526	0.149677	0.131566	0.0850388	0.0577773	0.127668	0.133289	0.104277	0.146869	0.135805	0.133153	0.131039	0.152648	0.146861	0.145008	0.141917	0.113853	0.122916	0.0674989	0.138043	0.126025	0.140884	0.120372	0.156798	0.14397	0.136482	0.101397	0.128127	0.14059	0.13608	0.114487	0.167379	0.153761
21.3333	0.140792	0.139465	0.11688	0.124909	0.11102	0.144804	0.140854	0.131417	0.154893	0.154063	0.135389	0.140808	0.137379	0.114405	0.143268	0.146101	0.123573	0.150993	0.133433	0.0843123	0.0555928	0.130013	0.135546	0.108109	0.14352	0.132841	0.132963	0.134735	0.152341	0.143815	0.147164	0.143813	0.115348	0.125449	0.0691433	0.140507	0.123547	0.140937	0.122286	0.154634	0.141636	0.139475	0.102278	0.130957	0.146645	0.138433	0.118738	0.169625	0.152343
21.5	0.140124	0.142181	0.120006	0.126634	0.1117	0.147011	0.144583	0.130625	0.150869	0.151081	0.136911	0.141757	0.143008	0.117429	0.144083	0.146578	0.124828	0.150609	0.136351	0.0889989	0.0582001	0.131008	0.137005	0.108458	0.147409	0.134956	0.128518	0.132391	0.156046	0.143558	0.145485	0.14733	0.119748	0.126997	0.0681494	0.135878	0.127609	0.140252	0.126029	0.154477	0.139048	0.142792	0.105781	0.133919	0.14573	0.139394	0.117377	0.16952	0.149009
21.6667	0.139964	0.141039	0.12279	0.129431	0.113432	0.145608	0.143001	0.128831	0.156731	0.15221	0.133555	0.144276	0.134704	0.119736	0.141751	0.148968	0.127789	0.145938	0.138083	0.0899876	0.0588834	0.132342	0.137288	0.110511	0.143487	0.134642	0.139691	0.133143	0.155863	0.140978	0.144592	0.147646	0.121301	0.129003	0.0685342	0.135239	0.130591	0.140737	0.126096	0.153564	0.14147	0.145907	0.107434	0.13535	0.14556	0.13608	0.119822	0.171511	0.149618
21.8333	0.132492	0.139211	0.125737	0.130379	0.11504	0.146583	0.141087	0.127659		0.152346	0.130872	0.144714	0.137488	0.118331	0.148566	0.150362	0.129328	0.146126	0.13536	0.0917718	0.0599221	0.135421	0.137805	0.112433	0.141919	0.135383	0.137434	0.13267	0.154398	0.140552	0.142179	0.14875	0.125915	0.130639	0.0679234	0.135464	0.130187	0.140368	0.130518	0.155692	0.136378	0.1463	0.107634	0.139279	0.141277	0.133302		0.171437	0.149031
22	0.136399	0.145026	0.127247	0.129226	0.118921	0.146214	0.141841	0.129421	0.178158	0.149849	0.13476	0.149354	0.138514	0.121169	0.144409	0.152382	0.130522	0.142485	0.139536	0.0937475	0.0576358	0.139189	0.141475	0.114119	0.138708	0.13433	0.138689	0.134221	0.153119	0.140708	0.143389	0.152546	0.123854	0.131652	0.0682754		0.131271	0.137006	0.131303	0.152614	0.135598	0.148132	0.112086	0.14138	0.141734	0.134825	0.121853	0.171687	0.147641
22.1667	0.133648	0.146826	0.128329	0.13272	0.119504	0.146158	0.140868	0.125157	0.184097	0.146101	0.130216	0.148509	0.137061		0.145085	0.150238	0.133146	0.143232	0.136238	0.0970053	0.0611007	0.140109	0.138124	0.115191	0.140028	0.132409	0.135158	0.134094	0.152129	0.139591	0.13965	0.151383	0.127157	0.132668	0.0690967	0.162994	0.132825	0.134202	0.131179	0.150676	0.132579	0.153255	0.111526	0.146146	0.140935	0.136311	0.121537	0.169691	0.150072
22.3333	0.13042	0.143627	0.129887	0.136889	0.117693	0.145451	0.139115	0.12474	0.187902	0.147011	0.130863	0.145032	0.137224	0.12398	0.143251	0.153513		0.141783	0.137248	0.0945309	0.0619462	0.146409	0.140119	0.115622	0.140915	0.128241	0.136932	0.130448	0.152828	0.158825	0.139719	0.14767		0.131014	0.0687067	0.162924	0.133617	0.131005	0.135336	0.146626	0.135807	0.152676	0.115717	0.146196	0.140243	0.136785	0.128546	0.16982	0.147615
22.5	0.128432	0.142047	0.131319	0.136841	0.119373	0.14326	0.136651	0.125259	0.191341	0.141627	0.128192	0.149092	0.135003	0.126153	0.144419	0.150098	0.138982	0.138958	0.137555	0.0986704	0.0618254	0.143425	0.137938	0.118376	0.141912	0.126255	0.135729	0.13051	0.150986	0.16722	0.147349	0.147843	0.130865	0.128969	0.0716729	0.167305	0.136109	0.132739	0.136254	0.150364	0.137973	0.153958	0.117448	0.146985	0.142128	0.134333	0.127176	0.171052	0.147352
22.6667	0.130599	0.139765	0.135148	0.138844	0.124488	0.144285	0.13672	0.12714	0.200764	0.141166	0.127397	0.146309	0.133849	0.128503	0.143429	0.154344	0.139491	0.140554	0.136589	0.0986687	0.0661771	0.145075	0.138878	0.123169	0.15389	0.124638	0.134799	0.131252	0.147596	0.171555	0.162359	0.146724	0.133945	0.130798	0.073093	0.169008	0.137591	0.133595	0.138589	0.146112	0.146854	0.159117	0.118464	0.148909	0.137231	0.134434	0.130125	0.167734	0.144566
22.8333	0.129859	0.140019	0.133422	0.141016	0.125595	0.139177	0.132477	0.136868	0.206724	0.139821	0.125723	0.146664	0.13165	0.128142	0.140074	0.149937	0.14112	0.15714	0.134489	0.100387	0.064424	0.145346	0.137591	0.12417	0.159985	0.1233	0.135569	0.128434	0.148607	0.169831	0.164345	0.146975	0.134421	0.128368	0.0735555	0.17133	0.137293	0.131509	0.141248	0.143815	0.153414	0.158315	0.121525	0.149924	0.135864	0.130042	0.129937	0.165988	0.14024
23	0.134906	0.142566	0.130815	0.143548	0.127342	0.140086	0.137034	0.144385	0.214613	0.140412	0.126619	0.146314	0.127312	0.129324	0.141367	0.154239	0.141429	0.164651	0.133127	0.101128	0.0647674	0.142904	0.137738	0.125714	0.165143	0.126569	0.135074	0.127651	0.145755	0.176174	0.171891	0.143781	0.13623	0.127431	0.0749255	0.177867	0.140226	0.133453	0.1426		0.155086	0.15511	0.122672	0.153126	0.135039	0.131932		0.164542	0.145397
23.1667	0.154198		0.131148	0.144274	0.12828	0.139833	0.144195	0.148139	0.212185		0.126125	0.14395	0.129766	0.131172	0.140292	0.153433	0.143915	0.161711	0.128912	0.104772	0.064374	0.141405	0.133623	0.126881	0.167217	0.136447	0.131538	0.125428	0.145132	0.182196	0.17547	0.143945	0.139928	0.126689	0.0736383	0.177247	0.14597	0.14678	0.142959	0.165936	0.161888	0.158116	0.122234	0.15472	0.131724	0.127737	0.13564	0.164779	0.14479
23.3333	0.152626	0.140245	0.130332		0.12749	0.140728	0.151533	0.150322	0.220069	0.161678	0.142719	0.142045	0.1276	0.133076	0.134739	0.149354	0.141258	0.169936	0.127802	0.105855	0.0664964	0.141318	0.136825	0.129388	0.176214	0.145698	0.127055	0.122857	0.144064	0.182679	0.176897	0.140007	0.143078	0.123521	0.0504697	0.187737	0.145591	0.151392	0.146195	0.170171	0.166097	0.154127	0.128097	0.153419	0.132496	0.124717	0.135367	0.162159	0.161114
23.5	0.15725	0.139943	0.129015	0.141915	0.130406	0.135507	0.156506	0.151313	0.233573	0.165705	0.143455	0.137971	0.131928	0.135498	0.139369	0.149942	0.146136	0.170725	0.128608	0.108775	0.0681132	0.140771	0.132837	0.131595	0.181102	0.148497	0.128548	0.125155	0.144916	0.189755	0.181036	0.142153	0.142435	0.123188	0.0763767	0.189855	0.141893	0.152798	0.142754	0.174453	0.16877	0.155493	0.127799	0.150056	0.142152	0.1253	0.137163	0.161151	0.164504
23.6667	0.152945	0.135712	0.129174		0.133319	0.135949	0.156472	0.152834		0.169449	0.149016	0.139681	0.141613	0.131452	0.135702	0.145365	0.141586	0.177289	0.127775	0.108047	0.068831	0.141529	0.13037	0.134822	0.182227	0.152151	0.12755	0.125497	0.143285	0.195037	0.183102	0.135688	0.143418	0.122293	0.0787855	0.193488	0.142616	0.153076	0.143662	0.177867	0.175446	0.155602	0.128584	0.153014	0.149944	0.139714	0.141776	0.157224	0.165099
23.8333	0.161281	0.129402	0.129505	0.143841	0.134304	0.137419	0.163836	0.154329	0.233908	0.174426	0.150688	0.138366	0.149095	0.131844	0.135581	0.145786	0.143487	0.180522	0.132377	0.110875	0.0707153	0.13776	0.128891	0.135785	0.190668	0.150653	0.124955	0.138442	0.143401	0.196478	0.18785	0.137291	0.143109	0.121596	0.0786302	0.196064	0.142319	0.156399	0.143615	0.182149	0.178493	0.155288	0.127707	0.153752	0.158663	0.146752	0.14464	0.159229	0.171617
24	0.160187	0.131498	0.127259	0.145893	0.132874	0.136898	0.166031	0.160706	0.242527	0.178779	0.151278	0.136007	0.153431	0.133893	0.133973	0.142335	0.143351	0.184529	0.149661	0.111721	0.0729015	0.137584	0.129347	0.135854	0.188618	0.154168		0.146452		0.200951	0.190865	0.143815	0.142714	0.120412	0.0808095	0.202293	0.143265	0.157157	0.142528	0.18162	0.185806	0.151806	0.131983	0.150593	0.159581	0.149882	0.143769	0.158993	0.173368
24.1667	0.166877	0.131617	0.124134	0.142526	0.131371	0.146757	0.16849	0.161657	0.250948	0.183707	0.154838	0.134977	0.155635	0.132237	0.146507	0.142355	0.143277	0.184555	0.153149	0.113229	0.0751585	0.138889	0.129642	0.140414	0.196808	0.156094	0.125965	0.146887	0.166112	0.206728	0.192747	0.155744	0.142369	0.123992	0.0806715	0.205556	0.141524	0.16336	0.141808	0.188625	0.188498	0.151495		0.149998	0.161051	0.153174		0.177691	0.171166
24.3333	0.166734	0.131592	0.123727	0.141926	0.129535	0.15408	0.173482	0.16711	0.261741	0.185654	0.157316	0.137082	0.15432			0.139903	0.142619	0.193091	0.15417	0.116331	0.0747512	0.13506	0.142732	0.13501	0.203315	0.158706	0.137429	0.143199	0.169558	0.211055	0.205394	0.160415	0.144127	0.119829	0.0821365	0.207604	0.139708	0.165046	0.141893	0.193177	0.191084	0.149882	0.126658	0.148926	0.161248	0.152664	0.147256	0.185609	0.177773
24.5	0.174861	0.152067	0.123038	0.138597	0.130734	0.157048	0.174535	0.167691	0.265047	0.190106	0.159535		0.158448	0.130379	0.153521	0.140162	0.13984	0.194851	0.158598	0.117925	0.076444	0.134699	0.146674	0.135947	0.202799	0.166437	0.145936	0.149556	0.168949	0.218879	0.207815	0.162387	0.140026	0.134701	0.08273	0.221324	0.140393	0.167655	0.139964	0.196135	0.200876	0.146983	0.126707	0.147777	0.165174	0.154158	0.149366	0.184622	0.179803
24.6667	0.169223	0.155533	0.122408	0.137419	0.130724	0.159321	0.174474	0.173379	0.269844	0.193955	0.161452	0.14986	0.163907	0.132482	0.154803	0.142129	0.138468	0.201206	0.161058	0.120222	0.0762973	0.132089	0.148964	0.135117	0.210874	0.163688	0.148869	0.151837	0.171101	0.226552	0.208843	0.16293	0.140124	0.139781	0.0840173	0.22575	0.138935	0.172971	0.137562	0.206842	0.205378	0.15139	0.128537	0.141482	0.163785	0.159597	0.14933	0.191372	0.182018
24.8333	0.174873	0.158608	0.118893	0.138928	0.129183	0.162953	0.180496	0.175594	0.284845	0.200766	0.164973	0.154827	0.160753	0.12804	0.157738	0.150003	0.133764	0.207818	0.163012	0.126676	0.0782454	0.131383	0.153483	0.135553	0.216851	0.165729	0.148716	0.154574	0.174372	0.232146	0.218611	0.171418	0.138934	0.139776	0.0854512	0.229256	0.136616	0.170726	0.136621	0.2113	0.203152	0.147477	0.126469	0.145106	0.168316	0.164634	0.153166	0.190951	0.192225
25	0.186981	0.160998	0.121271	0.136582	0.127535	0.16867	0.182626	0.181937	0.28238	0.204548	0.170314	0.15837	0.164275	0.12882	0.161735	0.162858	0.134503	0.208087	0.168445	0.126205	0.0795137	0.1319	0.152103	0.136625	0.226635	0.175905	0.151354	0.155475	0.178878	0.241129	0.221698	0.172904	0.138552	0.141722	0.0872751	0.241495	0.13664	0.176742	0.135881	0.214027	0.215455		0.128292	0.144255	0.17395	0.168882	0.157119	0.196742	0.189474
25.1667	0.184698	0.163579		0.134075	0.128115	0.166297	0.189573	0.182715		0.215409	0.170692	0.161031	0.172469	0.127219	0.16364	0.165678	0.132734	0.210013	0.169591	0.130273	0.0798329	0.143149	0.156534	0.136494	0.222811	0.176779	0.152243	0.162078	0.182187	0.24584	0.230897	0.179556	0.133638	0.143327	0.0881275	0.237718	0.130805	0.17737	0.131973	0.217745	0.218818	0.150665	0.124669	0.146471	0.175137	0.167627	0.156185	0.197044	0.19615
25.3333	0.189833	0.164673	0.140488	0.13483	0.128137	0.172034	0.191194	0.188884	0.302403	0.220832	0.171372	0.1658	0.172017	0.126463	0.170666	0.167493	0.131678	0.22385	0.175292	0.131795	0.0810632	0.154146	0.160206	0.132468	0.235542	0.18118	0.154462	0.16193	0.186829	0.2477	0.232981	0.182301	0.131961	0.145108	0.0895942	0.244413	0.133854	0.188299	0.132587	0.218401	0.22761		0.123796	0.145325	0.17655	0.172152	0.157133	0.199938	0.198832
25.5	0.195463	0.16735	0.142818	0.127566	0.122305	0.174491	0.193783	0.191936	0.315549	0.223089	0.173322	0.165322	0.176726	0.126004	0.166782	0.16809		0.222357	0.179311	0.135046	0.0807215	0.156004	0.164038	0.132925	0.244422	0.185711	0.157588	0.163859	0.1917	0.262477	0.238182	0.187265	0.130998	0.147598	0.0912903	0.257787	0.136521	0.186781	0.13212	0.226399	0.227239		0.118221		0.180094	0.174498	0.162573	0.208684	0.207873
25.6667	0.195817	0.171273	0.143551	0.13526	0.121163	0.178764	0.195622	0.193439	0.31236	0.231642	0.177537	0.172428	0.18003	0.12397	0.173166	0.171767		0.229784	0.183861	0.135795	0.0839862	0.156612	0.16608	0.128877	0.245918		0.16038	0.169952	0.194093	0.265457	0.246856	0.190958	0.135524	0.148619	0.0909918	0.25684	0.138953	0.189267	0.14147	0.225895	0.232854	0.171672	0.120688	0.165921	0.180857	0.180225	0.162773	0.206108	0.207865
25.8333	0.197612	0.174338	0.145296	0.144021	0.122952	0.179357	0.205597	0.199285	0.336161	0.233804	0.187267	0.173366	0.181996	0.125658	0.17645	0.173273	0.154582	0.234175	0.184622	0.139853	0.0865624	0.159566	0.169079	0.127052	0.252732	0.193329	0.164364	0.16888	0.195065	0.272537	0.248665	0.192133	0.144193	0.151791	0.0921755	0.256079	0.155397	0.196958		0.237507	0.24008	0.175423	0.117976	0.171984	0.184732	0.18295	0.165191	0.218025	0.214556
26	0.205437	0.182753	0.147613		0.120302	0.183374	0.206503	0.20044	0.334863		0.184763	0.179539	0.187712	0.138549	0.178571	0.175696	0.156403	0.242165	0.192559	0.142533	0.088017	0.162535	0.171919	0.127771	0.260422	0.195325	0.168903	0.173234	0.204239	0.28255	0.260063	0.198283	0.15358	0.153878	0.0936871	0.272106	0.154619	0.19474	0.155685	0.237758	0.246943	0.179563	0.115948	0.169115	0.191474	0.185148	0.16756	0.21617	0.21647
26.1667	0.211352	0.183804	0.153114	0.158009	0.125042	0.184896	0.206453	0.20461	0.337313	0.247025	0.185095	0.177499	0.18804	0.142312	0.184606	0.177849	0.160037	0.248739	0.198321	0.143367	0.0869058	0.162882	0.169613	0.130099	0.270865	0.204545	0.171781	0.183371	0.209219	0.29169	0.262136	0.201073	0.152227	0.160668	0.0958664	0.270139	0.156513	0.205922	0.153482	0.245671	0.249686	0.182893	0.118631	0.170267	0.197434	0.189143	0.167833	0.226015	0.213172
26.3333	0.214275	0.186494	0.157235	0.155711	0.133757	0.189001	0.2105	0.208312	0.348619	0.263949		0.184382	0.192075	0.143075	0.186781	0.183259	0.163755	0.25482	0.20236	0.143879	0.0913576	0.167068	0.179444	0.132489	0.279056	0.204101	0.168518	0.185431	0.213212	0.298277	0.269776	0.212082	0.161788	0.162337	0.0992295	0.27266	0.159422	0.213298	0.155673	0.241052	0.252928	0.187065	0.133707	0.170293	0.199984	0.190082	0.162109	0.227418	0.22327
26.5	0.215019	0.192202	0.157133		0.140854	0.18759	0.211292	0.217723	0.369965	0.267066	0.194021	0.18999	0.194418	0.145154	0.189709	0.182638	0.167061	0.252949	0.206565	0.147717	0.0936509	0.168212	0.178319	0.147347	0.285468	0.203896	0.174001	0.183248	0.221389	0.29978	0.271229	0.214196	0.163617	0.166123	0.0989051	0.274161	0.160447	0.210544	0.163301	0.2524	0.256901	0.189419	0.13605	0.177941	0.201335	0.197432	0.167526	0.23127	0.234213
26.6667	0.218889	0.195871	0.160639	0.161735	0.144823	0.190668	0.21187	0.217208	0.371385	0.268165	0.196452		0.195971	0.150598	0.194475	0.191108	0.171834	0.262263	0.209863	0.150426	0.0934283	0.168973	0.180893	0.148709	0.284392	0.214175	0.172143	0.190616	0.223959	0.307287	0.284593	0.220899	0.166036	0.162028	0.103312	0.301262	0.164494	0.219453	0.166364	0.261767	0.270779	0.193878	0.138204	0.17885	0.20992	0.195689	0.163735	0.238614
26.8333	0.224195	0.195344	0.161566	0.164228	0.144057	0.198007	0.225948	0.222642	0.387403	0.282792	0.202552	0.193362	0.201889	0.153476	0.198402	0.189968			0.214744	0.155347	0.0926535	0.173087	0.18467	0.14727	0.293133	0.225686	0.175755	0.196937	0.229349	0.31313	0.292593	0.225236	0.165788	0.170594	0.104761	0.308381	0.168295	0.224055	0.169097	0.264753	0.275348	0.198547	0.140849	0.180274	0.217034	0.200673	0.162891	0.238546	0.238198
27	0.230657	0.203912	0.164371	0.166359	0.146369	0.20065	0.227934	0.22985	0.392088	0.287137	0.203827	0.198043	0.208847	0.15505	0.201995	0.194468	0.181102	0.282317	0.216252	0.160087	0.0964117	0.17674	0.190402	0.151575	0.299159	0.226982	0.180926	0.201002	0.234291	0.322931	0.299062	0.228155	0.172103	0.177321	0.106082	0.314774	0.165769	0.225405	0.175663	0.274327	0.286925	0.202208	0.139834	0.188946	0.216844	0.211984	0.163476	0.240763	0.241342
27.1667	0.236788	0.208181	0.165729	0.166033	0.148683	0.20136	0.229372	0.236928	0.389533	0.290222	0.211599	0.200845	0.208662	0.158524	0.204522	0.198328	0.183739	0.284392	0.228744	0.163805	0.0984771	0.180381	0.19151	0.153571	0.30926	0.230212	0.180215	0.206162	0.239231	0.337003	0.3062	0.230818	0.173915	0.179965	0.106503	0.318683	0.167498	0.229979	0.174491	0.277564	0.285919	0.206225	0.143629	0.188297	0.217309	0.217645	0.162687	0.248404	0.251507
27.3333	0.233692	0.20836	0.170445	0.167415	0.151425	0.207841	0.23948	0.23329	0.394475	0.297526	0.209571	0.209426	0.212248	0.162252	0.203982	0.195136	0.188066	0.28463	0.237416	0.16204	0.0962512	0.185833	0.187816	0.154562	0.319635	0.237471	0.181913	0.211614	0.246522	0.343832	0.313936	0.2371	0.17866	0.176628	0.10819	0.328173	0.179143	0.236512	0.176157	0.283104	0.292841		0.148464	0.191874	0.228474	0.216775	0.161938	0.261922
27.5	0.242023	0.213279	0.174177	0.175585	0.152878	0.205808	0.242225	0.241295	0.403128	0.299288	0.216232	0.203736	0.214653	0.161222	0.210092	0.197022	0.187833	0.294548	0.240427	0.167027	0.0989862	0.191291	0.200124	0.156346	0.327785	0.241963	0.191319	0.215619	0.256065	0.352745	0.315487	0.244793	0.18189	0.181181	0.11004	0.329203	0.170247	0.24358	0.181293	0.288017	0.307677	0.207428	0.150426	0.193645	0.230588	0.21813	0.15949	0.265047	0.264795
27.6667	0.244848	0.221167	0.180574	0.17581	0.151973	0.218718	0.244623	0.246299	0.407335	0.30931	0.22992	0.210077	0.217164	0.164112	0.209085	0.209197	0.193667	0.308521	0.248658	0.166585	0.0964013	0.193652	0.202481	0.163281	0.319915	0.245057	0.191565	0.221931	0.261478	0.362849	0.330168	0.247208	0.181492	0.180686	0.111406	0.338664	0.178574	0.246944	0.184713	0.299126	0.311299	0.220879	0.152757	0.192221	0.236767	0.223479	0.159933	0.272375	0.273823
27.8333	0.254699	0.221819	0.176417	0.178897	0.154681	0.221558	0.251695	0.253779	0.38642	0.321316	0.234084	0.208091	0.219857	0.169142	0.211533	0.206277		0.314469	0.257144	0.167752	0.100268	0.186263	0.206719	0.164851	0.33682	0.251674	0.19185	0.229675	0.27159	0.371121	0.328632	0.255151	0.189802	0.184082	0.115448	0.356903	0.177994	0.256017	0.191671	0.30174	0.309696	0.215671	0.153126	0.194628	0.241574	0.230918	0.15431	0.278214	0.286155
28	0.258367	0.227372	0.183178	0.181273	0.159114	0.228856	0.258048	0.260174	0.383512	0.331308	0.233206	0.217043	0.230462	0.1706	0.214377	0.220675	0.200857	0.326603	0.263922	0.168745	0.101188	0.190991	0.215706	0.16941	0.353048		0.193293	0.235678	0.274515	0.378212	0.335727		0.192071	0.190173	0.113722	0.364992	0.181973	0.258102	0.194083	0.308202	0.333155	0.220801	0.157814	0.203175	0.244299	0.23075	0.151665	0.288324
28.1667	0.263309	0.233515	0.185524	0.183104	0.162948	0.229618	0.261898	0.263147	0.386304	0.34146	0.238044	0.221062	0.232195	0.163961	0.216898	0.2281	0.197764	0.326027	0.266978	0.167199	0.104831	0.200481	0.218159	0.17107	0.363068	0.267563	0.20112	0.243005	0.278925	0.381951	0.34123	0.263413	0.194683	0.195243	0.119097	0.361113	0.185854	0.259399	0.196538	0.31631	0.339506	0.235047	0.158401	0.20417	0.248873	0.235118	0.154446	0.28723	0.287651
28.3333	0.269117	0.238355	0.192806	0.190882	0.161564	0.236303	0.26564	0.268165	0.38052	0.35232	0.247503	0.22555	0.23329	0.175123	0.223103	0.229727	0.207696	0.336644	0.274528	0.166369	0.105164	0.206564	0.218411	0.174108	0.358958	0.260167	0.207359	0.246492	0.284787	0.389764	0.350619	0.268518	0.202593	0.200649	0.121775	0.338754		0.265922	0.200241	0.319368	0.341805	0.234609	0.165172	0.208686	0.252958	0.23954	0.152198	0.293582	0.301805
28.5	0.273329	0.240696	0.194264	0.188178	0.166136	0.240805	0.278307	0.271278	0.376403	0.350403	0.252309	0.222333	0.240591	0.179759	0.231089	0.229297	0.21192	0.356168	0.280109	0.166086	0.105067	0.209608	0.226045	0.176096	0.373104	0.268035	0.20075	0.250454	0.292964	0.388278	0.352519	0.273393	0.20347	0.198697	0.122193	0.334164	0.18765	0.268819	0.204414	0.326594	0.342895	0.238777	0.164804	0.208006	0.260962	0.249339	0.15817	0.299823	0.303952
28.6667	0.277289	0.239374	0.198961	0.187693	0.164787	0.256271	0.278889	0.276389	0.37274	0.368436	0.254281	0.238324	0.245029	0.183561	0.234098	0.235297	0.210149	0.357058	0.282235	0.16732	0.109099	0.214134	0.237497	0.179546	0.364687	0.28371	0.205313	0.256203	0.306668	0.384303	0.360358	0.286567	0.206298	0.207197	0.124907	0.333474	0.193486	0.280343	0.208476	0.330806	0.355459	0.244511	0.168887	0.210705	0.268358	0.251776	0.162101	0.301483	0.315284
28.8333	0.282307	0.247502	0.200114	0.196238	0.16376	0.253501	0.282519	0.275348	0.383792	0.37494	0.260443	0.239896	0.25234	0.18284	0.235211	0.237038	0.214882	0.356196	0.286229	0.163685	0.108765	0.217036	0.236465	0.188177	0.358661	0.280014	0.215654	0.265733	0.305477	0.379816	0.363778	0.295064	0.211873	0.215999	0.127048	0.343587	0.197149	0.284412	0.20675	0.340148	0.352482		0.174483	0.215526	0.27897	0.262331	0.17224	0.307539	0.319361
29	0.289691	0.2544	0.204673	0.20314	0.166447	0.254519	0.287223	0.285907	0.367843	0.36463	0.264615	0.242582	0.257265	0.18829	0.238455	0.24711	0.221924	0.369449	0.291739	0.161019	0.109895	0.224433		0.189788	0.369948	0.284712	0.222468	0.264871	0.321438	0.378643	0.359019	0.301352	0.217024	0.214912	0.129876	0.344659	0.201586	0.282088	0.212889	0.345792	0.347449	0.257287	0.177836	0.217669	0.278985	0.257006	0.180251	0.312873	0.327918
29.1667	0.298296	0.252744	0.211758	0.202999	0.167933	0.264583	0.289929	0.294745	0.37494	0.370511	0.274316	0.246644	0.260027	0.181761	0.254133	0.248204	0.227536	0.367424	0.309817	0.159552	0.112374	0.225952	0.241376	0.19298	0.365522		0.231779	0.270653	0.327524	0.370424	0.362337	0.301749	0.222487	0.222411	0.128368	0.333878	0.207112	0.298128	0.220489	0.358166	0.342372	0.26157	0.172027	0.223959	0.279072	0.272834	0.179045	0.321803	0.32979
29.3333	0.29924	0.264931	0.209675	0.206063	0.169808	0.263511	0.29769	0.300865	0.38111	0.372497	0.275234	0.256336	0.264329	0.191243	0.248404	0.250652	0.24336	0.363004	0.317616	0.159638	0.113441	0.226185		0.193793	0.370245	0.295528	0.233437	0.27173	0.329906	0.378507	0.357718	0.306749	0.228072	0.228926	0.130299	0.344281	0.209846	0.30061	0.223745	0.355854	0.345689	0.266129	0.177144	0.232295	0.290652	0.266865	0.181728	0.325528	0.339206
29.5	0.303752	0.263449	0.221462	0.20348	0.173168	0.268417	0.299393	0.300137	0.393013	0.369465	0.281934	0.257446	0.266415	0.1919	0.266353	0.258196	0.240225	0.367389	0.324779	0.155911	0.112597	0.238758	0.260521	0.19794	0.36521	0.318486	0.236146	0.279848	0.341763	0.377901	0.35638	0.314398	0.228985	0.228492	0.13326	0.32677	0.214641	0.302385	0.225791	0.357552	0.347045	0.272608	0.185652	0.235192	0.298059	0.275189	0.183783	0.331928	0.343109
29.6667	0.311919	0.27134	0.219134	0.215378	0.178647	0.272047	0.30459	0.306483	0.435376	0.352886	0.286031	0.265021	0.274761	0.199515	0.262193	0.263194	0.24639	0.356922	0.33032	0.154726	0.1099	0.238425	0.265909	0.199965	0.363227	0.313893	0.24257	0.284029	0.34705	0.369204	0.354722	0.319169	0.238743	0.234564	0.136118	0.331659	0.222735	0.313382	0.232322	0.369042	0.340602	0.280551	0.185592	0.242722	0.309539	0.282511	0.187181	0.338487	0.359179
29.8333	0.312338	0.277048	0.22679	0.218696	0.174635	0.282645	0.315206	0.313385	0.456191	0.352313	0.288736	0.263099	0.276735	0.205961	0.272655	0.268242	0.239304	0.351407	0.340989	0.158197	0.109945	0.238441	0.26764	0.204778	0.364727	0.325809	0.242232	0.288762	0.354329	0.368939	0.350855	0.327654	0.242808	0.239837	0.137224	0.343856	0.224582	0.318269	0.239575	0.365165	0.342119	0.285092	0.18983	0.240934	0.311707	0.287237	0.192313	0.348129	0.359234
30	0.315447	0.28566	0.22757	0.216967	0.179652	0.285574	0.317668	0.307928	0.47062		0.300351	0.276867	0.282678	0.206527	0.272327	0.283004	0.246083	0.349242	0.334504	0.15799	0.109448	0.24633	0.272049	0.21021	0.358358	0.327397	0.244957	0.297504	0.36302	0.365244	0.347359	0.340676	0.246848	0.248085	0.137909	0.323393	0.23183	0.323364	0.247598	0.365291	0.337729	0.295124	0.194254	0.252588	0.317848	0.293471	0.193538	0.352991	0.369603
30.1667	0.316352	0.289175	0.231114	0.222181	0.17933	0.287097	0.328083	0.304578	0.482674	0.358967	0.306758	0.276875	0.290814	0.216447	0.282802	0.284053	0.251645	0.345342	0.349121		0.110176	0.253429	0.279589	0.213207	0.337175	0.340272	0.255287	0.304283	0.362973	0.368398	0.34009	0.344559	0.259444	0.250946	0.13746	0.335658	0.242028	0.329485	0.247619	0.364718	0.337558	0.307099	0.194097	0.256614	0.319996	0.295443	0.198625	0.364061	0.376688
30.3333	0.31122	0.292659	0.24346	0.226462	0.185833	0.290657	0.32852	0.297181	0.499277	0.359462	0.308599	0.284507	0.294952	0.215894	0.276817	0.292734	0.24727	0.350324	0.349023	0.17969	0.109063	0.265797	0.281084	0.219712	0.351425	0.343875	0.26035	0.310511	0.370353	0.362915	0.344697	0.347516	0.262358	0.251187	0.137246	0.361286	0.248708	0.331515	0.255277	0.360608	0.331878	0.309393	0.204438	0.261263	0.329797	0.306135	0.208605	0.369618	0.379304
30.5	0.309562	0.300268	0.243695	0.231818	0.187031	0.297718	0.31654	0.296122	0.513808	0.365066	0.312569	0.286516	0.301636	0.216603	0.289173	0.28624	0.262029	0.350339	0.346153	0.181321	0.108112	0.270135	0.29452	0.223527	0.349934	0.333588	0.259275	0.317811	0.375834	0.402714	0.334095	0.356173	0.267635	0.260657	0.135424	0.375107	0.250162	0.339658	0.260184	0.358088	0.329186	0.312895	0.206655	0.270898	0.339468	0.313203	0.207778	0.384187	0.386516
30.6667	0.309344	0.311608	0.246256	0.231644	0.190922	0.302095	0.323126	0.298237	0.532311	0.358755	0.319342	0.296455	0.308652	0.221493	0.291937	0.295939	0.271074	0.355964	0.343168	0.187284	0.108264	0.260024	0.294481	0.227593	0.350814	0.339355	0.265438	0.328089	0.382109	0.433002	0.334847	0.354579	0.268298	0.263854	0.134327	0.384194	0.254233	0.343251		0.355033	0.32912	0.312031	0.205126	0.271462	0.341228	0.319368	0.214011	0.388071	0.374586
30.8333	0.30874	0.313223	0.250005	0.239915	0.197165	0.311179	0.324558	0.298807	0.534349	0.351264	0.308219	0.303931	0.310198	0.229974	0.29138	0.299072	0.281208	0.348061	0.337118	0.190278	0.105434	0.264829	0.293878	0.231889	0.388321	0.32817	0.272429	0.335564	0.372823	0.436677	0.380936	0.356223	0.277087	0.26782	0.134278	0.398398	0.25826	0.333225	0.271157	0.351098	0.346464		0.215033	0.281741	0.337054	0.321749	0.21838	0.392799	0.380106
31	0.307375	0.325609	0.257693	0.240908	0.199936	0.32353	0.31138	0.296793	0.553871		0.301785	0.303471	0.317653	0.233223	0.299925	0.302668	0.279867	0.34622	0.34039	0.191809	0.105899	0.268838	0.304461	0.238586	0.404315	0.327234	0.273186	0.339993		0.448085	0.404417	0.359869	0.283327	0.273824		0.40631	0.262389	0.339636	0.280238	0.347009	0.370769	0.326808		0.285406	0.337827	0.32818	0.224744	0.397927	0.378142
31.1667	0.307824	0.319556	0.263169	0.245697	0.206457	0.325366	0.317637	0.294267	0.581466	0.378576	0.306975	0.30693	0.305595	0.239906	0.30867	0.314096	0.293292	0.344614	0.340995	0.197731	0.10418	0.280806	0.306161	0.240351	0.401941	0.32944	0.28321	0.343237	0.375753	0.455249	0.409983	0.365836	0.284072	0.280928	0.132893	0.425014	0.266995	0.34103	0.280136	0.354781	0.385973	0.333612	0.219667	0.288139	0.339046	0.327731	0.228818	0.399366	0.380229
31.3333	0.305971	0.313722	0.266041	0.251004		0.325521	0.313938	0.290255	0.587607	0.410292	0.302779	0.311796	0.314412	0.244101	0.320307	0.319018	0.298574	0.34938	0.342153	0.201368	0.105195	0.282381	0.314364	0.240838	0.416791	0.324377	0.285489	0.349468	0.374124	0.47429	0.426647	0.363275	0.287568	0.285296	0.132351	0.438515	0.277103	0.339738	0.287073	0.353466	0.386366	0.349178	0.217569	0.290379	0.348717	0.319426	0.222223	0.407249	0.369389
31.5	0.307208	0.318434	0.27141	0.253505	0.213657	0.330123	0.310789	0.288084	0.610962	0.420278	0.305724	0.31957	0.305144	0.249379	0.320439	0.322156	0.302264	0.397981	0.339746	0.206263	0.102713	0.290388	0.320391	0.254116	0.434676	0.324953	0.292745	0.343542	0.37538	0.484434	0.440586	0.36184	0.296627	0.293185	0.129918	0.45636	0.276176	0.333486	0.296099	0.345768	0.40676	0.354065	0.228077	0.300403	0.346241	0.319761	0.228939	0.397425	0.36814
31.6667	0.300406	0.318729	0.277393	0.256409	0.217258	0.334149	0.313746	0.291414	0.615978	0.423123	0.306611	0.31997	0.302974	0.248846	0.328342	0.330598			0.34034	0.213518	0.104492	0.29963	0.322684	0.254628	0.453617	0.324812	0.299053	0.346495	0.370474	0.516769	0.447986	0.358962	0.297652	0.300775	0.128379	0.461216	0.28625	0.330394	0.297057	0.344058	0.407397	0.358936	0.233061	0.31014	0.336242	0.324318	0.229655	0.404667	0.37559
31.8333	0.29745	0.314341	0.286115	0.255805	0.22235	0.329647	0.311035	0.285014	0.63109	0.433692	0.301761	0.308749	0.303422	0.253952	0.327749	0.337905	0.301617	0.408377	0.332311	0.218218	0.107835	0.302318	0.318144	0.260862	0.464106	0.30966	0.299105	0.342811	0.37251	0.508868	0.469231	0.358806	0.307363	0.305436	0.105516	0.490189	0.292331	0.332765	0.301081	0.362428	0.420254	0.366324	0.235877	0.307236	0.336563	0.319551	0.23421	0.400895	0.361669
32	0.294098	0.314383	0.292919	0.25953	0.225375	0.327566	0.30481	0.286214	0.633183	0.450267	0.297868	0.309051	0.30228	0.25518	0.334133	0.3468	0.308949	0.428108	0.335124	0.219935	0.113531	0.299436	0.317692	0.265468	0.470073	0.299505	0.305526	0.348836	0.370058	0.524922	0.483655	0.353968	0.307722	0.307943	0.1253	0.482944		0.321021	0.309491	0.384805	0.430258	0.372488	0.240624	0.314971	0.337358	0.310495	0.24204	0.401851	0.36711
32.1667	0.311708	0.315858	0.300154	0.258626	0.229014	0.330554	0.297916		0.658168	0.468694		0.305973	0.30022	0.261508	0.335936	0.34821	0.315045	0.441031		0.230014	0.121961	0.311777	0.320194	0.271236	0.492727	0.303443	0.31005	0.340899	0.36551	0.539094	0.483114	0.35549	0.30918	0.31131	0.125231	0.504656	0.300556	0.325041	0.316952	0.403378	0.443315	0.374075	0.249512	0.320291	0.332235	0.310852		0.401648	0.363272
32.3333	0.340019	0.31181	0.295692	0.259591	0.233401	0.323335	0.300672	0.320015		0.487528	0.293925	0.304477	0.299804	0.265219	0.343696	0.353474	0.316709	0.453981	0.330858	0.235311	0.12374	0.309463	0.313177	0.272202	0.492405	0.30002	0.314743	0.342448	0.363781	0.553271	0.498699	0.351702	0.318184	0.317591	0.129355	0.514962	0.309498	0.320041	0.325464	0.403437	0.452329	0.378165	0.251715	0.327236	0.333919	0.305907	0.247515	0.399539	0.351575
32.5	0.351816	0.313278	0.300772	0.260062	0.23373	0.321728		0.341839	0.705705	0.500903	0.289364	0.304884	0.298387	0.27624	0.336233	0.348669	0.310971	0.466342	0.369706	0.236988	0.12403	0.312364	0.312792	0.281653	0.514959	0.299331	0.32008	0.341646	0.360344	0.568445	0.517124	0.346602	0.328197	0.309529	0.134128	0.518776	0.314919	0.316426	0.324372		0.467945	0.387536	0.255223	0.331065	0.330872	0.315634	0.247836	0.396185	0.351972
32.6667	0.350686	0.308295	0.305262	0.256033		0.324527	0.322161	0.342153	0.695937	0.509915	0.291725	0.299309	0.296691	0.271754	0.334233	0.356033	0.312797	0.481632	0.387181	0.244259	0.128532	0.307044	0.316312	0.285769	0.538574	0.311926	0.320981	0.341782	0.359969	0.577205	0.532112	0.341884	0.335729	0.310766	0.142728	0.544503	0.32031	0.316276	0.341806	0.41888	0.492451	0.390332	0.259908	0.338939	0.32001	0.310435	0.254345	0.38716	0.357029
32.8333	0.360841	0.296065		0.256875	0.242077	0.321376	0.347482	0.347142	0.726313	0.515037	0.311325	0.302145	0.288112	0.279393	0.329961	0.3463	0.319523	0.487508	0.402317	0.25196	0.125409	0.309289	0.312231	0.288952	0.548154	0.314126	0.320339	0.338038	0.361705	0.60481	0.541668	0.345268	0.337431	0.30762	0.147342	0.568626	0.332133	0.31063	0.342372	0.428176	0.474649	0.386125	0.266819	0.346086	0.327479	0.3079	0.251581	0.387893	0.397028
33	0.368055	0.303621	0.295575		0.243775	0.320579	0.350318	0.362649	0.735553	0.545613	0.337041	0.291653	0.286529	0.28255	0.326446	0.344145	0.313741	0.508512	0.414206	0.252628	0.127771	0.32393	0.305179	0.298475	0.565774	0.347112	0.31893	0.329472	0.376864	0.615521	0.555074	0.342771	0.344288	0.30444	0.143832	0.565905	0.335044	0.341365	0.346272	0.445533	0.504294	0.380921	0.269882	0.354662	0.323771	0.294543	0.260522	0.393943	0.418915
33.1667	0.375287	0.305886	0.300116	0.253272	0.246637	0.314831	0.359659	0.365519	0.763437	0.546279	0.345073	0.292753	0.286271	0.287749	0.32345	0.345325	0.317176	0.519949	0.420223	0.263295	0.132071	0.319509	0.301398	0.30712	0.563487	0.345539	0.318113	0.330953	0.41163	0.633431	0.568959	0.361859	0.347502	0.299814	0.147028	0.610441	0.340214	0.355897	0.351366	0.456906	0.509096	0.379359	0.276106	0.357718	0.330159	0.304397	0.267773	0.389296	0.430852
33.3333	0.384508	0.301802	0.29682	0.254519	0.251424	0.308154	0.373309	0.374653	0.778313	0.560544	0.346105	0.291634	0.297835	0.297987	0.323789	0.348338		0.531099	0.425025	0.267613	0.133554	0.316143	0.29983	0.311337	0.583845	0.358905	0.30898	0.332777	0.425346	0.638789	0.583365	0.389027	0.347278	0.297262	0.152898	0.6291	0.346616	0.364173	0.352273	0.476702	0.519685	0.37909	0.28272	0.358032	0.353181	0.34347	0.272051	0.39645	0.433982
33.5	0.396183	0.325443	0.293145		0.258793	0.319823	0.379307	0.387165	0.798388	0.57022	0.356756	0.28949	0.336656	0.296116	0.3255	0.347508	0.300815	0.552354	0.427713	0.275493	0.136109	0.315825	0.297638	0.312507	0.590029	0.367739	0.310623	0.334865	0.423931	0.660439	0.595919	0.402515	0.340592	0.29769	0.152227	0.616778	0.347986	0.372188	0.34508	0.485905	0.535268	0.376187	0.285988	0.35465	0.369344	0.364664	0.282357	0.428809	0.434091
33.6667	0.402283	0.354487	0.292664		0.258219	0.30404		0.387817	0.828055	0.583312	0.367053	0.316329	0.346056	0.305167	0.320753	0.3268	0.297977	0.561177	0.449387	0.281714	0.139702	0.312233	0.296336	0.311396	0.605576	0.37207	0.309156	0.357176	0.433778	0.666196	0.601268	0.400529	0.34244	0.294287	0.159778	0.641478	0.364711	0.37972	0.348674	0.49189	0.562071	0.369846	0.294952	0.356411	0.377111	0.362149	0.284071	0.453363	0.456167
33.8333	0.416986	0.361722	0.292591	0.246435	0.26188	0.323425	0.396939	0.400048	0.828438	0.611538	0.38344	0.338283	0.349547	0.312259		0.321642	0.314048	0.578489	0.454849	0.288657	0.142625	0.305541	0.292369	0.30722	0.618324	0.37182	0.291958	0.381314	0.442518	0.679986	0.629213	0.417574	0.341653	0.303364	0.158142	0.640137	0.349243	0.385326	0.34548	0.504602	0.568431	0.368569	0.300722	0.354541	0.381952	0.366825	0.289011	0.46119	0.470145
34	0.433533	0.365976	0.289207	0.246925	0.270453		0.415923	0.410831	0.850876	0.611912	0.39498	0.347606	0.354556	0.311562	0.325014	0.333315	0.304768	0.594876	0.465602	0.29656	0.141217	0.300944		0.309341		0.383956	0.306508	0.389781	0.457289	0.698188	0.646671	0.428519	0.340323	0.288564	0.15813	0.674537	0.350222	0.387189		0.515085	0.571107	0.368298	0.309077	0.35006	0.389372	0.379376	0.293601	0.465205	0.481948
34.1667	0.433124	0.38251	0.285611	0.246963	0.270161	0.36684	0.421173	0.423908	0.862798	0.614313	0.405168	0.354142	0.361895		0.314431	0.328161	0.309047	0.599047	0.484843	0.29832	0.146181	0.303157	0.350182	0.310925	0.649389	0.387619	0.309349	0.394217	0.460997	0.730941	0.660936	0.435249	0.335822	0.295033	0.16468	0.668868	0.349613	0.399254	0.348117	0.521613	0.598845	0.366057	0.309762	0.35101	0.39858	0.385447	0.304138	0.480266	0.484031
34.3333	0.448299	0.386368	0.281905	0.243354	0.2753	0.370973	0.433556	0.442466		0.646318	0.414996	0.356423	0.368009	0.304483	0.306946	0.327423	0.312951	0.632739	0.500166	0.308135	0.145546	0.287575	0.357806	0.305096	0.671693	0.397895	0.300127	0.400329	0.477343	0.744872	0.673878	0.446447	0.338728	0.288638	0.165288	0.721664	0.353906	0.397035	0.342238	0.540826	0.596904	0.363691	0.314937	0.348258	0.406048	0.401347	0.305978	0.482293	0.496699
34.5	0.455936	0.3914	0.281731	0.23876	0.279612	0.379985	0.440625	0.448771	0.895693	0.667101	0.417774	0.376457	0.378113	0.300639	0.310915	0.365137	0.313213	0.642625	0.515513	0.313974	0.149713	0.296006	0.360282	0.306209	0.679931	0.4072	0.287304	0.414373	0.487135	0.755291	0.686679	0.455623	0.337774	0.292696	0.169643	0.727978	0.349136	0.414703	0.3406	0.544595	0.617981	0.370202	0.318334	0.348363	0.417037	0.405785	0.314393	0.499674	0.514075
34.6667	0.465695	0.401473	0.278014	0.239236		0.388661	0.45607	0.457717	0.950925	0.667426	0.432702	0.37684	0.383883	0.295124	0.344638	0.377947	0.308316	0.664108	0.505536	0.322796	0.152683		0.370236	0.303453	0.676252	0.433119	0.286592	0.418521	0.502732	0.779538	0.718541	0.470265	0.338321	0.29602	0.174721	0.734892	0.349846	0.423677	0.343696	0.562197	0.625623	0.394818	0.322897	0.3471	0.429927	0.420364	0.315011	0.50741	0.514201
34.8333	0.478827	0.414208	0.291326	0.236843	0.28101	0.403114	0.460748	0.471024	0.95117	0.685715	0.428573	0.381795	0.391136	0.291382	0.374257	0.382734	0.332622	0.686526	0.536029	0.331055	0.155072	0.303691	0.376812	0.302855	0.716636	0.423408	0.298329	0.437933	0.507826	0.788347	0.723074	0.475767	0.33311	0.321566	0.173196	0.728088	0.351904	0.426105	0.347982	0.569932	0.644758	0.416049	0.329084	0.344855	0.434871	0.431758	0.323473	0.531897	0.534894
35	0.492662	0.416132	0.326291	0.236769	0.288766	0.418473	0.464534	0.486239	0.973204	0.720253	0.455372	0.388647	0.39611	0.291563	0.374507	0.382141	0.368417	0.697564	0.546898	0.337701	0.161572	0.331355	0.38823	0.306152	0.7294	0.441457	0.308478	0.449023	0.516577		0.732349	0.492902	0.327138	0.34079	0.177454	0.769801	0.348351	0.442856	0.334865	0.559263	0.660184	0.428548	0.32895	0.336452	0.444506	0.435048	0.327343	0.530247	0.540621
35.1667	0.492651	0.408244	0.329317	0.24003	0.302518	0.41622	0.476865	0.484981	0.983962	0.732138	0.457107	0.400221	0.418749	0.291119	0.379866	0.403195	0.364623	0.717701	0.562518	0.342842	0.165567	0.346293	0.392048	0.2967	0.746927	0.461249	0.319076	0.458483	0.527145	0.836841	0.745833	0.493625	0.32417	0.352531	0.175862	0.745007	0.345399	0.444214	0.329885	0.585279	0.67365	0.434729	0.326893	0.336925	0.449481	0.453839	0.330875	0.547901	0.567677
35.3333	0.514893	0.435744	0.336202	0.230366	0.290988	0.428714	0.488017	0.499719	1.0191	0.723604	0.457145	0.410931	0.424647	0.289925	0.394266	0.407305	0.374759	0.716496	0.574124	0.346024	0.16985	0.353426	0.405331	0.291937	0.766026	0.466358	0.351652	0.469058	0.544534	0.843446	0.773935	0.503353	0.323714	0.356144	0.181338	0.798843	0.336325	0.457278	0.338694	0.598564	0.692128	0.4441	0.326061	0.34563	0.465261	0.458503	0.326094	0.545193	0.561422
35.5	0.529169	0.442016	0.345582	0.247019	0.283439	0.438054	0.485252	0.510878	0.993735	0.759679	0.465792	0.425346	0.436396	0.296349	0.403891	0.421079	0.37581		0.579295	0.35886	0.171503	0.350381	0.407285	0.295355	0.762357	0.486785	0.35881	0.473158	0.549915	0.867403	0.781616	0.520413	0.334261	0.353587	0.187303	0.80369	0.333586	0.469909	0.334884	0.601708	0.721093	0.465029	0.319197	0.347525	0.473581	0.470296	0.338071	0.563757	0.569447
35.6667	0.545138	0.466739	0.352401	0.263294	0.280802	0.458935	0.509011	0.537784	1.03093	0.777607	0.483527	0.425972	0.434714	0.284678	0.412598	0.432208	0.371846	0.748417	0.607568	0.368195	0.17723	0.354567	0.420545	0.293865	0.797477	0.483553	0.365158	0.494738	0.563871	0.874604	0.794146	0.524011	0.360939	0.362156	0.18667	0.824641	0.330451	0.46939	0.358879	0.604779	0.7144	0.470346	0.3189	0.376816	0.464758	0.466619	0.352051	0.564609	0.5921
35.8333	0.550967	0.47178	0.360603	0.27852	0.28186	0.461879	0.518565	0.536661	1.03633	0.78975	0.484334		0.448877	0.284008	0.418049	0.440855	0.386118	0.772155	0.618064	0.372284	0.179908	0.364233	0.431363	0.311291	0.828389	0.49729	0.376215	0.503049	0.571064	0.877458	0.796671	0.541939	0.369296	0.367915	0.190889	0.843458	0.337902	0.470573	0.381466	0.620616	0.739913	0.465744	0.316438	0.388195	0.480438	0.478595	0.356653	0.572659	0.597796
36	0.56659	0.478911	0.36287	0.284314	0.287301	0.47311	0.520255	0.548263	1.08727	0.806825	0.505065	0.445791	0.454944	0.285339	0.416316	0.443609	0.411906	0.784073	0.61819	0.380092	0.181999	0.385272	0.436672	0.335614	0.805029	0.517654	0.366656	0.507895	0.597463	0.902594	0.826484	0.551807	0.378943	0.376319	0.197208	0.87685	0.348255	0.492701	0.390665	0.61307	0.742082	0.497357	0.311204	0.400421	0.488648	0.491982	0.358908	0.587422	0.614335
36.1667	0.57226	0.486493	0.372997	0.292567	0.283608	0.483925	0.526233	0.553493	1.10095	0.831226	0.516467		0.468549	0.290341	0.43499	0.459877	0.422977	0.783942	0.648231	0.386561	0.188254	0.398417	0.456148	0.345114	0.844642	0.530069	0.378914		0.604677	0.927294	0.849442	0.555942	0.387878	0.385303	0.197755	0.889588	0.380327	0.506073	0.396257	0.625232	0.775383	0.505902	0.312241	0.405647	0.494575	0.510968		0.585393	0.616708
36.3333	0.600628	0.494434	0.386996	0.29465	0.290265	0.495685	0.529424	0.573383	1.10945	0.822362	0.529427	0.466812	0.477821	0.316854	0.448188	0.463326	0.417039	0.821218	0.663595	0.394276	0.191089	0.398265	0.451676	0.350693	0.86541	0.541406	0.388958	0.52109	0.603941	0.938236	0.859711	0.57735	0.392913	0.396107	0.203565	0.886669	0.390849	0.510642	0.400122	0.637954	0.786055	0.521985	0.314504	0.413938	0.508844	0.516726	0.365481	0.601513	0.629276
36.5	0.598826	0.510712	0.398738	0.290714	0.285303	0.503427	0.556313	0.571867	1.07473	0.852933	0.529341	0.464132	0.488781	0.323537	0.447905	0.474668	0.437533	0.865999	0.683851	0.382027	0.200844	0.393189	0.465069	0.354575	0.86442	0.541083	0.386918	0.544426	0.624769	0.957512	0.8822	0.582106	0.404719	0.398762	0.207521	0.925691	0.392142	0.522113	0.411507	0.661713	0.782173	0.52648	0.310652	0.424157	0.512669	0.526111	0.373837	0.598509	0.63956
36.6667	0.633387	0.523521	0.407526	0.30135	0.286031	0.512336	0.570926	0.570995	1.11292	0.868152	0.532061	0.484909	0.490727	0.331736	0.464967	0.501498	0.452559	0.852836	0.694128	0.388383	0.202602	0.411932	0.470654	0.35857	0.901015	0.552672	0.407269	0.548634	0.645165	0.987924	0.871783	0.600969	0.411519	0.404493	0.213814	0.941951	0.406042	0.507986	0.418571	0.664769	0.815755	0.531262	0.304908	0.425572	0.529105	0.536719	0.374424	0.621394	0.670658
36.8333	0.64581	0.542153	0.417795	0.311246	0.281902	0.526171	0.589743	0.60553	1.12166	0.895284	0.562152	0.484017	0.499462	0.347242	0.466489	0.497569	0.451418	0.863576	0.728273	0.38833	0.209485	0.410299	0.4846	0.371684	0.921291	0.565781	0.398538	0.559931	0.653848	0.994429	0.892548	0.607481	0.420771	0.411947	0.216151	0.945031	0.406662	0.534259	0.429618	0.678216	0.826886	0.540274	0.302867	0.434802	0.532411	0.556485	0.372548	0.628508	0.680778
37	0.644652	0.552287	0.429258	0.30907	0.268184	0.53277	0.593208	0.612442	1.1365	0.894188	0.569996	0.489471	0.518798	0.356806	0.484944	0.509518	0.450594	0.867955	0.732575	0.381157	0.212845	0.428243	0.492822	0.379972	0.925852			0.564659	0.648443	1.0302	0.900345	0.629413	0.427447	0.407324	0.220822	0.968165	0.4241	0.542931	0.438613	0.695956	0.846193	0.543018	0.303569	0.44316	0.554002	0.566837	0.378798	0.655276	0.684031
37.1667	0.647424	0.563978	0.439961	0.321754	0.265854	0.541931	0.605859	0.640461	1.14406	0.891133	0.581942	0.513258	0.515644	0.371145	0.48353	0.52773	0.46563	0.907613	0.756175	0.381894	0.214054	0.429791	0.497428	0.391726	0.949486	0.588972	0.419105	0.577707	0.666763	1.04511	0.933525	0.63472	0.440532	0.428783	0.224107	0.972624	0.432294	0.557419	0.453876	0.707945	0.857155	0.54974	0.322676	0.457597	0.561434	0.578515	0.368488	0.659601	0.704309
37.3333	0.654424	0.580798	0.448081	0.321913	0.263568		0.609498	0.63065	1.14857	0.936358	0.584399	0.520879	0.521763	0.371166	0.502207	0.539211	0.483601	0.929553	0.778225	0.383129	0.223769	0.437946		0.386765	0.965446	0.609704		0.596417	0.686338	1.05048	0.959846	0.645572	0.441937	0.42336	0.228345	0.998938	0.442994	0.553876	0.457584	0.735125	0.871058	0.568096	0.347354	0.46266	0.569151	0.590433	0.370269	0.665115	0.718724
37.5	0.682421	0.584856	0.45689		0.271968		0.628429	0.660967	1.1392	0.961077	0.59753	0.534904	0.534877	0.378909	0.520008	0.550791	0.480088	0.937021	0.795572	0.378396	0.226889	0.446252	0.509242	0.400153	0.990913	0.621441	0.428752	0.614561	0.710819	1.05093	0.965159	0.642887	0.452072	0.435796	0.239243	0.962065	0.448806	0.573637	0.472537	0.74618	0.899824	0.587567	0.354577	0.47447	0.594819	0.602872	0.3741	0.683328	0.73205
37.6667	0.695783	0.582491	0.458566	0.324877	0.293381	0.586968	0.651598	0.673222	1.1559	0.948373	0.624881	0.550891	0.542479	0.385479	0.515953	0.540321	0.479215	0.954861	0.811521	0.380311	0.231713	0.445362	0.518441	0.409821	0.984274	0.624654	0.438729	0.619003	0.730882	1.0721	0.973486	0.673631	0.465148	0.448231	0.239257	1.02275	0.456747	0.579971	0.492979	0.757631	0.913784	0.59195	0.359688	0.471752	0.604774	0.618566	0.365544	0.683363	0.745497
37.8333	0.699721	0.613648	0.479199	0.322284	0.307236	0.595077	0.639374	0.656999	1.14179	0.968533	0.615225	0.55799	0.562966	0.393598	0.519511	0.559072	0.499415	0.959284	0.829499	0.374565	0.237197	0.460626	0.53282	0.42702	1.02616	0.643177	0.444449	0.647682	0.723013		0.960247	0.691128	0.471015	0.449762	0.24525	0.999514	0.458115	0.592609	0.483365	0.760569	0.906372	0.611309	0.365831	0.472839	0.602429	0.629026	0.365211	0.700832	0.75003
38	0.732999	0.626597	0.4887	0.330087	0.323544	0.618658	0.655128	0.674654	1.15743	0.995282	0.637476	0.559246	0.579726	0.402528	0.548082	0.568005	0.514964	0.966284	0.829609	0.36752	0.243652	0.457805		0.418901	0.994643	0.660702	0.456253	0.624222	0.731715	1.09374	1.00515	0.698744	0.478619	0.459597	0.252009	0.983974	0.46725	0.612002		0.775419	0.934667	0.613452	0.377858	0.471036	0.607141	0.651177	0.363058	0.701995	0.761945
38.1667	0.726546		0.496232	0.339323	0.333835	0.619593	0.673476	0.703933	1.15999	1.0266	0.655373	0.573799	0.590173	0.412819	0.544805	0.581517	0.523714	0.981803	0.851321	0.367698	0.246675	0.45362	0.539325	0.422847	1.04708	0.670577	0.451544	0.657791	0.741137	1.10437	1.02416	0.72302	0.484077	0.465207	0.2627	1.03484	0.468454	0.598459	0.502682	0.798558	0.92977	0.632075	0.394397	0.488351	0.629466	0.655159	0.354948	0.733139	0.781353
38.3333	0.750741	0.642137	0.509234	0.340359	0.332335	0.63525	0.679525	0.715202	1.17922	1.02994	0.681347	0.593251	0.585296	0.43167	0.562997	0.585723	0.529781	1.00976	0.883727	0.366157	0.253239	0.481387	0.553158	0.437176	1.03649	0.681941	0.473036	0.67278	0.75918	1.10746	1.02769	0.717828	0.489133	0.482136	0.262381	1.0301	0.477917	0.63198	0.508469	0.790628	0.966917	0.656082	0.39874	0.493143	0.6368	0.653765	0.365272	0.741958	0.807402
38.5	0.766428	0.66437			0.340366	0.648364	0.680155	0.732169	1.16491	1.03047	0.67707	0.603316	0.600452	0.432056	0.567027	0.596761	0.544709	1.0008	0.890215	0.367272	0.254856	0.487677	0.574013	0.435161	1.05089	0.691267	0.460667	0.690817	0.780737	1.12495	1.02512	0.740393		0.478333	0.266448	1.01014	0.490004	0.629973	0.521433	0.814942	0.938752	0.657823	0.41183	0.499267	0.635386	0.670761	0.353185	0.760538	0.790742
38.6667	0.783978	0.676378	0.53135	0.354354	0.337848	0.653604	0.690798	0.727034	1.17742	1.0205	0.662574	0.624165	0.604817	0.429223		0.611878	0.548443	1.03136	0.918551	0.387516	0.262776	0.487651	0.574638	0.453341	1.06129	0.696365	0.468366	0.668777	0.789253	1.11455	1.04295	0.751697	0.504941	0.509303	0.275691	1.02935	0.491982	0.652516	0.517818	0.839201	0.989291	0.675415	0.41086	0.499521	0.654224	0.689309	0.346491	0.766246	0.840898
38.8333	0.782465	0.708949	0.53117	0.360789	0.344331	0.671529	0.711948	0.753928	1.17477	1.05436	0.668867	0.627979	0.624481	0.436493	0.57798	0.579599	0.552206	1.04018	0.931455	0.411868	0.27203	0.504261	0.58183	0.455266	1.05139	0.727068	0.46729	0.691481	0.794624	1.12082		0.752967	0.51343	0.491494	0.279603	0.969128	0.501741	0.656603	0.536443	0.84176	0.993433	0.686541	0.420111	0.491407	0.662008	0.694722	0.355847	0.786214	0.856626
39	0.819008	0.693179	0.554487	0.358953	0.350015	0.677808	0.730706	0.764305	1.16592	1.06179	0.71381	0.645998	0.619758	0.450902	0.588425	0.63149	0.58012	1.05109	0.932761	0.424483	0.272432	0.528699	0.596945	0.452514	1.09247	0.724175	0.469935	0.717847	0.812858	1.13601	1.05949	0.764661	0.51264	0.510643	0.277931	0.990964	0.528101	0.670069	0.548341	0.858217	0.997968	0.6906	0.434363	0.51275	0.69612	0.713482	0.354115	0.803858	0.864803
39.1667	0.821451	0.721431	0.562963	0.369708	0.369082	0.673388	0.733606	0.788485	1.14684	1.0385	0.721464	0.649581	0.651075	0.458957	0.611088	0.641824	0.593606	1.06577	0.952226	0.433038	0.275496	0.536745	0.617779	0.470432	1.09904	0.738818	0.489847	0.729401	0.819889	1.14914	1.04952	0.788228	0.53781	0.525733	0.287152	1.00446		0.682398	0.55579	0.868087	0.971939	0.716686	0.44478	0.508252	0.659847	0.717297	0.346993	0.814763
39.3333	0.840815	0.738338	0.578684	0.373245	0.360251	0.696306	0.749435		1.16377	1.05895	0.724891	0.678883	0.64742	0.463961	0.626845	0.643926	0.597886	1.07637	0.975819	0.435996	0.277878	0.550097	0.623984	0.474879	1.08615	0.751386	0.488346	0.730552	0.842099	1.13977	1.0711	0.795258	0.540188	0.52883	0.290931	1.02256	0.529569	0.680169	0.571834	0.877058	0.994346	0.729061	0.449272	0.507267	0.689683	0.727617	0.352353	0.838349	0.872796
39.5	0.854553	0.752969	0.599035	0.378415	0.372217	0.708647	0.778032	0.787025	1.14244	1.03282	0.730438	0.677655	0.649846	0.467198	0.637252	0.669704	0.622416	1.07214	0.996857	0.446801	0.280783	0.523923	0.628659	0.4762	1.11147	0.76548	0.509532		0.847791	1.1305	1.06784	0.816516	0.552717	0.557804	0.296229	1.02258		0.691638	0.570017	0.884046	0.998669	0.753895	0.456345	0.515478	0.703753	0.748872	0.373806	0.849741	0.909485
39.6667	0.872154	0.767361	0.604976	0.384047	0.390778	0.722655	0.768878	0.812028			0.728219	0.71304	0.669165	0.47193	0.64833	0.661756	0.617161	1.07819	1.01277	0.457915	0.285693	0.556623	0.645455	0.481789	1.12699	0.770438	0.506844	0.753852	0.846916	1.13854	1.0703	0.838249	0.544919	0.548403	0.301246	1.03044	0.539798	0.711972	0.583055	0.899003	1.01941	0.754518	0.459772	0.528641	0.717692	0.755697	0.394267	0.844571	0.915464
39.8333	0.887135	0.7815	0.618835	0.386501	0.393349	0.741363	0.784885	0.836775		1.02591	0.750251	0.703465	0.696109	0.487732	0.649237	0.68895	0.626274	1.08934	1.04514	0.46344	0.280521	0.556418	0.665536	0.498463	1.12414	0.777369	0.524872	0.769851	0.865754	1.14149	1.05688	0.852308	0.555976	0.569038	0.311013	1.02345	0.535204	0.714279	0.578508	0.91203	1.02813	0.778059	0.469975	0.535648	0.729574	0.777409	0.387055	0.869315	0.911678
40	0.897277	0.793763	0.628529	0.402334	0.383321	0.735417	0.774736	0.862732		1.05052	0.758243	0.722573	0.68861	0.486988	0.666775	0.694444	0.621644	1.09578	1.0177	0.487999	0.275985	0.577849	0.661355	0.514003	1.11356	0.790761	0.544938	0.767087	0.888013	1.13205	1.07435	0.848976	0.577442	0.567763	0.319133	1.03611	0.549902	0.729705	0.595504	0.904799	1.05331	0.793239	0.480745	0.533175	0.72916	0.798527	0.395475	0.888375	0.944123
40.1667	0.904768	0.802644	0.634268	0.400724	0.394911	0.752223	0.798753	0.841084		1.06538	0.783036	0.713634	0.7111	0.50981	0.684329	0.693833	0.650519	1.09306	1.04947	0.482994	0.273291	0.586589	0.673305	0.52238	1.11735	0.806798	0.54417	0.794918	0.906051	1.13878	1.06697	0.879102	0.586451	0.588321	0.319516	1.03852	0.568139	0.742809	0.606952	0.93328	1.04974	0.814963	0.481392	0.543696	0.748246	0.80016	0.403992	0.903223	0.948632
40.3333	0.929198	0.817727	0.662198	0.40612	0.410724	0.740426	0.832142	0.862446		1.05911	0.790419	0.749128	0.710324	0.5149	0.676966	0.714748	0.66671	1.09533	1.05891	0.49675	0.273968	0.595856	0.685639	0.53272	1.11712	0.833021	0.546155	0.811201	0.929636	1.14006	1.07289	0.896054	0.605238	0.595451	0.322029	1.06783	0.589011	0.740531	0.626414	0.938381	1.04771	0.808025	0.502444	0.559136	0.764286	0.815429	0.419267	0.916593	0.975117
40.5	0.918292	0.841208	0.670811	0.408456	0.407475	0.775965	0.854267	0.89444		1.06236	0.815558	0.753895	0.722363	0.529683	0.686232	0.721842	0.662603	1.09702	1.05896	0.503872	0.272618	0.614875	0.695875	0.530606	1.10955	0.848743	0.565656	0.813053	0.93011	1.13463	1.07429	0.90092	0.586953	0.601582	0.333205	1.08335	0.59699	0.764957	0.642061	0.934743	1.05687	0.840314	0.49091	0.571758	0.766837	0.825547	0.426198	0.938258	0.976667
40.6667	0.933097	0.841099	0.683125	0.423396	0.413115	0.788749		0.870297		1.06922	0.84406	0.758005	0.729997	0.524054	0.717947	0.749291	0.684848	1.10694	1.08241	0.518338	0.270201	0.625223		0.538517	1.11181	0.862118	0.572533	0.830144	0.929099	1.14063	1.09256	0.920327	0.617422	0.617615	0.337555	1.05983	0.607657	0.755229	0.638554	0.952023	1.03471	0.847368	0.512026	0.581842		0.84357	0.437383	0.95923	0.99339
40.8333	0.933318	0.857205	0.700571	0.421821	0.421125	0.800727	0.864648	0.889706		1.06763	0.845506	0.787971	0.728597	0.539805	0.725357	0.757082	0.707163	1.12699	1.08031	0.523212	0.268708	0.63158	0.738274	0.541953	1.13031	0.867605	0.563898	0.837914	0.969642	1.13634	1.11137	0.919217	0.622602	0.627282	0.343409		0.615785		0.644963	0.935097	1.04989	0.845258	0.510141	0.578046	0.801119	0.861516	0.443129	0.935606	0.991589
41	0.955262	0.873513	0.715642	0.430001	0.426944	0.821982	0.867888	0.882044		1.06417	0.825813	0.80164	0.74049	0.5473	0.718991	0.768094	0.706838	1.13275	1.0796	0.535379	0.264467	0.635685	0.724171	0.569577	1.11407	0.875448	0.575102	0.8677	0.973181		1.08402	0.927567	0.639792	0.633359	0.335268		0.631759	0.775324	0.669541	0.941337	1.06141	0.871546	0.52128	0.597915		0.867277	0.455755	0.973516	1.00898
41.1667		0.886296	0.726799	0.442451	0.42772	0.815898	0.86188	0.895857		1.06665	0.829381	0.810035	0.77002	0.569389	0.754408	0.776841	0.731869	1.11558	1.07898	0.547468	0.260365	0.645175	0.738916	0.576517	1.09151	0.889588	0.57597	0.878704	0.981258		1.09165	0.957016	0.645641	0.661399			0.612218	0.77832	0.683102	0.941639	1.06835	0.880686	0.526289	0.604313	0.825684	0.889907	0.459302	0.953334	1.01129
41.3333	0.942677	0.910125	0.73727	0.444242	0.451365		0.875782	0.902569		1.05958	0.85744	0.818238	0.791215	0.580135	0.758385	0.788169	0.721148	1.12456	1.07195	0.554855	0.262641	0.66876	0.752037	0.586987		0.8918	0.598457	0.861148	0.977931			0.94822	0.66222	0.641008	0.336559		0.649128	0.815981	0.682169	0.966329	1.06673	0.898732	0.543345	0.628015	0.831226	0.912263	0.4612	0.999866	1.02478
41.5	0.952216	0.899117	0.747794	0.445105	0.442265	0.844842	0.897988	0.898994			0.858945	0.839964	0.795737	0.590652	0.760343	0.814601	0.750349	1.10692	1.10329	0.56836	0.261306	0.679608	0.763701	0.609543		0.914665	0.605789	0.894511	0.97808			0.954142	0.657276	0.680531	0.336143		0.655283	0.80828	0.68464	0.971286	1.07315	0.899367	0.541082	0.643146	0.853986	0.912051	0.480495	0.994824	1.0254
41.6667	0.960692	0.907544	0.757232	0.452928	0.466401	0.880427	0.889038	0.896458			0.864099	0.837497	0.809438	0.604265	0.759063	0.833795	0.75004	1.09748	1.09967	0.585279	0.256788	0.681378	0.770577	0.597547		0.929684	0.607483	0.896128	0.98565			0.965998	0.674756	0.67639	0.333726		0.663637	0.824089	0.722782	0.97707	1.07308	0.933002	0.553069	0.646259	0.865728	0.914489	0.495247	1.00409	1.05337
41.8333	0.96519	0.915323	0.768188	0.458666	0.470209	0.864118	0.896734	0.890154			0.844797	0.843526	0.842135	0.616147	0.793033	0.835878	0.775418	1.10648	1.09678	0.59269	0.263002	0.680504	0.7812	0.606701		0.91289	0.615338	0.90326	0.985952			0.965554	0.679366	0.693354	0.327374		0.669859	0.845743	0.724088	0.968476	1.06906	0.937518	0.570245	0.653435	0.873672	0.934597	0.51381	0.990673	1.03458
42	0.968332	0.931841	0.75712	0.469407	0.480939	0.889205	0.891683	0.900949			0.856793	0.844488	0.821946	0.603098	0.809165	0.855009	0.781526	1.10201	1.10434	0.591472	0.282885	0.712201		0.639619		0.9213	0.640151		0.996384			0.984658	0.673199	0.703774	0.328213		0.690574	0.861543	0.743197	0.976556		0.968208	0.566605	0.649496	0.881829	0.936773	0.511425	1.01203	1.05365
42.1667	0.976925	0.937192	0.809483	0.468113	0.487739	0.891027	0.882603	0.89378			0.846312	0.850108	0.821667	0.626899	0.801599	0.867289	0.792766		1.10284	0.613053		0.708825	0.805869	0.63153		0.926464		0.948663	1.00509			0.969604	0.701403		0.328943		0.688895	0.855646	0.747438	0.974315		0.975469	0.584516	0.671027	0.892444	0.930804	0.52033	1.02143	1.04969
42.3333	0.978573	0.942595	0.80627	0.462634	0.489228	0.901194	0.899721				0.872647	0.859695	0.849078	0.635813	0.824251	0.876046	0.803738		1.11178	0.623008		0.724818	0.819995	0.620078		0.925296	0.655925	0.937152	1.02365			1.00373	0.711841	0.70698	0.320595		0.70053	0.855828	0.763539	0.993327		0.972946	0.58805	0.665928	0.865478	0.947195	0.513482	0.998903	1.04605
42.5	0.981529	0.906666	0.836042	0.479135	0.479751	0.913121	0.89413				0.870237	0.868064	0.865624	0.644035	0.830085	0.893714	0.796671		1.11261	0.628924		0.733304	0.811914	0.634025		0.919195	0.653132	0.920427	1.00908			0.971433	0.715652	0.725245	0.320845		0.695271	0.832272	0.769552	0.95082		0.998125	0.596179	0.693785	0.89217	0.974261	0.536416	1.00252	1.04853
42.6667	0.978622	0.951997	0.840635		0.505239	0.904229	0.902626	0.907844			0.869274	0.856217	0.88074	0.651422	0.845529	0.887837	0.821187		1.1253	0.654571	0.322953	0.753158	0.848623	0.637528		0.921355	0.660268	0.946655	1.01933			0.996552	0.733534	0.736381	0.321476		0.715506	0.878623	0.789104	0.981607		1.00345	0.626595	0.707532	0.906219	0.96704	0.538267	1.03767	1.05707
42.8333	0.962334	0.958607	0.8542		0.508538	0.932685	0.902091	0.907294			0.863686		0.869671	0.652379	0.855102	0.899572	0.826664		1.13289	0.658301	0.326601	0.761924	0.84323	0.685154		0.920874	0.685487	0.951676	1.02844			1.0008	0.741882	0.753893	0.322384		0.751205	0.870547		0.973126		1.00755	0.619487	0.721752	0.90284	0.971882	0.545587	1.021	1.04077
43	0.969124	0.95552	0.85217	0.48104	0.515202	0.927063	0.898868	0.912108			0.872625	0.848362	0.871519	0.68625	0.863957	0.9151	0.841734		1.09721	0.66886	0.339203	0.777673	0.842973	0.668449		0.928195	0.693428	0.94768	1.0383			0.979586	0.735404	0.773295	0.313587		0.74461	0.881307	0.822579	0.973625		1.00272	0.6368	0.726513	0.914418	0.949721	0.557174	1.04447	1.04497
43.1667	0.989732	0.93167	0.862862		0.5276	0.928159	0.903696	0.910767			0.858898	0.861297	0.866551	0.683934	0.876875	0.935294	0.832686		1.10593	0.683758	0.346923	0.780874	0.855043	0.710897		0.921069	0.710845	0.970236	1.02445			1.00776	0.761708	0.788454	0.325913		0.748534		0.825287	0.972028		1.03339	0.645229	0.736167	0.913877	0.971878	0.560847	1.03392	1.05048
43.3333	0.975019	0.937979	0.86359	0.490457	0.527874	0.931889	0.903222	0.917838			0.863231	0.875027	0.883841	0.697517	0.897816	0.946924			1.11001	0.696026	0.354344	0.800565	0.843617	0.70142		0.916974	0.717183	0.96581	1.02021			1.01691	0.76259	0.784268	0.367448		0.771877	0.875767	0.839093	0.973002		1.01077	0.659535	0.747179	0.906999	0.965028	0.568257	1.05879	1.04839
43.5	0.948056	0.941311	0.881238		0.532143	0.934171	0.89755	0.900521			0.858997	0.847962	0.883873	0.711402	0.908453	0.948525	0.881911			0.697481	0.371021	0.800132	0.859036	0.713509		0.928544	0.733912	0.988431	1.02404			1.02271	0.775811	0.805733	0.372497		0.799846		0.848683	0.971207		1.01616	0.673175	0.764121	0.913904	0.973065	0.575081	1.02688	1.04974
43.6667	0.96901	0.950035	0.860967		0.55609	0.925483	0.89697	0.914947			0.857475	0.870823	0.885183	0.706978	0.916748	0.961285	0.892815			0.704818	0.372257	0.805761	0.850376	0.699096		0.924247	0.727289	0.941257	1.02601			1.0207	0.783914	0.818504	0.374714		0.810786	0.897011	0.868054	1.09289		1.0414	0.666032	0.775185	0.917745	0.973404	0.573647	1.04186	1.04203
43.8333		0.947102	0.887207	0.505267	0.549973	0.941456	0.889656	0.910453			0.838592	0.875989	0.885454	0.734923	0.916983	0.952073	0.868309			0.717972	0.380151	0.823147	0.860746	0.748698		0.923424	0.742641	0.96944	1.02715			1.01339	0.790769	0.823641	0.374736		0.773725	0.892397	0.878464			1.02507	0.696572	0.763648	0.912541	0.990205	0.594271	1.03603	1.06285
44		0.947269	0.89727	0.517092	0.570636	0.929468	0.881616	0.894159			0.87797	0.868937	0.891293	0.739856	0.918037	0.941618	0.869141			0.746222	0.391429	0.833875	0.852612	0.75463		0.932119	0.753529	0.956683	1.03197			1.01761	0.796462	0.820636	0.378802		0.827045	0.897053	0.890907			1.06842	0.691071	0.789669	0.914094	0.974287	0.57953	1.03214	1.07377
44.1667		0.946834	0.887499	0.51158	0.581423	0.93	0.905772	0.886099			0.869327	0.883518	0.873184	0.753286	0.92713	0.955781	0.918104			0.75608	0.394028	0.846631	0.8574	0.766652		0.943343	0.768717	0.96757	1.02417			1.00926	0.812297	0.837616	0.387203		0.820319	0.906122	0.889305			1.05953	0.712697	0.810927	0.926331	0.981596	0.583043	1.04536	1.05146
44.3333		0.938672	0.90314		0.598598	0.938557	0.896426	0.900442			0.889486	0.86945	0.890668	0.745877	0.922404	0.940489	0.91949			0.769313	0.405223	0.854993	0.852041	0.78355		0.935056	0.783455	0.967987	1.02496			1.01513	0.823059	0.817803	0.398521		0.845852	0.903068	0.919728			1.0579	0.723807	0.826377	0.923954	0.983631	0.588069	1.05473	1.05854
44.5		0.942613	0.912553		0.582874	0.947997	0.888965				0.877075	0.874668	0.897006	0.771539	0.933741	0.954854	0.921233			0.780925	0.409576	0.866295	0.868535	0.786062		0.924829	0.79978	0.927184	1.03595			1.04328	0.841389	0.843802	0.411021		0.858506	0.895239	0.911333			1.05742	0.723303	0.83583	0.914356	0.975174	0.585027	1.04142	1.05045
44.6667		0.949557	0.914527		0.592024	0.94514	0.887424				0.829105	0.865664	0.882446	0.787434	0.943316	0.954314	0.910612			0.799499	0.419308	0.867124	0.859749	0.799202		0.905234	0.783043	0.930095				1.01106	0.862225	0.843196	0.423919		0.880032	0.897731	0.916537			1.06797	0.739151	0.826545	0.937396	0.981496	0.601318	1.03352
44.8333		0.945316	0.916268		0.625447	0.925702	0.877135					0.858803	0.883746	0.803707	0.941028	0.965625	0.925571			0.813698	0.428992	0.886241	0.870784	0.806234		0.917918	0.831366	0.953438				1.04486	0.850233	0.859921	0.433307		0.893519	0.904633	0.926123			1.03599	0.758583	0.854852	0.88919	0.995337	0.605647	1.04859
45		0.945378	0.904768	0.516008	0.604298	0.939739						0.864183	0.870409	0.801568	0.933468	0.947352	0.917947			0.827585	0.435224	0.885047	0.875629	0.817888		0.916929	0.808365	0.961622				1.0309	0.869983	0.834515	0.431309		0.896896	0.897288	0.92326			1.05323	0.769368	0.863343	0.923704	1.01174	0.625534
45.1667		0.938301	0.909197	0.525743	0.64433	0.919385						0.870152	0.889017		0.946934	0.961743	0.913884			0.841248	0.449783	0.876036	0.876602	0.826003		0.892887	0.826068	0.978732				1.13934	0.874557	0.852728			0.902418	0.909114	0.931813			1.07109	0.775764	0.878588	0.916042	0.999	0.63242
45.3333		0.911582	0.878362	0.524532	0.646376	0.940018						0.84811	0.885193	0.821975	0.947864	0.961461	0.928286			0.839779	0.471479	0.897198	0.890389	0.832234		0.883797	0.834591	0.973939					0.878107	0.87587	0.456455		0.876455		0.928683			1.04923	0.774879	0.882942	0.908954	0.990745	0.638751
45.5			0.913195	0.535372	0.657062	0.918023							0.878257	0.819427	0.948796	0.964816	0.922075			0.869307	0.464506	0.879466	0.887162	0.829538		0.916429	0.840439	0.969387					0.878172	0.868028	0.451641		0.905213	0.909107	0.94069			1.05127	0.797754	0.884619			0.649572
45.6667			0.898556	0.54039	0.658945	0.925802							0.883447	0.83941	0.933392	0.968313	0.90929			0.883288	0.479907	0.895676	0.886246	0.843177			0.846328						0.884884	0.870078	0.473709		0.899888	0.889635	0.94681			1.05916	0.808515	0.91041	0.911689		0.663666
45.8333			0.900035	0.53938	0.658809								0.863492	0.834463	0.951452	0.937209	0.89207			0.896792	0.497533	0.883649	0.873762	0.852215			0.841969						0.875675	0.868318	0.471412		0.927577	0.909418	0.954797			1.06007	0.816823	0.904592			0.670863
46			0.899869	0.545773	0.687844								0.872782	0.839721	0.954837	0.98748	0.887871			0.922063	0.4956	0.890077	0.867434	0.849201			0.828388						0.892532	0.856241	0.48054		0.915692	0.907889				1.07216	0.842725	0.912086	0.963021		0.669174
46.1667			0.890822		0.681508								0.881818	0.860296	0.960238	0.972757	0.87748			0.939968	0.522458	0.888814	0.880462	0.869098			0.829835						0.890104	0.876492	0.486729		0.927513	0.991974	0.963371			1.04849	0.843931	0.915587			0.668504
46.3333			0.909201	0.557198	0.698465									0.824847	0.942757	0.947773	0.887635			0.94555	0.526128	0.894915	0.873146	0.86228			0.822426						0.880208	0.875687	0.494732		0.927781		0.946227			1.16149	0.845044	0.924929			0.670658
46.5			0.893835	0.580113	0.704357									0.851613	0.952684	0.975048	0.90116			0.959291	0.549726	0.892437	0.860536	0.85642			0.850474						0.884826	0.868846	0.505303		0.92766		0.94076				0.853104	0.920839
46.6667			0.881297	0.566573	0.711891									0.860857	0.927384	0.955617	0.899356			0.95957	0.542231	0.887298	0.861293	0.8586			0.844953						0.896808	0.858677	0.51626		0.932721		0.942563				0.871439	0.909905			0.6892
46.8333			0.89706	0.574709	0.726585									0.852302	0.919395		0.90079			0.982542	0.568804	0.877698	0.876809	0.861555			0.846942						0.888406	0.885939	0.510873		0.926637		0.945756				0.866863	0.92395			0.714322
47				0.589859	0.733582									0.85616	0.944399		0.913005			0.980968	0.575314	0.885402		0.871444			0.841764						0.897859	0.865897	0.531208		0.91675		0.952841				0.872152	0.912018			0.722165
47.1667				0.594454	0.74071									0.861072	0.918542					1.00257	0.581614	0.878714		0.869577			0.837274						0.895926	0.851977	0.534846		0.914677		0.949141				0.864427	0.914094			0.715356
47.3333				0.580694	0.751881									0.846933						0.989817	0.58541	0.880667		0.869522			0.822114						0.897745	0.857652	0.542288		0.926071		0.946487				0.873015	0.933284			0.740472
47.5				0.584737	0.74764									0.860063						0.985689	0.594533	0.864327		0.865655			0.833388						0.897163	0.863369	0.563591		0.93739		0.938862				0.887607	0.911395			0.759707
47.6667				0.588611	0.75511									0.863165						0.997701	0.606691	0.876795		0.843757			0.818766						0.905382	0.85866	0.571478		0.926761		0.957624				0.875777	0.916001			0.763789
47.8333				0.597684	0.77187									0.857195						0.984488	0.618925	0.864675		0.852257			0.816642						0.884531	0.853225	0.579662		0.917742		0.932167				0.88506	0.925067			0.7707
48				0.588414	0.786509									0.858979						0.988198	0.619853			0.841527			0.869514						0.892855		0.585044		0.912194		0.916603				0.897077	0.917583			0.777234
48.1667				0.599934	0.772243									0.855268						1.01733	0.639997			0.86434			0.849989						0.890758		0.586337		0.920618						0.887261	0.928709			0.78341
48.3333				0.600296	0.790747									0.880638						1.01206	0.651926						0.841862						0.888729		0.585766		0.90254						0.873567				0.786811
48.5				0.595894	0.784004									0.850264						1.02522	0.657332						0.819059						0.899398		0.603884		0.927524						0.885733	0.94017			0.79918
48.6667				0.595368	0.779761									0.822319						1.02142	0.670432						0.799371						0.864078		0.608173		0.913107						0.900216	0.914752			0.799687
48.8333				0.591015	0.791365									0.849743						1.01634	0.686056						0.755615						0.884151		0.625387		0.936343						0.89541	0.910148			0.813531
49				0.596298										0.858826						0.998638	0.683411												0.873801		0.629473								0.904448	0.857568			0.828027
49.1667				0.594248	0.810639															1.00335	0.699334														0.645855								0.904921				0.843475
49.3333				0.59939	0.801469															1.00108	0.7111														0.665566								0.904022				0.849853
49.5				0.594975	0.800476															1.01037	0.72432														0.6734								0.90386				0.864668
49.6667				0.596697	0.791014															1.01753	0.730186														0.677862								0.90954				0.868703
49.8333				0.587931																1.0165	0.752863														0.686319								0.885109				0.894175
50				0.580027																1.0093	0.769955														0.715035								0.891906				0.903738
50.1667				0.566502																1.01077	0.768181														0.705355								0.900425				0.900297
50.3333				0.586867	0.594497															1.02349	0.790692														0.724449								0.891994				0.902076
50.5					0.789223															0.959227	0.794602														0.729358								0.887473				0.919069
50.6667					0.76796															1.00567	0.799268														0.741977												0.925022
50.8333					0.773463																0.792762														0.761964												0.91647
51					0.775205																0.782918														0.760747												0.927049
51.1667					0.786292																0.803423														0.776851												0.936407
51.3333					0.780689																0.812732														0.789393												0.938588
51.5					0.777616																0.793777														0.803613												0.942456
51.6667					0.771451																0.819499														0.810813												0.936176
51.8333					0.747606																0.814423														0.831411												0.940646
52					0.84703																0.824496														0.811353												0.950138
52.1667					0.899576																0.83177														0.850907												0.939601
52.3333					0.897351																0.822119														0.853739												0.940988
52.5																					0.834589														0.845172												0.941758
52.6667																					0.82432														0.843343												0.940331
52.8333																					0.833752														0.872476												0.947978
53																					0.826451														0.863764												0.951833
53.1667																					0.838518														0.881742												0.952099
53.3333																					0.825587														0.874856												0.931677
53.5																					0.829642														0.879294
53.6667																					0.825247														0.874269												0.933712
53.8333																					0.831404														0.877235												0.951393
54																					0.830294														0.874587												0.939007
54.1667																					0.825385														0.888613												0.931567
54.3333																																			0.878039												0.957817
54.5																																			0.888441												1.04086
54.6667																																			0.876012
54.8333
55																																			0.891212
55.1667																																			0.858187
55.3333																																			0.844953
55.5																																			0.861928
55.6667																																			0.864743
55.8333																																			0.880479
56
56.1667
56.3333
56.5
56.6667
56.8333
57
57.1667
57.3333
57.5
57.6667
57.8333
58
58.1667
58.3333
58.5
58.6667
58.8333
59
59.1667
59.3333
59.5
59.6667
59.8333
60
60.1667
60.3333
60.5
60.6667
60.8333
61
61.1667
61.3333
61.5
61.6667
61.8333
62
62.1667
62.3333
62.5
62.6667
62.8333
63
63.1667
63.3333
63.5
63.6667
63.8333
64
64.1667
64.3333
64.5
64.6667
64.8333
65
65.1667
65.3333
65.5
65.6667
65.8333
66
66.1667
66.3333
66.5
66.6667
66.8333
67
67.1667
67.3333
67.5
67.6667
67.8333
68
68.1667
68.3333
68.5
68.6667
68.8333
69
69.1667
69.3333
69.5
69.6667
69.8333
70
70.1667
70.3333
70.5
70.6667
70.8333
71
71.1667
71.3333
71.5
71.6667
71.8333
72
72.1667
72.3333
72.5
72.6667
72.8333
73
73.1667
73.3333
73.5
73.6667
73.8333
74
74.1667
74.3333
74.5
74.6667
74.8333
75
75.1667
75.3333
75.5
75.6667
75.8333
76
76.1667
76.3333
76.5
76.6667
76.8333
77
77.1667
77.3333
77.5
77.6667
77.8333
78
78.1667
78.3333
78.5
78.6667
78.8333
79
79.1667
79.3333
79.5
79.6667
79.8333
80
80.1667
80.3333
80.5
80.6667
80.8333
81
81.1667
81.3333
81.5
81.6667
81.8333
82
82.1667
82.3333
82.5
82.6667
82.8333
83
83.1667
83.3333
[truncated: 13 more columns]

## Sheet: 2b
L1	L2	L3	L4
1.25355	-0.716704	-2.52528	13.4663
	-0.95957	2.9536	9.28958
	-1.40463	5.56079	-1.6109
-3.17718	4.70207	8.38888	-0.664121
	-3.31763	4.24562	5.13621
-4.49866	3.40121	1.10545	4.54247
	4.7317	11.6336	14.3076
	-0.453618	11.327	7.48958
-1.3993	-6.0154	2.70125	-1.51912
0.900472	6.88249	4.01413	-4.77941
	0.959444	-0.604173	-4.49105
-2.53796	-3.56735	1.3722	-1.89458
	-0.35059	2.70072	-3.97388
	3.10691	-0.608858	0.349332
-0.59282	-1.89158	-2.7109	3.84262
	5.4838	3.95427	15.2306
	0.454029	3.8097	14.2303
	3.34935	5.93773	11.2564
6.0988	-1.49573	-1.0041	1.06386
-2.62778	-1.9767	-0.344085	-9.78187
-0.439266	2.73787	2.26081	3.08937
1.38647	-4.1106	-7.05984	-4.13804
	0.932281	4.19928	9.25164
	-3.1758	-1.32569	-1.71396
3.10405	-1.98161	8.14388	-1.47012
-17.534	-5.9013	0.522652	2.45108
	-2.12949	1.85702	-3.06078
	-0.782444	-12.8416	-4.24024
	-0.209109	-0.973283	-2.06158
1.18077	0.723688	0.960411	-4.96311
-1.03548	-4.88925	-1.08017	-12.3219
1.74812	7.58173	2.34018	1.76027
6.93016	11.636	8.65758	8.73576
	7.59431	12.9584	10.508
	6.97278	9.75943	6.92292
	9.38085	5.69296	1.32927
	7.6311	4.44355	3.90387
-0.177723	0.874157	6.21647	-0.0263939
8.0097	10.5391	10.0998	10.7756
4.98448	-1.19866	2.60139	-3.1069
	-23.6003	-16.0049	-19.2853
	-11.5248	-6.6209	-9.78479
-1.73931	0.425975	3.23296	0.308914
-2.41436	-1.77742	-0.575675	-4.80446
	-15.7045	-21.6803
	-10.2973	-25.1107	-14.7836
	-15.9814	-21.5855
	-10.5072	-10.6899	-14.0543
-7.18778	-35.7848	-38.9017
4.00941	-8.31116	-13.2607	-10.4984
	7.7427	2.58969	-4.53041
1.89993	-7.30246	-12.4035	-10.0565
-2.77409	-35.6214	-39.7527
	-8.74505	-10.6481	-13.2859
	3.3306	8.88689	16.3583
-3.15223	0.176342	1.74066	-0.880489
-1.75931	1.80023	-6.2088	-13.5822
7.36237	5.97369	-3.42576	-10.055
	4.79897	-8.01292	-5.83822
0.659766	-3.8987	1.21284	0.827408
	-5.95383	-2.73425	2.73399
-14.4089	-8.23751	-2.90906	1.01959
8.45962	12.5255	5.36692	0.466289
	2.5526	-2.07422	-13.995
	1.81405	-2.76161	-5.55877
4.30298	1.87684	1.02051	-2.71276
4.04129	3.6423	1.31896	2.84203
6.80943	8.12886	0.0271737	-10.1598
6.32518	4.27885	-11.3766	-9.11745
	-2.67525	-2.55414	-0.449121
-31.3113	-46.2604	-10.5064	-3.50098
-1.46327	3.04564	11.2055	6.09537
	13.7651	12.3413	11.5514
	7.5756	6.20409	6.14734
-4.58928	3.4289	4.44489	-0.018465
	-2.27613	-5.8647	-12.8486
	4.34618	1.37074	3.33695
	-0.869337	-2.7464	0.0537056
0.271329	3.24324	1.26506	-3.37823
	-28.1542	-5.76089	-4.52051
	7.11501	9.14782	7.71572
-3.02759	6.74175	6.50094
5.39249	11.1083	2.48129	0.280246
	4.0284	1.04964	-1.66827
2.99824	-2.14339	-0.0713672	-4.43013
	4.08078	-2.13817
5.56876	9.96814	-0.665152	-8.54091
	1.95399	-3.76695	-4.54479
	6.50749	6.38763	1.04613
	11.4521	16.7426	9.08044
5.74131	12.2174	14.1617	8.86535
4.18006	13.5455	9.59988	11.5212
0.919897	10.0174	7.71416	12.4973
3.30905	10.847	10.0853	2.20803
	11.4746	8.28548	5.91357
	16.9493	17.0866	12.8994
	13.6545	10.0104	23.2415
	8.39021	6.77398	11.4658
	-1.7248	1.42256	6.55722
-0.868096	5.20044	-4.33969	15.1098
1.88783	4.80849	-5.18072	8.49697
2.55586	0.709044	-8.38488
-0.208345	-1.57245	-8.02253	7.90067
-7.01837	-5.80169	-28.8131	-43.3112
-4.8047	-5.78819	-8.97883
		-27.5179
	-1.77542	-14.9207	3.05012
-4.97147	-14.3372	-25.9042	-18.0699
8.31619	-0.0153671	-8.75809	-3.31484
8.18359	2.67059	-8.0741	-4.37275
	-15.5613	-26.9468	-19.607
	-6.36658	-6.82894	-2.82001
5.86942	4.76432	-2.84538	6.17581
6.49468	13.513	28.0227	17.6445
4.95041	13.9732	29.0437	18.3562
2.5686	6.33453	-6.20639	-1.38164
2.79241	-2.56302	-9.83474	4.09984
0.773556	-4.27852	-12.4494	-6.84389
-6.25216	-10.1132	-13.9456	-10.2049
3.00328	-8.46886	-12.8202	-8.98218
3.57281	-4.34788	-7.851	-5.96996
-4.22768	-6.31535	-5.65303	-4.4732
7.25568	9.15695	15.9637	15.068
0.176349	15.2864	20.3164	22.5298
-14.2897	-0.669544	13.2225	-5.0804
-48.2851	-12.7414	5.13109	-2.38704
2.1229	-6.43951	-10.399	-8.76449
	-13.8982	-16.2066
-2.73827	-5.72813	-4.36027	-12.1971
-3.18096	-7.10832	-5.15277	-11.5876
6.16651	12.1078	24.2981	17.5196
4.86581	3.62701	5.08415	3.25883
-14.2517	-16.171	-8.26392
	-10.8604	-17.78	-5.12103
		-20.3454
1.21253	-4.70749	-14.2857	-20.5122
1.39898	7.37268	7.72404	-3.92914
8.3275	11.72	17.2031	-2.9225
6.53415	9.52372	28.196	18.9251
2.45601	3.75962	16.4142	14.878
8.24956	4.3322	9.56397	-1.95191
-5.8166	-5.91555	-0.762008	-19.4541
-5.35613	-3.19824	-4.64994	-8.94436
-20.4912	-6.76572	-6.32785	-14.2678
7.25393	13.7609	16.6892	20.1354
			3.78435
0.570559
-0.742401	-11.4072	-4.75366	-15.997
2.90787	4.90589	-0.32884	-11.3277
	-2.21946	-2.88235	-8.20686
-1.57396	-7.75345	-1.14965	-9.5077
3.47408	-2.98698	3.96253	-8.03263
7.57201	11.7174	20.4653	13.8379
5.53439	-4.02861	3.28637	-0.989994
	3.42821	4.01421	-4.39952
-8.00481	-4.03868	-8.93506	-14.8126
3.08709	-5.89716	-10.4837	-23.0637
9.16699	-1.89084	-0.0355976	-9.47548
	-5.43997	-1.73109	-9.11857
	-2.69356	-14.753	-3.62108
4.00751	-3.55556	-5.34915	3.61451
3.03409	-23.8482	-16.5502	-33.5101
-40.4881	-36.6214
4.85806	0.747096	0.293387	-8.15308
	6.41838	13.8927	1.89297
8.10745	3.28295	8.00946	-0.895703
5.8022	13.5668	11.0201	11.0237
-2.3448	5.61927	4.13479	7.33972
-3.3864	-8.78061	-11.9846	-4.19925
5.752	-10.0368	-11.5783	-0.435376
-2.00231	-3.16353	-13.7171	-11.1025
-2.14011	1.86035	-3.50187	-4.66576
4.55622	3.12124	-5.24179	4.82004
10.8369	11.9475	15.1758	25.46
0.267196	0.136417	5.34025	8.11839
		-0.381199
-3.87232	0.700521	-15.7382	3.75365
-0.636543	3.08718	-3.67529
-0.747971	8.45163	1.7579	9.00186
	18.7462	36.2208	33.1389
		18.7109	13.6184
6.08059	14.3104	32.6162	26.8496
10.3106	20.1805	34.3616
5.78602	20.7019	27.238	27.3187
	15.4767	15.1004	8.41231
	9.92827	9.11542	3.42813
	4.22529	2.31455	13.5102
0.435561	0.454893	5.37905	2.28609
1.62748	5.13417	6.88521	6.19848
5.21369	6.50196	6.47267	6.28925
	5.20282	9.71574	6.10896
7.89809	6.41221	9.24861	12.304
0.89792	9.79785	13.4797	14.7936
5.58024	2.46534	6.8839	5.22213
	3.64616	6.81682	-1.34267
	0.240345	0.581112	6.48687
2.05992	-1.26078	-5.32388	-5.67367
	-0.248602	-3.34141	-2.27676
-3.73334	-1.89215	-0.570625	7.61085
	0.664126	2.8381	4.60177
7.13569	4.07639	4.07115	-5.78275
3.9343	4.19952	-0.241392	-3.08588
-11.2912	3.48997	1.67933	2.64922
-13.8271	-6.75456	-14.9544	-12.3105
0.205458	4.90584	3.1482	-1.87613
	4.24592	6.65609	1.83735
5.8905	2.02255	1.79837	-1.74189
-29.9806	-11.8198	-10.6003	-19.1844
6.86634	-0.718303	-1.70527	-0.897808
2.91654	-8.39705	-13.9005	-1.33612
	-8.81131	-4.55448	-0.0174098
	-3.44387	0.419109	1.43895
	-0.70125	-1.52676	13.7489
	9.90604	7.66425	10.2332
	-4.75665	-4.29728	1.54852
	-32.837	-7.02549	-12.5123
	0.0507825	-4.44691	-0.537099
5.42163	-4.1789	-10.3479	-16.7993
-4.88975	-2.45894	-6.88161	-13.6736
0.523121	-1.88256	1.62884	2.45872
	2.72255	9.84838	-0.616594
	-21.6293	14.6727	10.0372
3.80002	-15.098	-27.3202	-10.3024
-3.86249	-0.042706	-7.6312	-7.74481
-2.0831	-7.7	-2.4229	-10.9363
	-0.925647	-4.45243	-7.81368
	4.45353	-4.39771	-13.9826
-0.802423	-4.75979	-3.51603	-8.3277
1.50003	-4.42742	-3.47281	4.64685
-0.425225	-3.7444	-4.02354	5.56698
-8.4614	5.48826	9.54035	6.88208
	-3.11392	-0.977659	-5.31397
	-9.68377	-5.53432	-5.17368
3.79458	1.48947	-0.323618	2.8237
2.31337	1.7104	0.235559	-2.59995
-4.31094	2.62059	-2.90284	-7.38925
6.89624	2.30991	-4.74975	-7.69733
9.22383	4.53002	-2.95111	-1.55027
11.3928	1.98588	1.2443	-8.04638
	14.4635	13.6501	7.84484
	2.84217	0.661928	-2.02358
6.09408	2.70486	6.40441	-4.3654
	-1.17737	1.54564	-7.07094
3.06711	-7.10894	-1.08415	-8.28756
5.61473	-3.61963	-1.93812	-7.4316
-2.36598	-1.32982	-2.91974	-1.6467
7.12313	3.79378	-0.214231	-3.58811
	-0.22654	-0.549439	-9.89735
-0.500673	8.0003	4.89685	8.94615
4.9149	3.01443	9.36613	-0.090326
3.31509	0.342109	2.65542	2.414
	2.01562	0.88062	-1.14832
	-2.6646	-0.536995	2.23007
-27.5702	-8.66811	-1.10905	-9.14887
2.51368	5.97363	-2.53674	-5.741
-2.66872	-2.19612	-11.6413	-9.75194
5.01207	8.29984	2.96279	2.98613
-0.536498	6.44977	5.36519	1.15571
-3.55922	0.492112	-4.88271	1.31529
	0.0854685	-0.248645	15.5508
3.74314	4.45203	4.60249	20.7643
-30.1508	-12.9045	-12.1305	8.96105
4.56422	0.33773	-2.27173	6.18038
	-0.286307	-1.64517	-7.29702
6.52497	2.80954	1.66863	-8.49544
4.30482	-1.85235	-1.77477	-10.8518
0.316745	-7.66001	-5.23294	1.3097
	-1.24764	-4.89394	11.6448
-0.295087	4.47097	5.15947
4.40076	-6.87854	5.80509	1.15058
	3.86776	-1.07715	-1.25514
	1.27856	-2.27562	10.8889
4.49067	11.1471	-3.87823	13.4959
-10.2128	1.90797	4.17269	16.6714
-8.99214	-2.87524	-14.699	25.2762
	-2.31468	-13.9745	11.134
-4.95291	-10.6867	-5.73098	6.47032
7.06551	1.14367	3.39099	8.20591
-0.458991	-0.0764156	-3.1595	-0.826809
	-1.7532	-15.7624	18.2767
	0.83199	-8.07181	14.2082
	-6.50474	-5.91948	13.4589
3.20583	-2.22005	-4.29618	0.993593
4.96581	3.13496	3.98811	7.25346
	1.9989	-4.16006	7.74607
0.850846	-3.71399	-10.3696	13.3472
-0.42833	-2.79209	-4.39372	6.76483
-0.0022675	-3.59462	-9.29307	10.503
2.94752	0.791371	-4.36769	7.74769
	1.30185	-4.16496	-10.5458
-14.8628	-6.03138	-18.0366	-7.70468
-4.0968	2.39907	-4.13893	7.91011
-2.11166	-2.8139	4.73332	-5.84835
4.32627	4.28721	5.92889	-9.92101
4.91779	3.20651	12.1633	7.25236
-1.59892	-0.593972	5.33618	0.0178083
	3.73884	-0.773182	-11.0877
1.91315	1.2239	2.122	-10.5696
	3.58922	3.87341	4.15
7.31276	3.0305	1.42686	0.218631
2.37104	-2.24491	1.25914	-10.9826
1.39178	1.23304	-0.17604	-2.20964
7.84519	6.90583	3.68776	1.28923
	3.77435	-4.3708	22.3021
5.56215	-1.37238	-3.93528	15.308
	0.797192	1.19224	18.4149
0.807624	-1.05945	6.96648	0.85673
4.52939	3.07299	7.31136	-1.03587
2.85987	0.813859	10.7553	0.536547
-43.7437	-17.0109	-4.41104	0.357087
6.24056	1.28802	5.88529	12.2606
	1.24614	7.02415	15.2936
0.402202	2.76977	-0.88613	12.6227
3.68083	6.18552	11.6876	-21.6077
	6.26184	5.92212	9.25608
-24.458	-27.1254	-13.4924	3.88444
-0.298741	1.7955	2.93814	-4.32638
1.55872	0.184603	-10.1656	9.80639
-11.4261	-5.06256	-9.32083	14.7154
-2.478	-0.061116	-4.23974	9.59879
	2.85306	-4.38843	10.8748
	2.34814	-1.08708	-8.3534
2.62135	1.53723	1.56157	-6.56639
-4.13746	-5.01816	4.05857	-2.99741
	-0.00282667	-3.41211	4.77011
	0.595816	1.21278	-6.81413
1.81909	1.82839	1.54026	1.35464
-4.91853	-2.37733	5.01544	12.3388
	3.58244	1.38397	13.3196
	2.18357	3.12296	-10.0717
5.24736	-0.567117	-2.28938	-9.97678
-2.5846	-3.06204	6.43296	-8.03707
	-3.81696	-6.55118
	2.98081	-0.712375	-10.2988
	1.28654	-8.01016	-3.8019
2.36208	-1.93723	-0.385432	7.19054
2.81849	0.781768	4.76242	-7.04554
3.51229	0.360709	-0.688159	-19.2308
	-0.109571	-4.50194	-3.73305
	-2.73355	0.551394	-25.0415
2.00743	1.73352	2.62213	-23.2184
2.82207	1.17594	8.68937	-7.59138
	-4.99778	5.03253	-5.85938
	-2.27115	4.27888	-19.3361
3.02704	1.73055	5.46095	-0.246803
	-5.74484	6.2632	-14.527
	1.08751	8.23625	-27.432
	1.64387	1.3198	-15.9186
	5.57481	4.16487	-21.5514
0.283835	-1.19898	-5.66583	-4.27088
2.09048	-2.08194	-2.60697	6.99379
4.0455	-1.60954	0.556533	17.8308
	6.43708	1.58078	-14.2975
-0.125421	-1.99499	-7.5534	-4.61448
	4.01603	-0.585967	-13.3765
3.48677	-1.7038	-1.68801	-12.3931
	1.92401	1.92166	-11.9018
5.79198	2.78499	5.469	-7.5107
2.27218	0.770987	1.044	-5.44627
-9.65415	-10.5588	-17.5204	15.271
	0.0884761	-5.59057	3.63722
4.87956	-2.03629	2.41686	0.15339
0.814334	-1.0052	2.1037	-1.0149
	-0.00150101	-3.03303	4.4982
	-1.9401	2.02693	-0.0768885
	-10.6674	-10.7461	-15.2489
-12.3497	-3.55626	-8.2151	-2.33502
	-0.372248	-2.47185	-16.5619
	2.92318	1.83087	-5.44608
-25.1271	-15.9034	-4.08066	15.4049
	-0.165956	-2.29773	10.9845
-0.185151	2.01343	-1.68712	-2.1918
7.706	-5.73622	1.22446	-5.92397
	0.633796	4.58719	-6.97778
-2.95605	1.10991	6.40988	7.44389
	1.5304	4.28711	-7.53767
	-2.44527	-3.91413	-1.25457
8.58706	1.31181	3.17193	-6.32273
	7.60707	8.93296	-7.25233
1.84443	-1.51428	4.81151	4.60138
	0.102781	2.11206	2.92852
7.31828	-0.0485379	-4.75824	13.1481
3.63447	6.14482	3.68318	5.1355
7.66762	10.0063	7.12876	7.25437
2.57728	1.72642	4.42675	3.55414
	0.157091	-1.90908	-0.167582
5.30696	7.78446	11.5537	-9.90724
1.62744	3.47055	1.75205	-12.1899
0.671999	-0.41531	2.11445	-7.5901
	7.81892	7.02041	11.7072
6.64309	6.77745	5.96452	5.599
2.67291	4.71649	3.02424	11.4091
	5.90689	6.01287	15.4275
1.03339	9.44754	8.18869	5.85742
2.01899	0.383572	4.26722	14.4355
-3.8231	3.70351	-4.11233	7.27485
-6.27549	-2.45842	-14.091	11.4184
-45.9069	-20.7504	-22.0369	0.706346
	2.96144	-9.66934	10.7175
	-8.48385	-12.8714	9.51398
0.803438	0.803404	-1.03737	4.69482
0.649376	5.61329	1.17726	7.01148
8.95659	1.27208	5.53441	4.95412
3.56122	5.60825	6.06253	6.46111
6.11118	0.881755	1.31042	-5.54429
	1.77784	7.50993	-1.53375
-0.00955446	1.44958	2.37752	6.4042
-0.803957	0.851409	-2.86849	2.05828
-0.0462175	4.38953	-0.469039	0.171638
	-0.966234	-15.8843	-7.02398
	1.14067	-5.20229	-0.980916
	-2.37774	-10.7356	-3.54466
6.22717	3.2451	-0.937734	9.74702
1.81492	-1.68617	3.07331	1.95002
-46.2348	-19.4644	-22.1587	-4.48618
	0.815893	-9.28783	-5.2096
0.546279	-3.32972	-15.805	-9.49825
-4.00331	-2.26324	-8.31111	3.00934
1.04457	2.0791	-5.9376	-1.59309
	-0.854265	2.06065	1.04535
14.599	-3.0387	-0.297815	-5.38173
4.73298	0.421038	-8.69419	-2.61096
9.90346	6.0409	4.87756	0.235486
0.570673	3.66832	6.2722	5.14419
-4.9724	1.33424	7.10956	7.78098
3.76163	2.58883	1.48021	-3.59557
0.452424	-1.31295	-2.61178	-2.7666
3.60431	-2.16525	-4.86645	-6.29384
-36.3102	-11.5429	-15.6727	0.0485448
4.28265	1.58867	-4.02732	-0.931128
	4.7277	3.3876	-5.08452
-1.09916	-1.25015	0.377029	11.0364
-0.611727	2.97628	6.77957	4.79875
-4.72128	-12.2458	-25.9313	-9.79099
	-0.271337	-3.5959	-8.85366
7.27172	-0.971111	-8.16427	-1.40495
-3.47566	0.142216	-6.36352	-3.34054
2.61362	3.19776	-5.71878	-5.48667
	5.85154	1.80715	-6.54208
6.38093	0.784903	1.88995	-10.1252
	0.431516	6.24387	-14.6318
	2.96152	6.03321	-2.59127
	-0.182369	7.83397	-0.721532
	1.80973	3.38938	-2.45147
7.68123	1.11091	0.832455	-1.77552
6.6457	3.27684	-4.35091	-2.37443
1.05862	1.94214	1.37132	-12.8447
	-1.84953	-1.53023	-5.59913
5.08548	-3.96312	-5.06282	-11.4643
3.31607	-1.58623	-2.83329	-6.63654
	-1.05149	-3.01024	1.86228
-1.30465	2.02171	-1.41408	8.78227
	-0.582447	3.39715	1.50602
	2.58915	7.88804	8.62955
	2.29492	2.7235	0.877045
	4.36259	-2.88297	6.24034
5.69449	4.80244	-2.92774	-12.5109
-2.64399	-6.17998	-2.66561	-5.21362
8.3358	5.50438	0.265245	-11.3756
2.05282	-1.5584	-3.53555	-6.67046
	-1.03561	3.02099	-8.20633
5.3326	1.20845	-1.76166	-7.12393
	2.4716	3.94581	-5.63263
8.85389	2.84813	1.59881	13.6454
-6.25102	-8.71561	-4.09481	6.88096
	-27.568	-31.2788	-19.938
-1.12339	-0.351291	3.4746	-2.36738
	-0.916511	-6.33523	-11.9655
-4.53235	-6.81155	-10.5292	-3.66474
	-2.29298	-3.76623	-7.59839
	0.346063	-2.42078	-10.199
	3.59865	-3.33016	-8.65065
-24.0649	-12.7155	-9.75897	11.0748
8.85607	-2.33678	0.935536	9.30983
-11.5444	-11.1275	-21.6235	-6.2746
3.17595	1.32017	-8.06902	-5.78593
6.29968	-1.01725	-2.51174	-5.9153
-41.1627	-23.9738	-26.0608
0.145455	-2.46875	3.69784	-2.4425
7.1232	-0.886809	-5.01704	-7.0881
-5.61033	-8.89888	-6.59692	1.77485
	6.25461	7.43405	-10.976
-15.6162	-0.3476	1.68633	3.75683
4.60255	2.1688	6.37177	3.62393
7.16142	3.30685	-0.114365	1.1991
-2.13053	-3.7421	-3.87295	1.03452
-4.31231	-3.48561	3.28879	-2.82916
5.50026	1.30604	-3.41728	-1.54237
3.17287	-0.452365	-5.65105	-0.68728
	0.570434	-4.97916	8.94947
	0.194226	-12.521	4.97768
-3.48561	-4.70239	-8.64094	0.648501
-2.79867	-7.58992	-9.40304	8.95176
10.7742	1.6598	-2.81468	6.57879
	-6.15506	-11.051	16.785
2.55954	3.34813	-4.80825	10.8232
8.63341	1.61907	-1.60293	13.402
1.38265	-0.621534	-8.89519	6.86973
-58.5715	-12.6408	-24.478	-32.6244
	-18.714	-18.3486	14.3078
8.27224	7.42865	0.857991	1.08539
8.80172	0.551155	6.92229	2.27861
7.78281	5.31672	3.90111	5.27102
6.97096	3.38432	1.10843	2.91174
0.663485	2.02807	6.30983	8.73524
-4.73846	6.90936	6.18704	9.59129
2.02989	4.2178	5.44493	12.6333
7.74922	3.18153	5.54384	6.52253
1.74699	4.91565	7.07341	5.8675
9.06564	4.55537	7.61832	3.58698
4.91109	-27.4629	-7.20997	14.5829
	-6.86403	-3.88863	-12.7458
-8.40972	-5.79025	1.93129	9.26953
-0.00361245	2.91287	3.32215	10.9559
	-5.23049	3.98937	6.4823
8.93096	10.4346	11.8196	1.18686
	5.80421	7.435	-2.71355
4.26476	6.45077	4.22022	-4.24224
	0.335306	7.00941	-3.36964
	5.68003	5.41058	-9.08497
0.487276	3.54222	5.0927	-4.07752
	5.20488	11.2583	0.448629
0.926025	1.60583	-2.77522	4.40648
	5.8614	11.6153	-4.95183
4.32241	0.0266555	7.48654	-17.3061
4.96354	2.4452	2.56526	-16.8887
7.56792	5.84834	9.96006	-9.56002
-1.88746	3.61295	8.45817	-5.27193
8.25663	9.8791	4.92868	-3.79619
	-4.62465	6.12259	13.6408
4.74157	-2.95529	5.91628	7.84351
	3.08165	9.39742	-7.14437
0.594862	2.63463	5.89825	1.68155
-0.971912	4.16674	1.91354
-5.5018	0.0813661	6.6781	-7.10122
6.41788	2.11197	5.28383	-17.3181
	3.45169	5.38204	-15.2559
	-8.34978	-25.0896	-8.88149
	4.81557	9.55897	7.66414
2.38657	-1.41862	8.61054	-4.93555
-2.42011	0.800749	4.13433	4.93558
-3.6428	3.24365	1.64559	-3.76599
3.94225	2.64808	3.11228	5.9551
	5.64274	10.5634	-12.5245
	5.34182	6.99262	1.56519
-0.900405	-1.73488	5.36315	19.7273
7.59532	4.33214	4.88202	-0.530028
3.19439	-4.52444	5.0048	5.92358
2.38683	5.97222	-2.73574	4.68897
	2.45095	5.37223	-0.386305
-7.25198	6.52813	0.404588	10.6538
9.7607	0.542507	3.59134	8.83311
	1.76003	8.01271	-6.54436
3.67018	-0.561313	6.67201	3.93729
	-0.557129	1.15121	-5.48245
-1.71678	-2.27305	4.70872	15.818
	1.23132	11.7484	6.26447
	0.551219	4.31047	-7.13399
2.43484	-4.39475	4.52112	-4.36477
6.86967	-0.822916	5.35312	3.31013
-7.33361	1.21916	5.51983	-1.64889
-6.11903	-7.02699	-4.98386	11.9993
	-1.28831	3.98211	5.28203
	-1.52424	5.94854	-0.271952
3.49939	6.15708	4.47044	1.26326
2.53941	1.47265	8.44075	-1.83272
8.58822	6.14913	8.99749	2.55772
-25.434	-7.29415	-2.81025	8.61413
	-15.0882	-10.2989	-12.8353
	2.98877	-0.705877	-4.6009
8.71698	2.49209	1.83779	-5.33448
	2.42234	4.54296	-4.08425
	3.22008	8.64403	-1.19085
4.99397	5.9848	5.32584	5.80231
4.71752	6.46146	7.46645	4.33025
	2.53398	5.60939	-2.65578
11.4244	1.7734	9.71646	4.10409
4.53182	5.89308	7.68844	3.21267
2.23158	6.34986	11.0054	4.57627
	7.42156	12.3478	9.53249
	5.20559	7.70447	0.555775
	4.75793	5.37137	8.63041
3.47482	4.17546	7.66452	-2.00009
	5.91249	6.97829
	-3.48348	-13.5113	-6.63039
	-1.09888	-5.87344	8.89351
	-1.83522	1.22146	3.57575
	0.694444	3.80244
	-2.08484	9.76993	14.3082
4.23518	3.9123	10.8828	18.6973
-11.679	-4.57768	-2.90436	4.78568
	1.2633	-2.94828	5.29123
	-8.59947	-9.80851
	-12.7112	-4.09441
	2.19835	-0.838561	19.738
	0.431861	-7.70354
	1.8962	-1.76759	-5.72975
	-2.07838	-2.99848	-11.0799
	-1.45088	-2.26544	0.882118
1.55965	-2.19192	-1.44327	0.853642
	-1.55815	3.13923	-1.64577
	-2.11866	-4.34464	-0.719495
	0.55911	-6.09749	-6.94882
	2.02675	-1.00404	4.51764
	-7.01545	4.42083	6.4666
	3.11479	5.50022	9.47308
	-0.255827	3.78656	0.589389
	1.48723	3.62523	-3.85843
	-0.0358331	7.21369	-4.3395
	5.17849	5.59244	-3.84249
	1.96084	2.71754	-6.14385
	-2.92777	2.23758	-14.2976
	-10.0876	-0.23647	2.47433
	1.79467	-3.53561
	1.66287	-11.3187
	0.934738	0.118009	-4.33442
	1.32377	4.79508	-4.74243
	-6.4814	1.66682	-0.0259752
	2.19269	5.65489
	3.30442	4.29974	-7.22897
	0.601655	3.44847	4.74107
	-1.02293	4.97214	3.14892
	-14.1398	-15.3486
	3.78043	-2.13777	15.7599
	0.402909	-0.547399	0.437125
	-2.81213	-0.437261	-0.921972
	-2.75177	-1.15415
	3.20603	4.33939	-1.36117
	-1.46645	0.862598	-9.53162
	-17.3074	-10.2748
	1.75935	0.260496
	1.12962	1.74137	-7.64607
	-2.29597	-0.299081	-7.8921
	2.07293	-3.06359	-5.36954
	0.00683297	-8.13668
	3.60862	-6.15	8.36752
	0.339289	-6.81371
	-3.50078	-9.84598	-3.89875
	-0.890243	0.598022	-11.4667
	0.551019	1.16107	-2.85542
	-1.70544	-2.23014	-10.8282
	-2.97765	-1.39699	-9.64225
	3.1877	0.83395
	2.11714	3.70171
0.75069	-1.41417	-0.0323295
	2.25234	-4.2374
	-1.07544	-3.25846
	8.3236	0.409557
	-0.317408	2.47602	-13.7207
	2.73512	1.08049	-11.5249
	0.0713067	0.563172	-9.31946
	-0.721941	1.48931	-7.40138
	1.54526
	-6.88537	-3.52813
	-0.0810504	-3.57452	1.07258
	-1.82712	-5.19108
	4.4565	5.20897	-6.10445
	1.07754	1.46342	-4.17325
	-2.70571	-0.661603	-12.1321
	-0.0838696	-0.970912	-2.99706
	-2.60416	3.05318	-12.938
	3.40649	-4.32008	-13.387
	-4.06494	-3.22797
	-0.845651	-8.17627	-3.40178
	-0.86871	-4.26079
	3.90595	1.02056
2.97786	2.32692	8.69362	-1.82393
	-8.77275	-8.95532	-9.63506
	-1.2338	-1.96067
	-4.11619	4.81875	-12.8968
	5.01386	7.52788	4.65882
0.412221	0.769149	3.49924	2.26406
-3.13093	-3.65153	-3.73253	-0.109759
3.57486	2.71775	6.42391	-3.31473
	-9.84664	-0.353842	7.38631
	0.904283	0.233931	9.92688
	-0.638594	3.49169	4.35351
	4.64189	10.0188	4.86021
	5.46365	1.91233	-2.15724
	-6.0235	3.0647	11.0216
	-2.82601	-8.68351	-17.1375
	1.57509	0.713458
	2.29455	1.53228	15.4023
	6.0325	5.23046	18.3535
	-1.83425	-10.0707	2.70549
-2.8036	4.79894	6.32996	8.36462
2.28572	12.9705	2.38709	4.93858
6.52567	13.5999	12.9713	11.627
	1.13062	8.72994	10.8698
	6.94338	9.15038	16.8534
-6.92617	0.962105	4.54687	16.4591
	11.5224	6.04899	7.13469
2.21781	13.7601	-0.727498	5.90311
-5.77601	-1.82342	-0.205788	12.1516
-2.56276	-0.404871	-0.714259	2.62706
	4.33034	0.631724	7.26082
	6.96075	-1.46973	3.598
7.25368	0.0266372	-1.20872	0.984083
3.58592	-1.2571	-1.25178	0.515299
	1.56186	-4.23404	5.67534
4.24198	6.64854	4.5384	7.24162
	3.83753	0.938965	7.47953
-18.5116	-12.9646	0.369034	5.50747
2.90998	4.03736	6.55587	13.1902
	5.34873	3.85956	6.01973
	7.79276	0.537875	5.7876
-0.256248	4.64969	5.33394	3.74539
2.52879	1.549	2.84873	-2.91861
5.91481	1.77624	1.59487	-8.84573
	2.56292	1.03909	-7.45696
4.47379	1.95243	-0.48257	-7.34698
-7.68526	-10.2742	-2.50015	-2.83218
4.12593	-6.8143	-7.10036	-6.11508
	-2.57196	-1.11992	4.0205
	0.205421	2.1064	7.83918
3.09011	7.09203	2.3964	0.101438
-16.0484	-17.6848	-3.70329	0.150819
0.431016	-5.36424	-1.51376	-3.8691
0.676064	-4.77254	-1.19927	-5.525
	1.88849	-1.15387	-5.49367
7.37868	-2.36645	-2.03274	-6.62767
	1.0564	3.41932	-10.35
0.690722	-1.10867	-1.69141	-2.01616
3.94361	3.5342	2.01756	-4.75185
8.46145	0.155503	1.67531	4.85103
	-0.393042	4.44934	7.47982
	1.94731	-2.2453	3.41761
9.80038	4.78456	3.68516	-4.0121
-2.28352	1.51736	0.417886	-1.25485
	1.05838	-1.41024	-7.66535
3.931	-1.07808	-2.50892	-7.67032
	2.61578	0.146292	-6.52929
-0.916231	5.35816	1.64134	-7.4548
	-0.37796	-1.36733	-6.5431
-4.39078	-5.04718	2.63592	-1.20513
	7.57469	2.64455	5.59983
-6.17235	-0.432042	-3.60004	3.33584
	-5.15062	-4.71244	-4.06029
-1.65878	-2.77381	-3.42511	-1.08363
-12.231	-3.5087	-6.61923	-6.66444
	3.18847	-0.788269	-2.53143
3.37715	-0.0166412	-0.577056	-5.56704
	-4.54386	4.68371	-2.45977
-7.39479	-1.93222	0.325756	-2.87684
4.06155	-0.0857849	1.63972	-6.22444
	1.34291	-0.189037	-3.64997
1.51256	-2.13604	2.69579	2.40278
3.50512	0.0223886	2.30695	0.0710455
0.534898	3.27349	-0.17216	3.90574
4.24462	3.79066	-1.22597	-2.28612
4.44474	2.89712	-1.69887	-7.30386
4.52581	1.5245	-0.933288	-9.24009
1.41262	3.94573	-1.69377	-5.90464
	3.89323	1.01217
1.31698	-0.679027	1.13928	-5.65017
5.91656	-1.8979	-2.68114	-4.62075
	-1.28853	2.2528	-1.80344
	2.37522	-0.861689	-2.59451
-4.7715	-5.24667	1.31082	-2.71109
	3.96308	-0.439028	-1.05891
-5.25452	1.60832	1.53377	1.36782
	4.34704	-0.472021	-2.85791
	-1.32303	-0.803869	-6.17381
7.55864	3.10638	2.02622	-6.12845
5.84534	4.77116	0.0271122	-0.22634
7.76721	1.05288	2.26594	10.6348
5.2995	-2.86497	-1.29881	11.3532
	-3.82188	-1.30109	5.51482
	4.8306	0.636763	0.900314
2.00507	2.33076	-3.29513	-2.40857
2.00524	-0.174133	-0.832837	-9.14989
2.80999	0.707765	-2.81366	-8.00662
-0.432365	1.56043	2.82491	-4.22201
	6.3087	0.0960271	-0.0435396
	-22.507	1.97106	-1.19541
	-5.66029	-3.15505	1.98418
	4.03022	-0.111769	-4.12197
	2.20683	0.383086	-2.39906
	2.85213	-2.86826	3.60591
-7.41953	-7.66101	-10.5013	-12.7039
-19.8507	1.85206	0.547572	16.9227
	-0.903437	3.14288	12.1662
	1.24539	-3.70762	5.6977
1.10544	1.20821	-3.49864	0.811342
-4.40143	3.09615	1.47098	-1.12449
-2.79516	1.21578	-2.71102	2.20648
	4.59631	6.06253	4.48584
	0.216535	-0.619176	1.48672
			4.18768
		0.399784	-0.936375
	-5.94706	-5.08699	-2.4236
-1.11463	-1.59303	-1.34989	-5.9171
5.62905	-3.51899	2.19335	-5.48859
	4.70698	-0.251677	-2.77636
5.0131	3.42515	0.714349	6.45011
-0.942582	1.1026	-1.2989	7.29759
-3.79786	1.95941	5.09137	10.0596
-7.43749	-10.33	10.163	18.3649
	0.12493	1.17011	4.8293
-11.8808	-20.3961	-9.6682	-0.902123
3.55981	-0.470553	0.0536881	6.06781
-0.902606	2.34477	2.76391	5.35991
	3.12728	4.5512	0.832152
			3.01312
	-0.807929	1.43627	3.42189
-1.38849	-5.36433	-8.24514	-33.5187
	-2.10112	0.895123	2.52522
-5.13433	-3.77012	-0.415778	-3.26726
	-0.959147	-1.94306	-12.6655
-0.0274178	-4.35191	0.650701	-18.4511
-31.2748	-15.305	-10.2831	-16.7514
-7.03944	-4.48912	3.61678	-20.6594
	1.58855	1.23789	-16.7307
	-2.15658	-0.27536	-23.4595
	0.797259	1.63268	-21.8835
0.939196	-0.688261	0.589319	-26.5056
-3.1479	-0.84633	7.09165	-14.6197
	-24.2625	-30.4328	-17.0688
	-10.7203	-8.95067	27.5808
	0.381229	2.00162	2.80973
2.95519	-0.849808	6.42443	-2.95109
-0.147736	-0.77303	5.65336	1.38584
	1.94459	6.38846	11.7639
		-7.48209	-16.112
5.34452	-1.74987	-6.76003	-30.2676
	-2.52889	0.543999	-22.4025
	-7.536	0.681909	-25.9911
6.95559	1.50294	3.67205	-36.7769
	3.59822	-0.275403	-22.4045
4.00995	6.29577	-0.0996441	-32.7276
0.234638	-2.40892	-1.75574	-29.5221
1.77054	0.709511	5.01903	-28.2992
	-7.51944	-4.29118	-26.3906
-1.77306	-0.642762	-7.50506	-19.0018
	-1.68489	-3.67653	-29.183
	-0.823858	-2.11621	-29.8609
3.66805	-5.52065	-9.31274	-33.3341
-1.48567	-1.48056	-1.32274	-33.7785
	4.5511	2.38724	-29.2254
1.7386	-6.86964	5.21411	-30.4607
	-2.10177	-0.900096	-22.5115
	-1.95435	1.25152	-28.9597
-4.73758	-10.29	3.49097	19.5173
	-1.02763	-2.02624	0.026949
-4.36186	-3.72436	-2.70286	-10.6522
	-1.29686	-5.10755	-22.8054
	-0.54847	-4.79887	-24.2208
	1.50645	3.98203	-10.701
	0.76145	-9.62092	-23.1675
	3.49543	1.44478	-8.71205
	-1.23932	-5.66292	-13.7167
	-5.39647	-13.328	-32.9624
2.07122	-5.77897	-3.9305	-22.8753
-2.76745	-2.66933	-6.73827	-12.2212
	3.91294	5.64455	23.2008
	-1.73219	0.953928	6.23401
	1.00876	2.43681	-1.56012
5.08187	-1.41184	6.90953	-7.71277
3.37908	-1.64281	4.32953	-1.23743
-0.174858	4.90202	3.48361	1.44265
	4.21684	0.694807	-6.64182
	3.80102	-5.64221	-5.62122
	0.355271	1.10104	-3.80037
0.268001	-2.08045	-4.16073	-13.5054
0.453551	2.71284	-0.461884	-15.6492
0.416676	2.81317	6.03161	-0.753273
	-2.5458	-1.04932	13.7952
	1.7942	1.50496	27.8156
4.07219	-2.83429	-6.74801	-6.54151
13.194	5.07642	1.11797	-1.33654
	2.93081	-1.49681	-0.839196
-2.029	-1.70982	4.10529	3.12689
	-0.771074	-0.408326	3.81276
	1.40148	-0.965514	10.0735
	6.05083	6.3186	7.99887
	0.213717	2.34796	11.1519
	2.51912	3.34349	13.4431
	-1.76365	-2.90389	4.8621
	-1.72764	4.61215	12.4487
7.37006	7.64917	9.2155	19.656
6.32356	1.93644	5.33809	33.9258
1.95405	0.72523	8.48948	34.428
	1.95294	-0.00899718	16.4649
-4.1842	-16.0316	-22.2884	0.653937
4.38523	3.21053	5.35126	26.1491
6.18888	9.91014	3.65662	14.2118
0.811205	3.55421	5.07845	14.5345
-4.6081	3.34943	8.5549	14.2215
	3.77643	4.44627	15.765
	1.65124	-4.12287	7.06282
	0.92106	-0.683374	11.0514
	6.15271	2.59825	16.229
-8.53708	-1.9705	-2.01039	-7.4227
-2.23459	-0.236406	6.79895	33.404
	-6.52636	-3.27872	28.6253
	0.143596	-6.89555	17.5756
10.1249	2.11036	1.52357	14.2082
	2.53994	-4.4608	15.5093
	4.10104	1.62588	22.0994
	5.64277	2.63524	10.2312
	2.89711	4.63719	17.2247
4.95956	5.69646	5.33716	17.7459
5.14608	7.67719	0.990469	15.1194
10.3877	5.19159	2.39182	18.3097
	-1.86415	-6.32669	11.816
	2.97411	-0.45852	22.306
6.24137	4.45252	4.45125	25.5878
-1.94662	1.04342	2.34916	39.357
	5.50149	5.05154	27.8285
	6.76463	-5.91882	22.9258
	1.98038	-0.410815	21.111
	6.75578	6.3755	17.1964
1.56214	8.14195	10.0166	19.6319
	6.43354	6.33661	20.3216
	-0.397443	3.66846	6.07672
-14.4731	-1.98447	2.20501	17.5583
	3.11634	3.36452	17.4175
	5.56036	3.29719	16.385
	2.89651	-4.30359	24.7853
8.97212	2.12076	-3.82387	19.0267
5.40679	4.79869	6.63103	23.3963
-34.9132	-15.511	-2.43384	18.2481
-0.571642	9.62276	2.73654	9.90795
	5.87718	10.2938	7.61355
-1.09751	2.5472	3.65829	11.2667
	1.43809	3.45042	-0.511343
	8.80749	4.6344	-1.63745
7.7704	5.89464	4.10293	7.2729
	7.14216	9.5074	9.1226
	4.0081	3.76573	9.45314
	4.96069	2.53903	3.74645
	6.74552	2.81827	7.14165
	4.37076	0.501306	-0.495091
3.06722	6.42001	3.89625	0.325248
9.70344	12.0745	11.1236	0.169144
2.48548	5.39672	0.410612	0.725058
4.66479	8.38872	-1.29045	5.97505
7.19514	3.71097	-3.5691	0.718631
	8.83198	-1.24895	-5.30471
-0.512961	6.76187	2.22928	2.80063
3.63656	6.5097	5.51826	-4.52801
	3.94212	-0.927742	-10.2575
-1.17884	-5.61309	-8.4408	-3.3271
-0.987605	-6.9469	0.612387	-3.69501
	-4.25957	6.50612	6.65903
1.41421	4.94873	4.07813	-18.8856
0.947	-6.48331	3.69284	-16.7189
-3.4993	-9.44915	-5.05352
-12.0681	-4.56945	-1.26343	-0.300822
	-6.45784	1.89103	2.2504
3.08196	1.30222	-3.97592	0.353411
3.2477	10.1622	5.8834	5.96493
-2.21377	5.611	5.00591	3.29862
-1.41836	7.83787	0.274476	2.81757
0.0269342	0.104149	-5.24788	-7.97823
-2.23047	2.49367	-1.00266	5.43874
	6.90295	-0.986423	5.05444
0.0170848	2.7403	2.16506	3.29268
	1.92343	8.09023	10.1233
-1.20287	1.52372	-2.92234	-6.47918
	2.36341	-19.4646	-35.9816
6.30873	4.8292	4.98387	-2.49582
4.91392	-0.13185	0.825041	0.0120385
3.39459	9.32034	1.75299	2.58259
-0.446091	-4.10309	-2.35889	3.08127
	4.51239	-1.6964	5.64335
	-1.45433	-1.73607	-1.0035
-0.648852	0.305568	-0.519917	-4.57858
-0.351482	-3.6633
-3.45656	-8.76235	-5.44031
-4.32942	-4.97153	-1.62373	0.533451
1.75052	-4.49278	-0.231788	0.483199
1.98157	-3.19276	1.45702	1.88486
1.39294	0.465241	0.18174	3.07969
-18.4536	-9.654	-8.07022	-1.57885
2.99593	-14.5445	-8.90781	5.18913
	0.457048	3.05699	0.177504
-0.121037	7.34539	2.29367	0.280628
8.84554	4.78672	13.63	8.88171
4.18277	4.52018	3.5782	5.25881
	-2.78603	1.38679	-2.23663
	0.788834	-3.95678	6.98069
5.11718	5.96711	0.350888	-3.81229
2.75231	6.37768	1.90775	-1.20574
1.71717	1.73646	3.98908	-0.962804
3.26831	-2.77198	4.83639	4.61008
3.17252	1.14784	0.0646162	-4.76215
	-16.9648	-8.02236	3.93222
3.43929	4.07307	5.12343	2.87174
-9.23354	-5.83482	-4.47392	2.32456
-2.53716	-9.36271	-1.80271	4.42149
	-5.9419	-1.39867	-44.2254
-1.61749	-10.8357	-12.8372
-9.19932	-2.27414	-0.53785	2.69497
1.8265	0.462077	-0.748392	-0.327035
	-2.91988	3.37821	12.3096
2.11552	0.73744	2.81506	-4.24572
	-7.42106	-1.93421	-4.06842
	-2.52686	3.97886	3.03344
	5.82179	-0.252529	8.1509
2.26345	1.60021	2.12155	-7.62448
	5.27248	-4.37739	-3.9636
	2.82072	9.94995	10.1949
	2.14032	7.68119	7.8146
4.58342	3.80164	2.12638	-1.36375
8.26484	-1.39649	-2.20586	-2.99861
	2.55079	-0.852526	3.55033
	-2.61887	2.39907	2.49564
	1.66778	0.838978	8.97486
3.0738	4.31715	-1.83033	3.55643
-4.48281	-4.27024	-2.85323	1.98381
0.843097	-0.273913	5.41322	0.924821
-3.99715	-3.99553	1.42445	-5.81419
-8.39163	-13.0105	-24.4267
-18.1735	-15.1936	-6.21423	8.7897
0.851799	-9.67048	-4.02371	1.05791
-3.2582	-0.323626	-0.471982	-0.259464
0.0217415	-5.08338	-1.81331	-0.269311
	1.89862	-3.39573	9.07771
	-5.39477	-31.4826	-48.4207
-5.58279	-1.78775	-2.54324	-0.0448211
	-0.772888	-2.03966	5.02048
3.36657	-0.364538	0.828876	-0.914516
-4.63694	-0.183435	4.80159	-1.38008
2.86234	0.151394	7.39038	-1.7045
-0.322392	0.559972	2.80573	-5.97406
	-0.0261545	7.39388	9.86768
	1.96618	-2.16204	-1.3797
6.44931	4.99682	3.21633	7.24419
3.15614	-5.14984	-0.460567	0.924735
7.1888	3.57732	-0.688394	-8.40751
	-6.79824	-1.27209	2.36971
1.29323	-1.26223	4.18373	-8.08214
2.11372	3.54169	5.8681	-8.1954
-0.194535	-4.67602	1.27959	-0.361265
1.28281	-7.19711	-5.7955	-3.96529
-7.1755	-10.8464	-17.8466	8.96962
-20.4568	-7.19674
-2.27279	1.22568	15.1269	19.1473
3.39849	1.69732	5.09495	9.97036
	-4.11484	3.18885	4.40361
	-1.37412	6.86929	5.78296
	-4.77779	8.25089	6.1188
	-3.49414	0.448255	16.2086
	2.68932	10.0297	15.2114
	0.676679	12.378	22.6929
	-1.95422	1.27973	16.8089
	-10.7076	-5.85692	-3.4395
	-1.21961	1.0672	-2.77363
-1.37287	-0.910719	-7.47276	-3.5362
-52.0342	-31.5654	-13.64
3.69047	3.16403	1.62355	12.824
5.13362	-6.32963	-6.66317	-18.8624
6.37943	4.28028	5.00047	16.7782
	8.06415	11.3905	17.1003
7.35348	10.0365	7.26937	11.203
	2.3217	1.30885	5.19037
2.5009	4.69413	-5.12476	-3.4778
	-18.1138	-3.0548	-19.6273
	2.50374	1.43881	-12.8769
5.43594	1.00108	-3.39767	1.13209
	3.64356	4.70844	5.92012
-0.323949	-5.07629	4.95807	18.3233
0.981711	-2.56291	7.24281	21.4615
	-3.28786	-10.1943	16.3101
	-2.68313	-6.72553	4.05433
	0.973717	-3.4886	-24.7723
0.942362	-0.251582	-11.7356	-12.8231
	2.57931	-11.5678	-42.8577
2.04788	1.01859	-9.26207	-2.53485
	6.35543	-4.2035	4.88447
	10.6125	5.68423	14.1906
	11.1164	0.80024	10.7317
2.37806	7.1769	3.21192	13.7417
	6.09371	5.3466	0.0339673
	1.56585	-8.80257	-12.2278
	8.35944	-6.78409	-31.6936
	-2.27668	-10.2598	-25.2292
	1.49031	-2.63327	-28.1552
	-4.55678	-7.80868	-3.9912
0.718064	0.218938	-1.73583	17.9489
-3.08233	-2.63397	1.25969	21.5602
-0.078907	1.9169	2.96709	11.9046
-1.26579	-2.92073	-2.5152	19.8586
1.67261	-1.69372	6.32222	1.25129
-5.8566	-3.8566	-3.12904	-12.53
	0.211314	-9.91444	-28.5641
	-0.800518	-9.30081	-25.4329
	7.43765	-3.20266	-8.90277
7.084	6.44763	0.0847582	3.55237
	7.35676	4.58765	10.6907
-3.04744	-3.26671	-1.46053	23.85
	7.35344	13.2182	10.7197
5.82549	9.94105	6.59394	12.4646
-1.26097	3.1682	-2.02041	-2.40201
5.08508	-0.3409	-6.27059	-11.0211
	1.012	-2.30663	-23.4212
	-0.8001	-9.97087	-31.2523
-0.837008	2.13769	-5.49277	-13.6403
	-0.0514749	-0.906448	2.00642
-2.49881	-1.38479	6.19356	24.2667
	-0.527448	2.29806	13.0538
	-1.39668	8.68155	-7.62803
-1.10188	-7.12573	-3.32104	-24.3015
	-4.19488	-10.0562	-31.9652
-6.2006	-2.91534	-7.40552	-29.8819
5.51574	-0.751564	-2.20439	-23.2258
	2.38606	-2.47151	2.87069
0.567	5.18517	-4.54703	1.65587
0.0261113	-1.33331	-6.38049	15.0455
	6.78313	6.37806	5.91728
2.41337	5.17711	3.90711	19.9324
6.00264	4.15772	2.90002	5.18001
-0.0109704	-2.54579	-1.54934	-10.1147
	-1.99406	-2.834	-25.5466
1.54361	-4.9581	-4.51789	-30.7634
	-0.863464	-6.99536	-23.8139
1.60467	-1.38927	-1.2882	-15.2825
-1.6584	-7.85802	-4.98192	7.57051
	-0.959274	11.8198	20.1123
	-1.2274	1.77351	3.61519
1.4229	-7.68926	-1.33897	-16.5469
	-5.4681	-2.36551	-23.1722
	-3.81524	-5.08261	-23.4276
-1.74073	-4.74695	-3.96249	-16.8738
5.46204	-0.715294	-0.0723297	-12.8926
-1.97462	2.55656	-9.75585	8.35209
3.1394	6.08481	-0.248232	10.0758
	9.60869	8.94957	7.80826
	5.4517	1.72495	7.05012
5.48685	0.712418	1.11995	7.89387
-7.85434	0.0664744	-1.90063	-1.24119
	-0.454045	8.38361	-4.48534
-1.60743	-2.35366	-0.711473	-20.6485
	2.12209	7.11675	-10.4281
3.12726	0.0304727	-0.38228	-10.1197
2.75695	1.22148	-4.95061	8.78555
	0.133672	0.0524105	9.83411
	-1.38393	-0.637132	2.13099
2.87636	-1.0367	-1.8182	-7.45181
-1.69946	-3.66554	0.73021	3.37578
-21.2814	-9.4082	-4.2193	-1.10501
3.61386	-5.78749	7.39709	5.96258
	3.34138	4.26485	2.00016
7.8005	4.31817	4.74575	17.0608
11.8864	4.92517	9.94073	12.6755
3.84695	7.87018	13.5864	23.5949
	-22.9757	9.97705	22.8038
	5.21587	-1.08993	20.7017
	4.41784	11.1427	22.0822
	0.405369	0.52127	16.037
-10.6587	-0.166293	1.63461	23.4844

## Sheet: 2c
hatch	L1	L2	L3	L4
-5.63886	0.952806	-4.4946	-4.57287	2.96978
	-2.17687	-4.6148	-5.46555	-5.12131
	0.0848933	-0.425323	2.85954	7.36842
1.45256	0.818935	-2.78942	0.247647	-1.66674
	-1.27247	-4.26453	-1.17845	0.0235682
-3.93687	3.98821	7.24746	2.89496	-0.976954
	-3.95376	-7.02742	-2.99189	0.271169
	-6.30997	-10.3359	-5.29919	2.84168
8.24926	0.985718	-2.6778	-4.08122	-3.06527
1.93447	7.394	8.20162	13.5766	9.50358
	0.382826	-2.52686	-1.43729	-0.541729
-4.36117	-3.13975	-0.957031	-1.94708	-1.23659
	-0.0394277	-0.637744	3.63001	5.35797
	4.88902	5.30992	2.01516	2.93312
-0.608623	0.918619	0.363603	2.00184	2.36848
	-1.36614e-05	-4.57085	-4.1814	3.96717
	0.29816	-1.42319	-2.69149	1.51551
	0.194846	1.34257	5.75661	7.10098
4.5934	8.94395	8.7064	4.02793	2.15664
4.31999	2.83806	0.706376	1.76819	-2.57441
-2.4099	-5.4789	-3.70524	-3.0604	-1.23711
6.52399	1.63607	12.6522	2.64839	-6.58405
	-2.78167	-2.84272	-3.84766	0.271843
	-7.41629	-8.20538	-0.93345	-4.3822
-5.31371	-5.31777	6.48509	6.16741	-2.57441
-24.4532	-12.4677	-9.70811	-0.234816	-0.8705
	-5.55142	-5.47168	-3.07393	-3.2237
	-0.985969	-6.83913	-4.34906	3.26369
	8.31379	12.6745	8.24728	3.31629
0.159185	-1.03415	-0.973016	2.99848	5.35797
7.11864	4.14656	5.8947	3.16617	-8.20037
0.955415	-2.09392	-3.65818	-6.15635	-1.61648
0.638578	12.9842	15.9104	9.74743	12.6953
	9.86415	11.0801	11.0102	11.7283
	12.5172	2.41046	1.6189	1.95613
	2.08257	-0.815699	-1.22376	-1.84416
	3.23089	-0.83294	-1.39044	0.32772
0.738147	0.283052	-5.54524	-3.9791	3.31629
-5.42388	-3.35019	-0.97244	-0.795477	0.561171
1.46015	1.74625	1.94093	3.15896	-1.26894
	-17.2243	-14.1378	-3.60436	-1.07034
	-9.39475	-10.0667	-9.97537	-8.12924
11.2809	6.83942	-1.70424	-2.82912	-0.357512
-0.0885816	6.81473	1.79991	5.79724	0.32772
	-9.42603	-7.77301	-8.53618
	2.14188	3.08311	-8.55969	-12.5156
	-10.0822	-8.33727	-8.39189
	-2.17821	-4.02607	-4.79623	-7.22593
2.08016	-3.66731	-13.4038	-21.8489
-2.56368	1.65152	2.56916	-2.55333	-12.2852
	5.10776	6.64096	6.90063	3.97615
1.23333	1.36132	2.31546	-3.2266	-12.1227
3.91726	-3.44832	-12.003	-22.2304
	-3.54873	-2.73217	-4.44926	-5.5734
	-8.26393	-9.64015	-4.57934	5.95148
3.86013	1.86767	0.459096	4.78979	5.42857
5.58107	-1.88187	7.94037	4.46695	0.32772
-9.10167	0.4987	3.43322	0.922536	-8.35778
	9.37986	10.2939	1.88746	0.421392
2.99673	-5.48432	-6.52502	-4.50266	-2.57441
	-2.60241	-9.1773	-4.15332	-4.42314
-0.242183	-16.2516	-9.1152	-2.79601	-4.92277
-4.4684	8.3245	10.3997	8.99967	6.39389
	-2.62383	0.326766	0.702323	6.39389
	4.91057	-0.20646	1.82248	-3.13867
5.44629	6.14287	2.44741	2.61513	1.97377
-4.61195	3.88651	4.06989	3.62526	4.8252
2.55258	7.61516	17.8888	10.8117	0.789215
0.401162	3.58816	19.1502	11.4554	-0.937031
	-10.5082	-7.61005	-6.96489	-7.54157
-3.16913	-30.3144	-37.4557	-20.1631	-13.9681
-1.94724	-1.23536	-3.33349	0.509319	0.189831
	4.33096	3.53609	4.14565	8.36599
	8.75853	5.30887	3.90761	1.09283
-2.37279	-9.28074	-7.36566	-3.62713	-3.04997
	-0.885266	2.02316	2.6816	-7.01784
	1.47184	0.530928	-0.417493	0.683311
	5.56907	5.61609	2.42104	0.310776
-2.3317	-1.44132	-1.78081	1.69257	1.055
	-26.6503	-18.6362	-14.1626	-9.64078
	7.23713	5.67024	4.09362	7.44
-12.6952	-4.47714	-2.57571	0.196994
6.01079	5.46498	6.69529	6.55091	1.8551
	7.4438	13.3777	3.35654	2.08498
4.35583	4.04451	6.54927	8.76797	-0.0103565
	-6.03027	-2.95678	2.42995
0.946836	6.6487	6.28942	5.35568	-2.57441
	-1.10533	2.37316	1.25464	-3.8826
	7.48937	9.94797	5.26305	3.31629
	5.31576	2.7467	0.489802	4.34387
4.19844	4.29072	0.900706	2.6013	-0.672782
4.30593	16.2935	19.0531	16.2094	11.0182
-3.89789	-1.14258	-2.21325	-4.19051	-4.69544
2.32539	5.41694	6.0283	4.22132	2.85528
	5.77755	1.13573	3.26716	7.31015
	-2.65975	-2.43596	-2.30511	3.76905
	6.03089	5.17007	-1.7344	13.0657
	-4.68927	-3.59159	-6.33983	-0.676361
	2.13565	-0.813192	-5.58957	1.49053
3.24582	3.26496	-2.92721	-4.36308	2.32073
-2.5076	2.82005	-0.606566	-3.84891	-1.28199
6.66619	9.5332	4.7294	-6.23025
-11.0543	-7.90302	-8.35579	-10.2803	-5.17054
-2.91167	-1.30018	-4.0828	-26.6003	-38.5398
-2.73493	-7.67799	-1.39092	-5.09665
		-7.90292	-14.8408
	0.309188	-1.40023	-9.87984	-6.99836
-10.853	-12.6621	-11.2266	-14.8259	-17.967
-3.01629	6.4259	1.92596	-0.271074	-1.91947
-0.241135	5.02743	1.25924	-3.83219	-6.2656
	-25.1872	-22.4718	-37.1265	-56.471
	-16.7864	-8.61222	-9.67846	-6.51845
-0.336064	-2.02732	-5.99188	-8.58683	-4.98732
7.72932	12.2944	14.4951	17.4517	22.5251
-5.65186	3.84617	5.09387	13.5629	13.558
6.4968	-4.1026	-5.27858	-6.8362	-8.50212
-4.5551	3.12831	2.15195	-7.33849	-9.09325
9.54856	2.37962	-2.69447	-7.91127	-5.15515
-3.38767	-6.54238	-8.61222	-9.53267	-10.1251
6.6449	8.47795	1.39242	-0.445072	-1.60724
8.74591	1.4884	5.4221	4.62104	2.14615
-4.50658	0.239075	0.212923	-3.20987	-4.85286
5.34214	7.79149	6.31025	10.1528	17.3371
-11.1204	-5.78691	-3.91751	6.60976	18.1727
-9.42086	-8.11547	16.5814	16.4521	5.90001
-3.04907	-35.6265	-25.4148	-17.5644	-12.1891
-3.31508	1.39796	0.111762	-5.72271	-8.10817
	3.01589	-2.73366	-11.5583
-3.75116	-0.740358	-2.34383	-5.09719	-8.38107
-3.16752	-11.8912	-4.05339	-6.35521	-9.62947
0.730552	6.99514	4.66637	10.2842	17.3022
6.5406	-2.67704	-4.96191	-4.47735	-6.06832
-1.38404	-9.09261	-4.86667	-7.95229
	-2.38782	0.285073	-10.5194	-9.63394
		-7.5763	-13.5715
-2.20066	-0.350906	-5.80585	-7.81528	-15.1517
-1.6137	-5.20635	-6.56539	5.70921	2.59442
3.12879	4.5697	7.5939	14.5174	9.02235
1.60525	6.72005	5.65713	16.4419	20.6242
3.46082	10.5091	5.97826	7.459	16.3041
-4.37801	1.27669	3.70197	9.15346	7.55624
-2.95137	-3.71974	-1.11872	4.22458	-6.06832
0.666031	-4.71642	-11.2266	-7.7806	-9.41814
-16.0556	-6.0892	-10.2818	1.44225	-7.86838
0.459784	2.46581	3.45379	5.65056	13.5795
			-10.6827	-9.63838
-0.574885	-4.24263
-2.35786	6.38457	0.576367	6.18529	-4.2331
7.11756	2.48367	-1.09729	0.892911	-3.30208
	-4.40789	-2.99397	-1.51015	-1.41281
-3.36173	-0.55708	-0.718115	6.70083	-0.924014
13.1778	14.1481	9.93607	10.2693	2.47719
-7.58193	1.28294	1.37176	5.48911	13.9888
-6.34223	6.08671	10.8667	15.9272	9.65766
	0.366724	1.16866	6.59098	3.47376
-0.732264	-7.76996	-12.2795	-3.33523	-5.69748
-9.44049	1.77377	7.658	7.49433	-3.30208
-0.78208	7.01424	0.10404	2.91448	-4.2331
	4.1914	-0.328552	2.16798	-1.54508
	5.60642	2.13341	-4.01842	-9.63394
-1.7005	-2.11352	-4.21228	-2.23646	3.47344
-3.08154	4.12142	15.0515	11.2605	-0.454377
0.0101187	-18.381	-26.8441
11.8618	13.3543	19.3465	24.1782	10.5134
	-2.05974	2.86211	9.52441	7.12906
4.60869	9.67403	7.59443	13.6388	12.2681
1.13826	5.38131	6.04573	12.3727	11.2443
4.80881	6.67016	2.95492	7.9524	7.45517
-3.27589	-3.79677	-11.5132	-7.49825	-2.36201
-1.86777	0.787895	-1.68497	-5.74604	-4.2331
6.29079	1.98603	10.5409	0.841355	-5.51585
4.98922	-3.50237	-2.27807	-7.10647	-5.15515
6.9569	4.41756	3.13378	0.359351	2.50191
8.47814	10.4119	9.95718	5.83103	17.3103
3.61063	3.83249	2.88235	1.20942	3.08325
		1.59207	-0.715923
8.53585	-0.125978	1.2791	-8.23443	-4.24586
-0.173061	-0.654802	-1.87821	-4.74965
-0.932473	-6.3587	6.66794	-0.204335	1.94853
	4.76684	3.34634	9.13107	19.1391
		-1.77591	-0.717744	-0.257435
-4.02456	0.477552	6.22849	17.5051	21.1895
8.03449	11.1087	19.1874	30.5352
-0.237608	0.777443	5.75091	6.86345	14.4413
	4.13485	6.85454	7.7268	8.16805
	3.44323	3.6484	7.20225	8.97147
	-0.861569	0.0439913	-5.30662	2.17002
4.66997	3.58273	1.3365	2.53998	6.72937
0.857426	-1.45945	-3.40209	3.92057	8.07041
-6.99407	2.44063	2.96789	3.12631	10.1998
	-5.02902	-9.59143	-4.34851	3.39832
-4.23885	1.8334	-0.368233	3.93759	9.87937
-4.32827	-3.95801	-2.77379	-6.07382	3.00788
-0.900631	0.732263	-3.15235	1.36475	3.20206
	1.94685	0.449316	3.9799	7.70779
	2.13659	-2.02026	-9.08518	-0.57068
-0.473264	5.6469	-0.728619	-4.49241	-7.10786
	-2.42212	-3.35558	-12.1666	-10.8633
5.29973	0.0795658	-0.0717041	-7.46328	-2.50388
	0.0508539	-4.51091	-4.50477	6.53841
5.56649	15.5656	16.1012	13.7473	2.3283
6.64611	3.61673	2.38212	5.68027	4.9236
-4.35842	-3.38593	-3.46335	0.415022	0.0427404
-13.7382	-2.7644	5.83143	8.75592	-3.8851
-2.07069	-0.333473	5.88822	13.3202	8.52338
	8.39344	8.07625	10.5205	9.41779
-6.61196	1.24316	0.9769	2.6368	4.19724
-17.9691	-8.82263	-2.14883	4.85825	-6.2048
-9.07409	-2.38792	-3.61817	1.73448	-0.764473
14.5421	3.89921	3.20673	-0.554465	-5.43132
	-2.76335	-5.57225	-7.5787	-4.37224
	-6.1231	-10.0414	-9.79029	-5.9465
	-0.90604	-2.87805	-5.73411	-0.599009
	3.13721	1.48101	-3.59832	2.91666
	-2.13985	-2.16893	-4.54875	-6.95022
	-19.8136	-15.4583	-14.0043	-19.6559
	0.776919	-1.65349	2.67177	-2.14837
4.06776	4.05763	1.1061	-1.58552	-6.2048
-10.2035	-10.8243	-10.1029	-8.21781	-15.5955
8.92224	0.2853	-2.20519	1.16815	-1.79682
	4.60778	3.29075	7.10752	8.85277
	-40.3445	-24.2145	-20.3035	-5.44173
-6.12134	0.0135208	-5.53308	-16.3995	-20.0435
-1.79998	-1.02127	-0.204661	-1.34876	-5.14108
1.46457	1.14428	-0.311048	4.60431	-4.20191
	-3.13128	-1.08264	3.62636	-2.59631
	5.19279	11.3634	10.6678	4.36326
-2.44228	0.00305144	1.31914	1.75668	-4.37224
-4.37849	-2.7464	-5.79655	-7.74066	-4.37224
13.4982	0.972332	-1.99457	-0.235338	6.87608
-2.00686	-6.97307	-5.93587	-6.8464	-2.45557
	5.71352	3.37675	0.0249213	0.0722381
	-4.42079	-5.24598	-3.02053	-3.54347
10.7186	10.6167	13.7406	4.89964	1.34307
-1.14381	4.05117	1.87915	6.83495	2.3283
2.27715	-1.29148	-1.52195	2.44625	1.34307
1.00026	7.6289	7.34078	8.27566	3.3231
4.71111	7.19519	14.3086	9.55785	4.29898
-7.39407	1.65911	1.06272	3.22505	-0.4387
	-0.974123	2.07668	5.93169	7.42142
	2.23854	16.4186	11.7525	3.34845
-0.233704	0.686246	0.22158	9.52425	2.79354
	3.95321	3.24362	2.5345	2.43204
-2.44063	0.776025	1.16366	2.74826	-0.995146
3.41885	0.214596	0.265777	6.48914	4.29895
1.96096	4.35662	9.1752	6.21144	1.00545
-5.49246	-0.915777	1.01416	4.69499	3.97741
	1.42251	-4.77189	-3.01102	-7.11348
2.17835	0.511115	1.53689	-4.78512	0.264901
3.33613	3.84953	1.93718	11.2261	5.34182
0.435418	5.68518	1.00543	3.68539	5.34182
	-0.375868	0.889581	-1.08327	2.3283
	1.08716	-0.851702	1.885	3.3231
-17.795	-21.6571	-9.22901	-8.80361	-12.0122
6.22567	4.53854	3.54328	5.88024	0.827057
11.169	3.78982	3.03688	5.11566	-1.94568
5.71251	9.11265	5.75961	11.042	10.5628
7.84177	-0.630087	0.432908	2.27273	4.32758
8.77703	4.67219	4.55315	5.36822	11.094
	1.20859	-1.94205	-4.49155	6.36591
3.26311	-0.999717	-4.30285	-10.396	4.82417
-5.56601	-29.4278	-15.3933	-21.8365	-11.3801
-2.54686	2.38307	3.3171	2.67896	-2.50388
	5.33073	3.52224	4.80686	-4.37224
5.2299	2.85812	1.15913	7.07663	-2.28514
-0.429701	6.15137	3.75966	4.73678	-9.27679
-0.450364	2.34466	1.54602	-4.01021	1.16854
	0.294635	-4.36386	-8.09073	-7.3129
0.361123	3.32443	0.134115	-9.38594
7.38638	6.95705	10.9904	4.65986	6.17234
	-0.271704	-6.51124	-10.7914	-2.84767
	0.709424	-2.77773	-9.66125	-8.27506
1.27549	2.17317	-4.20739	-14.4995	-3.30133
-11.6108	-7.2549	-3.25773	-6.86072	-3.58393
-3.62935	-12.1125	-13.0382	-23.8907	-10.0459
	7.05795	2.31707	-8.53796	-1.48675
4.82885	-7.51814	-0.652197	-6.98565	-1.73421
-2.74736	-1.46235	-3.22966	-1.47506	1.20059
8.82655	3.15579	-0.504545	-4.87673	-3.13544
	-4.36902	-5.14571	-18.4953	-9.80215
	3.90062	-0.45446	-5.96075	-3.87847
	-7.37752	0.38992	-8.1942	-12.5251
-3.1031	5.02251	1.65565	-3.69635	-6.78469
-12.0688	-4.68789	-6.75626	-2.42833	-2.52072
	5.35905	1.70599	-8.18297	-5.16852
10.7113	3.87215	1.52016	-8.90582	-4.31045
8.83322	2.08838	-0.0576609	-3.77701	-6.30887
-7.42743	5.49447	6.50256	-2.50921	-5.13362
-17.5838	-6.35837	-2.75086	-4.80585	-11.0476
	7.30915	0.735258	-2.97472	-13.2367
-13.2868	-5.11049	-5.49985	-13.8131	-25.0963
-5.50217	9.34361	4.46353	-0.512139	2.60613
-2.60968	9.42655	9.87768	6.23189	-6.37479
-3.32209	3.64103	5.78166	12.1811	2.36569
-4.71098	3.84541	2.6113	8.03166	5.05023
4.52825	4.27885	0.550742	-1.40078	-6.2243
	0.769849	-3.07769	-3.09304	-8.11799
5.36178	3.60577	10.1625	6.24317	-0.678536
	5.92822	6.40565	11.0331	2.64389
3.57023	10.0371	10.1674	13.8129	1.44738
3.53545	2.18161	0.928918	6.80104	0.0896264
-8.60718	5.53936	-0.903456	5.56645	2.72404
-4.78688	5.28464	1.68587	2.37253	-2.0448
	4.67857	2.00789	-2.35944	14.0426
-0.51109	-3.15718	-2.37552	-8.19623	4.50339
	-3.44087	-1.90338	-8.14305	8.32552
-7.32145	0.940823	-1.5603	5.04196	10.7802
2.18407	2.44586	-0.197123	5.31183	11.2707
-3.09328	-4.02564	0.158624	9.95963	6.63444
-9.27138	-41.8354	-15.2581	-6.79716	-2.8088
1.19625	0.00760726	0.281285	6.35567	19.6948
	1.9909	2.2933	7.09168	13.4169
2.85723	2.18953	1.02561	-2.77424	8.34393
-7.56568	-0.515439	-0.578067	13.6875	8.65723
	1.94772	6.4635	6.89327	16.2707
-5.86478	-26.4711	-20.8359	-17.858	-16.4905
-3.44691	-9.27158	-8.55329	-0.866717	0.912
-2.62539	-1.69759	-1.42296	-7.02641	-0.403632
3.47833	2.36154	10.283	-0.334323	7.22321
11.313	5.94526	2.25628	-2.92802	10.8759
	3.79896	2.96329	-3.79049	1.89341
	3.83004	0.337633	1.4555	6.26693
-4.23163	-1.7693	-4.78119	-1.98852	-6.92528
5.21092	-5.21202	-4.13699	-0.763885	-7.82141
	1.50008	-2.39973	-4.42257	0.147619
	4.7792	-0.872858	1.4505	1.54227
-4.1224	-0.299128	0.806698	0.685083	9.71356
-5.83004	-3.94366	-0.305977	2.80782	13.7629
	6.80423	4.35313	-0.251619	14.0426
	-5.34738	-0.29218	-1.29789	-13.0199
8.1804	8.82863	5.52734	4.39932	2.53149
-3.16928	-4.97733	-2.76614	4.21058	-6.02044
	-10.4975	-8.36122	-18.9685
	-2.37845	-4.22073	-6.19264	-9.58787
	0.732926	-0.987925	-7.49312	-7.82141
-1.24558	5.06215	0.0691135	-4.52441	5.54887
5.752	8.47581	6.61924	5.40367	7.89037
7.75657	13.0421	7.96028	9.35749	-14.5634
	-3.61025	-5.42284	-6.17494	-6.02044
	-1.20019	-0.772781	-1.66965	-11.3205
12.7286	-0.0977097	-2.45104	0.174583	-8.70891
8.41595	0.819915	-1.82842	4.15091	-8.73555
	-6.63685	-5.63809	-0.193528	-9.75276
	-10.3487	-5.00018	2.21022	-7.59966
-1.76679	1.46031	-1.24943	3.39228	-1.29801
	0.667683	-2.90346	4.68742	0.195489
	-0.16215	3.19232	8.80778	-4.18428
	-5.98592	-7.38061	-2.99098	-6.02044
	-4.51728	-2.88751	0.356413	-9.58787
4.19097	-1.97043	-4.76508	-10.5892	-8.21371
-2.91	6.20734	3.25132	2.32422	9.47392
4.11709	-3.84741	-4.04382	-3.30366	6.4042
	-0.904725	0.573679	-1.96783	-6.02044
-3.53872	-5.66837	-6.9798	-13.5681	-17.9252
	-0.0288932	-1.58204	-4.10436	-12.1743
-11.0463	-3.91241	-2.99266	-3.64397	-10.4584
	2.44826	3.30381	10.4353	1.76832
3.49525	6.42683	0.162259	5.22026	2.52943
3.77184	4.49181	-0.910313	-4.16509	4.02819
10.4717	-12.6551	-1.88735	-6.69437	1.64689
	9.01998	3.06085	-3.39081	0.290688
1.29897	7.57145	6.00914	6.15591	6.57498
9.70739	3.4809	0.076687	2.60534	0.632866
	2.29636	-0.059155	-2.08322	-2.67136
	0.0452471	-2.03641	1.37544	6.90495
	-3.7459	-6.25956	-11.8091	-20.8161
7.72028	-11.9903	-4.49345	-11.6308	-17.5534
	-4.33515	-2.80389	-4.71046	-7.82141
	-0.2942	-1.96925	-3.51303	-5.1068
3.47817	-20.1952	-8.49737	-8.30836	3.64043
	-2.54766	2.00068	-1.45774	6.78855
-5.08002	1.88911	4.25299	5.9492	9.71356
3.16482	16.9007	9.04047	1.01535	-7.2399
	-2.3264	3.22533	-1.85719	-4.18428
0.814103	-1.49399	3.22288	5.88959	5.36193
	1.22633	0.0270171	4.36863	0.614084
	-3.96591	-5.39827	-7.27529	-6.60106
-11.4518	-3.76373	-0.364801	9.29676	1.54227
	2.53139	2.73957	9.55952	3.26496
6.41997	-0.164909	3.54626	5.37581	9.71356
	2.9629	-0.405562	-3.22578	1.54227
4.45645	7.47989	4.65223	0.486485	8.2515
-1.32763	1.57631	2.34156	6.66653	12.0251
3.10659	-1.73951	0.711279	7.29061	11.8247
5.24001	-1.34045	-1.31145	7.60229	1.00493
	-0.997297	0.0434439	5.87423	4.93136
-4.7456	5.06163	8.98533	15.5883	9.46202
5.78576	7.17504	7.49428	12.0211	-1.32302
-3.94267	-1.10772	1.7173	6.60431	4.84506
	5.60953	4.4073	6.8596	9.35713
-0.566475	2.48266	1.56384	9.70514	18.5424
0.998227	10.0932	9.47979	11.7492	19.3056
	-2.65678	1.68926	6.69417	13.4053
-3.44627	1.61848	4.53565	12.9421	14.4506
-5.53204	-1.34378	1.51403	-2.89503	14.7042
-6.55781	5.9806	2.61481	-5.65242	2.48794
3.49226	0.8893	4.57781	-9.53432	-3.86431
0.129404	-41.6452	-25.3749	-24.6632	-20.4237
	-4.71625	-2.02338	-13.7277	2.42768
	-21.267	-7.59856	-8.5887	5.74125
-1.03703	1.92352	-1.23332	-4.66998	1.78477
5.99974	1.19278	-0.854499	2.81157	12.5421
1.05927	7.51399	9.86184	12.3711	17.9065
-0.927937	3.04845	1.85322	7.32531	18.6481
11.7502	7.82355	5.11888	5.09259	9.15988
	4.14908	4.42495	6.18768	4.12994
-2.35597	-1.71174	-4.41454	-8.22409	-6.05439
-13.085	-2.45179	-2.56895	-8.67271	-6.4241
0.57458	1.26598	2.38558	-1.91003	1.92871
	-26.9506	-22.0973	-24.0397	-23.1176
	-7.00228	0.721466	-11.6921	-5.03894
	-3.99456	-7.06595	-13.283	-8.34944
1.39774	1.35236	-2.26061	-4.63836	6.29547
2.98578	1.74534	2.42412	-0.586988	3.94038
4.31649	-35.0925	-18.1847	-21.6096	-18.8923
	4.86076	-1.74645	-7.8032	-7.74907
-4.77237	-7.38032	-4.43041	-10.1081	-10.0441
-1.76495	-2.02833	-5.08614	-13.3501	-10.49
-6.93455	2.25948	1.29658	-2.06902	-5.67679
	6.53124	1.36104	-1.41348	-2.41341
-9.15723	6.5239	3.083	2.19724	-5.11533
4.20096	3.65195	1.2066	-3.56029	-8.53474
-0.0466489	9.88158	16.4989	16.0042	6.7078
-0.20054	2.7631	1.48859	3.42024	5.98904
-9.62186	-5.47777	-3.14971	-0.0670263	4.39495
-3.513	-4.85908	-4.04838	-1.60456	-6.06453
-7.06318	0.752612	0.610124	-0.0295554	-3.74103
-3.54261	6.48263	-0.959995	-1.32227	-7.7221
5.88059	-27.7026	-14.542	-18.7039	-19.8404
-5.36776	-2.27954	-0.406437	-4.78031	-8.28053
	2.58893	-4.89137	-4.99981	-0.402871
-3.40069	-3.29507	-6.81278	-7.74542	-2.82484
-5.98795	1.11154	-2.4231	-0.124644	1.82067
-7.60939	-0.751872	-15.2513	-29.3449	-36.8004
	7.86476	5.64588	-0.446808	-5.23607
-4.01711	-4.039	-3.40897	-12.8475	-12.5961
-7.98252	-0.253639	-0.740356	-15.2478	-15.4692
1.37778	6.9246	3.85965	-3.64418	-10.7268
	0.80686	-3.20002	-6.81441	-14.0897
8.14879	4.96059	2.73948	2.01197	-7.37174
	-2.63171	-2.81364	-0.783082	-13.6503
	2.05274	4.69193	8.0268	-3.02018
	5.20571	3.4701	4.06804	-0.272292
	-11.5265	-8.41525	-3.09521	-2.39551
-5.5514	4.34923	0.907041	0.954044	-1.67194
0.520368	2.89818	3.3407	-3.03706	-6.49472
2.22943	1.7186	2.52741	-0.818928	-11.6701
	3.43854	6.8618	-3.65878	-10.6433
8.44829	4.58158	1.74676	-7.21631	-12.963
-9.44784	-1.00312	-3.88178	-6.55682	-12.6968
	1.51104	-1.24828	-8.03441	-11.768
-4.9713	-2.35376	-2.83233	-9.51691	-5.22418
	-3.46411	-1.95842	-1.59577	-2.63111
	9.12364	12.2612	11.2675	16.75
	0.808615	-0.902936	-3.23289	-5.10316
	-9.78524	-8.43388	-13.1923	-12.3462
7.24615	3.77704	2.79349	-2.94464	-10.8704
-9.5228	-4.64957	1.72271	-5.77763	-8.31528
-6.16555	-1.95149	-4.79769	-7.58846	-15.795
0.592581	2.76573	2.51542	-3.22073	-11.3225
	-0.218376	-1.6562	0.805831	-8.43651
-1.23894	9.83788	6.52595	1.9581	-6.71383
	3.6962	7.7869	11.4577	-0.310119
4.10714	8.38644	6.02071	-0.508531	4.61077
2.95934	-7.75877	-3.90064	-5.30972	-7.18881
	-5.91113	-17.9141	-33.5687	-45.0783
-4.00123	4.27885	-1.27915	-1.25054	-8.50621
	6.91481	4.47695	0.748318	-5.10879
-7.62389	-3.14032	-2.08619	-13.677	-17.1361
	0.80513	0.531229	-2.97348	-6.56087
	2.13836	-1.93415	-4.00807	-5.66662
	-4.66961	-2.84597	-5.387	-12.2311
3.50642	-17.1804	-13.3384	-20.2026	-16.0917
5.9715	2.23018	1.52755	-2.90714	0.132273
-0.81964	-16.7526	-9.48529	-22.6593	-32.3712
1.12638	3.08667	5.37078	8.31951	23.2765
3.83908	4.21581	1.97423	-2.72192	-4.64232
-5.78866	-31.8121	-27.5566	-28.5341
0.848141	4.30323	8.9558	3.21082	-4.90364
17.4789	11.1605	5.75036	6.01268	-2.41508
-3.33966	3.95839	11.0976	-1.13859	-4.34729
	11.5321	10.4622	16.7906	0.696349
-2.21881	-2.60168	-2.24231	-2.86483	3.66335
2.50366	5.29864	3.68466	6.73991	10.8179
-2.74966	8.36667	8.30525	4.95625	2.57001
-8.28702	-1.19611	2.23242	-1.52912	-2.42473
0.596236	-2.72948	-2.11541	-1.63197	-4.22453
-7.78309	-1.732	-1.13303	-4.78223	-2.65205
2.06779	5.34748	-0.476864	-6.13175	-2.43233
	0.45988	-3.66382	-9.73931	-2.67752
	-10.4236	-11.0589	-15.5534	-7.36557
-1.00706	-3.18668	-5.12291	-11.8301	-10.1057
-8.62128	-4.55737	-4.97343	-13.4419	-18.385
5.74011	8.55183	5.49749	2.35456	6.12758
	1.44851	20.178	3.26722	2.61194
3.50041	1.91951	-1.45882	-6.61515	3.68523
-0.710263	3.26676	3.36741	-0.729043	13.0288
0.400336	6.79606	0.58553	-6.66407	8.70335
-5.47431	-40.5051	-25.342	-35.9566	-53.4076
	-28.0783	-18.6669	-23.115	-13.7915
-5.26021	1.17287	0.70037	-0.800352	3.31388
-1.71197	5.93183	4.99974	5.23174	10.1032
-2.97427	9.9505	8.1803	7.65808	11.6167
-2.68567	9.29194	4.94376	9.06752	14.8226
-2.43389	-2.78063	-1.15236	6.42287	15.326
1.51234	9.16871	6.7988	14.205	19.3338
5.96159	6.83032	8.05375	12.6527	19.0616
3.69834	-1.35094	-0.00703991	5.4393	6.59804
1.67868	2.59183	2.2448	9.57151	7.29321
3.8337	9.18811	7.42783	11.0038	10.2689
-5.65243	-4.69331	-21.7033	-8.41554	-9.46212
	-13.715	-8.55994	-2.84561	-8.58178
0.60712	-1.05097	2.21782	0.21629	-1.85764
5.67615	1.33766	0.179684	6.09578	6.47489
	-4.87869	-8.06705	-5.06055	0.768692
2.85315	7.14397	5.9286	13.3086	12.9503
	6.14916	5.14118	13.8633	17.0894
2.36143	7.71164	5.51556	11.022	4.0356
	3.19351	-0.107538	3.59238	-1.47808
	4.85708	4.75994	9.28234	9.08945
8.2958	10.9511	12.2587	19.5203	11.0807
	-8.63736	-4.28486	5.93542	9.15988
-5.03035	-4.08225	-2.01121	-4.89818	-4.6679
	-7.80079	-3.68994	8.50829	7.068
-1.94857	5.89148	3.3684	9.74194	0.754606
-3.09579	3.06286	1.32531	5.91599	3.00373
2.89458	6.81323	1.83712	7.04634	4.92895
15.1109	7.88523	5.72947	13.9426	10.7519
7.44781	6.51148	9.69167	18.4567	17.7695
	-20.1046	-13.5676	-6.38521	1.82696
3.3501	6.70258	4.93797	7.95777	6.75136
	1.90959	3.9259	16.0731	7.04165
6.85984	7.00459	8.25426	8.3668	-3.96629
3.70993	1.39733	0.501962	-4.77674
-1.51332	3.78979	1.06788	12.3694	7.068
2.45274	11.7261	8.20545	15.5518	4.90361
	1.74979	1.83066	10.5481	-1.12657
	-8.59133	-20.2404	-27.9663	-28.104
	3.28199	1.67148	11.8217	16.328
6.39901	3.11654	1.14765	9.69005	12.5016
-7.2247	-2.47718	-4.18179	-3.60952	-7.30116
-0.997225	1.45851	0.861504	7.96204	0.0571024
-4.31603	3.45992	1.65576	3.99523	2.30943
	4.36593	2.76184	10.6671	10.5339
	2.16034	1.08722	6.44464	13.0636
-0.744492	-2.37588	-2.8311	-3.19231	-0.509618
2.13886	12.9678	11.9145	20.8567	13.1437
-7.90806	-2.59182	-6.00013	-4.00997	-2.11443
1.48929	9.75932	11.102	1.9107	2.10685
	-1.01481	-3.88965	8.4338	10.8508
5.51565	-2.55975	-0.107791	-3.74182	-2.58339
-8.79571	-5.35119	-6.61008	-3.42263	-5.60936
	-7.28197	-6.1866	1.14079	3.15227
-7.55466	6.73816	3.54985	4.11352	-2.80523
	-2.0582	-3.49726	-0.562333	-6.50589
-0.796449	-2.39726	-1.8648	1.91608	13.3041
	-4.57538	-1.6949	6.79222	18.8059
	3.91792	5.07086	13.4709	11.4338
-9.95454	-1.05722	1.59262	7.59306	-5.3839
3.85397	12.177	9.3345	10.9903	3.7417
12.5455	2.49811	-1.27304	6.12743	-4.52366
1.65769	-9.47016	1.65275	-7.6633	-8.26507
	8.79349	10.7811	9.9928	3.1991
	6.08638	8.22431	15.2878	17.1618
12.7079	5.11498	4.64888	8.97252	17.7119
14.8551	6.93032	13.1439	19.4666	12.2826
3.73382	6.42971	5.34363	7.37022	3.58047
11.7545	-4.9316	-2.4718	-4.05231	-4.81013
	-4.55206	-1.65379	-8.61903	-18.5117
	-3.08091	-4.04748	-0.00268286	6.38346
-2.51038	-0.387641	-4.02465	1.21594	5.88755
	4.62223	7.23343	13.6247	14.2347
	3.37513	1.82229	12.1054	24.6332
-1.6502	9.30584	6.36416	12.5527	23.6312
3.68872	9.01558	8.34506	11.2955	15.9899
	0.899692	-0.795459	8.02967	22.8567
4.19393	-1.83394	-1.46961	6.75146	13.7328
7.39449	0.582679	1.86494	10.4477	19.8205
1.05916	1.70905	0.985519	7.86951	13.7567
	4.06319	1.23367	9.46282	15.9184
	1.61432	-0.125329	5.67394	13.3749
	-4.21709	-1.83606	7.03264	14.58
-5.72813	2.1122	5.58672	16.1997	17.9442
	2.41108	6.79865	11.9353
	-2.68143	-0.185545	-12.5207	-12.6302
	1.47109	3.23245	-5.48862	-0.559608
	-6.87201	-5.80406	-4.22498	-6.9468
	-1.98659	-0.452783	4.97117
	1.60505	3.55481	6.97611	16.255
-0.788447	7.9074	5.23545	12.0231	20.9554
-1.13976	-7.13869	-4.84092	-1.72867	-5.8526
	-2.25065	-2.59321	-4.25384	-7.60951
	-3.54461	-1.50918	-9.86434
	-13.9405	-11.0231	-0.882079
	3.25006	-1.68946	-10.2585	7.46889
	0.901849	0.851949	-6.21366
	-0.23195	0.797767	-2.70935	-3.48949
	5.2687	5.10557	1.6336	-9.25335
	-1.22246	-3.49752	-6.2943	-7.15529
-5.90319	-1.86294	-0.969406	-2.73025	-5.96298
	7.73706	8.38657	6.38209	4.15166
	-2.8456	-3.81995	-5.21748	-8.89182
	2.1932	4.51006	-2.15315	-6.20163
	-3.19286	-1.03205	-1.6477	-2.89483
	7.90182	7.41987	6.76487	4.7423
	1.4108	-6.32057	-4.22543	5.25907
	1.03039	-1.13946	1.56478	-0.0351297
	2.56579	-1.79461	0.653756	-3.84033
	2.37868	2.03921	1.89962	-1.9786
	6.66126	4.41942	9.80491	4.76396
	1.26651	2.99737	6.50871	5.8382
	8.15666	1.98393	3.76679	-0.0351297
	-25.4167	-10.6364	-7.90204	-0.0351297
	-1.68176	-4.60453	-4.29944
	4.51611	-2.80274	-14.053
	1.54993	1.76433	-3.09653	-5.07781
	4.07832	4.29816	5.77992	-0.731948
	-14.6612	-9.43078	-5.70882	-2.07316
	4.33472	1.925	7.2119
	1.51773	0.723489	6.2366	1.91797
	6.0386	0.202333	3.57002	4.87518
	6.90247	5.40287	4.9286	5.9394
	-9.92565	3.49191	6.96348
	0.770648	-4.1602	-9.89697	-1.72921
	0.531895	-2.64649	-4.03012	-2.7351
	-1.52069	-2.33932	-2.32054	-3.82976
	1.63849	0.306346	4.07383
	-1.86746	-2.17656	1.06035	-3.53678
	-1.20799	2.73945	4.49677	-0.930068
	-36.4198	-20.6688	-14.6782
	-1.96851	-5.41769	-8.44034
	1.64152	0.762931	2.60543	1.33537
	0.454616	3.30034	-1.62635	-4.66225
	1.5638	-0.3297	-2.5248	-3.99978
	0.210003	1.58647	-9.1035
	0.940323	-3.20415	-12.8612	-3.82976
	0.885512	-5.4784	-10.132
	-2.23275	-7.15696	-13.7473	-13.5703
	1.80463	-1.70449	0.389083	-2.26315
	-0.880769	-2.34195	0.107181	-4.35143
	2.16397	-1.38281	-0.186096	-3.84005
	4.76602	2.85398	-3.87284	-9.1021
	4.658	1.0799	2.15952
	1.59924	2.76221	1.18833
0.18865	7.40048	8.18517	1.71152
	-4.88776	-6.8758	-7.05089
	1.27162	0.581486	-5.67224
	0.38856	-3.58536	0.767906
	5.49532	5.25295	3.87899	-1.4891
	4.2528	4.46845	2.58937	-3.9612
	-1.72794	-5.53994	-4.61722	-3.9037
	3.16556	3.57936	5.0822	-1.62993
	0.518583	0.842693
	1.82411	6.10941	4.39058
	-1.51498	-1.12521	-4.34281	-0.183118
	3.05728	-2.37318	11.184
	3.64256	-0.827189	0.350561	-2.63259
	1.00967	-2.53774	0.814963	4.29529
	-1.64018	-2.86463	-1.77969	-6.58091
	1.41241	-0.769422	-4.29957	-9.82027
	2.61322	3.57299	-0.842258	-8.05682
	1.72388	-2.12203	-5.28501	-10.7524
	-4.56063	-7.29539	-9.04749
	-3.66975	-8.13942	-11.7253	-10.9924
	8.68612	5.6332	-0.0946169
	-1.00361	-2.83901	-4.54684
-3.47107	2.3058	2.91028	2.94721	3.37409
	-4.83258	-7.94571	-10.1988	-20.3262
	-3.70548	-2.88891	-5.06393
	5.94391	25.0783	18.6716	0.415328
	-2.00354	-2.35957	7.06471	4.79122
5.65075	6.46085	0.528919	4.73835	-0.997599
10.428	3.36223	5.10184	3.9747	1.66303
0.457846	0.572984	-0.557591	5.542	6.43997
	-18.0083	-6.13841	-1.3756	0.332986
	2.02479	2.18326	0.108198	8.02249
	5.14827	7.03453	10.3205	8.61468
	8.99073	7.18648	11.8146	8.00923
	1.68619	2.69417	5.21604	3.12527
	-0.635774	-3.39262	-2.72914	0.556934
	0.392353	0.339087	-13.4787	-36.5592
	-0.854418	-2.31186	-2.51946
	1.13643	5.43698	5.21552	9.95827
	-0.286957	0.759223	3.79824	10.968
	-6.53071	-18.9506	-17.5217	-16.6854
-1.79562	-1.62657	3.89976	10.5145	9.51743
-6.84848	0.545043	10.4638	17.7015	16.8216
1.65243	3.94399	12.6011	23.2997	31.7456
	-4.17951	1.92668	11.3673	20.6442
	6.77838	7.51113	6.96869	11.4355
-1.21583	-10.9581	-7.62136	3.93489	7.62386
	5.15362	4.33443	17.2448	23.9113
2.78476	2.99973	10.2648	6.15072	8.43696
-3.08462	-5.74118	-2.63472	-0.287455	4.46376
-11.9263	-6.32599	-5.38815	-3.56046	0.233288
	1.67506	-2.32564	-1.83093	5.57807
	-4.47026	-4.02787	-2.46129	2.01586
-6.81235	0.588393	-5.13014	-2.47277	-4.53692
-2.31959	1.45456	-4.02236	-2.47245	-3.39989
	-3.80201	-5.17895	-6.89603	-6.1583
-1.20503	2.06752	-1.18428	-2.22567	0.157101
	1.94746	1.93836	1.8537	9.3603
-0.150704	-20.9933	1.37823	1.832	-2.67172
6.80922	-5.47489	-3.50112	2.79772	7.88846
	-0.422237	-4.28612	-4.60058	-0.755802
	3.82404	-0.0182446	-0.0577467	3.2976
-6.25047	1.38852	-0.0658238	2.40726	8.37408
-5.32232	-1.18648	-2.28252	0.460399	0.0474926
-5.55954	7.36256	3.91663	2.9994	-0.664065
	2.22605	1.43579	2.0245	-0.850181
4.22155	5.46185	4.40621	2.73953	1.02499
-13.5075	-16.2878	-5.58708	-2.02536	-2.4013
4.19887	3.15334	-3.2997	-6.18816	-8.96523
	-5.96554	-4.25572	-3.54853	-2.13635
	0.176562	-2.36675	-2.4139	3.41949
-5.37548	2.2764	-1.14872	-1.99928	-2.00809
2.05208	-16.3257	27.6221	7.70087	1.06664
5.56328	3.0122	13.2915	7.45457	-2.81384
-5.31078	0.770495	0.734985	-0.333606	-3.15909
	-7.17878	0.966001	1.33616	0.419676
-0.731031	0.461519	-2.64234	0.993891	2.84824
	1.59699	6.71177	5.06021	0.856281
0.510403	3.88228	0.0338697	0.246389	-1.13701
0.544979	5.54898	3.58391	4.57183	4.58192
-0.938662	4.62482	3.42963	4.37029	4.31577
	-7.50293	-5.3242	-3.54876	0.158362
	1.34655	-0.715467	-3.49464	1.20755
8.47542	10.0232	8.05802	6.2012	1.87083
4.9892	6.18306	4.81719	3.34965	2.60153
	-2.32529	-1.85919	-3.1982	-4.37725
7.70261	8.47706	5.32249	1.2309	-5.80404
	2.97833	1.42665	0.833425	0.904968
16.1886	5.28575	1.43212	0.321572	-1.94888
	3.78846	-3.02104	-2.74817	-6.16634
-2.37418	-1.72044	-0.670984	0.857206	-0.510198
	-0.18389	1.09284	-0.569058	-4.09747
-3.02741	-4.61449	-6.08492	-3.33306	-7.27903
	-7.09815	-9.44313	-14.4078	-14.2609
-5.00203	-3.76826	-5.4211	-1.90344	-1.58648
2.61628	-3.95357	-2.71852	-4.55051	-7.81764
	3.62778	-1.12901	-1.39702	-1.88234
1.62157	2.98227	5.4949	5.30466	-2.76052
	-15.3992	-11.5105	-11.4204	-9.72314
5.10048	-3.01154	-0.149576	1.21693	-1.62492
11.9658	11.7221	9.45566	6.70128	5.87706
	4.88108	0.334297	-0.680759	-3.53894
4.80974	1.69014	4.54401	4.18032	2.79137
4.59415	6.10527	5.75305	0.490015	0.100081
0.736893	4.63114	3.29158	2.40853	3.01932
1.04858	0.90926	-0.814057	-2.74716	-5.00761
-3.60811	3.04253	-0.234216	1.17713	0.238555
7.92516	4.04438	1.61078	1.19233	1.59973
-3.4392	2.73082	2.76203	4.3912	-1.05585
	-6.50139	-3.57287	-3.51153
2.54676	5.80079	2.62315	1.78983	0.107076
3.20531	1.45992	0.76025	1.20312	1.85801
	1.46937	-0.855717	-1.02793	-0.133933
	4.62616	2.10969	2.1152	-0.848318
4.07943	2.60629	1.75441	3.90607	1.97887
	-1.37319	-1.37028	-0.651288	-0.120366
2.98385	-1.14659	-5.54084	-4.69929	-1.02302
	4.28566	4.0595	3.75019	3.72468
	-1.83599	-3.36986	-3.1477	-0.0939455
-5.95178	0.653359	-0.751591	0.204788	-2.9535
-2.17767	1.94482	-0.0129913	-0.877494	1.88802
-16.3212	-6.40866	-4.01531	-4.42577	0.865213
-8.91699	1.07565	13.8229	7.2545	7.97407
	-1.3013	-1.80276	-2.52978	0.869288
	1.97668	-1.26032	-0.264533	-4.16261
-11.2865	-9.00118	-6.52231	-2.88217	-7.2605
11.9892	6.08707	9.71549	9.80668	3.84809
8.18794	6.25054	0.165891	3.13732	-1.43473
-2.11883	-0.586322	-2.69063	-2.89197	-3.78069
	1.61917	-0.391948	-2.83281	-3.58176
		-3.89634	-1.99178	2.76367
	3.81582	-0.0580986	-1.98039	-7.87874
	1.03849	1.89618	4.25568	0.310382
	-1.50399	-2.05059	-2.98507	-4.91115
	7.5949	4.75177	2.2777	-0.725238
12.744	1.55109	-9.99496	-16.0027	-23.5674
-0.0232399	0.788155	-2.3217	-0.745943	8.22673
	-3.4854	4.22804	4.26956	8.33538
	-3.20783	-3.04417	-3.71064	-0.27584
-4.32929	1.51513	3.74561	2.38081	1.51092
-5.65237	-1.03741	-2.88284	-2.03201	-1.06324
-14.7952	-4.47377	1.07493	2.14394	-3.83193
	4.52653	-1.5668	-0.632146	-0.549546
	5.6433	0.977822	3.098	4.48189
			-0.0871712	1.72964
		-6.91264	-5.53573	-3.0786
	8.01543	-3.83414	-7.60823	-11.1479
2.75761	5.59333	3.76087	5.27331	0.722496
2.17235	-0.159263	0.976042	0.567436	-3.90784
	5.37749	5.3081	6.96401	10.5711
1.17701	1.50061	1.5832	0.71221	3.22804
-9.39841	-2.35589	-2.75821	1.96923	4.6879
8.55046	-2.04362	-1.98068	7.04575	14.4172
1.51039	-13.9556	-4.92	4.03357	14.4242
	5.69057	1.83204	17.5937	48.1223
4.57816	-26.9592	2.8591	-2.56215	-15.9616
5.80967	9.63291	7.08099	2.68155	5.85548
-7.05014	-1.8241	-7.19026	-7.43157	-3.54232
	-1.88494	0.38183	0.308718	-0.652199
			-2.83819	-3.13154
	-5.29057	-6.30146	-4.18874	-2.10109
0.0847632	0.18969	14.0929	15.5123	12.4292
	-2.73434	-2.15407	-2.89922	-0.977423
3.57705	-7.61526	-4.82094	1.74887	6.18354
	1.93677	-0.179578	-3.35431	-8.53716
0.0643622	-2.75285	-1.88158	-2.85236	-8.9833
-1.55673	-14.4652	-6.28897	-6.63997	-12.0844
-4.49305	-4.43	-4.25384	-4.88808	-11.272
	-8.77938	-5.58955	-2.80089	-11.1176
	-5.31741	-8.63932	-3.05091	-10.985
	5.1466	1.42545	1.62795	-7.79583
7.31006	1.17335	2.10329	-0.829779	-12.2165
-7.85583	-3.2239	-7.54207	-6.1918	-8.53969
	-19.4692	-24.8166	-34.6669	-37.9746
	-10.7005	1.56589	-1.10492	6.6942
	7.53055	1.79071	1.44499	2.12831
2.86008	1.54919	-0.452473	-0.371329	-1.09208
17.0116	12.924	10.3368	8.54057	9.47371
	-2.58413	-1.99819	-1.38329	5.34036
		9.43994	1.90177	-0.355815
8.87323	7.12854	0.442097	-1.67059	-13.8618
	-2.23605	-4.87838	-2.99317	-13.136
	2.84839	1.79829	-0.439449	-13.7566
10.8582	6.62591	9.74593	7.35655	-17.5475
	7.08924	3.52351	4.76559	-5.09296
-8.90794	-3.89399	-6.13121	-7.94305	-19.3154
3.46698	0.639489	-2.12064	-1.27126	-12.7066
-2.28099	10.9327	0.963338	-3.84156	-19.0423
	0.547721	1.66201	-2.022	-13.0305
1.84889	1.89601	-0.798988	1.1303	-2.16603
	-0.596916	-1.71511	-2.48179	-16.9205
	-0.118545	-1.06238	-2.63605	-14.3218
-6.51956	8.14294	-0.0363135	-1.30544	-16.0767
0.85317	1.04492	2.34442	0.518013	-13.9565
	-6.08951	-4.39246	0.371416	-12.4559
0.53843	9.27835	17.8567	5.23061	-12.5673
	5.64512	5.77849	4.42122	-7.49438
	-3.24137	-9.21928	-11.6282	-21.5063
-13.409	-4.38917	-4.00382	-5.65258	-0.960085
	-3.54608	-5.42718	-1.94751	-2.87989
2.9692	-3.49342	-3.36804	-0.47805	-5.92776
	-7.87099	-6.80438	-7.84014	-17.921
	-4.06978	-4.58162	-6.07367	-16.174
	-3.55179	-5.87359	-2.9433	-8.02487
	8.80163	5.96881	0.510378	-9.66604
	-3.97442	-0.735861	0.775438	-2.83602
	1.81132	0.891154	1.61768	-4.15498
	15.0776	13.9188	7.74169	-10.177
17.2686	12.2713	5.86617	1.98518	-6.07206
-3.56348	6.99468	2.15803	1.69926	0.481029
	-2.71941	-7.21425	-7.37371	12.3162
	-5.28872	-3.91739	-2.76985	3.85942
	-1.97009	-0.49546	-1.06549	-3.19509
10.508	8.82874	5.75764	3.16044	0.778623
3.44612	0.686794	-1.51826	-1.17169	-4.56375
1.02833	-0.892535	0.88379	2.65649	2.38387
	-4.07529	-0.231052	3.54046	-0.635913
	-0.852149	0.566878	1.99395	-3.11862
	-4.76242	-4.67688	-1.70728	-3.67161
-11.0357	-1.58837	-4.31208	-2.10506	-12.0771
-2.86925	2.06152	2.75722	2.81672	-5.72228
1.51594	-5.40269	-8.64236	-4.91953	-4.23752
	-9.29507	-5.35606	-7.01604	5.25402
	6.89893	2.66805	4.22749	22.6666
-2.58037	-4.08148	-5.29731	-11.4017	-15.5061
-5.76167	3.40664	4.44555	4.59141	4.64744
	4.94772	2.01115	1.75244	-2.49501
5.23954	-4.73707	-4.7476	-0.907331	6.53402
	-6.37757	-2.8479	-1.46589	-1.76724
	-1.79365	-1.66728	-0.718596	1.95438
	-5.53295	-3.58557	-0.757205	6.87327
	-7.87244	-4.47038	-1.44859	4.19771
	0.61287	2.22426	4.13929	8.75394
	0.817685	7.81994	3.16197	7.47968
	-2.75559	-6.18273	-0.721412	3.69227
-4.61536	2.42482	-1.21668	-1.03133	7.36148
0.0705227	4.71234	3.96873	2.71542	18.5447
-10.9759	-3.52394	-3.10889	-0.661727	14.8138
	-11.1293	-6.5817	-3.21845	9.74893
1.33913	-2.20569	-15.0745	-20.46	-23.2106
-2.04567	-0.588331	-0.802107	1.84271	11.9479
0.632483	1.67176	5.40882	6.18236	12.257
1.59077	-2.62368	3.31823	4.26517	6.49761
-1.9309	-4.58911	-0.982324	0.0812572	3.26996
	1.45416	-2.05803	-1.3679	6.5309
	-2.47411	2.35189	0.549324	2.17064
	1.40305	3.20025	0.595255	2.14526
	1.74467	-1.83444	-0.922814	6.0453
18.4572	12.5007	26.3635	35.237	35.2825
-7.03516	-9.92903	-6.62437	-2.22188	21.5623
	-6.56768	-7.83181	-2.56763	18.0249
	15.7988	8.25801	6.89549	18.0566
-7.55091	6.92784	3.07287	2.01545	8.13798
	0.87162	-3.88335	-0.222194	2.60472
	4.10767	2.31247	-1.24497	9.29955
	2.08153	2.11617	2.84014	4.86119
	8.31477	7.42431	7.05539	11.089
0.508095	-4.29005	-4.58252	-2.62166	2.77344
0.527526	4.84019	1.67932	1.38161	4.27342
-0.133813	7.63966	2.75524	2.68893	8.98
	10.96	11.4628	7.74278	7.58626
	8.25639	6.34113	4.23256	14.9262
2.68842	-4.98201	-2.85836	-0.752841	11.6831
-2.03	-0.609473	1.30496	0.699318	16.3754
	0.394944	-2.25467	0.617552	14.1063
	-0.287331	-0.824441	3.22846	10.7288
	12.5381	22.9825	11.3905	8.82956
	2.6741	3.86607	1.58252	5.27361
1.91427	-5.09301	-2.28092	0.368085	6.90672
	-3.35368	-2.13181	2.61313	12.5157
	9.06473	7.25234	4.59755	2.26651
-17.7653	-5.23042	6.22915	4.92061	12.9814
	2.3794	-0.331471	2.25052	4.56269
	7.07279	4.09018	4.15404	8.72053
	-5.19029	-4.08794	0.411125	10.6675
-1.22023	-2.16955	-4.6708	-5.28791	-1.43337
-1.48713	-1.24581	0.232005	7.90475	19.9454
0.57291	-20.0967	-9.84805	-9.66718	-5.16223
-0.571888	2.53907	3.39369	3.94475	0.478817
	2.4023	-2.85196	6.14152	6.87861
-6.87185	-4.17542	-3.69252	2.00213	1.90536
	-5.71489	2.74344	3.47494	1.48054
	-2.31155	1.2176	-0.0556248	0.983901
5.26207	5.17399	0.467615	1.13708	1.0136
	2.27275	1.59961	0.729298	0.624714
	2.9556	5.77717	5.33245	3.36188
	-2.04225	-0.930958	5.60884	7.30651
	2.2592	4.90596	4.67189	3.63771
	3.69076	4.59726	2.24591	-0.78118
-1.47622	1.53238	5.30508	2.70435	-3.61953
4.22337	12.5541	7.87446	-0.304028	1.24796
1.91175	4.14918	5.80638	5.1602	4.45442
-1.98495	1.89527	5.17649	3.56919	3.49066
1.3779	11.9943	13.6026	6.98933	-1.78301
	-0.577162	2.39227	3.93618	-1.11949
-2.66131	1.06358	3.50792	3.07167	-0.566583
-3.44509	8.07011	7.26231	7.60462	3.27148
	0.158017	3.16054	1.89601	-4.80194
4.46732	3.84631	3.76368	-0.73932	-0.45484
-2.68694	-5.58082	-3.86165	-2.54353	-4.93188
	-4.15366	-7.60082	-3.32529	0.510184
5.58498	-0.251097	-2.10857	15.2844	31.3538
0.885789	-4.02444	-7.51071	-9.11058	-7.54809
2.13528	4.42056	-0.597743	1.06929
2.54351	-5.59325	-5.41294	-3.43799	-1.49705
	0.184367	-3.10154	-0.692894	-1.96518
3.39988	4.3031	7.37449	3.33865	-2.87609
0.571403	4.21107	10.152	8.80983	6.28808
-7.83682	-5.1543	-2.82973	0.742356	0.603814
2.82583	6.52176	12.6807	13.1076	6.40914
2.08219	5.94674	10.1632	9.11134	-1.21076
0.185284	-4.18123	5.10558	1.64327	4.8929
	-2.479	0.35077	0.620829	-1.91707
2.39756	-0.0229079	0.859204	-0.728928	-5.2237
	-1.41099	-2.72644	-1.31675	4.3619
-9.80387	-2.69609	0.623703	3.38173	2.33913
	3.07385	1.27066	17.5893	-5.70585
0.733248	0.235923	1.95674	-1.89496	4.12983
0.602138	11.0483	11.3252	11.6114	3.0065
2.37097	3.10324	0.808195	2.60203	4.79696
2.83185	-1.14687	-4.05826	-3.04612	4.30141
	7.34	9.94043	5.26018	6.87684
	-4.44408	-6.451	-2.82192	-7.58538
-1.03955	2.71607	-0.340634	0.554716	-0.317834
5.74849	-1.47185	-2.30099
-5.94394	-3.38556	-7.76309	-15.2189
6.91173	-0.324914	-2.28975	0.323878	5.89096
3.96684	-4.71832	-7.36286	-3.92306	-1.13431
13.5472	10.5816	12.2818	3.53521	1.21803
-3.38198	0.267507	0.0347199	0.16338	0.193262
-10.8107	-0.766288	18.2097	8.81093	-1.43839
2.25037	1.4043	-9.66409	-6.49161	-8.33247
	-3.12102	1.09531	0.944802	2.35863
1.45514	3.67502	6.64349	5.55508	3.57482
3.19495	0.861058	3.59764	5.09513	8.90027
-4.15052	1.98144	-2.00927	-3.85374	-2.6022
	7.71143	5.57405	5.98131	0.206762
	-0.157399	-0.634456	1.75398	-1.36064
6.43423	6.05594	1.67561	2.27122	-0.0892055
4.52419	-3.34979	2.50439	2.02465	-5.14797
-5.30676	-2.20674	-0.338603	-1.06902	-4.34612
2.73424	-0.739914	-2.69047	-1.02339	-5.38476
2.71514	2.31827	1.17925	3.65472	-4.28861
	-11.5125	3.08152	3.03747	3.89135
4.23431	-1.22974	-3.50211	-0.559025	0.187071
-5.1112	-6.76867	-10.6399	-11.4548	-6.45994
0.54474	-3.26559	-5.68165	-5.55879	1.24808
	-3.95361	-7.53029	-15.8799	-24.1421
1.1422	-3.47634	-8.73906	-20.0378
-16.6027	-9.53381	-3.65737	-0.95166	2.64269
-1.0163	-3.58054	-4.15029	-3.51533	-4.16616
	-5.14601	-7.3982	-4.98395	2.56229
2.83657	5.47991	3.74118	-0.344656	-0.240724
	4.92505	-0.678227	-2.45695	-2.60114
	-6.79146	-7.95959	-5.41986	-1.50549
	-3.16884	-3.14613	-3.5135	3.13602
1.28593	7.30377	11.3491	7.4993	0.375508
	2.37129	-0.819963	-1.93628	-4.35442
	5.63867	6.50818	4.32229	6.08981
	-0.326795	-3.11356	-2.53297	-2.29312
-4.42401	1.6689	3.45157	1.61636	-2.49872
4.97049	3.59166	4.2872	3.89063	1.85104
	3.12588	4.01249	6.00515	4.35715
	2.57959	0.776098	0.608115	-0.787531
	-3.67805	1.49019	2.00484	1.95604
-0.530583	2.49566	-0.556705	-3.4804	-1.7219
1.27805	0.477775	-2.28938	-2.2894	-6.18204
5.93083	0.220648	-2.88488	-0.431564	9.82505
1.56269	0.142796	-0.870809	-2.85998	-1.76175
6.97267	-10.2657	-14.3795	-29.6221
-7.90293	-7.66704	-3.63187	-8.28624	-3.04195
-3.1852	-2.45459	-3.68843	-2.73218	2.71383
10.267	1.47638	5.77573	4.73821	4.64551
7.22096	0.768316	-2.99589	-1.22776	-0.961349
	-0.56762	-1.01167	-0.860595	3.58022
	0.397481	4.46001	3.71455	-6.29363
-1.275	-0.857998	-3.3106	5.7004	4.03308
	0.184211	-6.89458	-4.66211	-2.76995
2.89698	2.98788	5.2217	-0.644209	-3.08159
-8.09513	-5.55069	-3.59234	-2.88294	-2.48084
-1.52761	-5.04813	-6.29449	-4.14087	-5.99993
-4.46255	4.28488	-0.190566	-4.23064	-13.9974
	-1.46164	-0.330993	0.242079	0.6704
	2.59089	0.872653	6.76739	14.932
-5.36272	-1.266	-1.60133	6.73092	8.96346
-5.02265	3.70615	0.988539	0.779331	0.533318
-5.22527	-3.39153	1.72608	1.90721	2.68711
	-9.80829	-7.99079	-4.1336	-1.79016
-3.81405	-4.96451	-9.79076	-6.168	-12.4247
4.61189	-0.165711	0.614561	1.81076	-0.627628
3.09315	3.93002	-5.60742	-4.02005	-0.059861
2.03915	-6.14462	-11.9479	-18.0674	-13.3943
-1.1745	-6.4526	-12.5809	-24.9534	-9.56193
-18.0577	-10.1659	-7.73052
-0.854728	6.74234	5.35751	10.4898	17.2915
6.20934	5.20548	4.46406	8.32898	13.7636
	5.19518	1.58263	1.83101	-0.0608607
	-10.8995	-10.2676	-6.67431	-2.4786
	-10.7007	-8.57415	-7.94176	-1.11535
	-3.23571	-4.06316	-3.10668	13.6571
	-0.670363	0.145573	1.56797	19.9794
	-4.61445	-4.4182	1.51214	13.5736
	-0.246202	-1.85351	-1.71251	14.904
	-12.9771	-0.355908	-6.51217	-6.36039
	-1.61592	-0.351743	2.08419	3.23373
0.711535	-6.43845	-5.90488	-8.41949	-9.82866
-5.1258	-49.7258	-29.8242	-21.6688
3.08719	8.71186	5.14472	4.0651	8.25618
-5.74447	2.62471	-3.19925	-11.0218	-32.5224
13.3312	4.79978	10.5976	10.5166	16.093
	2.1594	1.44466	6.14951	13.515
1.51101	0.695476	-1.18055	3.07529	4.51147
	5.79188	5.49486	2.87226	11.6116
-2.33369	-4.26488	-2.33247	-6.411	-6.28044
	-1.97581	-14.9547	-7.72722	-14.9771
	-6.59149	-6.17629	-1.41777	-7.99674
-1.4857	-1.79333	-3.45562	-5.87483	-3.78908
	5.15407	4.32587	4.34982	9.29493
-8.91298	-8.34989	-1.57738	-3.15812	5.38465
11.8018	5.46767	6.98254	5.73246	16.5486
	5.10434	0.478942	-2.30991	5.28233
	5.2116	5.41542	4.13627	6.93362
	1.27454	1.36295	0.0655904	-10.9515
-5.93452	5.09664	4.40376	-4.37598	-8.74706
	-5.81877	-7.36027	-16.4456	-44.9288
0.883231	3.71821	4.70023	-1.28679	-7.84663
	-0.19432	2.75722	6.62732	3.2989
	5.39517	10.2829	15.2454	18.7945
	0.108709	1.47765	10.6244	16.0115
-1.99112	1.68693	1.99201	4.54728	7.16135
	1.96278	0.503234	5.58261	0.61682
	-1.78189	-5.48272	-2.91661	-13.4679
	11.5494	7.28751	0.512489	-19.469
	2.47495	2.25595	-3.19097	-13.2143
	-5.07364	-3.99059	-1.82523	-16.4546
	-3.11482	1.0288	1.35114	1.43677
2.94761	0.859392	2.19243	0.714535	7.56651
-3.20774	-2.77018	-4.78696	-2.8938	11.2944
1.85055	-3.34774	-2.67417	2.3104	12.8907
-1.90811	1.20478	0.463302	0.462612	9.29138
-2.92097	2.76041	2.72229	0.00424606	0.902328
-0.496969	-5.70315	-3.84538	-9.37103	-9.71119
	-2.85566	-3.50589	-6.19388	-17.5289
	0.672467	-1.52078	-3.17348	-18.0727
	1.5317	6.36891	3.88516	-4.79976
-0.800478	5.09231	3.84502	0.698402	0.119249
	3.79752	3.78391	5.97478	6.13982
2.83485	-1.88762	0.246982	-1.80275	1.1151
	-0.493522	-2.95722	6.83042	9.19737
4.71454	3.04779	2.44212	1.06499	6.69533
-22.4423	-14.9875	-12.9547	-11.5877	-13.9816
-8.23847	-4.95065	-1.33262	-1.20246	-13.5433
	-0.770921	-1.28675	-3.50976	-18.4233
	6.7268	5.99255	1.25008	-14.8651
8.849	5.38891	2.99597	3.6124	-2.5623
	-5.70724	-5.23655	-3.36897	-2.2282
-1.37879	-3.62459	0.0547591	0.567142	13.6999
	2.15376	-1.90309	3.0307	13.7655
	-5.76518	-6.44178	-2.18355	-6.81164
-0.815169	1.95481	1.83146	-3.19543	-12.7745
	-1.27527	-2.73891	-3.88533	-19.7779
-1.1234	1.61983	-0.0672824	-4.55241	-20.0609
-8.46606	-0.287198	-3.68112	-2.38653	-15.8969
	-0.416924	-2.87137	-1.91119	-4.75905
2.03287	3.48548	3.7687	1.00081	-6.64477
13.1569	9.12396	5.44953	0.202275	3.67544
	7.91398	5.19431	12.549	17.3131
2.33317	6.97912	24.3887	13.1252	9.11718
-2.17117	6.24357	9.369	5.43315	1.06183
5.93559	-2.30361	-1.58121	-0.846776	-7.7433
	-0.912207	-0.103025	2.62984	-14.9545
1.19477	-0.723059	-2.47452	-3.95802	-20.2899
	3.80596	7.20025	3.7404	-12.3935
-7.20678	9.8354	8.65551	2.01406	-7.29846
0.99263	1.69884	-4.28745	-3.03895	1.89963
	-2.29911	-2.88188	0.194071	16.5757
	3.11849	-0.461421	-1.51046	2.35938
1.89483	7.26433	7.98051	1.03039	-11.6196
	2.8775	-1.62201	-1.22454	-12.74
	-9.78364	-6.16662	-6.67827	-15.6009
0.18071	6.3008	3.34652	-2.87767	-15.5852
7.35894	5.60971	2.65587	4.07543	-4.47786
0.253835	2.4889	3.59648	1.94229	4.03586
-6.26031	6.13897	4.4399	5.22416	3.95823
	2.39845	10.4756	13.846	16.8018
	4.90443	7.22352	14.9769	24.6154
7.74077	8.36997	7.74634	8.79894	12.6673
-5.31217	-2.71756	-1.13316	-4.37007	-6.56872
	-4.07336	-5.00722	-1.37848	-1.08627
2.25722	-1.63324	-1.01614	-1.71826	-12.8991
	-0.786056	-4.01811	-4.06233	-7.69705
4.07789	2.1261	-1.33855	-3.05265	-3.74516
1.8627	8.84817	0.846816	-3.14318	0.0254372
	-2.55574	-5.36333	-6.3044	8.2236
	-2.39281	-4.97613	-4.6328	4.66914
7.72749	-0.584911	-0.347652	-2.48781	-1.64386
3.31094	7.60697	1.31757	-0.946541	-0.523712
-9.43074	-20.2186	-11.611	-9.18327	-5.02008
5.37718	4.22668	2.71133	0.472243	4.46031
	5.31592	2.3621	2.0282	6.16196
5.03216	3.08524	3.26221	3.46969	10.2609
1.23825	0.625232	-0.193445	8.45109	16.9058
-10.9522	0.53684	-1.68344	11.8105	27.6404
	-5.40172	-20.129	-10.6003	2.59873
	2.64244	6.60433	6.74361	16.6245
	-3.0755	-3.44868	-2.15137	12.191
	-3.77712	-1.19204	-3.36798	16.1644
-7.17596	-8.34851	3.14246	-2.68185	10.98

## Sheet: 2c_randomized
-5.63886	-15.1967	-12.8471	-14.5468	-17.3067
1.45256	0.625569	2.40957	-10.4592	-18.6035
-3.93687	-0.0808387	-2.09765	-7.77635	-4.19872
8.24926	12.0204	11.3644	33.4649	15.5944
1.93447	3.65751	-2.40771	-17.7221	-2.42039
-4.36117	-2.57633	-10.1528	-15.1745	-16.0918
-0.608623	6.49936	1.87066	1.52941	5.66756
4.5934	1.06227	21.767	14.6616	18.7433
4.31999	8.37679	3.59154	9.78384	-8.30957
-2.4099	-10.0627	-13.6577	-21.5055	-31.0257
6.52399	6.68122	29.0897	66.5187	69.7662
-5.31371	-12.7218	-15.387	-16.71	-20.3081
-24.4532	-23.5032	-22.7189	-28.151	-36.4034
0.159185	-35.0244	-26.8288	-22.7056	-18.4272
7.11864	4.89958	8.06144	-1.56741	-2.81343
0.955415	-36.6531	-35.0016	-37.2023	-36.3261
0.638578	18.272	-0.714585	8.94017	5.91628
0.738147	7.97008	-1.15099	1.18012	7.67183
-5.42388	-6.29063	-0.213465	5.28927	10.5774
1.46015	0.535327	34.0645	37.978	56.472
11.2809	21.8339	22.5931	95.1046	99.8081
-0.0885816	4.11403	-10.3239	-11.5657	-20.3358
2.08016	5.18323	-0.971265	-13.4152	-14.5936
-2.56368	-0.846539	3.93056	1.61873	-2.0888
1.23333	5.40533	1.74783	-27.2826	-31.4203
3.91726	10.6445	-21.2759	-33.5271	-27.6296
3.86013	2.7213	5.17729	-15.845	-16.9903
5.58107	16.4516	8.84148	2.42794	-12.1606
-9.10167	-13.8173	-24.2835	-15.9294	-14.5122
2.99673	1.47267	8.90423	-6.84458	-1.67963
-0.242183	2.8976	0.400451	-2.10085	-6.67069
-4.4684	-0.753368	2.5702	2.46084	-0.414821
5.44629	1.50531	2.54604	8.27727	-7.22259
-4.61195	-20.0414	-27.2834	-36.627	-36.4986
2.55258	8.65259	20.8609	12.4971	15.386
0.401162	8.04439	-20.3493	-22.3117	-20.2878
-3.16913	-8.041	-10.9317	-7.3566	-5.63768
-1.94724	-1.3769	13.8948	32.5487	39.377
-2.37279	-0.807396	3.91113	3.10101	0.840389
-2.3317	-1.45429	2.91835	11.2968	-3.68936
-12.6952	3.24681	6.08637	6.18256	48.0737
6.01079	12.1963	13.3452	5.40985	4.1678
4.35583	9.12006	9.33133	6.97265	10.9239
0.946836	-22.6508	-21.2284	-30.3708	-28.6569
4.19844	0.304107	2.91912	16.4674	11.6196
4.30593	-1.48522	-1.10972	2.91127	12.1435
-3.89789	0.780703	-0.82193	4.84127	14.6311
2.32539	28.2094	39.5599	25.2331	15.3437
3.24582	5.18048	-13.4865	-22.4347	-44.2938
-2.5076	39.1675	51.7075	36.6936	39.5364
6.66619	19.4754	25.8252	23.26	-9.36548
-11.0543	-32.9905	-27.0513	-30.1843	-20.2749
-2.91167	-23.8841	-22.6024	-35.253	-52.0938
-2.73493	9.3247	9.56622	-1.77423	-14.6841
-10.853	-13.2333	-20.6653	-22.0785	-30.2279
-3.01629	-33.5762	-36.1993	-30.3104	-32.1047
-0.241135	2.16499	-14.1894	-27.7042	1.3094
-0.336064	-13.8078	-11.4704	-15.5616	-32.094
7.72932	20.2676	36.2925	35.1281	77.9629
-5.65186	-14.3613	-8.53511	-17.587	-20.6373
6.4968	17.9839	31.1816	29.2585	14.35
-4.5551	8.29087	6.02646	14.3011	21.5589
9.54856	12.8306	-15.6253	-12.3915	-17.5362
-3.38767	-8.09882	-10.1416	-15.9609	-21.3736
6.6449	8.92701	13.6764	53.3914	79.545
8.74591	21.2802	23.9628	1.67053	33.0967
-4.50658	-40.86	-40.7529	-45.4609	-48.4188
5.34214	12.4598	15.8952	22.3495	63.0906
-11.1204	-12.7212	-25.138	-31.6388	-29.6628
-9.42086	-14.0214	-5.42649	11.8449	-7.1646
-3.04907	9.99959	20.6418	16.6987	10.2645
-3.31508	14.664	41.9733	95.3388	129.392
-3.75116	2.10229	1.02197	10.2183	-18.4497
-3.16752	-10.044	-23.5126	-31.0345	-44.6492
0.730552	5.43501	-3.65668	-14.8142	-20.3186
6.5406	-18.2423	-3.95112	-7.2797	0.292934
-1.38404	-5.94483	-12.2732	-22.2315	9.89034
-2.20066	-8.90497	-11.7764	-3.63314	12.0298
-1.6137	-17.1296	-21.8799	-28.9908	-26.75
3.12879	-2.43398	-4.65951	-8.00601	-16.3231
1.60525	19.3097	11.8001	1.44923	-3.38982
3.46082	7.19408	6.51307	0.108016	27.9109
-4.37801	-8.57144	10.8966	7.84254	4.0747
-2.95137	6.90332	2.91179	-3.23064	-17.118
0.666031	1.25197	-1.38777	-21.7061	-35.0638
-16.0556	1.68183	5.49604	-21.8496	9.51356
0.459784	-43.4944	-46.55	-57.8934	-65.5496
-0.574885	-7.14525	-15.3496	-10.7992	-13.7128
-2.35786	-16.4663	-8.50398	-14.5812	-20.8621
7.11756	-1.87139	-8.22028	-0.216708	-11.9665
-3.36173	-7.71787	5.11238	-2.59354	-9.31256
13.1778	20.8249	14.6966	83.4702	98.0837
-7.58193	-1.95896	2.89845	8.62898	-2.90149
-6.34223	0.126395	-0.856765	-12.8455	-31.5861
-0.732264	-3.54757	-7.95232	-8.50698	-29.1338
-9.44049	-16.6917	6.32686	10.4021	-8.94447
-0.78208	13.751	-1.68604	-18.9146	-29.0564
-1.7005	2.30778	-3.3748	-29.3798	-23.0062
-3.08154	18.1853	24.8804	51.1461	116.855
0.0101187	-15.8473	-28.3435	-45.2252	-51.79
11.8618	25.5006	27.3818	29.2041	23.6872
4.60869	-7.91742	-19.0348	-22.783	-14.1495
1.13826	7.93109	15.1085	19.4107	-10.4065
4.80881	-18.2514	-12.341	-0.544686	0.949283
-3.27589	-9.32971	-8.83952	-15.0572	-10.6071
-1.86777	-7.16103	0.381218	1.17547	-32.5582
6.29079	-35.4039	-32.5251	-37.1162	-15.3649
4.98922	12.622	10.058	54.99	60.0366
6.9569	20.519	22.0862	11.3707	-20.1083
8.47814	5.76854	6.22976	-19.88	-35.372
3.61063	-0.832112	-8.31884	-3.28764	-3.76664
8.53585	10.2161	2.22	48.6113	47.0039
-0.173061	13.6846	9.3332	-9.83153	-28.0296
-0.932473	8.102	7.76381	-8.78174	-0.4939
-4.02456	10.4068	27.1045	43.4811	80.7353
8.03449	40.7146	19.0757	49.7508	42.0466
-0.237608	15.9063	20.2319	18.1597	27.4574
4.66997	19.7842	76.7768	77.9539	69.1677
0.857426	-8.23592	31.6732	37.1884	32.4664
-6.99407	1.96071	-0.393921	8.98333	10.7459
-4.23885	-4.84066	-8.06524	0.589805	26.2673
-4.32827	-5.95228	-15.3574	-13.5678	-9.05704
-0.900631	-4.63617	-12.2657	-26.6758	-42.5673
-0.473264	1.83057	-8.05596	-13.423	-25.1956
5.29973	5.61304	40.6847	53.2339	68.4738
5.56649	4.66624	0.131941	-10.9719	-21.3521
6.64611	64.0334	56.6981	50.3033	34.0302
-4.35842	5.57149	-0.623052	-2.83876	0.336041
-13.7382	-42.6926	-24.2036	-31.2961	-33.7289
-2.07069	-15.434	-20.1252	-21.3533	-14.1904
-6.61196	-10.8545	21.3667	16.5682	54.9452
-17.9691	-16.5393	-18.9086	-17.2256	-22.0781
-9.07409	-7.5442	-16.0812	-4.09959	2.64403
14.5421	16.291	-6.0121	-4.48646	-6.76461
4.06776	10.0543	6.49732	14.3937	28.3264
-10.2035	-10.1722	-10.008	-13.3199	-3.49445
8.92224	1.49255	-4.76095	9.39369	38.3701
-6.12134	-2.16504	-2.89518	-9.16247	-7.87337
-1.79998	-1.59886	-3.87629	-2.42075	-22.9519
1.46457	8.29046	14.7312	11.4058	2.64139
-2.44228	4.51429	7.8576	22.3387	15.8718
-4.37849	-17.0718	-19.9958	-29.1575	-30.5342
13.4982	4.62583	1.65562	3.62757	28.441
-2.00686	1.91277	-7.45738	-9.55321	-20.1773
10.7186	14.4175	4.4184	1.71485	21.0514
-1.14381	16.5812	7.07783	-2.78716	8.17337
2.27715	-7.49105	-24.9658	-25.6339	-34.488
1.00026	5.3926	8.06408	17.3012	-4.14569
4.71111	6.26084	12.7088	9.89252	17.6207
-7.39407	-1.72516	-8.86289	-9.32081	3.75681
-0.233704	-18.6925	-18.7701	-15.5237	-21.3848
-2.44063	2.4892	4.45558	2.53106	10.085
3.41885	23.1035	18.277	20.3327	37.3202
1.96096	-3.58834	-9.83322	8.81646	1.37348
-5.49246	-4.04947	1.34311	-7.77616	-6.43742
2.17835	0.988531	1.91143	-5.63428	-12.7315
3.33613	-10.1185	12.5823	19.2987	5.85723
0.435418	-9.62901	-5.72787	-13.6906	-11.4434
-17.795	-10.1837	-25.6028	-27.6594	-35.554
6.22567	6.44322	13.6661	7.37534	-11.5899
11.169	12.5992	3.75332	-2.27251	-14.6013
5.71251	4.44243	9.70343	6.60272	-0.793552
7.84177	15.4294	16.8108	8.61871	4.35447
8.77703	-2.98348	-6.44307	-1.75023	-21.6013
3.26311	5.65343	3.19867	-11.2173	-4.80763
-5.56601	-4.97881	-9.65791	-7.83092	-15.3908
-2.54686	5.42303	-5.21344	3.88283	-3.47701
5.2299	3.96671	6.70453	6.35429	32.2721
-0.429701	-34.3569	-36.5292	-32.9861	-39.5853
-0.450364	-0.414677	-10.0791	-9.11032	1.00616
0.361123	11.7858	8.6123	28.674	11.1325
7.38638	12.6457	0.682566	-8.28715	1.94155
1.27549	-33.2328	-42.7462	-49.3012	-53.4895
-11.6108	-9.08125	-8.52613	-7.04129	-17.1859
-3.62935	1.47914	0.0941311	-5.63247	-15.6351
4.82885	10.8	15.7474	17.1301	35.4132
-2.74736	-2.92226	-5.65756	-16.3256	-11.2323
8.82655	14.881	15.0524	16.3431	10.8076
-3.1031	-28.7402	-32.8361	-31.6168	-26.744
-12.0688	-37.2497	-34.1359	-34.6937	-21.9031
10.7113	19.0622	17.2597	45.3832	64.5632
8.83322	24.4074	31.4059	19.5427	20.5137
-7.42743	-4.84849	-6.61227	-0.350333	-4.77351
-17.5838	-13.1007	-16.6087	-12.6236	-16.495
-13.2868	-19.2246	-22.7744	-20.0366	-19.109
-5.50217	-21.286	-23.8352	-31.9242	-30.9757
-2.60968	39.5831	56.7726	61.3441	64.8563
-3.32209	-6.44393	-7.69903	-2.41512	-16.0515
-4.71098	-5.49187	-5.52983	-12.2226	-16.7092
4.52825	-0.46429	-2.09329	-1.5434	-5.81484
5.36178	4.25662	3.95294	9.80805	-0.817649
3.57023	1.17128	-2.91282	-5.79374	-11.3761
3.53545	4.82837	7.69773	-2.87881	-10.7994
-8.60718	-6.46233	-19.8655	-18.9337	-8.58203
-4.78688	-6.94318	-5.84113	-15.0509	-2.35598
-0.51109	-16.8362	-12.925	-13.4378	-3.29464
-7.32145	-14.1213	-16.8461	-22.056	-28.1972
2.18407	7.19791	7.53721	-4.62288	-5.83502
-3.09328	-0.420503	-8.17403	-3.9051	-2.38904
-9.27138	-26.5495	-27.0432	-25.3201	-13.2259
1.19625	1.01426	-0.677491	-2.32747	-12.0047
2.85723	6.35311	5.18591	7.59323	-4.65817
-7.56568	-29.2405	-31.0757	-31.9869	-22.1796
-5.86478	0.908525	0.932673	-7.29601	-7.00939
-3.44691	3.66963	2.38176	5.22153	6.23921
-2.62539	9.25792	10.6492	21.915	5.21011
3.47833	7.71361	8.21653	11.4333	19.6943
11.313	0.840806	5.37164	5.6866	2.42826
-4.23163	15.1097	12.1195	13.3774	27.2403
5.21092	1.56502	-3.14585	-9.41242	-13.1733
-4.1224	-15.0141	-8.64074	-4.83592	-1.75932
-5.83004	-0.791204	-10.1371	-13.4452	3.3949
8.1804	16.6174	18.2508	18.0682	19.0272
-3.16928	-2.99822	-3.38874	9.71272	14.3657
-1.24558	-10.7167	-11.6216	-15.2607	-21.0136
5.752	11.4276	9.37045	13.4986	11.3068
7.75657	15.8846	12.1374	-0.804322	-7.34148
12.7286	7.95911	14.0334	7.68474	0.994718
8.41595	4.6477	7.42266	-2.84848	7.75971
-1.76679	-2.15147	-1.44165	-4.75029	18.695
4.19097	10.9053	9.33193	10.6381	1.98838
-2.91	-7.62836	-7.1585	-4.83596	-0.374402
4.11709	10.9698	12.284	12.9225	1.73437
-3.53872	8.50808	7.67125	2.79467	-14.9985
-11.0463	2.78425	0.107936	6.83173	0.79973
3.49525	-20.7733	-19.2075	-16.6844	-18.2539
3.77184	6.66277	1.47176	1.46128	-13.5221
10.4717	-15.4327	-11.0143	-12.0478	-27.3371
1.29897	0.399682	26.1097	56.4205	54.9837
9.70739	10.094	15.0486	21.366	29.742
7.72028	15.2599	15.8808	34.6684	16.5843
3.47817	-4.01223	-1.42595	-18.8605	-20.389
-5.08002	7.87509	5.5312	-5.26857	-7.99723
3.16482	3.96369	2.50499	-3.55427	11.5002
0.814103	1.84274	5.20682	9.57218	19.2223
-11.4518	-10.346	-14.6587	-18.9209	-25.5771
6.41997	9.13005	9.96825	10.2969	1.30181
4.45645	23.9291	26.9305	18.9777	4.53421
-1.32763	10.9434	14.1672	22.8741	16.2939
3.10659	15.0414	14.8777	15.9655	23.6238
5.24001	-9.15025	-7.77564	-4.99568	-16.6843
-4.7456	-9.37476	-12.0938	-12.7946	5.86468
5.78576	0.696537	-2.13043	-11.8126	-11.0792
-3.94267	6.48287	6.23249	4.15842	8.8444
-0.566475	-3.56876	-5.93796	-9.44648	-8.27108
0.998227	-5.54349	-11.71	-6.44523	-8.59678
-3.44627	-18.2775	-20.2854	-12.6725	5.00853
-5.53204	4.10364	4.03613	4.29381	-17.829
-6.55781	-35.5548	-38.0219	-30.5785	-26.5082
3.49226	3.42068	2.30549	5.30561	6.2272
0.129404	1.6529	3.66326	5.20352	5.80867
-1.03703	-15.2174	-12.0555	-14.3455	-0.282146
5.99974	8.46106	6.46045	11.4436	15.5331
1.05927	12.5152	16.1112	6.51443	2.35894
-0.927937	8.59345	6.59039	15.5387	9.28716
11.7502	16.8786	14.7275	3.76353	7.42183
-2.35597	-2.76642	-5.53916	-0.782922	-6.10893
-13.085	-7.40773	-6.85353	-15.2869	-20.0885
0.57458	3.2019	3.0282	19.9346	20.5541
1.39774	5.72732	6.04285	-0.351188	1.38718
2.98578	23.3898	20.0476	27.3853	33.5954
4.31649	0.251502	-0.828165	1.58905	-1.94079
-4.77237	2.95403	2.60243	-0.616529	-8.58217
-1.76495	-10.9693	-10.8997	-8.40464	-4.72238
-6.93455	-9.74559	-15.362	-5.67101	-1.84068
-9.15723	2.73633	-8.43766	-10.2387	-9.0773
4.20096	5.00789	4.67731	9.38317	2.2001
-0.0466489	-1.83488	-2.37672	11.0045	9.63922
-0.20054	-22.084	-23.5575	-25.6248	-23.5697
-9.62186	-10.5716	-10.872	2.90749	-5.71672
-3.513	-2.26231	-0.987059	-9.77059	-15.3128
-7.06318	1.6427	4.47505	11.4744	5.89143
-3.54261	-2.29926	-7.77231	-12.6801	-15.0732
5.88059	16.4242	15.9191	13.5826	42.0839
-5.36776	1.02764	1.28572	-1.92441	-3.01017
-3.40069	-29.9613	-7.01397	-12.6469	-18.6885
-5.98795	6.77111	5.72259	7.91118	1.941
-7.60939	-15.0016	-13.2325	-18.5878	-19.262
-4.01711	6.89629	2.1865	1.39255	0.615152
-7.98252	8.38098	-7.17043	-5.42885	-1.98963
1.37778	14.5387	13.6866	11.0801	7.69321
8.14879	-0.90398	0.0847706	5.54037	1.09674
-5.5514	0.534609	-0.308143	1.88668	0.633557
0.520368	-7.7314	-10.0223	-17.8308	-21.2672
2.22943	0.769902	6.08161	-27.0483	-16.5916
8.44829	10.8487	3.12624	16.7926	12.5606
-9.44784	-19.2937	-21.3162	-12.2969	-19.5066
-4.9713	-9.97235	-10.9242	-14.4618	-33.2594
7.24615	10.572	6.35334	-0.210824	-1.17316
-9.5228	-10.5917	-13.2587	-17.4653	-13.3291
-6.16555	0.0266257	-9.36408	-13.8243	-13.5359
0.592581	-36.9717	-37.6504	-40.2882	-39.3724
-1.23894	0.547106	-1.7104	-7.77687	-7.17075
4.10714	3.92962	5.98706	3.12077	-22.9086
2.95934	2.6075	-0.861997	0.422696	4.75978
-4.00123	-2.68561	2.17665	-10.6036	3.6847
-7.62389	-11.3618	-5.14248	-0.0489166	9.45414
3.50642	-3.1591	3.54831	-0.119176	-3.37414
5.9715	1.64261	-1.3893	1.22454	-3.26061
-0.81964	-3.97887	-5.84357	-2.62475	-4.38997
1.12638	-7.81055	-4.7807	-2.21534	-1.97499
3.83908	6.78868	12.2047	11.9728	19.2926
-5.78866	-0.970007	7.98342	-5.92841	-5.3873
0.848141	3.07463	6.80546	-5.13351	-6.59029
17.4789	11.5902	7.27303	-3.14918	1.03365
-3.33966	-36.4586	-36.3626	-36.1132	-51.0023
-2.21881	-28.2175	-27.7274	-25.041	-27.8683
2.50366	-1.31641	-2.60646	-7.74659	-2.73062
-2.74966	4.98257	-1.88479	-5.6599	-6.36409
-8.28702	-17.6353	-14.8038	-21.5768	-26.2586
0.596236	-2.38218	-6.4126	-2.6616	2.57212
-7.78309	5.40352	4.33972	-5.96549	0.830963
2.06779	7.51871	10.3929	5.03928	-4.74554
-1.00706	11.2834	25.1069	11.4746	38.1102
-8.62128	-17.5076	-14.6759	-33.5168	-35.8606
5.74011	7.33921	-0.908441	-6.38575	-12.2247
3.50041	1.8458	4.14598	3.57733	1.82318
-0.710263	-10.6365	-4.96839	-7.63581	3.65349
0.400336	8.29351	4.22316	0.402995	-3.11992
-5.47431	3.44069	3.84947	17.6975	27.1398
-5.26021	0.00368557	-26.3297	-33.0266	-25.9484
-1.71197	-6.10293	3.09555	16.697	13.6751
-2.97427	-23.4683	-13.3751	-5.27717	-7.42823
-2.68567	-16.5132	-16.9717	-20.015	-0.447844
-2.43389	26.069	24.8867	40.9451	57.3448
1.51234	-4.6536	-11.4064	-11.2471	-12.5689
5.96159	0.357601	0.0718035	13.9306	7.38036
3.69834	6.54997	1.12272	-2.07677	0.572259
1.67868	7.95801	-9.93386	-31.8785	-36.121
3.8337	-0.557808	-0.480121	13.41	9.30053
-5.65243	-5.81331	-5.08993	-14.7119	-18.1252
0.60712	14.0546	28.8731	26.6915	21.6075
5.67615	5.12893	4.64964	3.65429	10.3354
2.85315	3.41807	11.2305	5.53719	1.24638
2.36143	-32.1706	-32.462	-24.7746	-17.345
8.2958	17.4816	13.5016	7.22774	-0.31287
-5.03035	9.47113	8.86689	10.8018	36.5445
-1.94857	-0.818741	4.92447	11.0282	10.8586
-3.09579	5.3973	4.35536	13.9919	9.46861
2.89458	2.30803	1.35246	9.27632	3.81228
15.1109	18.1594	3.21473	7.53866	1.22052
7.44781	8.35548	7.34343	13.8468	20.2577
3.3501	13.8371	25.0508	13.5468	17.9157
6.85984	30.2322	81.8949	96.6045	85.9667
3.70993	-6.22095	-12.0363	-5.44604	-9.85158
-1.51332	-4.36704	-4.63938	-8.02731	9.47141
2.45274	-2.68282	27.1126	31.2483	23.4898
6.39901	-3.03617	-8.85964	1.4773	-4.5694
-7.2247	-5.1574	6.04729	-3.09666	-5.97867
-0.997225	9.94056	20.6558	38.8307	33.0629
-4.31603	-2.78357	-8.8332	-4.59964	-31.3638
-0.744492	-6.95494	-12.2824	-21.7988	-24.5249
2.13886	7.61625	7.12306	17.2428	19.3336
-7.90806	-8.06509	-13.5788	-20.8384	-13.9576
1.48929	12.3482	2.89415	6.41168	11.6322
5.51565	14.4888	11.6326	3.50913	0.650897
-8.79571	-8.07702	-9.87573	-14.7672	-25.0144
-7.55466	-14.3705	-12.9527	-32.1741	-38.051
-0.796449	-6.41968	-4.06994	-1.28743	16.2642
-9.95454	-7.84501	-5.53106	5.14959	8.85879
3.85397	6.80399	-14.663	-26.6666	4.85955
12.5455	14.7808	20.7671	27.3778	18.1626
1.65769	4.31811	-2.40921	-14.581	-13.1799
12.7079	1.15717	-6.906	15.4622	6.68968
14.8551	4.36334	-1.03475	-5.73953	-11.0148
3.73382	-14.111	-19.3659	-24.6521	-27.0438
11.7545	19.9439	20.7006	23.8252	31.1687
-2.51038	0.485536	-5.18295	3.7442	12.9302
-1.6502	-10.6691	-7.57814	-0.352491	-0.79271
3.68872	-0.201352	-4.64073	-0.464929	0.98197
4.19393	30.2972	65.024	68.8977	56.0653
7.39449	35.0872	31.0153	38.9516	38.7831
1.05916	-0.729085	-4.72422	-12.3207	1.68067
-5.72813	-0.978075	-5.5423	10.3722	6.03396
-0.788447	12.3856	4.49222	11.2277	4.86746
-1.13976	-11.8398	-14.0655	4.08001	11.395
-5.90319	-17.8064	-9.76355	-10.1022	-5.62479
0.18865	8.85795	5.68319	0.728221	-2.97023
-3.47107	-2.94013	-9.65116	-0.349819	-2.38544
5.65075	4.74271	-3.43302	-9.47378	-10.209
10.428	11.7132	17.9247	16.9847	15.2061
0.457846	-2.45106	-5.21937	-8.28919	-6.44562
-1.79562	-3.77383	-5.67876	-1.28013	1.84989
-6.84848	-9.54582	-6.06927	-10.8909	-12.7976
1.65243	-1.29107	5.79247	-6.73098	1.18644
-1.21583	0.584369	-3.69072	-5.29511	-9.74816
2.78476	11.3642	23.6787	19.3914	15.6759
-3.08462	-10.146	-14.8295	-11.6755	-11.7892
-11.9263	0.793393	-7.44919	-8.03744	-4.94979
-6.81235	7.70686	0.638425	5.23493	12.9592
-2.31959	-23.0927	-29.9358	-32.1565	-29.8786
-1.20503	0.0273231	3.00349	7.65018	5.28059
-0.150704	-5.82405	-12.1182	-10.3132	-10.7177
6.80922	3.23488	0.212666	1.28931	-13.0604
-6.25047	-1.49399	-1.78134	1.75413	2.86098
-5.32232	6.68177	-4.22382	-1.16661	-0.894192
-5.55954	2.86927	5.76864	12.8722	40.2581
4.22155	-2.81471	-5.14163	-4.84257	-11.1907
-13.5075	-10.2965	0.0517676	-3.9805	-6.47927
4.19887	18.6705	20.8198	14.0873	8.43527
-5.37548	5.50383	-6.11426	-2.84543	-2.23269
2.05208	-3.23565	-7.19868	-7.36982	-10.4132
5.56328	5.51771	42.4818	45.2846	45.799
-5.31078	-7.37373	-7.50582	-6.27177	-2.7007
-0.731031	-10.199	-9.62643	-13.9969	-9.18435
0.510403	-0.836994	-2.69647	-0.75998	-1.64373
0.544979	-5.88494	1.33419	6.58802	6.59799
-0.938662	-4.34895	-7.77806	-9.26196	-6.47765
8.47542	19.7793	82.286	80.6185	81.2934
4.9892	1.37484	-2.7278	-1.24472	-2.58372
7.70261	11.7442	9.62016	11.1545	3.68147
16.1886	18.6369	17.2967	16.6073	23.1324
-2.37418	-12.2249	-13.1861	-22.9967	-21.7359
-3.02741	0.70682	-2.93747	-0.464307	-4.90685
-5.00203	1.26281	-1.21908	0.286999	0.210934
2.61628	1.38982	-3.50946	0.720323	4.5578
1.62157	-17.0919	-18.3063	-20.3835	-21.3404
5.10048	3.67726	-9.48105	-16.2642	-21.7224
11.9658	2.97488	-0.671598	-7.47681	-7.9134
4.80974	27.3379	17.6818	23.5331	42.5268
4.59415	2.60241	4.4607	7.14322	0.841291
0.736893	-25.4543	14.0239	18.3758	17.7953
1.04858	-21.2587	-33.9986	-41.2231	-46.3593
-3.60811	-7.01754	-17.3014	-12.2879	-12.7725
7.92516	8.80712	-1.62911	-5.54451	-4.41392
-3.4392	-5.89398	-6.98342	-5.3194	-11.9903
2.54676	4.63707	19.1246	-6.48869	-0.0369194
3.20531	4.49267	-3.56952	-4.03557	-3.47611
4.07943	7.25312	8.67912	5.13669	0.679727
2.98385	-3.43297	-25.0185	-26.2402	-24.8061
-5.95178	7.11011	-0.140075	-0.712735	1.92467
-2.17767	0.137672	-1.71893	3.26273	6.71536
-16.3212	-15.0256	-21.4661	-19.5933	-23.4305
-8.91699	2.37388	5.61047	6.13325	11.413
-11.2865	-4.58814	-7.26096	-8.62159	-12.2358
11.9892	17.6711	14.3747	14.1469	12.2471
8.18794	8.91731	-1.86958	-1.77763	-9.00002
-2.11883	-4.94767	-13.1029	-13.7441	-22.5707
12.744	10.2877	7.00563	7.59303	8.27578
-0.0232399	-19.441	-19.9827	-24.6178	-23.9983
-4.32929	-3.8704	-7.40387	-5.70489	-10.8337
-5.65237	-1.37256	-3.42393	-4.20047	-12.3325
-14.7952	-26.5171	-28.555	-28.2603	-22.5148
2.75761	9.59787	8.5316	6.16577	0.141632
2.17235	2.72015	-1.31896	0.631894	8.51005
1.17701	5.52667	0.419212	3.86844	10.3914
-9.39841	-11.4498	-11.8976	-9.65838	-8.09954
8.55046	14.0579	8.0783	2.72918	-5.99103
1.51039	-0.676377	-2.77979	-5.82082	2.12194
4.57816	8.56488	6.20755	9.90539	7.32135
5.80967	11.3382	4.26449	2.78577	1.30572
-7.05014	-0.175945	75.8831	89.8003	89.3984
0.0847632	-13.6295	-14.0806	-12.6533	22.7838
3.57705	57.3874	76.9203	76.1794	100.898
0.0643622	-5.68023	-11.853	-7.29663	-26.5188
-1.55673	-10.2796	-19.9876	-17.0174	-15.9203
-4.49305	-19.1351	-19.3642	-21.463	-41.4825
7.31006	28.95	25.51	29.3001	19.5467
-7.85583	-6.47022	-9.84916	0.6736	-4.83671
2.86008	-0.801189	-0.887108	-3.58382	-5.83104
17.0116	27.2503	26.7197	18.6055	31.9213
8.87323	25.5249	19.576	16.1285	-5.50132
10.8582	8.08199	6.50992	6.18248	-2.9394
-8.90794	-3.14626	1.47415	0.513882	14.4306
3.46698	7.68419	-2.69737	-6.35242	3.44361
-2.28099	-9.74024	-17.2471	-24.2524	-4.91414
1.84889	-6.26366	-4.11987	0.559846	-24.0966
-6.51956	-14.814	-19.1232	-18.2211	-14.6207
0.85317	-11.7623	-2.80522	-3.72047	-13.4967
0.53843	1.7926	4.48261	6.43967	-15.8582
-13.409	-25.6747	-25.1425	-28.4059	-12.3041
2.9692	-25.2848	-12.4223	-11.1481	-17.685
17.2686	14.7673	18.9942	18.5253	1.17745
-3.56348	-20.1489	-21.8344	-19.1959	-4.16034
10.508	2.3407	0.679474	-1.74091	-5.34996
3.44612	-16.5674	-16.8553	-10.5613	1.86881
1.02833	-12.8153	-2.19373	-1.96723	-4.06356
-11.0357	-9.33645	-25.4299	-32.2302	-45.4774
-2.86925	-1.40866	-3.04468	-4.40775	-0.258498
1.51594	6.33514	-3.38524	-2.59254	-19.588
-2.58037	3.39443	4.38825	-18.719	-13.3008
-5.76167	-11.5367	-9.87645	-10.9086	-30.3745
5.23954	5.62911	0.349297	28.6279	62.9626
-4.61536	-5.25805	-5.46864	-9.29306	7.58519
0.0705227	-0.603738	-1.67787	2.68699	15.5266
-10.9759	0.439766	1.8777	-5.29034	-16.1187
1.33913	-1.30688	2.29423	7.73404	-5.02316
-2.04567	-6.70003	-6.26863	-3.41836	0.893103
0.632483	11.2143	4.67757	-4.62576	-19.5596
1.59077	8.17063	5.6126	-6.54008	-12.9012
-1.9309	-36.4832	-37.0744	-37.3057	-42.1038
18.4572	8.14551	2.17658	0.950477	0.245472
-7.03516	-6.44117	-4.07115	-1.15641	-0.475711
-7.55091	-8.33774	-11.3962	-22.7385	-31.4645
0.508095	-1.79166	17.7974	20.0108	38.7575
0.527526	7.75657	9.83988	9.81484	18.4092
-0.133813	-0.0102193	0.196524	9.02894	28.4181
2.68842	54.8096	55.0532	51.1584	27.5678
-2.03	35.3416	42.0354	41.7113	41.8962
1.91427	9.85971	13.7789	17.837	16.9729
-17.7653	-12.4391	-12.9044	-13.1492	-30.057
-1.22023	-11.1928	-12.5567	-10.7627	-14.7978
-1.48713	-6.51472	-5.01358	-4.73031	25.8305
0.57291	-3.3014	-2.31331	12.7794	19.9445
-0.571888	-0.963271	-6.44338	-16.6839	-10.9757
-6.87185	-10.7704	-0.245168	2.74544	1.80002
5.26207	4.22986	8.23747	15.3956	2.46154
-1.47622	-9.18043	-14.1086	-18.3273	-17.4591
4.22337	14.2124	9.01106	5.94623	7.01543
1.91175	3.35658	4.05464	-0.727586	-0.380684
-1.98495	-2.05053	-0.0761685	-0.148256	-7.03547
1.3779	6.63399	5.69404	3.20635	9.45741
-2.66131	-3.16129	-7.91297	-11.9361	-12.7959
-3.44509	-7.25121	-4.50298	-5.39564	27.5219
4.46732	6.39138	14.9849	15.8883	19.8413
-2.68694	-9.36515	-7.65295	-7.3545	-13.8062
5.58498	17.566	18.0954	13.0584	10.925
0.885789	6.36537	-0.702819	5.93557	2.39087
2.13528	-8.20719	-11.563	-16.5815	-23.1186
2.54351	7.83716	0.478565	-9.7544	-19.6407
3.39988	7.9537	19.7649	20.6309	25.7613
0.571403	-2.4778	-11.0251	-12.5092	-13.9106
-7.83682	5.12148	-6.29804	-1.38196	-0.354793
2.82583	-3.156	-3.50833	-12.8115	-6.96545
2.08219	31.6164	33.6782	41.5235	35.2851
0.185284	-4.24451	0.110513	-0.276661	8.35809
2.39756	0.839187	2.87145	-0.260692	-4.48612
-9.80387	-11.2646	-6.60285	-3.61428	-0.317155
0.733248	0.00560085	-7.87994	19.8809	22.8799
0.602138	-3.60925	-4.41103	8.85771	9.88895
2.37097	-0.947284	1.52297	-4.53842	-12.6307
2.83185	-7.09015	-2.19221	-6.99623	-0.519245
-1.03955	-7.52484	-5.43069	2.70088	7.33486
5.74849	-1.62225	2.84116	-20.8799	-23.5468
-5.94394	-9.1012	-12.6606	-12.8642	-15.1599
6.91173	10.9889	9.31631	12.8143	15.2913
3.96684	-0.630983	15.3384	4.42588	-1.43548
13.5472	13.0558	19.7175	7.52522	31.0772
-3.38198	0.374195	4.92818	2.39464	-1.91381
-10.8107	-30.0389	-29.0157	-35.2967	-35.3873
2.25037	6.0441	-0.130531	-5.3985	-9.80937
1.45514	4.24687	5.07942	9.17942	1.14422
3.19495	16.7672	21.6837	19.366	11.3512
-4.15052	-8.29874	-7.5121	-11.4569	-19.6755
6.43423	-0.450951	-0.916447	-1.75659	-4.55859
4.52419	-0.0952991	0.0830359	4.30055	2.20585
-5.30676	-0.163523	-1.33846	2.15599	-0.368842
2.73424	28.1648	28.7794	26.7668	26.2011
2.71514	3.04361	-2.72557	55.1519	59.0332
4.23431	7.6204	1.59837	-12.4661	-12.4385
-5.1112	3.16903	2.25961	9.75478	12.1711
0.54474	-21.1315	-24.6521	-16.596	4.66097
1.1422	1.86308	1.37679	7.93364	15.018
-16.6027	-12.4912	-13.9541	-16.9628	-16.7895
-1.0163	36.3067	16.1158	18.8898	18.3078
2.83657	9.97966	5.35809	7.29511	6.80072
1.28593	-8.97053	-9.00241	-8.90363	-10.6959
-4.42401	-5.97999	6.62241	8.43325	11.3802
4.97049	-4.13389	-1.27	-6.66293	-8.15802
-0.530583	6.24702	9.34586	4.70524	6.78335
1.27805	13.252	11.6399	5.9564	5.10314
5.93083	-12.2382	-7.23522	-8.0975	-5.25819
1.56269	0.916133	-0.168662	-4.7033	-6.01728
6.97267	-2.84629	5.00111	-1.78344	-7.69684
-7.90293	-9.60407	-16.6987	-22.526	-24.8778
-3.1852	8.56776	1.95265	-0.528126	6.28697
10.267	-4.48437	-4.08796	2.58423	14.5182
7.22096	-3.85975	-0.403699	-7.68538	-18.9717
-1.275	-9.7368	-9.08943	-7.41438	-3.06469
2.89698	8.42068	19.578	20.726	17.4193
-8.09513	-16.8386	-19.7538	-20.5819	-18.5215
-1.52761	-5.12717	-11.4735	-11.3949	-1.9822
-4.46255	-25.0593	-32.7194	-33.2617	-30.1506
-5.36272	9.1738	8.65326	1.24646	10.5462
-5.02265	7.83793	19.6364	13.2311	7.42176
-5.22527	-9.93081	-14.5256	-14.5188	-16.9239
-3.81405	-25.1829	-16.991	-13.8431	-14.8177
4.61189	-1.9504	-1.99656	7.27427	0.29001
3.09315	4.42373	-2.05676	12.6839	13.4197
2.03915	1.69485	4.25482	0.274108	1.92865
-1.1745	21.6638	13.1121	12.7114	-26.9877
-18.0577	-14.7198	-11.8417	-8.66938	-9.67798
-0.854728	-0.413342	-0.542659	2.14069	2.3934
6.20934	4.34701	7.0575	1.54746	-10.5566
0.711535	-11.6686	-6.21541	-3.84919	-21.4144
-5.1258	-14.9324	-10.4136	-3.14532	-2.80271
3.08719	12.0652	9.26434	10.5664	-11.6794
-5.74447	-5.92067	-2.2795	-1.4833	-16.9794
13.3312	15.6795	9.03845	8.23121	19.0633
1.51101	-8.12081	-9.22678	-7.99083	-18.37
-2.33369	-3.69886	5.57881	-6.38423	-5.70529
-1.4857	17.4032	10.3134	14.3581	-4.84474
-8.91298	15.6888	14.1355	9.11334	20.2166
11.8018	9.84387	5.16165	3.43477	37.3961
-5.93452	-2.62885	0.472059	-8.90882	14.603
0.883231	-14.4474	-18.1052	-15.0491	-23.7795
-1.99112	-8.72387	-9.22717	-10.9654	-23.971
2.94761	10.0244	10.4905	9.50555	24.0564
-3.20774	-33.6877	-31.6197	-28.8263	-32.3321
1.85055	2.23528	4.58213	0.256208	-32.9367
-1.90811	-5.84356	-1.32832	-5.53035	-34.0364
-2.92097	-1.25214	3.99891	5.1144	-10.2466
-0.496969	-6.06289	-4.92841	-3.21742	25.9204
-0.800478	-5.49523	-10.832	-19.6542	-17.5638
2.83485	7.10253	-6.86203	-1.58474	5.56231
4.71454	11.5691	12.3483	18.2713	-0.781226
-22.4423	-26.2619	-28.8872	-23.0404	-35.5561
-8.23847	-58.5473	-64.4624	-64.1026	-56.6666
8.849	8.3123	4.98567	-5.72218	17.7835
-1.37879	-3.25267	-6.26089	-5.14385	-2.64567
-0.815169	-5.12143	2.74054	0.316368	9.70645
-1.1234	11.2662	10.1675	18.7102	22.1759
-8.46606	-0.832849	-10.0232	1.70584	-14.9312
2.03287	-0.475712	11.924	5.96458	16.1068
13.1569	13.5844	25.4974	27.9545	31.867
2.33317	2.68809	-5.26088	2.42542	13.4953
-2.17117	-9.51898	-17.9293	-16.1485	-22.1754
5.93559	7.05287	15.6918	19.5772	12.6728
1.19477	5.08032	5.45257	6.44174	16.4373
-7.20678	1.13515	0.155011	-2.65051	-18.4822
0.99263	7.99068	12.3898	14.1756	46.3755
1.89483	-2.3708	-5.21265	-11.2293	-7.00997
0.18071	-12.3337	-16.387	-17.8059	-28.7789
7.35894	12.5419	15.4652	22.1145	1.72925
0.253835	-7.97539	-11.4336	-7.6002	26.5373
-6.26031	-11.0484	-9.41398	-11.1306	-9.0816
7.74077	12.1105	10.4361	6.46577	38.5505
-5.31217	-13.2413	-6.76459	-6.43365	-18.4786
2.25722	-8.69676	-14.6528	-12.4283	-28.2877
4.07789	6.53592	1.73107	4.29778	-5.51518
1.8627	0.859254	3.40891	10.2327	18.2594
7.72749	17.2	22.654	17.299	43.8282
3.31094	11.4683	14.0521	13.4937	32.2308
-9.43074	3.91486	-2.68288	0.471207	-12.7202
5.37718	-3.3052	-4.10377	-11.6434	-4.33661
5.03216	21.1284	23.5178	22.5051	11.5988
1.23825	22.0415	23.6926	15.1515	-5.1296
-10.9522	-10.0975	-9.49259	-8.05448	5.5865
-7.17596	25.1066	28.145	27.8808	23.6425
-5.63886	2.25523	-2.73152	-4.55332	-10.1148
1.45256	18.0996	21.1175	4.18759	-5.96362
-3.93687	-3.33685	-6.92207	-21.9608	-20.3671
8.24926	6.50585	11.7338	-3.75161	-7.25742
1.93447	1.03309	10.7419	-2.94058	2.79576
-4.36117	10.9011	19.3798	43.5852	24.8896
-0.608623	6.06435	18.3584	49.1384	54.3199
4.5934	-16.9607	-13.923	-24.3548	-38.8748
4.31999	9.1837	2.40786	-6.45752	-8.28389
-2.4099	-8.12545	-19.1245	-29.0618	-27.049
6.52399	2.00506	-11.3564	-17.7848	8.90067
-5.31371	-1.38553	-6.95297	-4.31178	8.58311
-24.4532	-25.054	-28.6626	-25.3997	-25.3312
0.159185	0.557331	-0.875796	-4.60738	-25.6978
7.11864	4.03853	12.8227	19.8393	12.9547
0.955415	7.46408	56.2145	43.9006	42.9808
0.638578	2.96627	25.8138	22.4934	24.1671
0.738147	21.4564	16.7162	14.4125	18.7256
-5.42388	-13.4552	-25.5595	-27.3987	-37.9709
1.46015	-2.13844	-13.8543	-19.4962	-23.3601
11.2809	11.1304	6.3177	-6.40767	-8.8689
-0.0885816	-1.99756	-4.47564	-2.22981	-1.67361
2.08016	3.91282	1.51917	14.6432	3.47327
-2.56368	5.43812	0.93748	1.41948	9.00861
1.23333	6.86722	-4.23447	-0.474414	36.7018
3.91726	-6.15585	22.9031	26.8447	47.7055
3.86013	13.2374	15.0513	9.52388	7.96445
5.58107	-1.60202	-2.36209	18.2469	24.5538
-9.10167	-9.86281	1.35391	-2.16089	-6.1784
2.99673	1.0288	-25.9768	-19.9854	-21.1238
-0.242183	8.26781	-3.68305	-18.1712	-10.7695
-4.4684	-4.84792	-0.0570626	16.1427	2.42112
5.44629	3.08625	3.04586	2.39936	-5.12593
-4.61195	-18.688	-24.419	-31.7474	-39.081
2.55258	-0.396226	-0.926345	2.98221	0.900752
0.401162	-3.14809	-5.49532	1.99764	-6.48388
-3.16913	0.429849	-8.07133	-22.4427	-16.6608
-1.94724	-38.3977	-32.6669	-12.5392	-11.1566
-2.37279	-0.400226	-6.13773	-8.56187	-10.2555
-2.3317	4.6175	-8.06006	-5.50765	22.7104
-12.6952	-11.9867	-12.3289	10.3306	-2.61141
6.01079	10.4088	19.9395	23.786	18.1741
4.35583	-5.72225	0.665549	-2.49071	-8.73445
0.946836	0.810291	6.49632	-16.186	-18.0485
4.19844	6.60847	2.62651	16.481	7.09754
4.30593	3.76382	1.48248	6.61115	13.0818
-3.89789	2.20159	-3.87031	6.69309	16.6317
2.32539	-0.678151	-4.91772	-14.675	-11.6989
3.24582	-1.42058	-1.36228	-22.8008	-48.8072
-2.5076	-7.04655	-5.20389	22.1926	53.2178
6.66619	51.6692	47.253	34.7219	0.161999
-11.0543	-10.8782	-22.6763	-24.1697	-25.723
-2.91167	12.7052	1.15115	-6.68209	8.40967
-2.73493	-14.8272	-17.2519	-21.8464	-21.2292
-10.853	-3.5009	2.48824	24.7651	29.0923
-3.01629	-46.9371	-35.0902	-41.6117	-43.6546
-0.241135	4.75714	23.1147	64.6985	33.0344
-0.336064	-20.6237	-18.4977	-9.36403	-15.2217
7.72932	66.1445	81.8689	90.242	133.498
-5.65186	-5.66325	-8.75105	4.76962	-2.63047
6.4968	7.00355	2.23939	-5.96253	-15.4558
-4.5551	-1.50369	-3.52205	-2.00303	36.1208
9.54856	-16.8238	-18.7729	-13.1493	-25.5288
-3.38767	-8.49323	-6.17143	-17.2294	-20.1255
6.6449	9.48328	4.62929	-2.56603	2.42328
8.74591	-5.08645	-16.8643	-18.5001	-3.54562
-4.50658	-6.10891	-7.06957	-7.60838	0.252318
5.34214	4.34415	-8.67531	-3.29647	-20.1265
-11.1204	-17.2159	-38.7779	-37.7376	-53.5349
-9.42086	-19.4206	-32.83	-39.4359	-45.6066
-3.04907	-12.9973	-19.6152	-2.8235	-6.50269
-3.31508	8.73667	14.4858	6.73364	-17.2297
-3.75116	-1.93158	5.61815	-9.84158	-14.8183
-3.16752	24.3241	5.82575	11.4377	1.10832
0.730552	2.91198	-3.29115	-8.47411	4.79074
6.5406	-23.7863	20.826	107.479	110.018
-1.38404	4.65734	-7.93854	-16.4474	12.7852
-2.20066	-3.52801	-6.60653	-19.1697	-35.7922
-1.6137	-14.1711	-21.0359	-11.7806	-11.4161
3.12879	2.8536	17.7354	32.8842	49.4806
1.60525	15.5866	22.7079	13.5692	19.2435
3.46082	-7.60609	-15.1218	-11.1776	-10.0971
-4.37801	-11.6575	-15.3653	-34.6021	-49.775
-2.95137	-11.8783	-4.00533	-8.61181	31.8748
0.666031	97.2245	120.562	88.8964	75.4549
-16.0556	-49.2076	-47.8141	-40.1058	-42.3009
0.459784	-21.6586	-14.4171	-27.7143	-31.0307
-0.574885	-5.01099	-7.90803	-13.077	46.8549
-2.35786	-5.57804	-6.71388	-12.1175	-43.5189
7.11756	0.058821	6.22464	15.0727	24.7503
-3.36173	-3.11764	-5.39194	8.48579	5.90518
13.1778	2.13974	1.91409	16.9995	31.2167
-7.58193	-11.6792	-21.6154	-9.48042	-20.156
-6.34223	-25.8216	-25.6529	-40.3365	-37.4066
-0.732264	-13.0094	0.299957	2.77448	5.94997
-9.44049	0.312414	-2.16444	-10.6206	-8.1313
-0.78208	-4.65654	-10.1133	-7.95868	-6.32642
-1.7005	-5.8502	14.2809	10.5829	-12.9439
-3.08154	6.9	8.3111	-2.11495	-0.245624
0.0101187	6.1369	1.84497	9.47244	9.92454
11.8618	23.7175	31.5864	23.5548	35.8118
4.60869	-18.907	-17.8093	-22.7402	10.1467
1.13826	25.9192	24.7355	17.377	14.4251
4.80881	0.513492	-12.6011	-8.27585	12.3206
-3.27589	11.3235	-6.27841	-9.51463	-13.1897
-1.86777	14.2672	6.89873	11.7871	-2.69493
6.29079	3.82112	4.62168	4.04267	2.76203
4.98922	-0.0460105	6.35994	-8.85554	-34.2977
6.9569	2.12277	41.8591	40.4403	13.8333
8.47814	20.9076	12.3389	-5.93926	-11.8406
3.61063	5.29239	-21.0634	-34.1209	-43.1178
8.53585	8.64026	-1.3725	-15.5326	-15.4277
-0.173061	-5.64547	-5.65887	-28.7971	-4.73862
-0.932473	-19.1812	-10.7359	11.7862	14.5372
-4.02456	20.1452	15.1457	22.0464	27.1474
8.03449	3.53695	9.12742	-3.1504	-12.8606
-0.237608	-5.681	-4.24709	0.53252	-29.5031
4.66997	4.0973	9.97635	-17.3719	-22.0607
0.857426	-10.967	-19.005	-18.7947	-27.4078
-6.99407	-13.9101	-19.4484	-24.5582	-9.96394
-4.23885	3.80208	-1.48004	-2.77255	-9.72707
-4.32827	-6.56845	-7.3959	-19.8881	-24.4118
-0.900631	2.16453	18.7109	22.4214	14.3441
-0.473264	-4.21972	-12.8152	-17.2023	-23.9583
5.29973	10.8001	7.09182	0.298445	-10.5172
5.56649	44.9246	80.7707	80.6639	79.0253
6.64611	0.383019	-10.067	-12.9917	-19.1003
-4.35842	-7.25884	-6.23818	-7.83116	-10.4427
-13.7382	-17.8969	-20.4869	-19.8549	-21.7286
-2.07069	-3.46712	3.36783	13.1889	23.9997
-6.61196	-1.15897	5.00448	3.57224	4.98653
-17.9691	-17.0162	-20.3346	-15.357	-29.5041
-9.07409	-10.9076	-21.706	-21.5771	-16.3916
14.5421	3.24703	11.1587	9.88438	13.0096
4.06776	-1.80478	1.54783	-7.72653	-10.9069
-10.2035	39.9997	32.4572	25.2502	14.3349
8.92224	20.7573	48.6292	66.1693	57.0188
-6.12134	-18.4042	-19.4937	-12.1305	-11.3892
-1.79998	-7.39403	-7.74347	5.33247	6.4505
1.46457	2.2416	-4.15282	-7.38235	-18.4386
-2.44228	-3.53549	-7.61984	-6.65417	29.9363
-4.37849	-14.6248	-22.4577	-17.9017	-21.155
13.4982	24.1733	25.2281	25.0164	50.8029
-2.00686	15.065	3.34147	-5.23164	-0.689195
10.7186	2.01893	16.6518	13.4023	33.4816
-1.14381	-9.08026	-4.64281	-1.0248	-21.9472
2.27715	8.10697	29.3352	50.8936	40.4907
1.00026	8.35651	-1.78418	-6.30674	-9.8269
4.71111	0.325051	-5.05665	-5.99905	0.782936
-7.39407	-2.57861	-11.2716	-9.45624	0.900457
-0.233704	5.60726	6.74868	19.0647	17.0173
-2.44063	0.425162	-8.4107	-10.4172	-6.17987
3.41885	-8.05447	-13.5687	-20.1744	-27.5056
1.96096	39.6995	79.5387	100.257	71.7098
-5.49246	-15.4533	-16.4916	-18.868	-13.6139
2.17835	11.1742	6.99083	-0.123827	-10.5709
3.33613	-25.8873	-28.6868	-27.4103	-34.1573
0.435418	6.35392	-5.76091	-1.86063	26.9984
-17.795	-34.2301	-36.3187	-31.0276	-41.7664
6.22567	1.30564	2.77337	-2.04382	-1.69001
11.169	-28.539	-31.3472	-31.2182	-10.2815
5.71251	22.3475	17.8975	18.4754	33.6484
7.84177	12.2471	9.09315	11.7853	28.1851
8.77703	5.24636	0.380947	-6.04183	1.67915
3.26311	-0.395198	-5.392	-5.07279	0.95244
-5.56601	-22.6957	-31.2649	-29.273	-26.2741
-2.54686	4.55104	7.45116	5.61627	-10.1546
5.2299	9.81934	-2.61173	-4.67054	12.3268
-0.429701	-35.0214	-21.9506	-23.6006	-32.2876
-0.450364	-8.44249	-5.3165	0.800324	-6.97901
0.361123	10.2911	11.1434	8.06108	-2.91366
7.38638	4.15433	-7.07927	-14.9536	-15.7804
1.27549	11.6233	12.8377	6.69815	-1.10312
-11.6108	-5.79684	-10.7273	-2.08265	-1.25681
-3.62935	52.7306	58.4464	52.1844	41.2651
4.82885	-16.3706	-19.3593	-25.1952	-30.7479
-2.74736	-3.20184	-3.55117	1.34035	1.98231
8.82655	-17.7499	-22.8444	-18.1888	-24.2999
-3.1031	-3.23584	-5.14498	-3.22263	-6.94193
-12.0688	-8.48283	2.7215	-10.4556	1.5441
10.7113	19.124	23.1351	20.9511	26.5154
8.83322	6.48664	-0.977075	14.0222	25.3997
-7.42743	-12.5615	-13.2613	-20.4074	-19.3583
-17.5838	-32.7747	-35.9365	-38.8523	-37.9941
-13.2868	-35.1769	-33.9333	-33.6667	-35.4991
-5.50217	-6.3209	-8.3541	-12.4965	-1.89364
-2.60968	-0.651712	-7.26595	-9.17155	-25.3249
-3.32209	20.5706	13.9583	18.0344	9.60616
-4.71098	-4.99489	-1.38483	-6.00577	-9.59766
4.52825	-43.144	-40.9836	-40.5225	-47.1027
5.36178	6.86457	2.57549	-0.298094	-11.0386
3.57023	16.0024	14.9406	4.39225	2.0101
3.53545	15.9308	14.9835	20.1315	23.3414
-8.60718	-1.00604	4.35603	14.0551	8.26203
-4.78688	2.30837	1.91536	-0.322718	-16.0889
-0.51109	3.32849	-3.28766	-5.90647	-8.81701
-7.32145	-7.26679	-11.4318	-4.67316	9.04537
2.18407	-6.92801	-10.3285	-12.1028	-19.5122
-3.09328	6.13633	7.25457	-7.61782	-8.51617
-9.27138	-4.7121	-8.79059	-4.91719	-15.1141
1.19625	-2.59839	-4.05183	5.07021	6.72957
2.85723	2.18442	-0.79342	5.51756	16.0464
-7.56568	-8.94199	-23.1323	-32.6648	-38.0062
-5.86478	-4.22711	0.914344	19.8591	15.3608
-3.44691	-12.3463	-16.5913	-14.7292	-15.2063
-2.62539	-18.292	-15.9708	-17.6251	-17.5877
3.47833	-3.94657	-3.41364	4.75407	10.5076
11.313	16.2033	16.9428	18.0606	28.3523
-4.23163	-3.27566	-4.33163	0.500539	0.830725
5.21092	13.2641	6.54297	7.98154	3.48982
-4.1224	2.13691	6.98406	-7.83801	-0.329206
-5.83004	-2.97023	-1.51082	10.9108	8.61211
8.1804	0.808917	2.34859	3.5665	4.2925
-3.16928	5.68238	9.03229	2.6924	-4.78554
-1.24558	2.46304	-1.05338	-1.07347	1.68646
5.752	4.16852	6.69405	4.70067	-4.12526
7.75657	20.6573	19.276	16.6567	24.1602
12.7286	4.17084	7.93293	5.78624	2.90232
8.41595	2.52153	5.73258	4.03398	-3.4216
-1.76679	6.16039	3.90393	5.61661	-11.7945
4.19097	3.92812	1.87686	0.874136	6.50554
-2.91	3.84244	3.11992	10.1329	5.75639
4.11709	-20.8197	-21.4517	-25.3972	-23.3631
-3.53872	-44.5847	-48.7985	-51.1977	-48.5173
-11.0463	-16.6046	-20.7338	-10.7367	-9.74399
3.49525	12.0331	18.6041	23.7461	8.13037
3.77184	1.73395	-1.043	-2.37935	18.2372
10.4717	-2.70107	-4.13037	-1.29868	14.295
1.29897	6.00107	4.69414	15.1643	31.2301
9.70739	37.3148	31.8035	43.4345	61.3611
7.72028	13.0845	13.3814	3.53041	-10.0055
3.47817	-3.55677	-2.31077	3.64793	9.97369
-5.08002	-10.655	-12.3372	-23.6976	-9.49873
3.16482	9.35962	14.9227	6.50378	6.83444
0.814103	2.25203	4.30287	-7.94791	-10.8141
-11.4518	-25.1512	-27.0544	-28.4978	-39.2932
6.41997	7.79622	55.0015	50.2928	38.3359
4.45645	4.14523	13.9726	12.7242	22.3316
-1.32763	2.05084	-0.72843	-2.48704	-3.48522
3.10659	2.16183	-8.87715	-17.1281	-4.81553
5.24001	-2.73442	3.1953	1.6564	1.11637
-4.7456	9.94498	11.6112	23.7888	26.8681
5.78576	18.3772	17.0261	16.3456	3.81213
-3.94267	-0.938498	-0.921632	-2.63963	-10.702
-0.566475	37.8152	26.5411	22.2383	35.2213
0.998227	-1.2629	9.58922	24.4562	23.6199
-3.44627	-11.5598	-14.1627	-17.9936	-2.22977
-5.53204	-5.50845	-6.05886	-0.850807	18.4091
-6.55781	7.59581	37.8462	42.8862	0.61194
3.49226	15.5451	15.7564	11.03	8.40766
0.129404	6.27185	52.3426	47.055	47.4703
-1.03703	7.72527	8.67878	-4.9373	-6.97722
5.99974	15.5961	4.813	6.18401	13.2761
1.05927	2.13925	2.26899	-2.47446	7.06892
-0.927937	-46.513	-49.4679	-49.329	-49.2216
11.7502	30.5619	26.6625	-13.7188	-14.8138
-2.35597	-11.2507	-10.5774	-12.045	-9.24823
-13.085	-16.3099	-21.6766	-25.1527	-28.0976
0.57458	1.81104	-2.80016	-5.30749	6.31416
1.39774	7.07621	51.0458	37.4375	31.2954
2.98578	9.2327	7.49123	27.4799	15.4644
4.31649	-8.30471	-13.3603	-14.5495	-18.6726
-4.77237	-6.14808	-7.53738	-11.4404	-4.21423
-1.76495	-6.81826	-6.09059	-6.77612	-7.70641
-6.93455	1.27792	0.879869	6.66643	13.8703
-9.15723	-13.2447	-15.8905	-20.4072	-22.6659
4.20096	6.15034	3.03766	-8.05691	-12.637
-0.0466489	1.17252	-3.29672	7.39888	19.8693
-0.20054	1.06715	1.27546	-12.4653	-13.5762
-9.62186	-19.6511	-18.6378	-21.6962	-23.1133
-3.513	-3.60515	2.61505	-2.50398	-1.96502
-7.06318	-6.77721	-7.44459	-27.0513	-32.0716
-3.54261	-1.7545	-8.97084	19.7056	23.1912
5.88059	15.6773	36.1895	38.8785	48.3338
-5.36776	-11.3956	-13.4708	-8.43879	-9.65654
-3.40069	12.1966	8.5501	10.0805	19.94
-5.98795	0.909681	-3.94456	-2.93178	-3.11229
-7.60939	-10.7931	-12.5806	6.38123	20.6989
-4.01711	11.2127	39.884	55.6967	58.2406
-7.98252	4.52867	-1.39677	9.30691	9.20574
1.37778	11.6059	12.3295	17.2369	28.9447
8.14879	5.83467	12.0202	2.85708	14.6804
-5.5514	-5.52317	-7.2075	-12.8993	-9.83786
0.520368	-0.664987	-4.90434	0.998753	-8.14369
2.22943	0.355867	-3.59893	-9.96901	-12.3301
8.44829	14.6374	8.79734	12.0941	10.0394
-9.44784	-15.0793	-13.0299	-13.252	-7.1278
-4.9713	-1.04599	-7.04418	-7.08459	-5.17398
7.24615	7.13675	6.37793	-3.51868	-3.95304
-9.5228	-6.19065	-5.12972	-1.58877	-2.10424
-6.16555	27.9768	31.7251	54.0705	74.5024
0.592581	18.7717	13.0103	4.20182	18.4497
-1.23894	-1.21428	-0.581148	8.72685	12.7868
4.10714	-7.05573	-19.3721	-21.6699	-16.2746
2.95934	14.8937	20.7722	9.24536	23.575
-4.00123	1.11692	-6.31034	-11.5398	-13.1754
-7.62389	-9.97887	-14.757	-9.54695	-11.1089
3.50642	16.4496	20.1993	17.5607	15.444
5.9715	-40.4485	-39.9992	-38.6309	-42.6342
-0.81964	16.9605	19.3844	40.0299	34.3651
1.12638	2.87052	21.6595	8.87688	-9.26551
3.83908	4.78136	5.78858	14.5042	5.05569
-5.78866	-23.9025	-28.4844	-25.4903	-42.848
0.848141	2.02064	-5.00566	-20.273	-12.4532
17.4789	15.7303	16.3993	1.79399	-0.0957001
-3.33966	-2.91032	7.33622	14.3465	26.7724
-2.21881	-1.69657	-3.14413	-1.66478	-1.73546
2.50366	10.9241	9.24078	2.73373	12.3549
-2.74966	-1.82736	-4.48163	18.8489	7.68807
-8.28702	-2.97096	-8.50624	-16.2858	-15.7642
0.596236	13.6839	7.15631	-4.18958	-6.40198
-7.78309	-12.6917	-17.225	-17.4354	-22.2532
2.06779	13.9056	5.17633	13.8169	38.1994
-1.00706	-3.07704	-3.13803	-9.40549	-11.9634
-8.62128	-50.9142	-50.8244	-50.3012	-54.0518
5.74011	12.4557	9.66161	-1.8525	-24.7168
3.50041	7.29771	2.71853	-10.0738	-3.4996
-0.710263	-43.2562	-15.7226	-22.1031	-3.35076
0.400336	-41.59	-35.4264	-21.1513	-22.5742
-5.47431	9.86453	14.0488	18.0109	22.6065
-5.26021	-17.73	-24.0491	-31.74	-25.9676
-1.71197	5.78962	-2.43309	-4.29926	2.21635
-2.97427	-7.78411	-8.91	-6.20823	-9.92525
-2.68567	-11.5504	-7.86346	-8.07209	-13.5893
-2.43389	1.89558	9.1942	7.82046	4.03355
1.51234	-3.89111	-5.94111	-2.7572	-7.31437
5.96159	-4.68342	1.52284	-10.7702	-23.5561
3.69834	-32.0818	-35.739	-38.6165	-41.7783
1.67868	-39.0634	-41.5465	-41.8405	-45.2453
3.8337	2.23893	-2.28671	-0.850377	-11.6142
-5.65243	-2.9803	-4.74217	-5.84385	-7.00915
0.60712	1.89884	29.1024	39.0333	64.4438
5.67615	17.9254	9.8369	16.1198	9.74931
2.85315	-4.57821	-12.7574	-11.5499	-9.32035
2.36143	-3.15865	-1.31275	10.4577	20.9432
8.2958	7.82307	2.23123	44.8762	36.0806
-5.03035	30.832	-4.05906	-9.25151	-5.47409
-1.94857	12.9158	36.5488	31.7645	20.2635
-3.09579	3.02539	4.62392	46.5371	38.8541
2.89458	4.97352	-4.53608	-7.25672	3.78668
15.1109	7.91626	3.62174	4.81541	-3.14883
7.44781	23.7886	25.4943	34.0463	36.4635
3.3501	1.4592	0.868206	-12.2289	-4.82113
6.85984	9.16159	4.98401	32.2651	38.6662
3.70993	1.81244	0.806897	1.86332	-2.25752
-1.51332	-6.31463	-12.0371	-7.12613	-5.02472
2.45274	13.6522	16.2746	12.7047	27.2218
6.39901	0.661199	-14.2206	-13.8612	-21.3228
-7.2247	-19.9209	-25.6177	-23.5223	-27.371
-0.997225	6.46691	-1.42936	-12.6829	-15.6866
-4.31603	-39.0781	-37.0323	-34.6821	-50.4127
-0.744492	-0.391269	-6.42083	-11.9099	-16.9311
2.13886	-1.30967	18.1246	22.57	13.4455
-7.90806	-9.76281	-6.75046	-0.395781	2.92519
1.48929	0.614399	-1.31922	-12.5854	-22.1632
5.51565	17.2491	22.1365	15.8235	4.95581
-8.79571	-16.4319	-20.3342	-20.9061	-38.5235
-7.55466	2.04064	19.0258	11.0196	12.9181
-0.796449	5.88748	8.57252	5.1155	4.54928
-9.95454	-5.72678	-5.11342	-10.7654	-17.6621
3.85397	15.1344	11.0992	4.67672	-3.84454
12.5455	18.8299	7.47577	4.9296	-6.02632
1.65769	16.2017	18.5319	31.2667	45.3493
12.7079	11.0975	7.81053	9.53857	1.21544
14.8551	8.69666	3.82194	-8.6194	-15.3995
3.73382	9.86372	7.78076	-1.43265	-2.28049
11.7545	6.30635	3.87216	2.41752	-1.71462
-2.51038	5.30786	1.64755	-0.296673	9.45981
-1.6502	3.31859	-0.418902	2.88868	4.20237
3.68872	-1.69366	-6.16845	-8.64785	-26.0335
4.19393	-15.4536	-20.2308	-27.0642	-37.0329
7.39449	6.81355	-2.8458	-5.61462	-3.62501
1.05916	4.94667	-1.85934	-4.33126	21.1832
-5.72813	10.1301	-3.07853	-2.90338	12.6042
-0.788447	3.86072	1.94584	1.83407	9.16614
-1.13976	-4.15647	-5.27208	-1.79786	-4.2281
-5.90319	1.78746	0.822462	2.61193	-2.68405
0.18865	1.85073	3.14254	10.1684	-3.00427
-3.47107	-16.1651	-18.1235	-18.3895	-22.5375
5.65075	11.8682	17.8106	11.1824	20.0276
10.428	-1.68211	-1.7614	3.6666	14.5343
0.457846	-10.3201	-8.15934	-5.40549	5.36009
-1.79562	-10.4471	-14.6306	-12.805	-25.8923
-6.84848	7.03135	1.72667	0.257569	-1.52693
1.65243	8.46231	7.18098	8.3535	7.7817
-1.21583	-2.25813	-3.3167	-12.1887	-7.84545
2.78476	10.1684	18.6345	12.512	10.8486
-3.08462	4.82375	-3.51606	-8.24387	-9.32327
-11.9263	-11.2992	-17.0719	-15.7636	-10.2372
-6.81235	-25.8186	-30.1608	-30.9372	-30.6942
-2.31959	-9.89507	-10.3457	-9.41154	-8.17813
-1.20503	0.737809	-3.99271	-13.7138	-6.35416
-0.150704	-6.82978	-2.62595	-5.55174	-4.70834
6.80922	6.36233	6.42741	8.01037	3.59062
-6.25047	-7.4584	1.06137	-0.0220723	3.41806
-5.32232	0.275875	-2.07067	-5.87703	-3.79428
-5.55954	-24.6574	-24.5339	-20.9305	-22.5819
4.22155	-18.7321	-24.5887	-20.7808	-19.7402
-13.5075	-13.9405	-13.5736	-19.1865	-12.8975
4.19887	4.10294	6.12666	0.582451	3.52077
-5.37548	4.43832	-2.41824	1.8976	2.95284
2.05208	-1.49199	-6.94602	-5.47798	-5.4581
5.56328	12.672	9.67908	15.8147	11.9744
-5.31078	18.4018	18.1999	19.4315	21.3507
-0.731031	-5.71792	-8.38036	-4.58227	-0.940104
0.510403	4.17218	-2.34027	-3.92964	-4.51606
0.544979	-6.67047	-11.7311	-17.2477	-19.2054
-0.938662	-19.4962	-22.0033	-20.1778	-24.9637
8.47542	13.2134	3.27308	10.6002	8.47978
4.9892	0.739821	-3.10849	-4.67366	-7.39227
7.70261	10.1993	-6.15703	-5.40375	-4.8691
16.1886	9.20961	28.5045	35.6014	29.7317
-2.37418	5.90034	3.55326	5.23958	11.6764
-3.02741	-3.10584	-1.91103	2.41836	9.64084
-5.00203	0.46608	-1.17342	0.238256	3.70597
2.61628	-6.92341	-5.43819	-8.01557	-10.0794
1.62157	21.4291	27.685	23.3275	26.951
5.10048	15.1669	13.2875	14.3031	13.1451
11.9658	8.07746	3.05501	-0.272956	-13.0525
4.80974	14.0319	15.7773	20.5768	15.816
4.59415	9.32796	11.2439	13.6096	13.8558
0.736893	-7.63558	-10.2616	-8.02318	11.1586
1.04858	0.365015	-12.661	-15.6067	-18.7878
-3.60811	-1.3736	-7.0709	-8.24721	-9.23
7.92516	16.0569	50.8591	50.1641	50.7353
-3.4392	-3.08122	-3.2178	-7.06845	-4.77833
2.54676	-3.22183	-8.78198	-12.5911	-5.86706
3.20531	0.309396	8.16346	6.73891	3.46373
4.07943	0.126826	-10.2711	-16.3242	-21.0263
2.98385	0.432617	-2.97404	-3.36992	-3.75554
-5.95178	6.04307	2.36049	3.05376	5.55331
-2.17767	0.717664	2.11847	3.68591	9.87367
-16.3212	-20.2554	-17.3892	-17.3874	-15.1695
-8.91699	-16.1752	-20.3521	-20.2352	-19.5918
-11.2865	-10.4073	36.7203	32.1925	26.577
11.9892	21.1276	14.3193	10.7437	11.4305
8.18794	-11.6759	-31.2309	-29.6179	-29.7532
-2.11883	-2.89443	1.28401	0.0184714	1.72777
12.744	14.0173	8.14824	5.5352	3.2742
-0.0232399	5.33017	-0.0251436	-2.76574	-4.15769
-4.32929	-0.11927	1.11129	-1.78822	-5.39901
-5.65237	-4.19246	-8.21856	-1.96595	-0.290574
-14.7952	-14.1517	-24.8418	-27.5006	-34.5683
2.75761	3.7926	74.8339	84.4623	56.054
2.17235	3.51571	-7.68075	-7.2355	-7.72994
1.17701	15.3057	11.4377	18.2527	10.7534
-9.39841	-6.16087	-12.3216	-13.3096	-13.864
8.55046	13.4403	8.67323	8.36507	16.089
1.51039	2.83337	25.262	31.4787	28.0032
4.57816	6.84394	11.4163	11.9536	17.9617
5.80967	2.21927	-4.0702	-1.42897	3.99018
-7.05014	-12.8446	-19.1255	-23.6304	-23.5007
0.0847632	-0.787599	25.3412	22.5937	34.1721
3.57705	9.05113	15.6029	14.132	4.81043
0.0643622	4.98159	1.02047	0.629625	-24.3609
-1.55673	12.7084	13.7008	7.51853	24.5214
-4.49305	2.2416	2.45936	-18.0305	-30.0805
7.31006	12.6433	27.4496	22.225	37.6179
-7.85583	29.5963	20.7029	24.6035	35.5499
2.86008	-11.3538	1.31515	-0.0719876	-21.1734
17.0116	27.1359	25.6548	21.4385	26.6503
8.87323	-22.5877	-23.9657	-27.95	-19.0798
10.8582	18.4174	17.9232	42.3339	44.2455
-8.90794	-9.15595	-10.9113	-7.08655	-9.61519
3.46698	-6.71418	2.16179	-9.29464	-15.5204
-2.28099	-1.50978	-4.28873	-5.99672	5.12686
1.84889	2.78603	13.0236	3.31923	40.7628
-6.51956	-6.05927	-11.1136	-17.0008	-12.7931
0.85317	0.282391	7.60753	9.53448	-15.8795
0.53843	-13.0622	-11.929	5.64245	-4.01133
-13.409	-15.1837	-26.203	-21.4186	-13.3828
2.9692	2.19545	3.5984	-5.66775	0.491865
17.2686	0.0270752	-0.482209	12.3413	5.58389
-3.56348	1.02538	0.751006	-1.44286	-22.5241
10.508	10.0652	8.43756	6.06353	31.4995
3.44612	7.15441	-2.94981	-4.46058	19.3961
1.02833	8.15421	5.32502	1.35592	-1.84955
-11.0357	-3.63516	-10.0737	-15.0436	-0.77406
-2.86925	7.48978	3.23528	8.33103	-22.4196
1.51594	3.16357	-6.61733	-8.74695	-3.45244
-2.58037	-3.46549	-8.64095	-7.22409	14.9628
-5.76167	-11.4351	-14.3538	-15.9986	-27.5434
5.23954	12.334	15.5346	24.7956	36.7139
-4.61536	-3.7377	-10.5144	-13.6247	-17.8631
0.0705227	-1.7211	-6.92606	-1.25739	-1.63609
-10.9759	-42.258	-41.6446	-40.0095	-39.6602
1.33913	7.8293	10.409	6.46899	-16.8501
-2.04567	-3.46357	-5.76269	-4.75272	-30.7146
0.632483	0.649075	-0.330367	5.9791	11.2921
1.59077	-1.12642	-1.48194	1.96193	-12.4741
-1.9309	1.39423	-0.665914	-2.43856	-28.7524
18.4572	23.7172	15.5769	25.3339	38.0207
-7.03516	-3.5914	-2.67992	-7.88216	-18.4467
-7.55091	-20.1919	-19.7625	-20.6057	-5.2409
0.508095	-0.736367	0.713363	2.81712	7.08936
0.527526	2.63377	-2.20108	-1.93845	8.44128
-0.133813	4.31054	-1.23183	0.421562	2.10166
2.68842	9.9449	36.3288	25.1764	46.2014
-2.03	3.38901	1.10439	0.221706	14.2869
1.91427	16.161	16.8716	20.0721	-7.51515
-17.7653	-30.7409	-41.1931	-39.523	-32.4722
-1.22023	8.53467	9.81246	15.7231	9.45059
-1.48713	-33.9917	-35.0625	-35.2766	-30.705
0.57291	-3.50771	-0.675709	1.70882	-12.1988
-0.571888	-0.551564	-10.4048	-7.30555	-13.301
-6.87185	-3.60649	-4.61003	-10.5087	-13.8655
5.26207	-5.64791	-9.48048	1.01862	7.32915
-1.47622	-10.6887	-2.37501	-3.78387	-1.34833
4.22337	4.92661	8.39717	12.9277	42.825
1.91175	-1.96879	-9.50006	-3.638	-8.17611
-1.98495	-6.35131	-6.07057	-20.3026	-22.0844
1.3779	1.27872	-13.6534	-8.18559	-11.6152
-2.66131	-5.1598	-14.3994	13.9543	20.9298
-3.44509	1.30635	0.222506	2.85949	-4.28358
4.46732	9.87343	25.4655	34.0505	36.2146
-2.68694	6.3733	24.9511	21.9756	22.4316
5.58498	2.56355	2.21398	3.33312	16.7422
0.885789	-8.54757	9.58253	4.8152	1.25276
2.13528	0.867095	3.2595	-2.54353	-1.05617
2.54351	2.43846	8.16406	-3.94234	-12.3116
3.39988	-3.74889	-0.5386	-1.14634	-12.7306
0.571403	-23.5989	-17.069	-8.69554	-6.98597
-7.83682	-6.00481	-1.15787	-1.54708	-2.61896
2.82583	1.185	-8.17624	-10.1911	-16.4582
2.08219	32.6385	26.4411	38.4791	37.4818
0.185284	67.943	70.2284	91.219	123.433
2.39756	0.860784	-0.74712	14.2327	4.63921
-9.80387	-3.88838	11.01	-5.20263	-1.13023
0.733248	-7.4816	-13.4557	-15.6259	-11.4365
0.602138	-3.84317	0.117156	-6.14262	-0.670819
2.37097	-3.86019	-4.18787	-5.08002	-7.30599
2.83185	-6.46931	-9.09167	-13.0234	-15.6567
-1.03955	-6.57398	-16.7284	-31.7302	-27.5512
5.74849	3.87183	1.95816	-7.55929	-13.3205
-5.94394	-8.01386	0.993113	54.3274	35.9364
6.91173	-3.90052	-1.93888	-11.3516	-17.2377
3.96684	-4.07388	-4.63612	-5.12328	-11.9095
13.5472	5.5972	7.59429	5.09151	11.9684
-3.38198	-23.7823	-20.6773	-25.6525	-25.1664
-10.8107	-9.63698	-10.3462	-12.269	-13.6104
2.25037	8.96853	16.5169	9.79677	21.9275
1.45514	2.78187	-1.66249	-8.10696	-4.57407
3.19495	11.3243	13.9647	9.03576	2.33708
-4.15052	7.9551	2.02249	-0.604988	5.35547
6.43423	8.54992	8.97461	2.38715	5.04557
4.52419	12.9196	6.373	11.0231	7.88515
-5.30676	-9.12103	-4.84692	-7.47367	-2.40259
2.73424	-0.334691	-4.99141	2.47453	2.95207
2.71514	6.5496	8.4277	10.1532	11.1554
4.23431	5.64091	1.87469	-0.229636	-2.46029
-5.1112	0.639608	10.1018	7.88469	-2.77848
0.54474	0.446369	7.91363	5.34384	8.72521
1.1422	-4.5551	-14.9043	-29.4955	-45.2088
-16.6027	-29.5053	-29.1564	-14.7769	-15.7316
-1.0163	-18.2859	-19.0415	-20.6895	-13.5138
2.83657	9.19179	-1.95494	-0.194349	-2.32581
1.28593	-8.41835	-11.0582	-21.4688	-23.1911
-4.42401	3.80914	-1.31878	-10.7779	-9.20644
4.97049	-15.3398	-20.3105	-25.1549	-3.72118
-0.530583	0.0316658	5.68884	7.33368	5.69244
1.27805	5.81386	10.8172	-0.185753	-9.72539
5.93083	6.48878	1.99531	2.18184	-7.91767
1.56269	-4.20696	-5.36178	2.22536	1.92481
6.97267	10.5229	5.41932	6.23807	7.59206
-7.90293	-11.6126	-14.1612	-20.3655	-18.8124
-3.1852	-2.21775	-0.377696	10.3796	4.89732
10.267	2.95464	10.2405	7.69536	-7.01439
7.22096	8.88743	10.6764	3.13973	-5.9657
-1.275	-2.73389	-2.93875	-11.5847	-14.1596
2.89698	0.624687	-7.51615	-11.1371	-9.47321
-8.09513	-1.72592	-5.81673	5.38289	13.1894
-1.52761	1.51994	0.303075	-6.60615	-0.931906
-4.46255	58.6827	66.9931	70.8735	67.4156
-5.36272	-2.58561	-8.0088	-2.37075	-0.336431
-5.02265	-3.78604	-4.8154	-15.2831	-15.3797
-5.22527	-10.4656	-12.0959	-18.8966	-13.0652
-3.81405	-10.2381	-17.8215	-24.4815	-21.5301
4.61189	-6.94344	-13.4367	-11.2245	-22.3009
3.09315	-3.67576	-4.76022	-0.669263	-2.18813
2.03915	14.8322	13.4888	22.5715	29.7173
-1.1745	-7.18226	-7.23201	-10.6677	-11.6195
-18.0577	-20.5263	-9.55781	-1.40836	0.369509
-0.854728	5.68808	-2.79229	-4.153	22.1469
6.20934	11.5588	14.2482	18.2539	-12.5964
0.711535	3.93989	-0.255337	6.20135	11.3054
-5.1258	-13.603	37.7959	31.0553	45.3365
3.08719	-8.84922	-3.63548	-4.56845	-23.3653
-5.74447	-12.0426	-23.4714	-24.7876	-25.4778
13.3312	26.1179	115.585	130.286	156.115
1.51101	-0.175021	0.940736	-3.00734	0.275857
-2.33369	-0.456044	-7.32828	-14.7224	-7.38175
-1.4857	10.909	0.609359	7.94552	4.95491
-8.91298	-58.7484	-59.948	-59.7098	-51.8555
11.8018	-12.197	-9.80892	7.38124	9.35188
-5.93452	2.6961	-2.70754	-4.10423	21.1612
0.883231	4.48808	-1.78333	2.01972	-2.89477
-1.99112	4.34737	0.805216	0.123264	27.2841
2.94761	1.91716	-2.62868	3.09258	-24.6654
-3.20774	14.1131	6.38788	-0.436784	-19.6521
1.85055	-7.67085	39.2692	33.2261	49.6093
-1.90811	-33.1753	-36.2345	-36.7232	-50.6574
-2.92097	-5.63225	-6.56081	-9.74065	-43.9524
-0.496969	-5.40823	-5.16811	-6.74489	-15.8074
-0.800478	-0.583727	5.96597	15.5717	-2.54199
2.83485	-2.64777	-3.35612	-0.665513	7.44821
4.71454	-26.4645	-32.6994	-38.164	-41.5511
-22.4423	-39.7344	-40.8261	-40.603	-41.7227
-8.23847	-18.8836	-19.6817	-20.8484	-20.7634
8.849	0.0504361	2.44321	4.16551	13.2165
-1.37879	11.228	11.3333	7.73896	11.7536
-0.815169	-5.09108	-13.5369	-20.7706	-13.7827
-1.1234	5.17448	3.47287	8.82346	12.1312
-8.46606	-7.72829	-18.3971	-22.3614	-43.7192
2.03287	-4.04322	-6.21104	2.6716	-1.31791
13.1569	2.75385	-6.59742	-10.3716	-13.5374
2.33317	-8.35606	-18.0029	-12.8177	0.721333
-2.17117	-3.10409	-7.43605	-17.4097	-17.5453
5.93559	13.7867	11.5656	10.7169	16.4719
1.19477	17.894	8.77122	10.4492	2.56748
-7.20678	-13.569	-14.656	-14.5595	-11.6663
0.99263	-1.69981	-5.89705	-12.0147	-13.0012
1.89483	5.04122	1.08232	5.6273	-18.3157
0.18071	4.05493	3.03105	10.5333	22.2833
7.35894	5.28339	-1.45277	-8.8667	0.999405
0.253835	7.6839	6.72102	9.44626	-3.04316
-6.26031	-14.474	-20.4638	-27.5109	-33.2203
7.74077	14.992	8.88248	15.1392	25.0385
-5.31217	0.629594	-3.66711	-9.13291	-4.60429
2.25722	9.92739	-0.281131	-1.0032	11.8797
4.07789	0.119588	-2.91399	-11.4876	-24.9776
1.8627	7.65554	10.9161	6.19972	10.7813
7.72749	2.82339	0.713477	6.54468	14.3773
3.31094	-1.82553	-0.0032424	2.64758	16.216
-9.43074	-9.89705	-7.0473	-11.5943	-12.4473
5.37718	12.4625	5.34383	-1.89108	-2.19102
5.03216	93.1877	89.1099	84.9382	93.1454
1.23825	19.7701	11.6414	14.8974	26.6642
-10.9522	-10.0766	-14.1966	-16.5948	-37.9904
-7.17596	5.84242	3.011	11.6693	3.00929
-5.63886	-6.63256	-5.01362	-16.1376	-19.5412
1.45256	2.50062	-3.2639	-10.5736	-0.709341
-3.93687	-0.465719	2.42781	33.9765	45.2863
8.24926	5.76807	-5.91774	8.7201	-2.42406
1.93447	6.26346	41.4186	22.0018	18.5098
-4.36117	-18.0446	-15.0315	-15.0577	-10.0097
-0.608623	-8.28481	-14.9429	-1.35134	-4.23464
4.5934	-6.90081	-6.77269	-16.8735	-27.4255
4.31999	47.1909	37.5542	51.3843	63.1504
-2.4099	-3.30213	-3.8474	-17.0167	-21.4105
6.52399	22.8081	1.61368	26.6169	20.7181
-5.31371	-9.47976	9.55784	26.0265	28.8404
-24.4532	-27.5351	-13.559	-0.436601	2.62394
0.159185	-0.219999	-8.9248	-9.37289	7.21933
7.11864	-4.1787	-4.21909	-7.4813	-15.179
0.955415	1.83813	-4.02579	-1.46684	-5.83497
0.638578	2.24821	11.3769	-14.4503	-9.24171
0.738147	3.93354	23.9788	31.9192	25.831
-5.42388	-3.61751	-21.914	-29.7215	-21.7814
1.46015	8.54786	-26.2059	-28.2968	-27.3645
11.2809	18.625	7.89345	4.26318	-9.80157
-0.0885816	-8.79801	-16.0488	-23.045	-34.6901
2.08016	-7.99783	-7.34825	-19.3628	-34.6953
-2.56368	27.2067	40.2201	40.2885	48.9893
1.23333	3.58168	-1.26561	6.99147	5.22667
3.91726	2.96718	5.48749	4.6882	9.19205
3.86013	5.80861	38.4633	41.0719	37.8925
5.58107	7.56184	-0.501465	2.65161	-5.76342
-9.10167	-15.9449	-16.5219	-10.3868	-0.635912
2.99673	10.2226	53.4966	52.6713	63.319
-0.242183	1.35336	2.00155	8.88177	20.7037
-4.4684	-8.67164	-17.4693	-33.5339	-29.0994
5.44629	11.0626	-11.8004	-21.3472	-21.7734
-4.61195	-1.28725	1.95784	6.34925	1.02082
2.55258	-5.86657	-8.04381	1.78934	8.42022
0.401162	-1.46313	-5.32613	15.5254	34.0439
-3.16913	-15.569	-17.1481	-17.9201	-17.9699
-1.94724	14.2771	14.9772	22.474	18.0855
-2.37279	-16.9352	-15.2621	-9.85943	-19.5989
-2.3317	-7.86206	-9.44713	-14.8938	3.86205
-12.6952	-20.2963	-24.8844	-11.798	-19.1258
6.01079	11.9753	-3.53991	-30.2181	-28.7395
4.35583	-7.88595	-14.573	-18.6538	-27.5555
0.946836	2.7908	-8.89284	-38.3055	-34.6364
4.19844	-14.5809	-12.9006	-17.0422	-23.0036
4.30593	5.55932	-4.41431	2.98119	-0.0182716
-3.89789	5.44357	38.068	22.5279	2.29246
2.32539	-7.71437	-1.46682	0.802982	7.03582
3.24582	-6.35055	-19.2667	-0.217586	-23.528
-2.5076	-16.1364	-16.4057	-21.8831	-39.3148
6.66619	-9.58449	-11.2555	-6.90625	-11.0373
-11.0543	47.6429	76.9538	40.8331	82.4963
-2.91167	29.8258	30.8493	19.9898	19.283
-2.73493	12.7638	2.50613	-7.63385	-17.9704
-10.853	-18.4414	-25.5386	-29.4341	-38.5069
-3.01629	-7.63832	-0.902752	3.60045	-1.45347
-0.241135	-6.36247	1.58704	12.1055	-0.717788
-0.336064	6.18174	-9.54576	-26.4343	-30.3302
7.72932	-21.3525	-12.7387	-19.7103	-43.4008
-5.65186	-31.1214	-39.0698	-38.5909	-43.1397
6.4968	37.1104	46.7332	16.9521	29.2719
-4.5551	-1.01702	23.1311	8.033	-10.871
9.54856	-8.26603	4.22307	37.4249	22.2046
-3.38767	-8.80307	-2.90399	-16.5373	-28.9386
6.6449	3.81308	-2.4868	18.0552	19.9911
8.74591	15.4332	15.1769	14.4519	14.9803
-4.50658	-18.5486	-21.0197	-30.5489	-13.0875
5.34214	1.80945	6.5941	7.93679	5.59475
-11.1204	0.382204	7.74098	17.6295	31.9262
-9.42086	-17.7292	-25.9493	-17.2716	-26.1914
-3.04907	-7.66954	-20.255	-24.0344	-22.8457
-3.31508	23.376	-14.0035	-34.2402	-34.7427
-3.75116	-11.2929	0.62679	19.542	57.6314
-3.16752	-27.1852	-28.5583	-28.1131	3.75677
0.730552	13.9761	3.28114	1.13862	52.4681
6.5406	-1.10727	-5.18035	23.4966	26.4367
-1.38404	-22.144	-25.1989	-29.1094	-31.8666
-2.20066	-11.357	-6.22694	-10.5065	-6.34269
-1.6137	-6.68915	-6.90381	18.3155	12.2134
3.12879	-5.16334	-7.2105	-3.15261	46.9625
1.60525	-2.37875	8.67013	62.2228	32.5719
3.46082	11.2451	17.8546	6.83295	45.7309
-4.37801	-9.51423	-3.66115	-14.4422	-7.18992
-2.95137	-18.1439	-18.1127	-25.4849	-6.83128
0.666031	-15.0927	-22.8659	-22.7342	-2.03612
-16.0556	-22.704	-32.202	-42.6703	-44.6453
0.459784	-0.210983	7.0938	-11.4437	8.15416
-0.574885	0.247694	-7.3486	-1.39669	-3.6026
-2.35786	-23.3651	-27.94	-27.2944	-31.3254
7.11756	42.1636	26.0901	23.4744	15.9242
-3.36173	-9.97281	-18.4593	6.45191	-22.5717
13.1778	-37.6245	-38.495	-38.4314	-52.0759
-7.58193	-1.94026	-14.3177	-25.2756	-24.8644
-6.34223	-23.0552	-19.4191	-27.8303	-4.85857
-0.732264	78.1631	105.219	104.516	122.309
-9.44049	-27.7678	-9.60541	-13.3901	-17.4506
-0.78208	-3.27734	-6.2166	-7.04905	-35.1556
-1.7005	-8.42522	-3.89644	-5.38012	8.18141
-3.08154	-3.87278	-1.8325	-6.01909	4.18746
0.0101187	6.91216	3.17068	7.71899	18.6236
11.8618	26.1761	20.7605	14.2577	18.6666
4.60869	-2.0224	-5.8613	0.891471	-6.89817
1.13826	-1.34478	10.1597	1.59009	-28.2338
4.80881	92.1511	86.6939	71.7607	40.2576
-3.27589	-4.19263	-10.2076	-7.60801	-18.0592
-1.86777	-2.83075	29.7863	34.7593	10.1958
6.29079	1.64517	11.8039	5.57455	4.07106
4.98922	-9.5026	-6.19946	-2.38273	-16.2096
6.9569	23.6604	27.4395	36.2502	23.2095
8.47814	4.26705	-3.30043	7.00746	-7.27894
3.61063	-0.0335702	-10.0417	-9.72002	-5.60682
8.53585	2.63053	-22.8938	-17.4096	-6.69333
-0.173061	13.4841	21.4488	34.5835	34.0656
-0.932473	2.34995	-8.31863	-27.7984	-33.0888
-4.02456	7.45977	16.9264	3.49713	15.9934
8.03449	-6.38204	-3.18225	11.7212	5.04376
-0.237608	-7.25626	-17.5226	-14.5303	-33.4423
4.66997	6.69257	6.82488	9.28449	6.27147
0.857426	1.48535	-10.1763	-14.0972	-26.5546
-6.99407	-11.7022	-15.093	-14.2022	-17.8303
-4.23885	145.448	126.475	135.345	166.632
-4.32827	-6.80818	-12.5368	-9.42103	-2.6822
-0.900631	16.4731	15.1157	12.3301	5.35476
-0.473264	-2.95826	22.3075	18.2345	32.7734
5.29973	5.82031	0.313033	3.83383	-3.37968
5.56649	2.18137	-3.2283	-8.98235	-22.6415
6.64611	-14.4527	-18.7454	-19.3697	-16.6909
-4.35842	-15.1094	-18.33	-19.8658	-18.4479
-13.7382	-16.7751	-22.9148	-41.9457	-49.6524
-2.07069	-37.3007	-38.7497	-38.2024	-45.4795
-6.61196	0.0638047	-6.06395	-5.67628	-6.46116
-17.9691	-17.6156	-11.0267	-18.0867	-24.0492
-9.07409	-12.0387	-23.4398	-23.1239	-24.2115
14.5421	20.6592	6.6613	44.9676	59.5453
4.06776	-7.82897	-2.59315	-7.01598	-0.749885
-10.2035	41.0192	32.264	20.6244	-1.20541
8.92224	7.27911	28.2578	27.3147	53.8884
-6.12134	-1.08108	-7.56589	-15.7452	-13.5811
-1.79998	-6.4973	-13.3953	-5.91148	-24.672
1.46457	7.19982	3.53256	-1.26087	-16.8601
-2.44228	-6.07987	-13.3397	-11.7048	-8.10841
-4.37849	4.90982	-3.15916	-4.24478	-7.4539
13.4982	15.4107	22.9149	18.006	13.5411
-2.00686	-5.14913	12.1574	4.83569	-11.6051
10.7186	-2.46941	22.3854	28.6656	34.7819
-1.14381	28.3766	23.5061	37.1585	20.1921
2.27715	-8.71445	25.7425	33.3753	44.3327
1.00026	14.2016	5.87256	-7.41917	-4.25247
4.71111	-3.47091	0.733998	6.29245	-9.52101
-7.39407	-19.8628	-22.1118	-23.681	-14.368
-0.233704	-3.5998	-4.94949	-0.77939	-8.69674
-2.44063	-39.6112	-44.5157	-47.035	-45.1645
3.41885	-26.0597	-32.7659	-29.0841	-35.2478
1.96096	-31.3884	-34.7209	-33.2794	-30.4752
-5.49246	-5.78371	16.7339	18.6359	21.314
2.17835	-3.9126	-5.36423	-5.85878	-7.87485
3.33613	40.5292	69.856	63.5276	58.1329
0.435418	10.593	2.87591	8.2495	2.55302
-17.795	-22.6576	-31.4914	-41.2051	-39.8554
6.22567	-4.27151	-11.3004	-16.161	-15.6767
11.169	-0.990679	-0.781968	5.67514	14.1414
5.71251	2.85262	1.9325	-0.670437	5.42332
7.84177	6.8079	-0.0543195	4.26883	34.7934
8.77703	7.05996	4.58496	-0.108419	11.2251
3.26311	-2.53016	-3.10705	12.3686	-1.91402
-5.56601	-10.6862	-16.2093	-24.6775	-22.8949
-2.54686	-12.8129	-9.76983	-12.3973	-4.12873
5.2299	-6.53362	-11.2622	-13.9773	2.01217
-0.429701	0.490497	-12.3069	-15.672	-18.786
-0.450364	-11.853	33.0097	36.9968	8.0537
0.361123	1.66774	-3.09248	-1.98248	25.664
7.38638	9.36878	6.84041	11.0983	-0.060724
1.27549	-5.40051	-13.9805	-19.275	-24.6306
-11.6108	-12.584	-12.7562	-8.96937	5.23893
-3.62935	-7.09251	-4.40579	-11.2073	-15.2124
4.82885	14.6642	11.0961	15.0496	5.59931
-2.74736	-4.98052	-3.44723	5.07323	5.22144
8.82655	17.1116	15.2243	4.74528	2.87523
-3.1031	57.6654	71.0797	50.7516	44.9347
-12.0688	-32.0519	-34.3767	-33.0816	-28.8984
10.7113	-14.9996	-11.31	-7.49813	-14.4873
8.83322	9.23227	13.5594	26.58	35.3891
-7.42743	-11.022	-5.72137	-12.1487	-9.38028
-17.5838	-21.2855	-23.2656	-21.783	-20.8259
-13.2868	-17.7101	-15.9789	-11.8426	-5.43065
-5.50217	-12.6122	-11.2462	-13.4421	-21.0059
-2.60968	-24.5796	-25.88	-31.5796	-36.7729
-3.32209	-10.0685	-13.7857	-15.2144	-16.6251
-4.71098	8.83523	9.30693	10.5613	26.8724
4.52825	4.27894	3.40309	-0.345581	5.68256
5.36178	13.3831	20.0186	16.3134	19.6615
3.57023	7.57111	10.008	9.59786	25.9921
3.53545	7.76617	4.01356	3.71738	-7.89441
-8.60718	-15.4218	-13.5267	-2.85922	14.9395
-4.78688	9.72263	7.31395	16.2938	14.2176
-0.51109	-7.78221	-12.1341	-18.6495	-29.7685
-7.32145	-1.30175	-14.1991	-15.0748	-6.65937
2.18407	8.1226	4.18605	5.99403	2.66168
-3.09328	-0.343505	-5.3302	-5.16171	13.5759
-9.27138	-2.83893	1.64482	-4.476	-0.0777906
1.19625	-7.83455	13.871	2.29641	1.60099
2.85723	-6.9421	-7.938	-9.34705	-18.2062
-7.56568	-11.3776	-13.2735	-16.0323	-4.8725
-5.86478	3.07065	1.73553	-6.31231	-3.53382
-3.44691	-6.06383	-18.3314	-21.9915	-26.2526
-2.62539	-13.5039	-16.169	-8.77114	-10.7911
3.47833	9.52527	9.39845	-6.72037	-19.3962
11.313	6.05583	2.50114	8.39969	2.08955
-4.23163	3.12546	-2.68043	-1.84881	7.74402
5.21092	6.162	7.17783	11.0273	9.13817
-4.1224	3.99814	5.00383	5.15152	-2.25838
-5.83004	0.540644	-8.37848	-7.31398	-11.6711
8.1804	15.2631	6.93212	-0.78033	-6.30566
-3.16928	2.43634	0.923355	8.36518	-1.98254
-1.24558	-8.68748	-12.5911	-14.9116	-3.92944
5.752	8.75275	9.72517	15.6713	7.40601
7.75657	6.78746	7.69671	10.2181	-0.155327
12.7286	-21.3648	-19.3596	0.723737	-2.50839
8.41595	69.0709	64.8851	70.994	74.4547
-1.76679	5.48236	28.3183	37.3103	33.3932
4.19097	-25.7957	-28.3141	-27.0685	-35.4332
-2.91	7.00328	-2.94626	-5.47129	-5.35887
4.11709	-2.43745	-7.41496	-11.8277	-12.4664
-3.53872	6.88687	18.07	21.2519	8.6243
-11.0463	-0.9439	-10.1545	-13.9779	-13.5386
3.49525	17.7258	16.5362	10.7528	16.9806
3.77184	8.59499	17.2238	18.21	15.5182
10.4717	6.71745	7.91059	14.3122	5.93847
1.29897	1.0139	5.62911	6.90494	16.5269
9.70739	7.01187	-6.9719	-10.5714	-0.766791
7.72028	-3.79419	-6.78992	-21.0176	-25.125
3.47817	5.43778	7.33255	14.4645	29.6288
-5.08002	-5.77729	-6.61881	-16.7195	-17.8711
3.16482	10.7615	13.8408	18.7011	12.5281
0.814103	-8.9848	7.12862	17.7875	24.7557
-11.4518	-17.3835	-12.6457	-4.72413	5.27282
6.41997	-5.30612	-7.50533	-0.219379	0.97396
4.45645	7.38873	8.72677	5.52353	-0.41967
-1.32763	9.72574	11.703	14.9061	25.8027
3.10659	-19.9926	-18.006	-16.5851	-11.9802
5.24001	13.9565	8.83545	3.537	-1.9004
-4.7456	-2.9843	-6.60439	-2.69949	-9.87097
5.78576	1.03444	7.68865	10.5597	-0.865158
-3.94267	-47.0468	-42.6136	-49.617	-41.9035
-0.566475	-4.66707	-9.3172	-16.1223	-1.85316
0.998227	-3.57193	-0.0709442	3.44287	4.44495
-3.44627	6.66778	-0.345925	-0.174298	-16.19
-5.53204	-5.28187	-5.61369	-1.55709	3.45409
-6.55781	-5.27048	-11.5245	-15.0946	-4.54724
3.49226	1.46319	1.61806	-6.67425	-15.779
0.129404	2.14948	6.09607	-1.40659	2.32266
-1.03703	34.3391	33.9169	30.408	36.5333
5.99974	-24.9512	-24.1906	-18.9299	-21.2985
1.05927	-1.65702	-0.782855	10.6959	5.22585
-0.927937	13.853	6.22412	-3.47041	-6.60501
11.7502	8.95629	15.1914	13.4125	-4.67302
-2.35597	9.5088	7.92578	20.0259	13.5804
-13.085	-8.807	-14.0951	-28.6705	-28.717
0.57458	15.396	13.3205	9.79835	10.1428
1.39774	7.81329	7.59689	5.33548	-20.5577
2.98578	-1.91333	-0.730359	-7.82441	-1.06494
4.31649	-18.6259	-18.7116	-14.7481	-13.3983
-4.77237	11.8916	9.79887	0.713436	13.954
-1.76495	-9.55422	-10.2188	-4.33894	2.05836
-6.93455	-2.03957	-1.84148	7.8297	0.14305
-9.15723	-2.95281	-6.47691	-0.476996	2.26361
4.20096	-1.45448	-4.94205	-8.67496	0.879764
-0.0466489	8.25701	2.42887	6.03811	-3.47315
-0.20054	-5.84162	-9.17392	-14.0211	-16.5331
-9.62186	-12.3365	-14.0395	-13.8929	8.89152
-3.513	-33.1825	-30.5865	-26.1094	-29.2368
-7.06318	-6.67455	-5.21451	-0.759394	0.617086
-3.54261	-1.98171	-4.32572	-9.61982	-9.3479
5.88059	6.15035	-0.962381	7.0884	2.42914
-5.36776	4.15151	4.03024	2.94257	4.89035
-3.40069	-2.06975	-2.23939	-4.50202	-11.1306
-5.98795	-14.5749	-10.0003	-11.5256	0.181343
-7.60939	-14.5922	-17.1927	-38.983	-41.6149
-4.01711	-15.0424	-2.1414	7.65266	13.2616
-7.98252	-11.7081	-11.728	-20.0446	-23.0561
1.37778	7.4396	5.26834	9.37978	2.7791
8.14879	8.61737	7.85392	9.32026	-2.08932
-5.5514	-12.5605	-14.2895	-22.2614	-26.0695
0.520368	-1.43916	-8.77905	-7.09456	-12.2599
2.22943	-1.70696	-8.1368	0.62299	3.85079
8.44829	5.42361	31.3047	33.0195	23.0717
-9.44784	10.2074	8.28782	19.1363	3.44248
-4.9713	-1.88558	-23.2496	-26.2357	-29.6631
7.24615	14.9055	-2.61934	2.37903	-3.54647
-9.5228	-5.26553	-4.38246	-17.9764	-12.8078
-6.16555	-13.2873	-11.6535	-14.4898	-19.759
0.592581	-1.84662	6.81852	-3.91508	8.686
-1.23894	-1.09505	-7.54726	-8.21978	-11.407
4.10714	12.7514	4.95678	41.9548	53.8165
2.95934	1.85117	0.74125	3.16589	0.218792
-4.00123	-23.3296	-25.3153	-24.9219	-17.067
-7.62389	4.69935	1.51155	27.4242	39.4512
3.50642	4.6225	0.440711	-5.58085	-5.9601
5.9715	0.949859	22.6813	16.2109	2.58208
-0.81964	5.49263	5.1611	18.2136	15.1271
1.12638	6.77295	10.8174	33.4352	32.4219
3.83908	-3.59222	-5.71516	-13.5155	-9.14701
-5.78866	-6.84148	-7.95447	-5.68588	-4.04914
0.848141	-45.33	-49.3303	-44.6157	-44.6519
17.4789	20.7612	16.8415	24.4935	40.1079
-3.33966	-8.79304	-9.46647	-13.4342	-5.58168
-2.21881	16.2522	16.144	17.0036	16.695
2.50366	5.75354	5.68092	-2.96462	4.94809
-2.74966	-0.339887	-0.966099	1.98344	12.7095
-8.28702	-14.3048	-15.5241	-7.86742	-14.0449
0.596236	3.64664	7.98603	1.18187	3.4298
-7.78309	-13.1993	-18.3585	-17.3645	-17.0395
2.06779	1.22962	14.5339	21.6618	19.6796
-1.00706	12.3528	9.6658	4.60216	4.44218
-8.62128	-13.6084	-18.8241	-32.2763	-24.4305
5.74011	24.2579	15.6996	21.9851	12.3491
3.50041	25.637	25.5359	26.7059	47.2213
-0.710263	14.4075	15.0434	11.1425	25.2622
0.400336	-9.57191	-13.0632	-37.909	-42.125
-5.47431	-2.98662	38.8074	40.8478	47.8493
-5.26021	-7.5575	-15.1194	-15.2358	-23.0098
-1.71197	-7.66503	-7.92121	-8.45386	-2.34856
-2.97427	6.19166	9.01099	2.67093	2.678
-2.68567	-26.0255	-27.8841	-25.6077	-27.2205
-2.43389	4.27174	2.33172	-2.80463	-2.25319
1.51234	4.59535	4.98717	15.0668	18.6488
5.96159	10.2211	2.40909	0.00792581	8.03171
3.69834	-2.36245	-4.75621	-7.90054	-32.2936
1.67868	4.81191	-0.213211	2.62292	-3.0404
3.8337	10.2629	19.337	2.31235	-4.02879
-5.65243	32.2026	35.8802	14.9359	17.4225
0.60712	23.299	15.5299	19.9483	22.0718
5.67615	1.42591	5.02788	-6.83325	-4.24841
2.85315	-1.51492	11.2794	5.49143	-19.379
2.36143	3.99077	12.894	15.6112	6.75447
8.2958	27.6273	14.5534	18.3358	30.4604
-5.03035	0.163187	13.9169	21.3384	8.73286
-1.94857	-8.2724	7.11664	14.1686	12.4377
-3.09579	-8.96503	-7.2222	-14.1311	-13.0962
2.89458	7.79973	7.06664	-5.30308	-5.71641
15.1109	13.6613	12.3234	13.688	19.8038
7.44781	9.61032	6.7259	7.28802	10.2508
3.3501	-9.64381	-6.63577	-6.97342	-13.3889
6.85984	-20.7465	-16.6817	-20.5378	-26.8435
3.70993	3.59089	4.55652	13.5664	26.0457
-1.51332	-0.219962	-0.27708	1.83343	5.5429
2.45274	11.1199	9.6929	-2.61551	-31.6778
6.39901	3.20312	4.22273	11.1328	-8.61659
-7.2247	-14.5133	-8.44186	-5.12464	1.43986
-0.997225	-45.3769	-42.0038	-35.2689	-34.6817
-4.31603	7.77098	12.3944	35.9744	36.5326
-0.744492	-9.36964	-5.71143	-11.5147	0.0280837
2.13886	2.90691	6.15618	15.6458	30.8136
-7.90806	-8.16679	-3.35523	-15.2059	-16.5042
1.48929	-44.005	-45.2678	-52.6283	-55.7153
5.51565	2.68533	-3.41802	-25.5839	-30.3054
-8.79571	-8.88502	-3.84112	-4.94092	-11.5483
-7.55466	-6.96291	-8.13121	-6.24676	-7.31749
-0.796449	8.91499	-1.29285	-12.6714	-19.1363
-9.95454	-3.07514	-4.42705	22.1399	15.7777
3.85397	-5.8907	-7.64879	-8.44267	-12.8608
12.5455	22.3941	16.715	21.0562	4.67362
1.65769	13.2908	11.6609	13.7157	11.101
12.7079	20.4072	17.5742	23.609	43.306
14.8551	2.99798	2.59053	4.91466	12.8621
3.73382	15.9359	21.1672	17.8206	30.6796
11.7545	-15.0487	-1.14714	5.40209	21.143
-2.51038	-8.38032	-6.34924	-25.6093	-28.0929
-1.6502	20.217	16.7884	20.4302	28.0132
3.68872	7.75228	4.05748	16.4946	22.6322
4.19393	1.69145	5.08146	-3.48569	4.86411
7.39449	8.78169	4.56077	11.4933	21.9612
1.05916	-3.85992	-9.48038	-0.0550789	-6.05358
-5.72813	2.24699	-8.40441	-15.6985	-23.5701
-0.788447	-3.30693	-5.81969	-12.033	-14.4423
-1.13976	2.50224	2.36399	34.5918	21.5436
-5.90319	-3.25199	-5.44618	-7.94195	5.79933
0.18865	6.60473	9.7478	-2.33164	5.67322
-3.47107	-18.7762	-19.7182	-15.2756	-17.1551
5.65075	6.92553	2.01111	3.91887	4.26634
10.428	20.7902	26.6474	19.8734	20.3837
0.457846	7.62815	7.2797	-5.26488	-11.4895
-1.79562	7.54919	9.25392	12.2247	2.68287
-6.84848	-15.6919	-19.9365	-21.8835	-25.7578
1.65243	-2.39285	-6.40494	1.4691	-0.202358
-1.21583	4.93212	6.14575	4.39349	18.193
2.78476	-13.5123	-6.12415	-11.7408	-9.49487
-3.08462	2.71706	-13.3278	-11.0353	-5.90466
-11.9263	-12.7461	-18.013	-17.9799	-23.1852
-6.81235	-8.79549	-2.86814	-4.73679	-9.62774
-2.31959	-5.40145	-4.4562	-0.233168	-1.34268
-1.20503	0.540305	-0.458156	4.77018	6.7926
-0.150704	2.84427	-6.32938	-4.18642	-8.76404
6.80922	18.6583	48.5621	43.1359	53.8704
-6.25047	-8.73969	-9.7858	-8.28842	-7.74544
-5.32232	-32.9444	-36.5842	-37.1052	-29.4852
-5.55954	-6.07459	-13.327	-9.38772	-9.83318
4.22155	12.1324	23.2799	25.9758	20.983
-13.5075	-20.7932	-23.9523	-22.7201	-20.1343
4.19887	7.88839	11.7532	10.8689	17.1816
-5.37548	1.80832	2.72037	2.68955	-1.92246
2.05208	3.44008	-2.15963	-0.574291	3.24945
5.56328	11.6235	1.48316	-1.48629	0.436584
-5.31078	-6.31528	-9.08856	-7.87269	-11.5899
-0.731031	4.59782	21.0657	21.0843	17.8217
0.510403	4.152	2.00046	-0.0471666	-9.88587
0.544979	-9.75414	3.85678	3.74565	9.72873
-0.938662	0.616737	0.265926	2.06282	4.27737
8.47542	7.81631	5.97589	3.46321	-2.33006
4.9892	-3.31022	-6.86333	-8.65339	-4.5006
7.70261	11.3405	8.3773	10.7505	15.6461
16.1886	13.9011	19.8969	19.973	25.3351
-2.37418	-7.18987	-8.44519	-8.01288	-10.003
-3.02741	2.19567	-0.710258	-4.11373	-2.87543
-5.00203	-11.4228	-7.94359	-2.12731	-4.08679
2.61628	-1.56143	-4.89176	-10.6712	-8.39028
1.62157	7.85588	13.3414	19.1462	13.4862
5.10048	-0.736442	-3.27626	-4.31795	-0.614474
11.9658	9.40946	10.3356	9.50934	13.8836
4.80974	10.1294	73.3348	64.3181	56.4611
4.59415	8.66661	10.8456	6.64384	1.12987
0.736893	2.3666	-2.93559	-7.96095	-8.88038
1.04858	6.31976	-1.22058	-0.895796	-0.242852
-3.60811	0.901448	-0.132532	-4.00412	-0.562178
7.92516	4.40866	-0.911038	-5.0382	-5.50505
-3.4392	-2.84411	-6.38895	-6.48911	-10.805
2.54676	4.21885	-5.17988	-7.07455	-4.67176
3.20531	13.6044	13.2843	8.05085	14.1562
4.07943	-1.74909	-6.37747	-6.88612	-6.33483
2.98385	-3.08467	2.23977	4.1837	-2.99544
-5.95178	-0.873096	-10.302	-9.56337	-13.7596
-2.17767	-9.96351	-9.55931	7.4185	-0.26906
-16.3212	-9.94657	-27.7978	-25.5303	-26.5601
-8.91699	1.52388	4.02838	1.81692	4.41676
-11.2865	-11.2968	-10.2862	-19.8415	-16.1029
11.9892	3.97065	-1.26521	-7.51261	-2.63582
8.18794	18.8866	33.6748	35.1056	38.7716
-2.11883	-0.107793	-4.73431	-4.40081	1.73754
12.744	10.7644	8.39302	8.40969	3.8649
-0.0232399	-10.2642	-5.96531	-9.12953	-11.9421
-4.32929	-5.10404	-4.85905	-3.32387	-10.2207
-5.65237	-4.27963	-7.39243	-6.62981	-2.70998
-14.7952	-17.3848	-25.9762	-24.8025	-30.8206
2.75761	3.36019	6.42433	4.84841	11.0779
2.17235	-9.43853	-14.4592	-8.94071	-10.3538
1.17701	5.74337	9.45513	14.0352	20.6499
-9.39841	-5.88088	-11.6642	-11.0292	-14.9359
8.55046	11.8064	11.5145	9.52868	10.1771
1.51039	-1.7971	-5.49633	-9.83138	-14.4685
4.57816	3.31651	-2.68968	5.56292	3.26151
5.80967	3.64518	4.48754	6.36009	11.4054
-7.05014	-7.37136	-12.5231	-11.0235	-12.8048
0.0847632	2.15677	-0.457201	-0.872436	2.27449
3.57705	-0.0956419	-0.779942	2.25798	-8.07589
0.0643622	-6.70236	-4.33308	-4.77634	1.46228
-1.55673	-3.15076	-1.66403	-9.77984	-21.598
-4.49305	-7.74816	-12.6944	-15.1675	-0.412293
7.31006	-16.2522	-25.9785	-27.0713	-21.5148
-7.85583	4.94065	13.0166	2.05195	-0.126808
2.86008	-13.6214	-14.5343	-13.6913	-29.6767
17.0116	12.6432	8.52335	20.5425	45.2947
8.87323	1.16183	-0.495066	4.93532	-11.1323
10.8582	9.15136	15.5184	14.8387	10.0132
-8.90794	-5.50002	-5.64074	0.174421	-21.1841
3.46698	-2.8228	18.889	26.2159	7.9355
-2.28099	-5.23272	-5.50515	-1.35403	-12.0005
1.84889	-7.82433	-10.3121	-14.669	-18.7133
-6.51956	-10.4004	-12.8727	-9.14097	11.4751
0.85317	8.65291	34.7441	33.7572	53.8147
0.53843	6.24159	4.12003	3.15101	36.312
-13.409	17.843	26.2733	23.4168	33.117
2.9692	-14.7043	-16.5167	-12.433	-24.2606
17.2686	58.1087	62.9178	66.6534	104.458
-3.56348	-10.6232	-13.6032	-0.445897	10.4666
10.508	14.6639	10.9449	12.0948	9.97306
3.44612	41.6584	34.0319	35.95	74.2722
1.02833	-10.9907	-11.644	-13.4728	-38.156
-11.0357	-15.0881	-23.0387	-23.0348	-38.7758
-2.86925	-9.67612	-3.74302	-8.69671	-11.7288
1.51594	-2.97665	-1.99326	-2.81313	-7.3972
-2.58037	5.33295	1.46037	11.7722	12.9642
-5.76167	0.149477	-7.95078	-11.69	-18.7237
5.23954	11.6555	12.336	6.12756	8.86223
-4.61536	-8.94062	-9.33868	-12.2429	9.5876
0.0705227	-7.71638	-9.01528	-12.2551	-1.70574
-10.9759	-7.33178	-2.99892	-3.02706	-19.605
1.33913	4.27599	-9.02041	-16.4016	-18.8715
-2.04567	5.52988	4.71195	6.14891	-5.39711
0.632483	-5.40204	-5.5429	-5.55944	-11.4159
1.59077	29.7876	24.1228	24.2638	52.4594
-1.9309	4.34151	4.99653	4.51003	6.8647
18.4572	7.2579	-0.84126	-0.954953	6.55279
-7.03516	-8.40924	-8.48861	-8.24633	-30.5367
-7.55091	-6.5629	-5.9233	-0.709158	-5.63228
0.508095	-3.83424	-6.47997	-2.06049	13.1668
0.527526	-6.42095	-8.58353	-7.855	-23.7149
-0.133813	-13.7716	-12.4925	-12.763	-27.6779
2.68842	8.8311	24.6303	24.8519	15.2973
-2.03	-3.51387	0.325376	-2.0836	25.7949
1.91427	-3.90559	-8.28268	-24.3341	-38.2541
-17.7653	-21.4046	-22.7393	-27.4772	-49.5002
-1.22023	-8.90669	-10.8991	-9.49302	4.04776
-1.48713	2.82982	-5.37109	-5.80955	-23.6258
0.57291	-7.68361	-1.78836	-3.33291	-17.0526
-0.571888	0.195379	4.85974	4.26371	10.8729
-6.87185	1.22495	1.45562	-4.26773	-2.05487
5.26207	21.9293	36.4504	30.0326	25.7035
-1.47622	-22.5934	-28.9084	-24.8208	-15.4489
4.22337	13.997	26.437	20.7578	32.5709
1.91175	7.53647	8.63061	13.2279	14.4696
-1.98495	14.6885	16.6491	13.2293	13.4255
1.3779	8.3774	-1.97175	-3.29603	-3.40453
-2.66131	-4.02176	-3.14008	-5.75723	-6.17928
-3.44509	0.76232	-4.07686	-9.95092	-1.09608
4.46732	8.83115	10.4065	0.78173	5.28669
-2.68694	4.17048	-3.05845	48.6721	49.3717
5.58498	16.5143	21.3701	35.8724	42.1682
0.885789	6.28149	8.25944	13.2682	15.2151
2.13528	-7.43291	-1.68221	-4.29219	-0.824148
2.54351	3.1585	13.7804	12.5125	8.13249
3.39988	-19.6524	-25.5205	-11.2811	-19.6407
0.571403	3.02337	6.49082	5.32681	13.0737
-7.83682	15.6693	15.5762	-14.3246	-15.6401
2.82583	-15.5744	-17.5344	-10.4571	-14.4004
2.08219	1.32787	-3.73243	-12.7746	-16.7199
0.185284	3.8612	3.19646	-1.66809	-0.81623
2.39756	6.18139	8.03175	6.14454	13.4202
-9.80387	-11.3224	-7.24691	-8.14386	-18.3863
0.733248	-2.2641	-6.4608	-7.47846	-12.2827
0.602138	10.6139	14.3305	-7.73647	-26.9813
2.37097	8.29564	0.483304	6.22533	6.40944
2.83185	5.78	1.38021	1.25235	-9.69579
-1.03955	7.00484	7.01699	9.10472	9.53194
5.74849	0.944479	7.3829	11.8783	13.5616
-5.94394	-10.2134	-12.0912	-13.2399	-11.6357
6.91173	0.331658	3.33807	2.6803	4.13791
3.96684	1.85215	1.46318	-5.73644	-6.36646
13.5472	9.72526	9.15474	7.1451	-2.23746
-3.38198	2.32861	-3.11442	8.46228	6.19718
-10.8107	-4.15687	0.247926	-4.27383	-6.81637
2.25037	-8.0979	-1.92783	2.13868	-5.68583
1.45514	4.25637	9.57585	7.57428	4.89532
3.19495	9.85723	10.0614	6.58481	-3.60189
-4.15052	0.505844	-7.62149	-4.89909	0.987568
6.43423	3.06372	3.10976	-16.7915	-16.0747
4.52419	-1.92806	-0.340553	-0.202943	1.74044
-5.30676	-0.438313	-3.54709	5.56173	4.64867
2.73424	0.852725	-0.459019	-4.46307	-9.10763
2.71514	14.7809	15.8353	-11.7295	-16.0208
4.23431	13.0423	11.9675	15.1645	23.797
-5.1112	-12.518	-15.0768	-13.667	-12.7202
0.54474	-7.56382	-1.35789	-5.91021	-4.46243
1.1422	-11.4071	-13.3818	-15.2239	-19.6628
-16.6027	-18.1301	-19.8026	-8.50202	-10.549
-1.0163	-0.547592	-5.41643	-7.94395	-3.7957
2.83657	4.20662	13.8531	6.96959	-0.979148
1.28593	-12.5614	-16.4463	-23.7373	-25.2142
-4.42401	-12.5355	-15.544	-23.6785	-32.2315
4.97049	-9.30961	-11.5169	-16.8175	-21.0987
-0.530583	-1.44754	-5.15463	-3.61371	3.30511
1.27805	3.99715	7.62919	16.9065	7.69961
5.93083	14.1801	12.791	46.4952	53.7994
1.56269	-0.63728	-3.41274	-7.99202	-10.113
6.97267	10.8976	3.90522	12.2944	17.6084
-7.90293	-0.562553	-0.551265	-5.2478	-10.7353
-3.1852	-12.542	-12.4877	-13.5917	-11.1858
10.267	19.9838	17.1064	25.3716	30.7582
7.22096	14.3447	11.1548	8.79085	10.237
-1.275	6.07883	0.672413	4.38213	31.5972
2.89698	5.71203	10.7986	8.29851	-5.26633
-8.09513	-14.6933	-17.9281	-31.4091	-22.5664
-1.52761	-12.7971	-3.83655	9.45511	23.4211
-4.46255	-11.4069	-17.696	-19.3042	-22.84
-5.36272	-19.8417	-16.79	-16.895	-20.9771
-5.02265	-9.20532	-9.55283	-19.4864	-12.641
-5.22527	-14.2784	-17.6055	-12.8741	-17.436
-3.81405	2.89934	12.2049	9.17311	7.26147
4.61189	-15.0489	-15.8237	-17.8158	-18.3911
3.09315	0.213871	0.0381149	5.7901	11.4501
2.03915	5.41108	4.54229	10.5072	8.31733
-1.1745	7.88949	4.51383	26.2248	27.6193
-18.0577	-22.0507	-24.3353	-27.2254	-28.708
-0.854728	-3.99326	-6.68818	-8.70917	13.8108
6.20934	2.48705	2.0619	1.51494	-5.32625
0.711535	6.41643	13.2868	11.5278	-6.12126
-5.1258	-4.34354	-4.826	-2.04393	4.20612
3.08719	-2.07161	3.34526	2.71244	10.8105
-5.74447	-1.33701	-1.12534	-2.94007	1.85913
13.3312	9.39039	6.61063	5.68896	-12.1762
1.51101	11.8957	15.9868	11.6266	-7.02107
-2.33369	-1.51102	6.55524	6.25595	1.26696
-1.4857	18.6335	17.5046	18.7396	15.8852
-8.91298	-51.6725	-53.8292	-53.6272	-58.8077
11.8018	4.64475	0.942241	8.23551	15.1155
-5.93452	-8.81137	-7.34542	-7.16259	13.4915
0.883231	-7.38946	-6.72625	-8.09283	-1.49082
-1.99112	0.655127	-5.54933	-2.00894	24.2508
2.94761	1.04731	15.1442	10.8212	21.7529
-3.20774	2.01083	-1.38581	1.49683	5.30445
1.85055	6.0681	-0.46974	1.83899	4.55455
-1.90811	-12.5425	-10.2211	-16.4344	-17.7158
-2.92097	4.61121	1.82091	9.76079	12.4986
-0.496969	-13.8823	-13.6857	-15.6885	-7.04587
-0.800478	-5.23827	-3.79222	-1.07581	8.2716
2.83485	13.6157	10.505	24.4387	0.616744
4.71454	-1.65357	-1.94537	8.09936	42.9045
-22.4423	-6.603	-14.0064	-16.8294	-39.7171
-8.23847	-29.2528	-27.5623	-33.1596	-33.8601
8.849	-8.82763	-6.75605	-13.9537	-7.69992
-1.37879	3.81161	2.82201	7.55435	21.0274
-0.815169	34.8446	39.202	34.5347	41.9823
-1.1234	7.39389	15.2722	29.7476	26.4816
-8.46606	-16.0549	-16.5184	-15.3997	-36.5046
2.03287	2.79196	-5.04343	-6.60231	-6.9328
13.1569	12.6117	17.8668	18.839	37.5883
2.33317	-10.2158	-11.0526	-15.5323	-17.9203
-2.17117	-5.67655	-8.25535	-9.59953	-10.4143
5.93559	18.506	19.7628	23.7549	44.5657
1.19477	4.89801	7.16771	6.06851	2.949
-7.20678	40.6003	35.5868	34.5306	33.1456
0.99263	2.37525	1.24359	-0.549464	7.93614
1.89483	6.38761	-3.31833	-1.80966	-21.4357
0.18071	3.37403	-3.40772	-3.56559	4.83855
7.35894	-7.94208	-7.56198	-14.0469	-30.6719
0.253835	-4.55238	-8.73089	-13.7244	-31.7642
-6.26031	-6.55806	-8.18752	-11.8063	-14.587
7.74077	13.9606	18.8311	17.0305	-0.235841
-5.31217	-14.8976	-15.2293	-19.5257	-22.9475
2.25722	7.15355	8.37286	10.2782	17.3145
4.07789	8.79402	8.90379	5.88399	-8.04683
1.8627	3.40364	18.4667	21.784	12.169
7.72749	8.6349	19.34	16.7553	18.0618
3.31094	4.81228	5.56286	-0.212653	-5.66729
-9.43074	-15.0623	-17.7075	-19.7632	-30.477
5.37718	2.00934	1.98759	-8.28016	-16.9833
5.03216	-9.42715	-12.6318	-13.4777	-19.852
1.23825	-4.63026	-9.92951	4.73969	-6.97295
-10.9522	-7.45018	-13.3461	-12.1954	5.6748
-7.17596	-6.24241	-7.31763	-6.44192	8.06083
-5.63886	-17.9617	-25.9949	-31.8682	-38.2953
1.45256	-11.7964	-14.1406	-14.8037	-10.9327
-3.93687	9.81824	16.0385	9.05004	3.1422
8.24926	5.82386	-9.93658	-19.9747	-8.00356
1.93447	17.6558	30.1307	30.8103	25.9126
-4.36117	-5.51115	-11.4808	-15.3665	-18.1468
-0.608623	-1.27286	-3.2217	-3.18831	-3.75416
4.5934	3.19096	31.3754	37.2629	27.5118
4.31999	-3.57367	-25.6567	-23.3759	-24.7222
-2.4099	-15.5823	-18.009	-35.7401	-40.5392
6.52399	22.8312	42.0648	47.0446	94.0645
-5.31371	-2.6783	-24.9664	-18.2079	-30.6532
-24.4532	-28.0565	-30.5434	-21.259	-33.0423
0.159185	2.94692	-13.6319	-19.3459	-17.6912
7.11864	-11.9173	-18.2525	-12.6534	-16.9291
0.955415	-0.214695	9.64369	3.50805	-8.20779
0.638578	-4.61955	-3.82896	-32.6754	-42.6859
0.738147	8.14468	-6.1194	-15.6953	-10.9138
-5.42388	0.407238	-13.8172	-27.567	-28.1212
1.46015	-4.77927	-13.6741	45.152	36.5059
11.2809	11.9274	19.043	21.2728	4.19248
-0.0885816	46.0422	54.6861	40.744	38.6238
2.08016	-2.79316	2.56738	5.79299	5.80382
-2.56368	22.1157	18.2061	7.45485	6.63199
1.23333	-3.72356	-7.85675	-8.56844	-11.2114
3.91726	13.4827	25.7166	23.2215	30.6217
3.86013	-4.21298	-8.63173	51.0361	24.7106
5.58107	12.6282	39.1782	36.7889	36.9497
-9.10167	-16.3659	-8.43689	-8.19802	-1.9265
2.99673	31.4885	36.5982	55.6955	75.4678
-0.242183	14.4714	17.3763	26.7835	47.2986
-4.4684	-1.13168	5.75061	3.86478	20.6714
5.44629	-7.65383	2.44154	4.43746	4.00934
-4.61195	-9.01801	33.56	20.6866	15.3522
2.55258	0.811024	-16.6748	-23.7126	-16.7857
0.401162	-6.14643	-7.90941	-13.1621	-23.4922
-3.16913	5.62122	2.56628	-5.33932	-1.03821
-1.94724	16.4653	15.685	1.92702	7.70802
-2.37279	-14.4444	-13.0087	-26.8556	-29.416
-2.3317	-3.46371	-9.10495	-10.2323	-6.42379
-12.6952	-1.89095	-2.34408	7.25122	-5.9775
6.01079	-34.0469	-39.4135	-34.883	-37.3771
4.35583	-6.20215	-9.29158	-4.99355	-1.51208
0.946836	-1.63364	8.53134	14.547	9.94936
4.19844	6.67572	3.08835	-2.85828	-3.07906
4.30593	0.881603	-0.819736	-9.32541	13.6238
-3.89789	-41.1988	-38.3248	-33.4223	-33.8037
2.32539	8.45984	-19.1569	-21.0599	-24.0701
3.24582	-12.5674	-21.354	-29.6303	-40.8687
-2.5076	-4.28784	8.83471	-9.43992	-10.4565
6.66619	11.4326	6.95947	6.88077	23.3388
-11.0543	-13.6635	-21.2684	-27.2548	-24.8221
-2.91167	2.55344	-9.13748	-2.19376	-9.06163
-2.73493	-9.3872	-2.15788	-14.1076	-25.9785
-10.853	-10.4497	-14.8335	-21.5314	-22.7622
-3.01629	-8.48653	2.43324	-15.9328	20.122
-0.241135	-18.1175	-17.3923	-30.3208	-31.3404
-0.336064	-8.33199	-7.52014	-4.6504	3.79176
7.72932	0.243415	31.639	48.8094	20.0325
-5.65186	1.66441	25.9853	-6.60027	2.26223
6.4968	-0.0390285	-12.9633	-27.5419	-36.3138
-4.5551	-5.35524	-10.9509	-27.8563	-24.6296
9.54856	2.00908	12.9199	10.9288	10.851
-3.38767	-22.6409	-9.53803	-16.7589	-16.7551
6.6449	15.0414	28.7507	16.7929	-5.45209
8.74591	22.2742	32.2436	43.2983	-8.18861
-4.50658	23.6941	42.8042	65.2886	66.7907
5.34214	-7.50606	-12.3215	-17.4338	-14.5029
-11.1204	-17.9515	-17.8423	-19.1015	-18.0153
-9.42086	-9.53912	-11.6139	-23.6219	-15.9064
-3.04907	-7.93768	-21.8724	-18.1598	8.10809
-3.31508	-0.26369	-11.2205	-23.2401	-17.3066
-3.75116	3.45196	-11.7043	-27.3772	-7.14662
-3.16752	-21.1408	-25.2909	6.00741	2.55067
0.730552	2.9769	3.67807	23.832	13.8467
6.5406	15.0723	13.2372	30.2825	14.4455
-1.38404	-1.2289	-18.9741	-26.5304	-22.2018
-2.20066	-5.78761	25.7959	38.3158	100.526
-1.6137	3.50474	-31.5268	-22.7592	-28.6961
3.12879	-5.16215	1.85599	5.42472	-30.7109
1.60525	1.7986	5.58089	9.06836	19.1706
3.46082	-1.19632	-5.16246	-24.2049	-13.4942
-4.37801	-7.5766	-8.10349	15.4597	16.5788
[truncated: 637,000+ more rows]

## Sheet: 2d_measured
hatch	M1	M2	M3	M4
0.0584991	0.128094	0.15976	0.247808	0.272581
0.059014	0.172179	0.1964	0.298977	0.401818
0.0697534	0.153468	0.198961	0.217831	0.261464
0.0645957	0.1352	0.155683	0.184965	0.196531
0.0585413	0.127607	0.159344	0.190305	0.201631
0.0458098	0.0957417	0.110907	0.10255	0.095134
0.0675099	0.108932	0.190503	0.204926	0.220333
0.0706771	0.177578	0.196784	0.204417	0.265425
0.0538269	0.116783	0.121968	0.148018	0.163156
0.0629651	0.141317	0.154849	0.1535	0.227327

## Sheet: 2d_randomized
hatch	M1	M2	M3	M4
0.0584991	0.128094	0.15976	0.247808	0.272581
0.0584991	0.104991	0.16103	0.191371	0.216111
0.0584991	0.130374	0.187704	0.225652	0.252294
0.0584991	0.153681	0.215995	0.251195	0.290967
0.0584991	0.0818274	0.135958	0.194072	0.222987
0.0584991	0.12143	0.141586	0.200282	0.251529
0.0584991	0.119675	0.151603	0.172688	0.215711
0.0584991	0.124134	0.160827	0.186225	0.215064
0.0584991	0.133716	0.155309	0.165001	0.203812
0.0584991	0.152419	0.168132	0.206471	0.21008
0.0584991	0.123504	0.175369	0.197661	0.252236
0.0584991	0.140244	0.187355	0.270371	0.2881
0.0584991	0.116789	0.202278	0.281878	0.332489
0.0584991	0.130727	0.180737	0.217432	0.201766
0.0584991	0.10322	0.161661	0.206692	0.223974
0.0584991	0.126633	0.159426	0.218272	0.26187
0.0584991	0.131445	0.197369	0.230921	0.247044
0.0584991	0.124197	0.145018	0.193386	0.221877
0.0584991	0.137792	0.173823	0.246718	0.246675
0.0584991	0.154003	0.203091	0.229518	0.244232
0.0584991	0.109766	0.171523	0.272057	0.261164
0.0584991	0.125202	0.167244	0.22935	0.275365
0.0584991	0.119742	0.186368	0.22398	0.217214
0.0584991	0.126551	0.176498	0.197134	0.21128
0.0584991	0.122993	0.153322	0.22353	0.252358
0.0584991	0.155673	0.194811	0.208874	0.263714
0.0584991	0.158939	0.192134	0.198574	0.264258
0.0584991	0.164735	0.220225	0.228401	0.224038
0.0584991	0.125881	0.161445	0.16131	0.188083
0.0584991	0.132624	0.174711	0.207911	0.221115
0.0584991	0.127379	0.176551	0.224213	0.248232
0.0584991	0.149787	0.209013	0.27101	0.287708
0.0584991	0.128055	0.178761	0.235284	0.26446
0.0584991	0.121974	0.15798	0.216654	0.232095
0.0584991	0.0847231	0.179331	0.269549	0.268869
0.0584991	0.149973	0.171672	0.268004	0.269911
0.0584991	0.127653	0.174013	0.175623	0.223185
0.0584991	0.121553	0.193912	0.28063	0.313592
0.0584991	0.124141	0.180757	0.222981	0.257288
0.0584991	0.0935607	0.142868	0.165228	0.221888
0.0584991	0.0996472	0.142457	0.248825	0.267728
0.0584991	0.132883	0.208613	0.239123	0.276257
0.0584991	0.123699	0.177165	0.211745	0.249693
0.0584991	0.137334	0.169968	0.240927	0.290822
0.0584991	0.107493	0.154998	0.221977	0.263525
0.0584991	0.157103	0.200609	0.247434	0.252124
0.0584991	0.137149	0.177857	0.240893	0.251905
0.0584991	0.156138	0.229472	0.275591	0.323605
0.0584991	0.133303	0.214125	0.236048	0.233418
0.0584991	0.170509	0.252683	0.281174	0.309182
0.0584991	0.117952	0.176381	0.182978	0.246691
0.0584991	0.10159	0.177155	0.248226	0.244464
0.0584991	0.148724	0.174137	0.229179	0.256928
0.0584991	0.123059	0.163168	0.178307	0.190583
0.0584991	0.131319	0.15399	0.178477	0.200746
0.0584991	0.12009	0.201205	0.25766	0.307189
0.0584991	0.142748	0.197092	0.249117	0.27366
0.0584991	0.131564	0.184198	0.208463	0.247275
0.0584991	0.109947	0.159511	0.208424	0.213912
0.0584991	0.129782	0.193338	0.243518	0.267107
0.0584991	0.153222	0.190114	0.206922	0.26139
0.0584991	0.095799	0.163651	0.202008	0.227548
0.0584991	0.144349	0.16035	0.216083	0.248734
0.0584991	0.13328	0.137922	0.185442	0.195157
0.0584991	0.135034	0.196258	0.242513	0.267088
0.0584991	0.133646	0.170669	0.20148	0.22826
0.0584991	0.0861836	0.141424	0.207119	0.222165
0.0584991	0.133966	0.161946	0.171763	0.179753
0.0584991	0.110582	0.178826	0.201862	0.222775
0.0584991	0.159293	0.194832	0.242937	0.301644
0.0584991	0.140477	0.166625	0.190283	0.210595
0.0584991	0.158403	0.236459	0.249508	0.244688
0.0584991	0.142565	0.183404	0.267874	0.255315
0.0584991	0.110531	0.156343	0.212917	0.215971
0.0584991	0.139453	0.201243	0.256425	0.27522
0.0584991	0.127001	0.17178	0.236587	0.256863
0.0584991	0.150909	0.195989	0.22522	0.252233
0.0584991	0.122831	0.169581	0.216461	0.19955
0.0584991	0.131073	0.170508	0.209361	0.198413
0.0584991	0.103141	0.204718	0.212362	0.261155
0.0584991	0.141792	0.246705	0.273715	0.313983
0.0584991	0.112394	0.16713	0.214701	0.236353
0.0584991	0.135139	0.182984	0.230476	0.251954
0.0584991	0.133861	0.191007	0.24611	0.237943
0.0584991	0.122573	0.1666	0.186225	0.208127
0.0584991	0.108694	0.150133	0.178997	0.209384
0.0584991	0.107056	0.14472	0.212255	0.222843
0.0584991	0.162661	0.187533	0.208921	0.216576
0.0584991	0.13992	0.193026	0.204881	0.207486
0.0584991	0.144768	0.156799	0.218295	0.247999
0.0584991	0.119462	0.168229	0.205984	0.219335
0.0584991	0.136374	0.162937	0.205051	0.2108
0.0584991	0.128144	0.172096	0.234016	0.238564
0.0584991	0.133886	0.187489	0.268492	0.286073
0.0584991	0.130461	0.192205	0.243421	0.258588
0.0584991	0.0981075	0.143259	0.16909	0.208305
0.0584991	0.1296	0.154254	0.187554	0.221782
0.0584991	0.101757	0.165399	0.21258	0.250295
0.0584991	0.123557	0.178551	0.213145	0.241961
0.0584991	0.132451	0.155095	0.193632	0.259597
0.0584991	0.10419	0.151983	0.200383	0.23646
0.0584991	0.125203	0.135436	0.186107	0.196373
0.0584991	0.118275	0.174318	0.179103	0.236788
0.0584991	0.104295	0.166875	0.206737	0.224245
0.0584991	0.11656	0.170721	0.197948	0.231168
0.0584991	0.132717	0.173458	0.202787	0.224095
0.0584991	0.108055	0.177502	0.24221	0.274171
0.0584991	0.132208	0.184021	0.206049	0.223273
0.0584991	0.120734	0.132382	0.194419	0.21392
0.0584991	0.10568	0.138261	0.202224	0.23231
0.0584991	0.112409	0.14934	0.173877	0.206921
0.0584991	0.107018	0.139094	0.195559	0.212286
0.0584991	0.134806	0.18252	0.215907	0.262731
0.0584991	0.107749	0.154471	0.214017	0.211784
0.0584991	0.114832	0.226605	0.302932	0.340655
0.0584991	0.12336	0.183935	0.237003	0.276025
0.0584991	0.112769	0.171626	0.1578	0.179629
0.0584991	0.103045	0.155907	0.224634	0.256295
0.0584991	0.134611	0.151274	0.185957	0.204393
0.0584991	0.0882812	0.136106	0.198912	0.179683
0.0584991	0.123233	0.183418	0.23692	0.225488
0.0584991	0.136869	0.166764	0.224619	0.236322
0.0584991	0.109959	0.151914	0.260699	0.272613
0.0584991	0.0992128	0.14301	0.159833	0.187624
0.0584991	0.119766	0.156795	0.194634	0.244481
0.0584991	0.127399	0.186477	0.236413	0.266402
0.0584991	0.0985466	0.163051	0.206015	0.213745
0.0584991	0.13319	0.184054	0.22182	0.28195
0.0584991	0.135026	0.170673	0.229325	0.261062
0.0584991	0.11157	0.16632	0.221333	0.232517
0.0584991	0.0966029	0.147148	0.194632	0.262636
0.0584991	0.113867	0.163637	0.211226	0.255776
0.0584991	0.105585	0.20251	0.245604	0.271548
0.0584991	0.146827	0.174948	0.199038	0.220618
0.0584991	0.128347	0.186338	0.219161	0.24472
0.0584991	0.111297	0.174432	0.245978	0.275853
0.0584991	0.139594	0.14645	0.257883	0.27104
0.0584991	0.110445	0.187644	0.222241	0.25827
0.0584991	0.124892	0.164061	0.298988	0.306069
0.0584991	0.111448	0.158273	0.217237	0.235233
0.0584991	0.144822	0.171665	0.247837	0.282512
0.0584991	0.116869	0.172579	0.200292	0.212955
0.0584991	0.12479	0.182199	0.216035	0.221306
0.0584991	0.113324	0.165073	0.209431	0.242403
0.0584991	0.133109	0.194127	0.208493	0.237992
0.0584991	0.128517	0.166106	0.20583	0.233675
0.0584991	0.175782	0.240968	0.298722	0.329573
0.0584991	0.0966614	0.162589	0.232261	0.264774
0.0584991	0.116613	0.174251	0.205398	0.236865
0.0584991	0.129294	0.143895	0.262361	0.281359
0.0584991	0.117435	0.152951	0.157015	0.245492
0.0584991	0.134199	0.175288	0.20866	0.210813
0.0584991	0.14552	0.159138	0.248504	0.265785
0.0584991	0.126204	0.18276	0.222363	0.231148
0.0584991	0.113298	0.158591	0.231661	0.297159
0.0584991	0.100323	0.156442	0.243582	0.285332
0.0584991	0.130012	0.1385	0.158825	0.193701
0.0584991	0.147267	0.16893	0.205881	0.224242
0.0584991	0.154366	0.180853	0.210801	0.241348
0.0584991	0.122273	0.16239	0.212016	0.235645
0.0584991	0.116617	0.179043	0.254026	0.29295
0.0584991	0.156888	0.213833	0.240784	0.26264
0.0584991	0.113091	0.16124	0.195484	0.228531
0.0584991	0.130611	0.150911	0.243818	0.273037
0.0584991	0.141024	0.169536	0.269702	0.273278
0.0584991	0.135181	0.200834	0.230535	0.245553
0.0584991	0.118213	0.152292	0.198967	0.219885
0.0584991	0.125464	0.171811	0.250146	0.299035
0.0584991	0.131185	0.165795	0.244171	0.2682
0.0584991	0.12816	0.187894	0.243514	0.265436
0.0584991	0.112139	0.168932	0.238513	0.281825
0.0584991	0.115011	0.155788	0.168168	0.203609
0.0584991	0.143876	0.171055	0.2011	0.21643
0.0584991	0.15239	0.221118	0.278309	0.302822
0.0584991	0.106021	0.194058	0.240276	0.223571
0.0584991	0.125807	0.154261	0.193944	0.182629
0.0584991	0.12185	0.181649	0.246645	0.249779
0.0584991	0.138291	0.159267	0.18759	0.206468
0.0584991	0.156207	0.233251	0.285863	0.324851
0.0584991	0.1251	0.149982	0.186894	0.207778
0.0584991	0.150496	0.176885	0.172698	0.206957
0.0584991	0.100587	0.1721	0.199856	0.210487
0.0584991	0.112117	0.137976	0.242715	0.258376
0.0584991	0.130258	0.196812	0.238018	0.319136
0.0584991	0.151387	0.199926	0.218077	0.231968
0.0584991	0.120465	0.14683	0.217102	0.22867
0.0584991	0.106201	0.18222	0.220571	0.236596
0.0584991	0.115709	0.170492	0.200444	0.230071
0.0584991	0.129621	0.184287	0.207256	0.23271
0.0584991	0.117714	0.173014	0.218585	0.247412
0.0584991	0.0977517	0.143518	0.163382	0.190022
0.0584991	0.146834	0.157229	0.192093	0.221644
0.0584991	0.15474	0.237193	0.250046	0.257037
0.0584991	0.140139	0.175727	0.210684	0.227339
0.0584991	0.134913	0.172631	0.261732	0.28069
0.0584991	0.122949	0.179952	0.23264	0.218428
0.0584991	0.125	0.163273	0.210515	0.235177
0.0584991	0.108093	0.159043	0.193106	0.213555
0.0584991	0.0922899	0.125703	0.16716	0.19904
0.0584991	0.126638	0.157118	0.216087	0.221509
0.0584991	0.146359	0.191455	0.211532	0.222454
0.0584991	0.12862	0.165969	0.197933	0.204228
0.0584991	0.153193	0.180136	0.239973	0.299316
0.0584991	0.102511	0.160065	0.219563	0.257348
0.0584991	0.114385	0.15507	0.198201	0.21361
0.0584991	0.127737	0.179781	0.203615	0.230386
0.0584991	0.123624	0.174629	0.231629	0.258418
0.0584991	0.0827838	0.154803	0.226784	0.26456
0.0584991	0.100502	0.179546	0.227043	0.280689
0.0584991	0.150331	0.162709	0.212101	0.238545
0.0584991	0.106945	0.145303	0.19239	0.203524
0.0584991	0.110377	0.176972	0.263631	0.281147
0.0584991	0.121033	0.208517	0.233416	0.243657
0.0584991	0.106824	0.187775	0.194395	0.222329
0.0584991	0.111906	0.179683	0.255809	0.273452
0.0584991	0.12005	0.165676	0.21178	0.243612
0.0584991	0.112831	0.162882	0.174655	0.222351
0.0584991	0.109536	0.190129	0.190748	0.195468
0.0584991	0.106069	0.141442	0.205838	0.259946
0.0584991	0.124578	0.167517	0.168719	0.216814
0.0584991	0.10459	0.117514	0.168781	0.189289
0.0584991	0.127176	0.152171	0.225246	0.249968
0.0584991	0.130947	0.169783	0.227104	0.250353
0.0584991	0.1319	0.147414	0.24919	0.256588
0.0584991	0.130861	0.165998	0.200043	0.219484
0.0584991	0.121815	0.151099	0.195204	0.207508
0.0584991	0.11852	0.16875	0.259435	0.26831
0.0584991	0.147671	0.181854	0.225408	0.233006
0.0584991	0.135025	0.176078	0.217698	0.263834
0.0584991	0.151594	0.195216	0.221606	0.215885
0.0584991	0.109262	0.200374	0.262897	0.291143
0.0584991	0.118093	0.158951	0.199938	0.197802
0.0584991	0.117896	0.185455	0.224783	0.238451
0.0584991	0.111671	0.170649	0.244518	0.244264
0.0584991	0.124431	0.190019	0.206767	0.230354
0.0584991	0.138801	0.200024	0.257722	0.272504
0.0584991	0.117689	0.215825	0.269426	0.267786
0.0584991	0.141027	0.168189	0.197416	0.212924
0.0584991	0.116645	0.160936	0.204191	0.236581
0.0584991	0.0922193	0.131007	0.192822	0.203233
0.0584991	0.132992	0.160613	0.200291	0.22609
0.0584991	0.114888	0.188085	0.257705	0.266199
0.0584991	0.0936432	0.174603	0.244187	0.253114
0.0584991	0.120745	0.165063	0.19097	0.196046
0.0584991	0.147642	0.173291	0.212148	0.269144
0.0584991	0.146551	0.211104	0.273162	0.279657
0.0584991	0.124579	0.139836	0.17151	0.200985
0.0584991	0.102223	0.164177	0.189256	0.210655
0.0584991	0.0893365	0.132709	0.182562	0.193119
0.0584991	0.123412	0.149476	0.206739	0.226206
0.0584991	0.129319	0.196064	0.283019	0.2876
0.0584991	0.15133	0.202643	0.281061	0.338748
0.0584991	0.133987	0.250711	0.264107	0.277853
0.0584991	0.101487	0.124321	0.187362	0.211446
0.0584991	0.0917482	0.168637	0.246463	0.282403
0.0584991	0.0870051	0.140273	0.162671	0.186459
0.0584991	0.0979957	0.18896	0.222186	0.245523
0.0584991	0.149915	0.205877	0.311273	0.32623
0.0584991	0.137896	0.142038	0.178315	0.191197
0.0584991	0.123207	0.164151	0.191199	0.219135
0.0584991	0.103802	0.184103	0.189229	0.235769
0.0584991	0.109585	0.166854	0.206394	0.209645
0.0584991	0.123137	0.160866	0.217049	0.259663
0.0584991	0.142236	0.200171	0.252817	0.234434
0.0584991	0.126174	0.160024	0.153549	0.231209
0.0584991	0.112027	0.145039	0.228803	0.267424
0.0584991	0.0829632	0.117616	0.158957	0.200388
0.0584991	0.114999	0.136711	0.211469	0.22317
0.0584991	0.142775	0.171711	0.247099	0.281734
0.0584991	0.11356	0.160574	0.245834	0.264037
0.0584991	0.150549	0.242225	0.323926	0.380246
0.0584991	0.0977792	0.142136	0.198319	0.237973
0.0584991	0.0987338	0.174151	0.191754	0.262464
0.0584991	0.122259	0.164047	0.231308	0.234169
0.0584991	0.1097	0.180628	0.244601	0.283532
0.0584991	0.118437	0.176402	0.185565	0.219636
0.0584991	0.118752	0.185709	0.197361	0.238949
0.0584991	0.0917	0.152746	0.198618	0.193486
0.0584991	0.117468	0.178896	0.225731	0.253769
0.0584991	0.102049	0.179925	0.202293	0.229214
0.0584991	0.146814	0.238791	0.278203	0.325984
0.0584991	0.143516	0.226425	0.267455	0.251399
0.0584991	0.126788	0.16758	0.198772	0.225665
0.0584991	0.112754	0.170087	0.22599	0.270507
0.0584991	0.173714	0.211375	0.273936	0.290556
0.0584991	0.0978847	0.169478	0.204339	0.227049
0.0584991	0.13018	0.172276	0.206785	0.221493
0.0584991	0.120769	0.167605	0.211755	0.2289
0.0584991	0.129104	0.18988	0.212896	0.236733
0.0584991	0.0980725	0.151575	0.173646	0.201287
0.0584991	0.167921	0.18743	0.230779	0.244736
0.0584991	0.128395	0.149937	0.174589	0.218926
0.0584991	0.109581	0.181423	0.209917	0.199763
0.0584991	0.13971	0.170601	0.228272	0.24498
0.0584991	0.152385	0.179137	0.216724	0.238691
0.0584991	0.154722	0.192131	0.285515	0.30812
0.0584991	0.137617	0.182002	0.253177	0.268643
0.0584991	0.0838991	0.156407	0.22053	0.239459
0.0584991	0.126838	0.17857	0.211326	0.238023
0.0584991	0.0970379	0.172987	0.242458	0.279274
0.0584991	0.113426	0.174294	0.243988	0.249007
0.0584991	0.114183	0.190668	0.206862	0.231173
0.0584991	0.14199	0.213747	0.273788	0.30839
0.0584991	0.0961958	0.140783	0.188325	0.191682
0.0584991	0.101117	0.140938	0.205449	0.23187
0.0584991	0.107489	0.141037	0.218697	0.226837
0.0584991	0.107848	0.16682	0.233968	0.273093
0.0584991	0.0940996	0.154128	0.22048	0.24693
0.0584991	0.167931	0.218078	0.21202	0.236036
0.0584991	0.125552	0.150056	0.237173	0.249076
0.0584991	0.128937	0.191646	0.233843	0.250493
0.0584991	0.102697	0.169228	0.208469	0.234657
0.0584991	0.132268	0.163247	0.215823	0.208911
0.0584991	0.116028	0.146759	0.200929	0.193822
0.0584991	0.113689	0.20445	0.212724	0.222096
0.0584991	0.0965158	0.151469	0.217039	0.237863
0.0584991	0.107586	0.172147	0.209637	0.221988
0.0584991	0.148974	0.234436	0.24835	0.269197
0.0584991	0.133946	0.160305	0.203165	0.207291
0.0584991	0.130915	0.195516	0.218535	0.243361
0.0584991	0.102633	0.123677	0.214427	0.257521
0.0584991	0.116703	0.159466	0.190229	0.234793
0.0584991	0.138382	0.191708	0.265854	0.305235
0.0584991	0.121363	0.177683	0.184101	0.22566
0.0584991	0.0970106	0.174697	0.190954	0.220051
0.0584991	0.130581	0.158909	0.207603	0.219438
0.0584991	0.139129	0.181799	0.247678	0.275178
0.0584991	0.127862	0.151095	0.220338	0.26716
0.0584991	0.149102	0.179666	0.234375	0.242609
0.0584991	0.153373	0.200769	0.275808	0.297344
0.0584991	0.117217	0.17646	0.230236	0.262109
0.0584991	0.101955	0.142307	0.189517	0.219549
0.0584991	0.156062	0.18629	0.22643	0.256315
0.0584991	0.114508	0.178785	0.203827	0.236882
0.0584991	0.124868	0.172743	0.215611	0.244148
0.0584991	0.139779	0.214742	0.291295	0.293359
0.0584991	0.118498	0.13952	0.180356	0.214503
0.0584991	0.123228	0.238168	0.26875	0.301379
0.0584991	0.129353	0.19975	0.273477	0.308026
0.0584991	0.132113	0.195009	0.215978	0.243442
0.0584991	0.125886	0.177016	0.225347	0.248165
0.0584991	0.131648	0.176358	0.212562	0.20827
0.0584991	0.134769	0.164956	0.21333	0.228234
0.0584991	0.11467	0.159661	0.212714	0.22924
0.0584991	0.122136	0.162597	0.199744	0.214
0.0584991	0.125344	0.153008	0.202334	0.213598
0.0584991	0.113164	0.162053	0.231563	0.269691
0.0584991	0.135246	0.149593	0.188689	0.20155
0.0584991	0.119868	0.165556	0.218341	0.236676
0.0584991	0.124021	0.139829	0.205097	0.231342
0.0584991	0.117666	0.12254	0.164292	0.191884
0.0584991	0.105984	0.157139	0.22903	0.248918
0.0584991	0.153152	0.179893	0.269259	0.279676
0.0584991	0.135676	0.158081	0.19352	0.20781
0.0584991	0.0988015	0.177297	0.221233	0.241464
0.0584991	0.102586	0.12952	0.164979	0.183876
0.0584991	0.10688	0.141053	0.180742	0.233622
0.0584991	0.119459	0.197647	0.276219	0.281264
0.0584991	0.102577	0.184778	0.238654	0.263804
0.0584991	0.121428	0.165343	0.197649	0.250367
0.0584991	0.124774	0.14225	0.200899	0.246468
0.0584991	0.152538	0.196962	0.253861	0.273264
0.0584991	0.131675	0.157126	0.187418	0.232241
0.0584991	0.114909	0.122943	0.180792	0.213587
0.0584991	0.141162	0.222208	0.315831	0.37513
0.0584991	0.101103	0.180101	0.313825	0.344194
0.0584991	0.132194	0.20943	0.215336	0.235551
0.0584991	0.152483	0.224947	0.268635	0.293278
0.0584991	0.128259	0.158359	0.217681	0.268544
0.0584991	0.124591	0.173138	0.220583	0.235916
0.0584991	0.130898	0.169982	0.213118	0.228995
0.0584991	0.117906	0.152203	0.185747	0.244251
0.0584991	0.170889	0.189577	0.24631	0.281009
0.0584991	0.132179	0.152878	0.215287	0.233279
0.0584991	0.12142	0.174021	0.198108	0.225097
0.0584991	0.136567	0.193902	0.244534	0.248323
0.0584991	0.124557	0.181439	0.245877	0.288563
0.0584991	0.10626	0.169324	0.20623	0.237884
0.0584991	0.10703	0.135503	0.217612	0.241759
0.0584991	0.113022	0.185589	0.224593	0.230768
0.0584991	0.128304	0.167015	0.197651	0.207554
0.0584991	0.142743	0.170732	0.210934	0.238531
0.0584991	0.101881	0.189643	0.227003	0.255206
0.0584991	0.0965154	0.11927	0.166162	0.164873
0.0584991	0.122747	0.16099	0.221012	0.223431
0.0584991	0.127188	0.196712	0.247289	0.255709
0.0584991	0.103937	0.138899	0.203607	0.208888
0.0584991	0.0968508	0.175797	0.217562	0.221346
0.0584991	0.114167	0.140731	0.197172	0.234745
0.0584991	0.129108	0.17766	0.238915	0.25374
0.0584991	0.107541	0.166814	0.226358	0.238861
0.0584991	0.100145	0.143459	0.176641	0.197728
0.0584991	0.104469	0.176342	0.210296	0.228777
0.0584991	0.0948935	0.153672	0.233111	0.227041
0.0584991	0.159709	0.209579	0.241443	0.292339
0.0584991	0.0903828	0.141489	0.179797	0.222051
0.0584991	0.114556	0.20497	0.22264	0.212399
0.0584991	0.112861	0.18417	0.220881	0.221008
0.0584991	0.136203	0.166203	0.204356	0.263766
0.0584991	0.127249	0.169529	0.206273	0.231231
0.0584991	0.139905	0.177648	0.179877	0.20218
0.0584991	0.106576	0.123413	0.178916	0.226477
0.0584991	0.162487	0.194565	0.254323	0.265547
0.0584991	0.113317	0.194077	0.225736	0.242305
0.0584991	0.109957	0.131938	0.147493	0.153108
0.0584991	0.0906617	0.149335	0.195216	0.222396
0.0584991	0.139904	0.176044	0.22883	0.242399
0.0584991	0.0970343	0.160716	0.180056	0.224538
0.0584991	0.123241	0.168415	0.226199	0.222768
0.0584991	0.122624	0.189548	0.212866	0.224129
0.0584991	0.123206	0.156063	0.213631	0.236167
0.0584991	0.132742	0.192123	0.233324	0.247135
0.0584991	0.121621	0.211768	0.216935	0.250737
0.0584991	0.105899	0.192535	0.219343	0.238383
0.0584991	0.120803	0.170467	0.22754	0.260247
0.0584991	0.144672	0.196076	0.193851	0.217466
0.0584991	0.126782	0.213631	0.184302	0.230037
0.0584991	0.131218	0.152517	0.21478	0.311667
0.0584991	0.124346	0.165394	0.193148	0.207809
0.0584991	0.149554	0.210096	0.243033	0.267054
0.0584991	0.102898	0.146252	0.220645	0.280757
0.0584991	0.120521	0.194289	0.211473	0.232181
0.0584991	0.120769	0.17081	0.201551	0.223616
0.0584991	0.129923	0.201141	0.32985	0.353535
0.0584991	0.119955	0.160748	0.221601	0.231742
0.0584991	0.112089	0.134738	0.167076	0.183766
0.0584991	0.130013	0.165273	0.202911	0.250755
0.0584991	0.16958	0.21025	0.236332	0.263834
0.0584991	0.0942598	0.154037	0.2228	0.252516
0.0584991	0.105673	0.187938	0.218206	0.25639
0.0584991	0.14476	0.187452	0.217559	0.22318
0.0584991	0.134767	0.176651	0.201087	0.229994
0.0584991	0.116418	0.127522	0.172421	0.190277
0.0584991	0.143906	0.204829	0.253312	0.262977
0.0584991	0.11844	0.173402	0.240348	0.225321
0.0584991	0.121258	0.159378	0.199098	0.221137
0.0584991	0.137652	0.149116	0.22345	0.264897
0.0584991	0.102476	0.163604	0.198609	0.20366
0.0584991	0.126647	0.153748	0.199311	0.230218
0.0584991	0.143083	0.202952	0.250716	0.337575
0.0584991	0.152304	0.191418	0.237129	0.273859
0.0584991	0.153589	0.177628	0.260035	0.263405
0.0584991	0.130093	0.221599	0.255625	0.293441
0.0584991	0.0766251	0.133072	0.205124	0.241999
0.0584991	0.0864843	0.163008	0.208248	0.214967
0.0584991	0.141248	0.1693	0.205998	0.234929
0.0584991	0.118246	0.160398	0.178818	0.208255
0.0584991	0.104563	0.147277	0.178012	0.187481
0.0584991	0.131501	0.242364	0.289835	0.318004
0.0584991	0.094537	0.119315	0.219128	0.228112
0.0584991	0.099148	0.130624	0.206004	0.233582
0.0584991	0.136027	0.233254	0.393871	0.409409
0.0584991	0.126675	0.164544	0.22901	0.241945
0.0584991	0.103189	0.166345	0.186407	0.21461
0.0584991	0.0904336	0.13648	0.163944	0.19155
0.0584991	0.0882384	0.175736	0.223487	0.227387
0.0584991	0.144303	0.195525	0.230132	0.227016
0.0584991	0.126029	0.150095	0.178374	0.213571
0.0584991	0.0929379	0.169783	0.214672	0.23279
0.0584991	0.143588	0.191228	0.257976	0.288972
0.0584991	0.123122	0.160137	0.180218	0.20803
0.0584991	0.139741	0.2139	0.276068	0.296092
0.0584991	0.123169	0.187279	0.195227	0.227848
0.0584991	0.143183	0.196941	0.249214	0.252739
0.0584991	0.113299	0.170155	0.223514	0.228407
0.0584991	0.115995	0.134493	0.190719	0.19858
0.0584991	0.129695	0.184128	0.184825	0.208322
0.0584991	0.128747	0.165295	0.189688	0.205795
0.0584991	0.109299	0.148596	0.198	0.205162
0.0584991	0.0973626	0.15203	0.215142	0.23747
0.0584991	0.127573	0.202021	0.267394	0.282034
0.0584991	0.108588	0.156375	0.224631	0.276609
0.0584991	0.115487	0.135642	0.228106	0.242059
0.0584991	0.0986341	0.144233	0.220255	0.245339
0.0584991	0.132395	0.183929	0.215781	0.278726
0.0584991	0.14103	0.195198	0.273028	0.28544
0.0584991	0.141176	0.234191	0.222147	0.281985
0.0584991	0.130375	0.229837	0.264644	0.255316
0.0584991	0.129705	0.178119	0.256572	0.282544
0.0584991	0.10455	0.170953	0.201403	0.21565
0.0584991	0.101158	0.152114	0.207989	0.232374
0.0584991	0.110002	0.157368	0.214269	0.247502
0.0584991	0.105481	0.173425	0.26651	0.283217
0.0584991	0.112669	0.144834	0.179249	0.18688
0.0584991	0.113847	0.166001	0.29683	0.307664
0.0584991	0.107141	0.194892	0.220622	0.25425
0.0584991	0.109983	0.171522	0.244827	0.267484
0.0584991	0.11707	0.157906	0.20267	0.233326
0.0584991	0.126808	0.178439	0.251411	0.295773
0.0584991	0.138846	0.162986	0.204887	0.219877
0.0584991	0.118485	0.15251	0.181864	0.196311
0.0584991	0.108398	0.16914	0.186279	0.196866
0.0584991	0.152975	0.218696	0.236666	0.271606
0.0584991	0.141673	0.175604	0.241528	0.264354
0.0584991	0.151993	0.21006	0.244899	0.268958
0.0584991	0.135744	0.212187	0.25611	0.281473
0.0584991	0.133212	0.173892	0.211665	0.248642
0.0584991	0.142954	0.169613	0.214135	0.223698
0.0584991	0.127999	0.192846	0.234331	0.263213
0.0584991	0.107569	0.165758	0.145325	0.184113
0.0584991	0.108053	0.185604	0.266396	0.249833
0.0584991	0.11742	0.192145	0.235445	0.240935
0.0584991	0.130374	0.18955	0.248457	0.261218
0.0584991	0.120856	0.174492	0.222062	0.24707
0.0584991	0.137539	0.178998	0.187755	0.220395
0.0584991	0.109035	0.142984	0.184107	0.216813
0.0584991	0.117611	0.154078	0.212049	0.233447
0.0584991	0.0975851	0.156794	0.225372	0.240711
0.0584991	0.115188	0.157028	0.163995	0.197326
0.0584991	0.102011	0.151795	0.195386	0.227214
0.0584991	0.106785	0.141456	0.195884	0.205405
0.0584991	0.112418	0.15262	0.249753	0.290441
0.0584991	0.111756	0.174611	0.241143	0.273481
0.0584991	0.122221	0.156828	0.204385	0.238196
0.0584991	0.11458	0.12644	0.194902	0.213218
0.0584991	0.10061	0.170951	0.187871	0.243057
0.0584991	0.131799	0.195203	0.258969	0.294084
0.0584991	0.119067	0.175417	0.238394	0.26336
0.0584991	0.109614	0.152676	0.205377	0.19404
0.0584991	0.134306	0.174357	0.212092	0.223185
0.0584991	0.114271	0.162055	0.249386	0.240727
0.0584991	0.122888	0.16903	0.196754	0.220032
0.0584991	0.12515	0.182744	0.208271	0.241175
0.0584991	0.108034	0.161803	0.18968	0.229537
0.0584991	0.104878	0.155201	0.217324	0.245177
0.0584991	0.10712	0.138831	0.194544	0.212938
0.0584991	0.116109	0.164238	0.255599	0.281119
0.0584991	0.0940086	0.149146	0.207162	0.201931
0.0584991	0.0938022	0.122384	0.162317	0.189104
0.0584991	0.126754	0.150754	0.230777	0.269248
0.0584991	0.156113	0.209535	0.233844	0.275334
0.0584991	0.0971278	0.154431	0.174159	0.189336
0.0584991	0.106414	0.139712	0.168657	0.194019
0.0584991	0.100173	0.160942	0.18425	0.206907
0.0584991	0.160386	0.190076	0.228513	0.25464
0.0584991	0.104409	0.144825	0.196644	0.206394
0.0584991	0.107209	0.169188	0.215407	0.210962
0.0584991	0.134195	0.18719	0.213118	0.251919
0.0584991	0.114873	0.168404	0.20806	0.231016
0.0584991	0.134916	0.161128	0.183969	0.221477
0.0584991	0.125306	0.169528	0.197831	0.203253
0.0584991	0.142604	0.189304	0.246112	0.26947
0.0584991	0.153763	0.241177	0.278819	0.27844
0.0584991	0.0954264	0.137638	0.141503	0.16097
0.0584991	0.125262	0.161654	0.192695	0.232498
0.0584991	0.126559	0.19646	0.227071	0.220556
0.0584991	0.120768	0.178814	0.209045	0.229524
0.0584991	0.0912885	0.157819	0.213101	0.226284
0.0584991	0.109879	0.150469	0.167982	0.183039
0.0584991	0.121657	0.193997	0.195765	0.216387
0.0584991	0.142153	0.176386	0.23324	0.243351
0.0584991	0.102688	0.137225	0.163371	0.201297
0.0584991	0.154752	0.19204	0.217878	0.236397
0.0584991	0.125552	0.162807	0.243954	0.282068
0.0584991	0.124566	0.173035	0.202781	0.214321
0.0584991	0.145642	0.199639	0.214728	0.232185
0.0584991	0.104454	0.176584	0.243475	0.291146
0.0584991	0.131155	0.164734	0.25216	0.282377
0.0584991	0.120764	0.137507	0.206541	0.241948
0.0584991	0.157135	0.190098	0.211877	0.221822
0.0584991	0.110442	0.157963	0.190091	0.237262
0.0584991	0.141367	0.151353	0.206011	0.21861
0.0584991	0.100018	0.112063	0.186119	0.180072
0.0584991	0.138111	0.172519	0.189807	0.205901
0.0584991	0.118682	0.185578	0.260762	0.255425
0.0584991	0.106941	0.136323	0.175737	0.208242
0.0584991	0.126478	0.189767	0.201927	0.220955
0.0584991	0.112677	0.173452	0.222429	0.236662
0.0584991	0.151414	0.190055	0.245953	0.265601
0.0584991	0.108568	0.142776	0.213512	0.234383
0.0584991	0.156972	0.182237	0.179887	0.253962
0.0584991	0.102578	0.153202	0.228564	0.227165
0.0584991	0.118229	0.155522	0.165808	0.216957
0.0584991	0.120768	0.167718	0.235545	0.223729
0.0584991	0.0899714	0.197215	0.23522	0.270781
0.0584991	0.124561	0.167084	0.220183	0.222306
0.0584991	0.102672	0.153419	0.238702	0.271331
0.0584991	0.124165	0.213441	0.25429	0.277311
0.0584991	0.0853132	0.13497	0.184144	0.176932
0.0584991	0.127304	0.151846	0.184279	0.181916
0.0584991	0.133146	0.254225	0.266847	0.306738
0.0584991	0.120896	0.196607	0.227538	0.223752
0.0584991	0.125876	0.175081	0.235896	0.249705
0.0584991	0.119685	0.196499	0.244048	0.294277
0.0584991	0.0982307	0.158069	0.218003	0.23672
0.0584991	0.103589	0.163547	0.200088	0.222402
0.0584991	0.144722	0.157923	0.226389	0.25471
0.0584991	0.129703	0.194379	0.243234	0.243681
0.0584991	0.116502	0.179108	0.271976	0.296131
0.0584991	0.118923	0.138542	0.177194	0.196569
0.0584991	0.126452	0.155361	0.19726	0.240245
0.0584991	0.13571	0.189223	0.246244	0.282716
0.0584991	0.147078	0.229709	0.250532	0.248974
0.0584991	0.0975072	0.167488	0.203913	0.262036
0.0584991	0.137659	0.222658	0.270283	0.302851
0.0584991	0.127203	0.187416	0.234034	0.243091
0.0584991	0.106152	0.197776	0.221093	0.264118
0.0584991	0.126973	0.178945	0.200749	0.229852
0.0584991	0.111565	0.148359	0.180169	0.215804
0.0584991	0.163447	0.223595	0.291595	0.301717
0.0584991	0.113242	0.141785	0.182769	0.190107
0.0584991	0.121037	0.233421	0.180789	0.230011
0.0584991	0.12963	0.199975	0.24159	0.248333
0.0584991	0.117001	0.153366	0.21299	0.24812
0.0584991	0.150656	0.179299	0.193466	0.203788
0.0584991	0.130383	0.175219	0.236591	0.248718
0.0584991	0.136858	0.13455	0.195847	0.242766
0.0584991	0.12207	0.190972	0.227121	0.279165
0.0584991	0.105478	0.15642	0.220889	0.250413
0.0584991	0.124897	0.157376	0.183175	0.229029
0.0584991	0.132464	0.188632	0.216669	0.258853
0.0584991	0.118584	0.155798	0.186466	0.215218
0.0584991	0.124308	0.176144	0.238339	0.27862
0.0584991	0.127031	0.179711	0.270621	0.278433
0.0584991	0.123741	0.16029	0.21814	0.255459
0.0584991	0.125392	0.187593	0.223345	0.274103
0.0584991	0.132526	0.166832	0.22039	0.232322
0.0584991	0.14921	0.198087	0.234394	0.295907
0.0584991	0.149724	0.185558	0.234122	0.256308
0.0584991	0.097753	0.126423	0.175988	0.202986
0.0584991	0.143581	0.168183	0.208827	0.241986
0.0584991	0.108025	0.144286	0.184948	0.224341
0.0584991	0.0982009	0.162926	0.195579	0.217319
0.0584991	0.158279	0.223611	0.257476	0.258862
0.0584991	0.134064	0.16746	0.215044	0.236536
0.0584991	0.100218	0.128185	0.180654	0.199209
0.0584991	0.110148	0.167302	0.215348	0.285486
0.0584991	0.108718	0.157218	0.205081	0.219728
0.0584991	0.111479	0.141132	0.177101	0.197105
0.0584991	0.124819	0.204548	0.242446	0.272965
0.0584991	0.109681	0.156617	0.167255	0.199431
0.0584991	0.108831	0.167777	0.188587	0.21246
0.0584991	0.112568	0.154163	0.200838	0.202212
0.0584991	0.130119	0.150103	0.18985	0.219071
0.0584991	0.138607	0.193169	0.245142	0.257658
0.0584991	0.102945	0.126986	0.165407	0.184006
0.0584991	0.125002	0.167133	0.205423	0.221299
0.0584991	0.141027	0.177241	0.232423	0.241446
0.0584991	0.121744	0.238302	0.285061	0.310952
0.0584991	0.0855253	0.128675	0.181912	0.209301
0.0584991	0.140354	0.184948	0.195932	0.230264
0.0584991	0.149741	0.181017	0.21334	0.222994
0.0584991	0.105535	0.169565	0.225552	0.211229
0.0584991	0.10951	0.133777	0.174059	0.205189
0.0584991	0.107495	0.191271	0.225785	0.254375
0.0584991	0.11806	0.175131	0.251004	0.272899
0.0584991	0.112872	0.152807	0.201937	0.2279
0.0584991	0.0958379	0.106841	0.226209	0.237374
0.0584991	0.132948	0.178756	0.221493	0.246684
0.0584991	0.100248	0.160054	0.260868	0.296634
0.0584991	0.126227	0.160865	0.233521	0.240801
0.0584991	0.133101	0.185492	0.203529	0.217075
0.0584991	0.120633	0.150308	0.202694	0.237336
0.0584991	0.117186	0.161722	0.186926	0.178763
0.0584991	0.109589	0.147921	0.197558	0.207041
0.0584991	0.112072	0.161137	0.233311	0.238564
0.0584991	0.146499	0.18494	0.215965	0.242034
0.0584991	0.113263	0.200043	0.287707	0.321823
0.0584991	0.132895	0.212776	0.234735	0.262589
0.0584991	0.111176	0.180397	0.21048	0.269465
0.0584991	0.11836	0.200508	0.224403	0.238798
0.0584991	0.146274	0.168399	0.217705	0.220056
0.0584991	0.148759	0.186219	0.22492	0.261492
0.0584991	0.10059	0.157238	0.193731	0.229339
0.0584991	0.133476	0.163094	0.185739	0.205399
0.0584991	0.0819056	0.13863	0.214202	0.235988
0.0584991	0.132838	0.154536	0.235159	0.258748
0.0584991	0.104628	0.135256	0.193799	0.20098
0.0584991	0.13478	0.189856	0.196027	0.205395
0.0584991	0.139781	0.180117	0.214493	0.226766
0.0584991	0.106979	0.178876	0.219128	0.245464
0.0584991	0.130924	0.16356	0.227055	0.240518
0.0584991	0.124844	0.194933	0.25095	0.281941
0.0584991	0.120402	0.159184	0.181715	0.222216
0.0584991	0.139678	0.155239	0.167184	0.171526
0.0584991	0.130143	0.187503	0.272227	0.258504
0.0584991	0.15494	0.191664	0.255969	0.255067
0.0584991	0.130617	0.169821	0.210402	0.247771
0.0584991	0.123467	0.189009	0.204685	0.272084
0.0584991	0.105009	0.182073	0.207396	0.253559
0.0584991	0.0979009	0.135901	0.185939	0.207656
0.0584991	0.127512	0.17958	0.217167	0.23552
0.0584991	0.108254	0.143606	0.199641	0.266787
0.0584991	0.0918449	0.14586	0.229047	0.253822
0.0584991	0.101088	0.151832	0.197911	0.22833
0.0584991	0.0940814	0.123276	0.14363	0.175943
0.0584991	0.111617	0.169579	0.203465	0.200591
0.0584991	0.118524	0.182335	0.245264	0.294693
0.0584991	0.141677	0.197206	0.253719	0.290328
0.0584991	0.143292	0.189544	0.258704	0.269537
0.0584991	0.139617	0.168862	0.238398	0.273943
0.0584991	0.0961985	0.149179	0.187996	0.204511
0.0584991	0.102487	0.108126	0.170721	0.197346
0.0584991	0.132662	0.172267	0.219501	0.252323
0.0584991	0.125985	0.169733	0.217914	0.234991
0.0584991	0.118875	0.181832	0.197488	0.23185
0.0584991	0.149189	0.197947	0.278538	0.30361
0.0584991	0.121344	0.157238	0.166931	0.174199
0.0584991	0.11739	0.154648	0.206325	0.221537
0.0584991	0.163605	0.190412	0.250153	0.276909
0.0584991	0.119731	0.186447	0.215354	0.239127
0.0584991	0.130623	0.182698	0.222974	0.280061
0.0584991	0.113236	0.171051	0.190995	0.250727
0.0584991	0.112768	0.172733	0.212121	0.241649
0.0584991	0.143882	0.164947	0.188352	0.200388
0.0584991	0.0828941	0.144145	0.198569	0.22647
0.0584991	0.141573	0.196223	0.243284	0.270981
0.0584991	0.0868435	0.156543	0.254995	0.235329
0.0584991	0.0999691	0.158807	0.218842	0.224292
0.0584991	0.138322	0.173449	0.281235	0.317976
0.0584991	0.102415	0.135412	0.209813	0.238426
0.0584991	0.110243	0.143984	0.175262	0.193104
0.0584991	0.117829	0.171868	0.223352	0.237042
0.0584991	0.0928126	0.120281	0.201444	0.223548
0.0584991	0.140367	0.183381	0.232529	0.285601
0.0584991	0.103816	0.158371	0.191212	0.210261
0.0584991	0.128242	0.192157	0.240188	0.280616
0.0584991	0.11363	0.163444	0.194314	0.213639
0.0584991	0.118057	0.155585	0.227052	0.244628
0.0584991	0.113685	0.145509	0.198369	0.206897
0.0584991	0.117111	0.187056	0.253426	0.262732
0.0584991	0.105397	0.171872	0.223973	0.262019
0.0584991	0.127239	0.216795	0.265924	0.300318
0.0584991	0.125724	0.148126	0.195741	0.204294
0.0584991	0.137572	0.17624	0.192897	0.220262
0.0584991	0.111917	0.151222	0.194761	0.224795
0.0584991	0.151097	0.175817	0.193733	0.207652
0.0584991	0.0759835	0.162511	0.23328	0.261994
0.0584991	0.125255	0.141541	0.211175	0.235447
0.0584991	0.128496	0.153792	0.22169	0.242269
0.0584991	0.112976	0.156782	0.198474	0.223303
0.0584991	0.0998764	0.148945	0.183853	0.190625
0.0584991	0.121003	0.217844	0.264646	0.281099
0.0584991	0.146734	0.175384	0.24098	0.259335
0.0584991	0.106659	0.196631	0.220144	0.226007
0.0584991	0.15223	0.176264	0.212487	0.234352
0.0584991	0.143104	0.157889	0.21654	0.249032
0.0584991	0.109491	0.187225	0.187531	0.196173
0.0584991	0.120747	0.15598	0.203617	0.240538
0.0584991	0.110041	0.164111	0.172517	0.192731
0.0584991	0.126935	0.161514	0.226182	0.255226
0.0584991	0.0973307	0.14278	0.240822	0.304892
0.0584991	0.122535	0.186794	0.237042	0.229653
0.0584991	0.112633	0.153318	0.223197	0.257573
0.0584991	0.134	0.211966	0.259329	0.26206
0.0584991	0.113835	0.13919	0.162131	0.195019
0.0584991	0.166997	0.21614	0.262313	0.230365
0.0584991	0.100755	0.132586	0.18666	0.216393
0.0584991	0.108331	0.139577	0.177218	0.198893
0.0584991	0.138771	0.187634	0.208068	0.233689
0.0584991	0.114912	0.135779	0.167613	0.198546
0.0584991	0.124142	0.150459	0.20791	0.23862
0.0584991	0.122806	0.168964	0.201832	0.224056
0.0584991	0.107668	0.176606	0.253898	0.282592
0.0584991	0.121231	0.164131	0.183547	0.215014
0.0584991	0.116264	0.134308	0.184573	0.210492
0.0584991	0.105811	0.142737	0.183689	0.206862
0.0584991	0.157343	0.225388	0.303148	0.34256
0.0584991	0.109817	0.177859	0.255982	0.251845
0.0584991	0.165078	0.190256	0.236576	0.267666
0.0584991	0.0851476	0.13023	0.166405	0.215014
0.0584991	0.109912	0.141009	0.167039	0.197411
0.0584991	0.101849	0.163858	0.225073	0.253614
0.0584991	0.129226	0.176988	0.180685	0.18846
0.0584991	0.143061	0.157553	0.220504	0.257418
0.0584991	0.150912	0.189522	0.221053	0.255422
0.0584991	0.124158	0.184751	0.233084	0.246576
0.0584991	0.144179	0.211621	0.242351	0.233957
0.0584991	0.119297	0.157062	0.198888	0.218307
0.0584991	0.116948	0.163376	0.166593	0.191605
0.0584991	0.103426	0.150556	0.190891	0.201582
0.0584991	0.12891	0.209929	0.300818	0.299179
0.0584991	0.137214	0.180218	0.212974	0.246159
0.0584991	0.106258	0.195892	0.258782	0.32705
0.0584991	0.103692	0.173324	0.205868	0.224213
0.0584991	0.141925	0.227174	0.262172	0.301572
0.0584991	0.11558	0.168723	0.19317	0.208498
0.0584991	0.126629	0.155352	0.221225	0.27285
0.0584991	0.0950614	0.1683	0.204056	0.25033
0.0584991	0.141308	0.199737	0.238623	0.239008
0.0584991	0.114068	0.167025	0.192751	0.221668
0.0584991	0.169375	0.228364	0.257785	0.295237
0.0584991	0.11652	0.164407	0.200936	0.22372
0.0584991	0.132304	0.180322	0.245098	0.255149
0.0584991	0.13413	0.189496	0.232047	0.257189
0.0584991	0.141167	0.158405	0.196503	0.214077
0.0584991	0.143121	0.190096	0.207828	0.228019
0.0584991	0.1143	0.164754	0.186379	0.250948
0.0584991	0.125766	0.162661	0.215867	0.23893
0.0584991	0.0989725	0.17487	0.21916	0.241095
0.0584991	0.14446	0.166274	0.235085	0.260007
0.0584991	0.102007	0.137108	0.140017	0.139237
0.0584991	0.175688	0.204662	0.25653	0.257922
0.0584991	0.127539	0.143504	0.18826	0.202499
0.0584991	0.087938	0.162947	0.229095	0.226302
0.0584991	0.117352	0.155343	0.187752	0.222563
0.0584991	0.117738	0.154334	0.17517	0.215753
0.0584991	0.139055	0.175886	0.202279	0.231927
0.0584991	0.15165	0.199868	0.23329	0.264836
0.0584991	0.124341	0.188754	0.191559	0.201654
0.0584991	0.122732	0.177611	0.242618	0.256091
0.0584991	0.0921202	0.143942	0.173492	0.179671
0.0584991	0.120488	0.143369	0.194766	0.206111
0.0584991	0.0992287	0.18709	0.214535	0.227002
0.0584991	0.121802	0.16129	0.204931	0.203866
0.0584991	0.0942433	0.129933	0.210982	0.209965
0.0584991	0.135627	0.19143	0.306512	0.336992
0.0584991	0.122094	0.190711	0.265544	0.282351
0.0584991	0.111894	0.154136	0.213485	0.252916
0.0584991	0.102751	0.185666	0.218535	0.233881
0.0584991	0.0791138	0.15265	0.191769	0.223633
0.0584991	0.120389	0.176461	0.256328	0.250233
0.0584991	0.131921	0.152051	0.19683	0.204895
0.0584991	0.0874885	0.183307	0.218789	0.245198
0.0584991	0.140061	0.188459	0.190018	0.249418
0.0584991	0.127266	0.207513	0.242205	0.264975
0.0584991	0.147569	0.186462	0.255565	0.264998
0.0584991	0.12953	0.194495	0.218217	0.215397
0.0584991	0.112107	0.173402	0.242002	0.280056
0.0584991	0.1052	0.196292	0.233857	0.275745
0.0584991	0.0996162	0.153867	0.198066	0.208578
0.0584991	0.0950153	0.157949	0.221777	0.261757
0.0584991	0.114774	0.159764	0.19492	0.204126
0.0584991	0.144143	0.203091	0.247849	0.311144
0.0584991	0.128037	0.192304	0.259877	0.284754
0.0584991	0.149625	0.168791	0.214821	0.251557
0.0584991	0.125904	0.220968	0.300194	0.334324
0.0584991	0.10378	0.163173	0.226263	0.24295
0.0584991	0.104728	0.187078	0.222944	0.22379
0.0584991	0.131859	0.18024	0.270026	0.277811
0.0584991	0.134472	0.17411	0.219147	0.255988
0.0584991	0.0908214	0.131156	0.161269	0.16609
0.0584991	0.129419	0.152877	0.212201	0.222538
0.0584991	0.145548	0.200569	0.269385	0.267528
0.0584991	0.146659	0.195497	0.202938	0.19226
0.0584991	0.108119	0.181594	0.207358	0.229106
0.0584991	0.139616	0.196597	0.240831	0.240567
0.0584991	0.121686	0.181863	0.197183	0.233116
0.0584991	0.150818	0.201675	0.229581	0.264842
0.0584991	0.150557	0.176833	0.225602	0.26189
0.0584991	0.1192	0.163978	0.233871	0.233306
0.0584991	0.13656	0.200167	0.213431	0.247997
0.0584991	0.0933111	0.159414	0.193056	0.217999
0.0584991	0.113687	0.132491	0.237614	0.234319
0.0584991	0.12261	0.139047	0.211056	0.245976
0.0584991	0.12019	0.166553	0.248315	0.23129
0.0584991	0.0908011	0.155196	0.192708	0.207743
0.0584991	0.13827	0.172563	0.187056	0.233011
0.0584991	0.124588	0.169415	0.203369	0.25407
0.0584991	0.114199	0.181622	0.231066	0.29572
0.0584991	0.138654	0.165589	0.226793	0.234059
0.0584991	0.0761332	0.167167	0.220715	0.272843
0.0584991	0.129094	0.197958	0.196935	0.237199
0.0584991	0.105204	0.172351	0.254848	0.282097
0.0584991	0.120038	0.17466	0.229945	0.262506
0.0584991	0.132555	0.192335	0.220569	0.242952
0.0584991	0.0948292	0.132788	0.191037	0.202218
0.0584991	0.113028	0.182635	0.23532	0.252876
0.0584991	0.13755	0.156005	0.205565	0.240314
0.0584991	0.124226	0.16716	0.213737	0.213292
0.0584991	0.12512	0.173226	0.193765	0.203516
0.0584991	0.104944	0.12562	0.166841	0.206513
0.0584991	0.105947	0.143343	0.202584	0.209574
0.0584991	0.135297	0.180125	0.222856	0.240101
0.0584991	0.126777	0.214936	0.211685	0.223713
0.0584991	0.112211	0.199863	0.242941	0.270641
0.0584991	0.115145	0.1834	0.167991	0.235799
0.0584991	0.100347	0.164919	0.218574	0.246449
0.0584991	0.0881084	0.138003	0.196147	0.207913
0.0584991	0.125923	0.2043	0.301726	0.322748
0.0584991	0.125771	0.167818	0.261992	0.274071
0.0584991	0.0994311	0.180148	0.256977	0.267415
0.0584991	0.128201	0.155991	0.189736	0.215826
0.0584991	0.148455	0.187665	0.238802	0.256967
0.0584991	0.109903	0.146518	0.191807	0.200246
0.0584991	0.148805	0.154122	0.197715	0.222245
0.0584991	0.133616	0.172293	0.217637	0.237537
0.0584991	0.126857	0.189973	0.208734	0.227882
0.0584991	0.138269	0.182084	0.236055	0.277476
0.0584991	0.123818	0.151049	0.200997	0.228601
0.0584991	0.147564	0.199486	0.254418	0.270423
0.0584991	0.142441	0.177759	0.221284	0.26297
0.0584991	0.104951	0.148987	0.231595	0.270306
0.0584991	0.137358	0.186868	0.224366	0.265631
0.0584991	0.101803	0.138046	0.170985	0.202662
0.0584991	0.1253	0.182234	0.237827	0.233331
0.0584991	0.101579	0.137356	0.208221	0.220917
0.0584991	0.139556	0.166789	0.225551	0.216059
0.0584991	0.1153	0.175156	0.19905	0.231758
0.0584991	0.147124	0.190336	0.230525	0.258405
0.0584991	0.109671	0.136078	0.176973	0.218555
0.0584991	0.145869	0.185363	0.214904	0.2431
0.0584991	0.101428	0.140642	0.174419	0.205312
0.0584991	0.135229	0.173394	0.225592	0.260964
0.0584991	0.136685	0.174069	0.2095	0.18881
0.0584991	0.171915	0.193501	0.254218	0.314741
0.0584991	0.105944	0.212632	0.24712	0.309536
0.0584991	0.137287	0.204456	0.230754	0.263229
0.0584991	0.154476	0.203457	0.296834	0.293564
0.0584991	0.099222	0.175898	0.231737	0.25959
0.0584991	0.141079	0.228209	0.238581	0.283409
0.0584991	0.130214	0.169448	0.265734	0.293842
0.0584991	0.118565	0.153919	0.166693	0.204295
0.0584991	0.115174	0.178992	0.259007	0.301029
0.0584991	0.121029	0.173226	0.220764	0.230952
0.0584991	0.10258	0.157681	0.16935	0.206729
0.0584991	0.124471	0.157621	0.212555	0.222827
0.0584991	0.102204	0.120756	0.183479	0.240422
0.0584991	0.108758	0.197385	0.247926	0.266162
0.0584991	0.11085	0.165106	0.22912	0.262227
0.0584991	0.131715	0.171123	0.214228	0.208505
0.0584991	0.130644	0.162089	0.24832	0.256429
0.0584991	0.113927	0.20334	0.252919	0.282592
0.0584991	0.101111	0.154251	0.222542	0.237496
0.0584991	0.138357	0.161635	0.189548	0.196986
0.0584991	0.118883	0.160954	0.204858	0.228462
0.0584991	0.104147	0.149035	0.226365	0.238093
0.0584991	0.134343	0.192027	0.257934	0.253879
0.0584991	0.111885	0.166352	0.232964	0.279352
0.0584991	0.114939	0.19232	0.253887	0.259959
0.0584991	0.109536	0.173531	0.200952	0.235025
0.0584991	0.142044	0.205307	0.291691	0.344681
0.0584991	0.15564	0.169257	0.209676	0.235246
0.0584991	0.11518	0.178224	0.250204	0.24677
0.0584991	0.113331	0.183874	0.221235	0.242019
0.0584991	0.139251	0.187351	0.267413	0.273751
0.0584991	0.138055	0.184228	0.223854	0.247959
0.0584991	0.0842562	0.151542	0.221666	0.256268
0.0584991	0.127703	0.21882	0.26772	0.265261
0.0584991	0.115929	0.162355	0.209261	0.243062
0.0584991	0.128318	0.182054	0.215057	0.28236
0.0584991	0.104496	0.17578	0.266657	0.292226
0.0584991	0.116871	0.17591	0.228529	0.219981
0.0584991	0.141264	0.218669	0.233389	0.24488
0.0584991	0.107232	0.168633	0.224546	0.255835
0.0584991	0.122669	0.173371	0.182214	0.20077
0.0584991	0.118666	0.200065	0.214763	0.256954
0.0584991	0.125397	0.173637	0.20608	0.241064
0.0584991	0.0992752	0.163456	0.228357	0.320188
0.0584991	0.107488	0.123432	0.149721	0.156853
0.0584991	0.0961464	0.167614	0.186284	0.206576
0.0584991	0.0983619	0.144246	0.165518	0.183751
0.0584991	0.0834605	0.149968	0.165127	0.208502
0.0584991	0.12892	0.184751	0.229665	0.231578
0.0584991	0.121508	0.184373	0.240857	0.239626
0.0584991	0.125038	0.164181	0.205955	0.233536
0.0584991	0.127033	0.15582	0.207924	0.204521
0.0584991	0.135007	0.195631	0.224705	0.231857
0.0584991	0.114292	0.160491	0.245798	0.269951
0.0584991	0.129222	0.22587	0.261629	0.268189
0.0584991	0.117099	0.149824	0.186637	0.210807
0.0584991	0.0993793	0.165684	0.194627	0.208155
0.0584991	0.12541	0.185432	0.247701	0.261873
0.0584991	0.120455	0.164173	0.210562	0.241441
0.0584991	0.140178	0.196832	0.219079	0.22612
0.0584991	0.113137	0.161379	0.234856	0.250911
0.0584991	0.140586	0.167397	0.21045	0.253967
0.0584991	0.0993809	0.128708	0.183235	0.229814
0.0584991	0.151673	0.228983	0.291956	0.307944
0.0584991	0.132148	0.155803	0.203817	0.212815
0.0584991	0.112934	0.151502	0.205171	0.230261
0.0584991	0.120361	0.176052	0.235963	0.228417
0.0584991	0.134546	0.186782	0.245023	0.34809
0.0584991	0.132064	0.201047	0.261407	0.279601
0.0584991	0.119909	0.157375	0.190213	0.192634
0.0584991	0.139807	0.156399	0.199697	0.212341
0.0584991	0.106974	0.149799	0.209986	0.246137
0.0584991	0.111326	0.178152	0.212004	0.231037
0.0584991	0.120234	0.138331	0.197621	0.201911
0.0584991	0.116139	0.183397	0.226384	0.245041
0.0584991	0.131652	0.180929	0.280008	0.317047
0.0584991	0.140426	0.189555	0.229091	0.237872
0.0584991	0.109994	0.167783	0.206422	0.248628
0.0584991	0.108466	0.187023	0.220937	0.247318
0.0584991	0.132489	0.163987	0.190372	0.208111
0.0584991	0.0874422	0.10958	0.175003	0.228972
0.0584991	0.12452	0.160953	0.197564	0.206928
0.0584991	0.0978862	0.130015	0.152989	0.216243
0.0584991	0.187037	0.192499	0.289025	0.273317
0.0584991	0.10432	0.116322	0.173319	0.176986
0.0584991	0.135574	0.188516	0.208693	0.2228
0.0584991	0.126982	0.186914	0.206127	0.233634
0.0584991	0.100454	0.151172	0.259841	0.269671
0.0584991	0.141253	0.20774	0.261189	0.249603
0.0584991	0.12451	0.165144	0.199596	0.224923
0.0584991	0.134997	0.175746	0.224824	0.263225
0.0584991	0.101399	0.155986	0.19055	0.221997
0.0584991	0.0859428	0.138032	0.179524	0.186471
0.0584991	0.100631	0.170741	0.204536	0.228626
0.0584991	0.115034	0.164373	0.229887	0.234268
0.0584991	0.110296	0.146925	0.199633	0.218375
0.0584991	0.144229	0.16227	0.227131	0.246075
0.0584991	0.115158	0.155145	0.197705	0.253079
0.0584991	0.0773911	0.160565	0.206673	0.230214
0.0584991	0.132359	0.162106	0.199379	0.220584
0.0584991	0.117697	0.141281	0.190959	0.198302
0.0584991	0.101429	0.201365	0.232694	0.234211
0.0584991	0.147655	0.209157	0.231638	0.280822
0.0584991	0.155556	0.155467	0.185655	0.225428
0.0584991	0.131274	0.176923	0.220704	0.23463
0.059014	0.172179	0.1964	0.298977	0.401818
0.059014	0.21227	0.248918	0.289415	0.344842
0.059014	0.221397	0.259489	0.267617	0.315852
0.059014	0.132364	0.176442	0.230015	0.260613
0.059014	0.169998	0.21715	0.230292	0.326906
0.059014	0.187327	0.206196	0.233966	0.303224
0.059014	0.174793	0.223083	0.285123	0.350005
0.059014	0.169655	0.212512	0.268561	0.288332
0.059014	0.220527	0.23003	0.334329	0.340147
0.059014	0.190684	0.207792	0.23728	0.299718
0.059014	0.193419	0.237301	0.270143	0.295869
0.059014	0.196543	0.254652	0.30461	0.337555
0.059014	0.17735	0.214221	0.251664	0.298999
0.059014	0.21561	0.271216	0.344039	0.386999
0.059014	0.218449	0.246333	0.266136	0.329011
0.059014	0.229005	0.260642	0.308373	0.330715
0.059014	0.176453	0.220968	0.261989	0.334993
0.059014	0.131989	0.19438	0.243091	0.308924
0.059014	0.133536	0.183356	0.254371	0.342015
0.059014	0.218139	0.248618	0.264524	0.377761
0.059014	0.206725	0.243995	0.310726	0.396008
0.059014	0.171166	0.194301	0.261681	0.292613
0.059014	0.174483	0.204098	0.26666	0.320382
0.059014	0.160178	0.219793	0.269964	0.389249
0.059014	0.203075	0.258167	0.284115	0.350519
0.059014	0.16214	0.251379	0.24171	0.352992
0.059014	0.21597	0.24379	0.304231	0.381527
0.059014	0.201562	0.223094	0.258993	0.352936
0.059014	0.182479	0.244143	0.296834	0.34967
0.059014	0.191571	0.233563	0.282461	0.365284
0.059014	0.147684	0.18313	0.282504	0.361601
0.059014	0.268587	0.310698	0.371721	0.448829
0.059014	0.165963	0.201188	0.258995	0.310599
0.059014	0.193332	0.224358	0.270082	0.35586
0.059014	0.183051	0.22545	0.277248	0.368493
0.059014	0.196627	0.195389	0.230191	0.253697
0.059014	0.218593	0.303926	0.306226	0.350122
0.059014	0.157935	0.193836	0.245215	0.289158
0.059014	0.236054	0.270232	0.342192	0.40093
0.059014	0.1715	0.255896	0.295272	0.356296
0.059014	0.136438	0.214798	0.273982	0.335731
0.059014	0.20042	0.229637	0.313876	0.384772
0.059014	0.208096	0.305256	0.309624	0.344433
0.059014	0.172401	0.193827	0.256815	0.281861
0.059014	0.200793	0.204773	0.315084	0.384391
0.059014	0.200394	0.239502	0.255445	0.310417
0.059014	0.148348	0.216533	0.260386	0.331893
0.059014	0.199284	0.237098	0.275835	0.372277
0.059014	0.117016	0.149013	0.20271	0.269867
0.059014	0.171387	0.242556	0.294881	0.422546
0.059014	0.246766	0.256848	0.313657	0.316759
0.059014	0.173935	0.220669	0.24017	0.30586
0.059014	0.190405	0.22547	0.257412	0.30641
0.059014	0.18171	0.255137	0.298649	0.38079
0.059014	0.147218	0.169843	0.241089	0.288384
0.059014	0.172645	0.207485	0.245622	0.28162
0.059014	0.200398	0.213993	0.269938	0.312697
0.059014	0.199424	0.26618	0.302216	0.327495
0.059014	0.132676	0.196582	0.260744	0.32088
0.059014	0.178055	0.217149	0.278301	0.392382
0.059014	0.138648	0.183158	0.223828	0.270714
0.059014	0.21417	0.235992	0.286241	0.39368
0.059014	0.157073	0.192631	0.261592	0.326804
0.059014	0.259422	0.298223	0.313508	0.363306
0.059014	0.188932	0.214424	0.263193	0.306007
0.059014	0.164994	0.219914	0.314675	0.396154
0.059014	0.20275	0.223902	0.27189	0.327867
0.059014	0.164213	0.191817	0.235841	0.284115
0.059014	0.122726	0.20101	0.265447	0.341402
0.059014	0.145759	0.215845	0.287838	0.348393
0.059014	0.213809	0.230999	0.320811	0.34617
0.059014	0.152635	0.210418	0.259644	0.272959
0.059014	0.189989	0.224968	0.265377	0.405038
0.059014	0.165652	0.221085	0.280805	0.302665
0.059014	0.141841	0.169678	0.221239	0.266086
0.059014	0.223243	0.30073	0.300499	0.359385
0.059014	0.134343	0.159592	0.220852	0.326691
0.059014	0.155926	0.175579	0.236056	0.293218
0.059014	0.172769	0.229437	0.262543	0.298529
0.059014	0.171373	0.225367	0.258098	0.347665
0.059014	0.185393	0.211696	0.284121	0.360404
0.059014	0.141148	0.161206	0.198764	0.272834
0.059014	0.137809	0.181765	0.269666	0.316697
0.059014	0.136599	0.184964	0.211949	0.319749
0.059014	0.170208	0.211676	0.226514	0.295561
0.059014	0.232837	0.273123	0.296864	0.340281
0.059014	0.198055	0.217272	0.250575	0.354305
0.059014	0.209989	0.256221	0.258925	0.319137
0.059014	0.15715	0.183748	0.253938	0.370841
0.059014	0.239302	0.28428	0.414577	0.392712
0.059014	0.252876	0.326974	0.348893	0.388548
0.059014	0.230069	0.262812	0.291708	0.364608
0.059014	0.195223	0.196736	0.2528	0.313915
0.059014	0.262953	0.290378	0.319412	0.432526
0.059014	0.164758	0.182969	0.236953	0.316316
0.059014	0.21197	0.246385	0.276958	0.305731
0.059014	0.203985	0.260346	0.289849	0.42884
0.059014	0.162074	0.219039	0.275004	0.325486
0.059014	0.183208	0.253945	0.267512	0.381683
0.059014	0.205283	0.229203	0.232195	0.300634
0.059014	0.187246	0.253462	0.324547	0.370123
0.059014	0.172003	0.243415	0.34872	0.383126
0.059014	0.164	0.194402	0.236298	0.336179
0.059014	0.162268	0.190362	0.215522	0.277497
0.059014	0.212022	0.280989	0.298353	0.305497
0.059014	0.206404	0.261214	0.30334	0.435122
0.059014	0.185666	0.237457	0.277521	0.402014
0.059014	0.169351	0.210477	0.257002	0.278096
0.059014	0.289975	0.299652	0.364115	0.355644
0.059014	0.232696	0.278508	0.351016	0.386488
0.059014	0.197222	0.270455	0.312072	0.404767
0.059014	0.232002	0.261182	0.297268	0.395932
0.059014	0.13326	0.193451	0.249269	0.351
0.059014	0.184456	0.223428	0.258997	0.328531
0.059014	0.180542	0.206982	0.267875	0.296181
0.059014	0.211982	0.212915	0.279929	0.314513
0.059014	0.138785	0.197965	0.239735	0.291442
0.059014	0.142853	0.169919	0.232636	0.264779
0.059014	0.153327	0.214109	0.239691	0.32697
0.059014	0.194786	0.220489	0.288092	0.314946
0.059014	0.222554	0.257962	0.297563	0.348916
0.059014	0.229648	0.281796	0.365075	0.383364
0.059014	0.191741	0.208653	0.289017	0.359618
0.059014	0.203158	0.220295	0.234493	0.283131
0.059014	0.194046	0.22214	0.280976	0.357481
0.059014	0.189662	0.221215	0.268162	0.308978
0.059014	0.171703	0.208427	0.258804	0.265956
0.059014	0.177723	0.225515	0.27806	0.373707
0.059014	0.152654	0.183403	0.231264	0.285621
0.059014	0.21427	0.235141	0.293106	0.358957
0.059014	0.128925	0.183456	0.221204	0.342151
0.059014	0.156429	0.194422	0.254258	0.340028
0.059014	0.192213	0.285101	0.308453	0.33348
0.059014	0.181069	0.231767	0.276187	0.405853
0.059014	0.174622	0.230803	0.261301	0.320984
0.059014	0.151952	0.187996	0.23908	0.330749
0.059014	0.171671	0.260857	0.29034	0.404812
0.059014	0.198183	0.209458	0.230314	0.310429
0.059014	0.243567	0.286927	0.364039	0.509261
0.059014	0.180903	0.173909	0.183641	0.235409
0.059014	0.220846	0.239074	0.252675	0.32193
0.059014	0.228669	0.258607	0.301642	0.349142
0.059014	0.200938	0.262455	0.30178	0.332898
0.059014	0.185336	0.181601	0.259943	0.358577
0.059014	0.203963	0.237649	0.291986	0.33821
0.059014	0.204702	0.22993	0.26866	0.293931
0.059014	0.197589	0.269215	0.314597	0.363312
0.059014	0.19824	0.230063	0.369809	0.419641
0.059014	0.202955	0.250287	0.309146	0.410959
0.059014	0.221558	0.255558	0.293322	0.337611
0.059014	0.148199	0.184874	0.223466	0.288852
0.059014	0.194323	0.213332	0.245454	0.318176
0.059014	0.175417	0.209136	0.25976	0.318335
0.059014	0.248407	0.292898	0.362767	0.414698
0.059014	0.204112	0.227805	0.26066	0.3872
0.059014	0.180688	0.213066	0.267406	0.316938
0.059014	0.181086	0.2446	0.26841	0.305586
0.059014	0.176801	0.228709	0.290748	0.325608
0.059014	0.12292	0.156283	0.210542	0.297333
0.059014	0.202895	0.257523	0.274334	0.279044
0.059014	0.156414	0.199687	0.24787	0.295685
0.059014	0.204661	0.253824	0.282573	0.354765
0.059014	0.157853	0.205155	0.232455	0.303667
0.059014	0.176198	0.245162	0.303854	0.424249
0.059014	0.172831	0.234326	0.268147	0.34806
0.059014	0.199733	0.246408	0.30741	0.326173
0.059014	0.176179	0.221749	0.254111	0.326581
0.059014	0.132296	0.171129	0.255538	0.323618
0.059014	0.129128	0.203376	0.228511	0.30934
0.059014	0.174266	0.240782	0.27441	0.308681
0.059014	0.169532	0.235653	0.292526	0.326426
0.059014	0.211515	0.2139	0.273057	0.353066
0.059014	0.181723	0.210276	0.270591	0.345316
0.059014	0.172354	0.199673	0.260865	0.457136
0.059014	0.169944	0.169337	0.218935	0.277174
0.059014	0.196023	0.23471	0.289635	0.331592
0.059014	0.209976	0.270196	0.288643	0.298165
0.059014	0.162801	0.217499	0.250569	0.317771
0.059014	0.188981	0.231509	0.262602	0.281986
0.059014	0.155585	0.192509	0.257652	0.403732
0.059014	0.252507	0.350057	0.361478	0.454118
0.059014	0.218173	0.260952	0.308578	0.325754
0.059014	0.205529	0.239279	0.323593	0.408588
0.059014	0.193351	0.234131	0.329901	0.379655
0.059014	0.14441	0.173097	0.244564	0.29456
0.059014	0.200887	0.225118	0.251031	0.30241
0.059014	0.144384	0.195475	0.211389	0.238406
0.059014	0.243893	0.279373	0.329465	0.416773
0.059014	0.178361	0.190197	0.214315	0.27635
0.059014	0.178032	0.230909	0.282296	0.374773
0.059014	0.218171	0.262925	0.323546	0.408105
0.059014	0.172968	0.207619	0.219262	0.330869
0.059014	0.249367	0.272561	0.291762	0.372276
0.059014	0.164828	0.242529	0.267807	0.266138
0.059014	0.219393	0.270155	0.334851	0.392781
0.059014	0.185817	0.237661	0.281093	0.366328
0.059014	0.228339	0.260722	0.281738	0.390096
0.059014	0.186049	0.213328	0.294815	0.38001
0.059014	0.180449	0.223063	0.288697	0.329398
0.059014	0.165367	0.20257	0.256017	0.345751
0.059014	0.183671	0.194684	0.245089	0.292323
0.059014	0.163056	0.196543	0.228299	0.239846
0.059014	0.20885	0.23788	0.24616	0.351318
0.059014	0.198416	0.222691	0.240696	0.293422
0.059014	0.14511	0.244413	0.321588	0.389204
0.059014	0.166301	0.241849	0.300258	0.340221
0.059014	0.183719	0.217137	0.301817	0.314056
0.059014	0.163089	0.215981	0.263744	0.378458
0.059014	0.195786	0.209814	0.255148	0.308005
0.059014	0.163388	0.227303	0.302132	0.377272
0.059014	0.192894	0.238137	0.293224	0.425902
0.059014	0.164753	0.199982	0.20164	0.299352
0.059014	0.205545	0.230445	0.254865	0.340243
0.059014	0.199388	0.223519	0.28819	0.352353
0.059014	0.182096	0.229628	0.268643	0.294248
0.059014	0.174837	0.223178	0.310943	0.341875
0.059014	0.193449	0.203432	0.230109	0.260138
0.059014	0.217502	0.245342	0.309333	0.432003
0.059014	0.206457	0.303367	0.328466	0.383604
0.059014	0.219522	0.240711	0.240739	0.292008
0.059014	0.245667	0.263982	0.324527	0.359255
0.059014	0.179308	0.225633	0.267524	0.339499
0.059014	0.231733	0.265724	0.304638	0.325915
0.059014	0.14439	0.17556	0.224054	0.344848
0.059014	0.176714	0.214301	0.264986	0.336406
0.059014	0.169674	0.197258	0.274969	0.341551
0.059014	0.170327	0.244102	0.301771	0.34713
0.059014	0.217322	0.333241	0.334176	0.376906
0.059014	0.247883	0.3006	0.301259	0.459638
0.059014	0.229941	0.343775	0.381033	0.432703
0.059014	0.206329	0.24513	0.31673	0.328504
0.059014	0.186583	0.270299	0.320712	0.325899
0.059014	0.200882	0.211033	0.28136	0.335149
0.059014	0.217668	0.228031	0.36081	0.519751
0.059014	0.230171	0.259266	0.283804	0.355696
0.059014	0.215612	0.218446	0.256483	0.293718
0.059014	0.198462	0.240096	0.299755	0.368002
0.059014	0.170285	0.220967	0.273884	0.327094
0.059014	0.187462	0.21543	0.341757	0.386803
0.059014	0.253449	0.288551	0.289996	0.339432
0.059014	0.187552	0.218386	0.260938	0.329729
0.059014	0.187903	0.218492	0.272153	0.314137
0.059014	0.174593	0.197895	0.259761	0.330438
0.059014	0.2288	0.351846	0.372762	0.408268
0.059014	0.152883	0.226428	0.280099	0.329922
0.059014	0.162018	0.196891	0.250051	0.341663
0.059014	0.216771	0.236687	0.300797	0.372923
0.059014	0.143945	0.195024	0.231972	0.305903
0.059014	0.235049	0.238036	0.300163	0.344523
0.059014	0.174899	0.23211	0.277478	0.287402
0.059014	0.16996	0.236129	0.254688	0.29625
0.059014	0.200025	0.204575	0.256748	0.288254
0.059014	0.216366	0.237853	0.308123	0.372931
0.059014	0.19275	0.231661	0.30299	0.367833
0.059014	0.196385	0.21949	0.25916	0.319965
0.059014	0.229651	0.259143	0.292271	0.333379
0.059014	0.180813	0.227686	0.256826	0.323255
0.059014	0.166625	0.196966	0.297388	0.347984
0.059014	0.179394	0.233934	0.239071	0.347028
0.059014	0.139385	0.197045	0.243298	0.306094
0.059014	0.189058	0.238296	0.265293	0.314684
0.059014	0.221195	0.253929	0.330761	0.425388
0.059014	0.166709	0.210886	0.24626	0.307091
0.059014	0.187518	0.196884	0.281521	0.362761
0.059014	0.150798	0.221352	0.291569	0.362836
0.059014	0.200693	0.218987	0.272217	0.30823
0.059014	0.172073	0.188985	0.244849	0.306315
0.059014	0.186968	0.225293	0.273466	0.34359
0.059014	0.171028	0.206477	0.278288	0.344446
0.059014	0.159374	0.189723	0.216922	0.28963
0.059014	0.161675	0.229787	0.276784	0.33107
0.059014	0.210952	0.224167	0.23944	0.320773
0.059014	0.229746	0.258435	0.333547	0.372068
0.059014	0.213489	0.220474	0.291833	0.355754
0.059014	0.153493	0.188432	0.278441	0.328101
0.059014	0.143548	0.189462	0.236773	0.316826
0.059014	0.183962	0.203034	0.267361	0.332689
0.059014	0.164173	0.214373	0.274261	0.316756
0.059014	0.236403	0.257656	0.275893	0.294771
0.059014	0.195223	0.255289	0.280667	0.384226
0.059014	0.215044	0.283012	0.27107	0.385575
0.059014	0.173286	0.250179	0.356781	0.377462
0.059014	0.150687	0.230819	0.269745	0.334843
0.059014	0.149569	0.187951	0.224911	0.276449
0.059014	0.140221	0.171565	0.268814	0.316219
0.059014	0.23281	0.25791	0.280012	0.351717
0.059014	0.165307	0.229058	0.295448	0.38263
0.059014	0.154909	0.246018	0.299593	0.330727
0.059014	0.193237	0.250815	0.326784	0.418999
0.059014	0.169779	0.207608	0.244476	0.298842
0.059014	0.175698	0.219736	0.277938	0.290009
0.059014	0.242253	0.241954	0.246809	0.278123
0.059014	0.146982	0.210619	0.280202	0.381948
0.059014	0.136426	0.189864	0.219631	0.268825
0.059014	0.152653	0.187965	0.257911	0.285284
0.059014	0.194348	0.234734	0.242993	0.330167
0.059014	0.14329	0.178857	0.24594	0.332319
0.059014	0.159743	0.230454	0.268155	0.417959
0.059014	0.184167	0.23987	0.255653	0.329868
0.059014	0.150663	0.192048	0.24639	0.307028
0.059014	0.193675	0.210543	0.260971	0.304221
0.059014	0.257021	0.278277	0.316415	0.352196
0.059014	0.180728	0.21778	0.25701	0.340871
0.059014	0.17554	0.214394	0.223365	0.286191
0.059014	0.19944	0.202011	0.234878	0.305147
0.059014	0.199926	0.306417	0.328248	0.414583
0.059014	0.164251	0.210868	0.263665	0.297584
0.059014	0.161758	0.20031	0.253665	0.304406
0.059014	0.174707	0.226012	0.282126	0.304985
0.059014	0.142886	0.180967	0.213776	0.271851
0.059014	0.122986	0.1618	0.27568	0.323667
0.059014	0.208817	0.238907	0.266563	0.371118
0.059014	0.213563	0.262924	0.300849	0.423589
0.059014	0.171076	0.216194	0.282474	0.348957
0.059014	0.151465	0.271968	0.319049	0.392002
0.059014	0.16763	0.235081	0.297915	0.347317
0.059014	0.177224	0.21429	0.263085	0.36107
0.059014	0.130157	0.196675	0.244997	0.332658
0.059014	0.152134	0.188432	0.226825	0.297213
0.059014	0.18642	0.247466	0.334339	0.345078
0.059014	0.226954	0.292586	0.305825	0.367308
0.059014	0.276833	0.309043	0.320987	0.334895
0.059014	0.191199	0.236633	0.270936	0.295719
0.059014	0.197962	0.248213	0.301833	0.363849
0.059014	0.248579	0.277464	0.40026	0.452731
0.059014	0.167318	0.199145	0.235733	0.296756
0.059014	0.234455	0.265209	0.319488	0.352227
0.059014	0.242056	0.254225	0.295792	0.330032
0.059014	0.158165	0.220431	0.253775	0.316552
0.059014	0.182324	0.250053	0.275123	0.347157
0.059014	0.183823	0.252351	0.285669	0.304084
0.059014	0.194049	0.222713	0.285332	0.31728
0.059014	0.161503	0.197518	0.237145	0.298682
0.059014	0.19092	0.223039	0.28511	0.381863
0.059014	0.224035	0.244417	0.281625	0.283173
0.059014	0.175875	0.217698	0.28548	0.426608
0.059014	0.19164	0.281019	0.296562	0.355874
0.059014	0.191384	0.205192	0.248895	0.286595
0.059014	0.210385	0.226125	0.31557	0.362245
0.059014	0.204856	0.249554	0.280083	0.441813
0.059014	0.224413	0.263427	0.298893	0.353793
0.059014	0.177671	0.230128	0.232199	0.293061
0.059014	0.221049	0.22584	0.253264	0.31935
0.059014	0.205159	0.25345	0.281977	0.379687
0.059014	0.18927	0.238569	0.253251	0.297571
0.059014	0.149585	0.17615	0.211574	0.278085
0.059014	0.154512	0.184717	0.263766	0.432266
0.059014	0.205434	0.245247	0.272489	0.263224
0.059014	0.218124	0.292318	0.333404	0.367683
0.059014	0.191541	0.212803	0.22238	0.336504
0.059014	0.123222	0.176895	0.225801	0.33437
0.059014	0.162227	0.21714	0.289617	0.399602
0.059014	0.153015	0.173152	0.229425	0.343467
0.059014	0.227966	0.249502	0.233876	0.317607
0.059014	0.180974	0.233449	0.299269	0.341631
0.059014	0.226645	0.257794	0.33789	0.363236
0.059014	0.193054	0.25016	0.293898	0.392175
0.059014	0.190226	0.185603	0.231982	0.295278
0.059014	0.216058	0.250271	0.329033	0.404563
0.059014	0.192983	0.230655	0.3069	0.385101
0.059014	0.18491	0.243919	0.347256	0.393776
0.059014	0.152116	0.223164	0.255393	0.305474
0.059014	0.17765	0.245639	0.308359	0.286118
0.059014	0.149642	0.1756	0.232807	0.320997
0.059014	0.162617	0.218974	0.315123	0.372351
0.059014	0.189349	0.290736	0.312205	0.359418
0.059014	0.214611	0.238766	0.277839	0.316827
0.059014	0.142498	0.172014	0.257525	0.363835
0.059014	0.214198	0.256232	0.301691	0.365281
0.059014	0.189175	0.225577	0.295932	0.330859
0.059014	0.195194	0.228983	0.300033	0.394607
0.059014	0.243966	0.264078	0.298575	0.349076
0.059014	0.139667	0.200199	0.236925	0.327067
0.059014	0.192473	0.222755	0.235244	0.291615
0.059014	0.160853	0.231488	0.303323	0.338237
0.059014	0.138973	0.211859	0.25408	0.323901
0.059014	0.182334	0.217844	0.253076	0.259443
0.059014	0.240723	0.277254	0.340079	0.342602
0.059014	0.177543	0.205102	0.227288	0.263805
0.059014	0.210541	0.243033	0.275634	0.308867
0.059014	0.161668	0.247654	0.30871	0.389392
0.059014	0.231128	0.281984	0.302015	0.334443
0.059014	0.225057	0.279844	0.403869	0.527724
0.059014	0.159865	0.190151	0.249555	0.299289
0.059014	0.203251	0.203772	0.235447	0.303157
0.059014	0.203778	0.297494	0.362718	0.424209
0.059014	0.195089	0.228765	0.258893	0.321115
0.059014	0.201151	0.220429	0.257551	0.351263
0.059014	0.174807	0.22062	0.26084	0.344121
0.059014	0.221638	0.270218	0.304879	0.378569
0.059014	0.175536	0.214687	0.270565	0.349579
0.059014	0.162426	0.186992	0.223575	0.25759
0.059014	0.172499	0.210648	0.275088	0.32381
0.059014	0.126993	0.177877	0.212198	0.298384
0.059014	0.144235	0.194658	0.205427	0.311353
0.059014	0.207009	0.226713	0.270309	0.319088
0.059014	0.243283	0.311534	0.360405	0.367419
0.059014	0.203235	0.24789	0.316966	0.411691
0.059014	0.196245	0.207389	0.252739	0.262436
0.059014	0.153078	0.224993	0.271996	0.328091
0.059014	0.160573	0.197265	0.267473	0.326236
0.059014	0.242539	0.295892	0.33384	0.442045
0.059014	0.222759	0.274549	0.32238	0.344791
0.059014	0.180561	0.197271	0.267471	0.290161
0.059014	0.165408	0.192668	0.296518	0.319751
0.059014	0.189151	0.198933	0.226099	0.298264
0.059014	0.179034	0.215949	0.284895	0.375463
0.059014	0.18106	0.220701	0.268141	0.317411
0.059014	0.175568	0.226537	0.295455	0.320301
0.059014	0.149239	0.241651	0.266312	0.326092
0.059014	0.198221	0.234297	0.301745	0.384664
0.059014	0.200256	0.251207	0.308412	0.357904
0.059014	0.207354	0.254812	0.29562	0.329099
0.059014	0.149067	0.219216	0.235388	0.305776
0.059014	0.185629	0.207122	0.24751	0.264321
0.059014	0.228347	0.334899	0.455975	0.386024
0.059014	0.192799	0.230155	0.265525	0.28921
0.059014	0.227029	0.229275	0.261713	0.288367
0.059014	0.198577	0.245929	0.298557	0.397407
0.059014	0.17346	0.194351	0.233954	0.302356
0.059014	0.138046	0.181526	0.238122	0.274908
0.059014	0.154294	0.198357	0.250597	0.309087
0.059014	0.238172	0.329232	0.372659	0.471532
0.059014	0.142062	0.270916	0.267705	0.327222
0.059014	0.165571	0.217697	0.251885	0.296531
0.059014	0.215899	0.222535	0.268163	0.324595
0.059014	0.220341	0.266254	0.358756	0.414965
0.059014	0.226719	0.256318	0.268885	0.344767
0.059014	0.158563	0.223819	0.256262	0.322742
0.059014	0.154553	0.206882	0.228394	0.287385
0.059014	0.167124	0.239781	0.287026	0.351444
0.059014	0.168776	0.210325	0.236055	0.288345
0.059014	0.170463	0.230519	0.269315	0.347591
0.059014	0.157229	0.217823	0.253186	0.310177
0.059014	0.177286	0.233499	0.276717	0.321856
0.059014	0.166092	0.210882	0.251643	0.390092
0.059014	0.15228	0.188951	0.257339	0.326174
0.059014	0.224779	0.252469	0.309874	0.408595
0.059014	0.207518	0.243104	0.275594	0.388093
0.059014	0.214264	0.272377	0.340668	0.360376
0.059014	0.202412	0.253872	0.304481	0.385066
0.059014	0.183968	0.217681	0.272858	0.390629
0.059014	0.182267	0.197031	0.26818	0.336886
0.059014	0.235743	0.28183	0.297964	0.315274
0.059014	0.17978	0.204456	0.256597	0.323498
0.059014	0.200397	0.230637	0.272682	0.300731
0.059014	0.230659	0.291558	0.321646	0.432058
0.059014	0.1534	0.167608	0.185866	0.266854
0.059014	0.188872	0.222302	0.262516	0.298525
0.059014	0.162886	0.202659	0.282441	0.340389
0.059014	0.187526	0.218361	0.254351	0.320946
0.059014	0.16751	0.224301	0.274876	0.33356
0.059014	0.22683	0.259061	0.343994	0.369978
0.059014	0.195175	0.225303	0.249652	0.332274
0.059014	0.195585	0.241899	0.269139	0.322376
0.059014	0.234798	0.256688	0.289591	0.35746
0.059014	0.190628	0.202491	0.239346	0.301768
0.059014	0.214004	0.266699	0.336651	0.334432
0.059014	0.214844	0.235185	0.310626	0.373061
0.059014	0.154878	0.18548	0.244261	0.338695
0.059014	0.150246	0.26311	0.278572	0.332497
0.059014	0.174565	0.170162	0.227613	0.365963
0.059014	0.254986	0.26689	0.303088	0.34962
0.059014	0.158952	0.177041	0.23664	0.315524
0.059014	0.217989	0.2629	0.305857	0.362354
0.059014	0.191459	0.267302	0.272991	0.376721
0.059014	0.123552	0.184456	0.214814	0.273453
0.059014	0.196108	0.277769	0.307989	0.368488
0.059014	0.222403	0.29913	0.317132	0.373922
0.059014	0.221166	0.271722	0.327335	0.402894
0.059014	0.207894	0.301054	0.350556	0.373946
0.059014	0.190077	0.239662	0.271439	0.334738
0.059014	0.138515	0.211297	0.267258	0.344099
0.059014	0.144341	0.174543	0.201557	0.216369
0.059014	0.185455	0.216432	0.271244	0.323437
0.059014	0.197761	0.285473	0.312406	0.352454
0.059014	0.17027	0.20058	0.2749	0.386589
0.059014	0.167074	0.186699	0.262553	0.303004
0.059014	0.236565	0.256413	0.339502	0.364709
0.059014	0.186511	0.212006	0.283865	0.384182
0.059014	0.187367	0.194384	0.312987	0.355378
0.059014	0.129685	0.162816	0.233911	0.302967
0.059014	0.11142	0.171695	0.178804	0.32477
0.059014	0.171128	0.192265	0.28507	0.278065
0.059014	0.185427	0.194414	0.239776	0.287711
0.059014	0.166683	0.183036	0.224944	0.319649
0.059014	0.154097	0.185818	0.243763	0.299005
0.059014	0.152707	0.183777	0.270371	0.310087
0.059014	0.195706	0.265979	0.315487	0.331351
0.059014	0.182218	0.189748	0.1969	0.209316
0.059014	0.176173	0.221478	0.241505	0.26999
0.059014	0.181499	0.202658	0.267699	0.329175
0.059014	0.12819	0.164649	0.19877	0.267921
0.059014	0.184772	0.202552	0.318068	0.38574
0.059014	0.149082	0.218767	0.230853	0.296396
0.059014	0.190578	0.204568	0.286445	0.405859
0.059014	0.147633	0.1989	0.24324	0.297838
0.059014	0.172907	0.189156	0.245821	0.308995
0.059014	0.235916	0.24912	0.316533	0.338524
0.059014	0.186992	0.245422	0.305092	0.384168
0.059014	0.205173	0.255101	0.310357	0.397364
0.059014	0.156815	0.21431	0.25723	0.333382
0.059014	0.209877	0.221574	0.256126	0.425183
0.059014	0.162304	0.19183	0.24482	0.306448
0.059014	0.148773	0.238457	0.307552	0.345005
0.059014	0.153673	0.202552	0.231195	0.299787
0.059014	0.206441	0.281258	0.35392	0.428737
0.059014	0.186538	0.225797	0.312369	0.431425
0.059014	0.21791	0.254471	0.281469	0.352592
0.059014	0.161255	0.193012	0.271127	0.286871
0.059014	0.203914	0.251718	0.306319	0.360171
0.059014	0.164526	0.226743	0.266308	0.304302
0.059014	0.16603	0.203031	0.261782	0.340947
0.059014	0.172938	0.211074	0.256118	0.319824
0.059014	0.165592	0.190083	0.246839	0.34808
0.059014	0.175943	0.195823	0.202416	0.297572
0.059014	0.14488	0.231539	0.231031	0.318016
0.059014	0.17101	0.216483	0.251206	0.253802
0.059014	0.159986	0.258675	0.333095	0.364605
0.059014	0.219907	0.282388	0.280605	0.319131
0.059014	0.198661	0.238271	0.286401	0.368964
0.059014	0.240916	0.279483	0.309838	0.404367
0.059014	0.205059	0.252779	0.278517	0.383841
0.059014	0.140415	0.182101	0.230421	0.291229
0.059014	0.188056	0.248445	0.271103	0.323252
0.059014	0.168065	0.212957	0.265047	0.382385
0.059014	0.18468	0.216313	0.245102	0.292295
0.059014	0.215247	0.251404	0.309262	0.385954
0.059014	0.15651	0.225603	0.286339	0.305901
0.059014	0.190152	0.230691	0.269452	0.292729
0.059014	0.215807	0.234101	0.318679	0.432588
0.059014	0.138606	0.175292	0.243401	0.345187
0.059014	0.18554	0.205771	0.304683	0.356028
0.059014	0.135283	0.178355	0.216364	0.328763
0.059014	0.16946	0.196859	0.246683	0.353515
0.059014	0.14833	0.197066	0.273679	0.329511
0.059014	0.157392	0.172414	0.209391	0.269447
0.059014	0.238169	0.253455	0.29131	0.326026
0.059014	0.193953	0.217854	0.271487	0.355877
0.059014	0.25971	0.283218	0.399295	0.477961
0.059014	0.160597	0.198645	0.245917	0.270967
0.059014	0.14123	0.202982	0.242911	0.338855
0.059014	0.199836	0.208013	0.275102	0.37325
0.059014	0.210617	0.263032	0.297552	0.367491
0.059014	0.237386	0.323332	0.397222	0.408653
0.059014	0.186603	0.223243	0.297247	0.360189
0.059014	0.137525	0.238868	0.323423	0.434511
0.059014	0.169859	0.206307	0.238805	0.300918
0.059014	0.184414	0.199419	0.281741	0.419154
0.059014	0.159602	0.209018	0.26223	0.383154
0.059014	0.209524	0.244521	0.301364	0.356513
0.059014	0.228507	0.262902	0.345669	0.349341
0.059014	0.197775	0.231967	0.243093	0.315111
0.059014	0.236122	0.267573	0.360558	0.390757
0.059014	0.158491	0.204089	0.236544	0.304359
0.059014	0.195281	0.230148	0.305546	0.371987
0.059014	0.215215	0.215899	0.254704	0.342502
0.059014	0.206132	0.240282	0.308693	0.345165
0.059014	0.20196	0.202697	0.20001	0.296445
0.059014	0.106994	0.141891	0.211637	0.266426
0.059014	0.148458	0.20131	0.268492	0.309737
0.059014	0.256144	0.26597	0.276848	0.326958
0.059014	0.166554	0.218217	0.277332	0.315844
0.059014	0.181151	0.231813	0.247522	0.311619
0.059014	0.181064	0.219939	0.284515	0.326509
0.059014	0.187865	0.242141	0.279322	0.33712
0.059014	0.206656	0.236476	0.307921	0.342183
0.059014	0.15377	0.223042	0.27481	0.31606
0.059014	0.189121	0.23359	0.276639	0.330367
0.059014	0.171219	0.225209	0.274777	0.36023
0.059014	0.215919	0.228963	0.272089	0.277995
0.059014	0.222239	0.257849	0.278838	0.357249
0.059014	0.112308	0.145761	0.204951	0.286146
0.059014	0.162578	0.190325	0.267963	0.340148
0.059014	0.159673	0.208258	0.263717	0.332318
0.059014	0.192252	0.250242	0.298782	0.40311
0.059014	0.149877	0.210214	0.248479	0.297406
0.059014	0.188961	0.244142	0.305733	0.372457
0.059014	0.19573	0.214497	0.277935	0.288302
0.059014	0.160772	0.180219	0.249811	0.286746
0.059014	0.15587	0.194942	0.272393	0.322817
0.059014	0.142124	0.211163	0.308817	0.38081
0.059014	0.258923	0.323309	0.356134	0.383299
0.059014	0.256116	0.307932	0.358528	0.357259
0.059014	0.184786	0.212617	0.225415	0.299139
0.059014	0.205528	0.231316	0.299021	0.322004
0.059014	0.136426	0.156911	0.190019	0.250753
0.059014	0.147291	0.196842	0.263115	0.31513
0.059014	0.18633	0.208343	0.292248	0.326856
0.059014	0.192435	0.211053	0.263363	0.360113
0.059014	0.222977	0.267457	0.346992	0.387666
0.059014	0.179319	0.221225	0.287214	0.357785
0.059014	0.22358	0.249997	0.239127	0.296401
0.059014	0.266734	0.299793	0.388599	0.384951
0.059014	0.262549	0.264434	0.280445	0.377203
0.059014	0.189193	0.205779	0.236725	0.242504
0.059014	0.269953	0.337703	0.35384	0.482863
0.059014	0.13893	0.190046	0.213627	0.286703
0.059014	0.150882	0.202337	0.259152	0.359167
0.059014	0.199472	0.229938	0.279472	0.358027
0.059014	0.16896	0.213374	0.260599	0.294606
0.059014	0.182143	0.227049	0.271599	0.296416
0.059014	0.19226	0.227638	0.210212	0.274262
0.059014	0.207488	0.220484	0.250463	0.312543
0.059014	0.21165	0.274917	0.310335	0.430999
0.059014	0.148136	0.20461	0.257445	0.32564
0.059014	0.198621	0.279744	0.298123	0.355815
0.059014	0.192897	0.230677	0.280595	0.34752
0.059014	0.196108	0.264028	0.307939	0.340312
0.059014	0.191724	0.227035	0.245419	0.321347
0.059014	0.171611	0.182436	0.216736	0.315669
0.059014	0.158372	0.220704	0.308098	0.370391
0.059014	0.131559	0.177952	0.254124	0.313146
0.059014	0.222042	0.254745	0.285579	0.311255
0.059014	0.192631	0.240971	0.22554	0.322486
0.059014	0.158959	0.188385	0.209565	0.291854
0.059014	0.16239	0.192987	0.242649	0.354163
0.059014	0.221781	0.260288	0.343345	0.351236
0.059014	0.203376	0.243851	0.278823	0.373936
0.059014	0.201734	0.249998	0.276819	0.314124
0.059014	0.199707	0.246858	0.319935	0.317974
0.059014	0.173924	0.207179	0.264778	0.349868
0.059014	0.177056	0.236881	0.259605	0.30476
0.059014	0.232446	0.281537	0.334472	0.356824
0.059014	0.224872	0.236405	0.267336	0.294076
0.059014	0.188547	0.207505	0.23831	0.284527
0.059014	0.251383	0.282933	0.309194	0.303554
0.059014	0.176406	0.207459	0.232475	0.2974
0.059014	0.177462	0.251646	0.266456	0.31254
0.059014	0.137576	0.175449	0.237591	0.325612
0.059014	0.157917	0.202813	0.288324	0.332794
0.059014	0.248765	0.292941	0.401545	0.41694
0.059014	0.16747	0.20602	0.232713	0.263208
0.059014	0.195105	0.228625	0.264618	0.358234
0.059014	0.179489	0.194982	0.274164	0.363996
0.059014	0.115112	0.186297	0.268778	0.334447
0.059014	0.175579	0.220303	0.296776	0.337799
0.059014	0.179946	0.221043	0.30211	0.31411
0.059014	0.198119	0.284405	0.352158	0.335682
0.059014	0.23345	0.321153	0.323944	0.35213
0.059014	0.164855	0.195225	0.258538	0.312262
0.059014	0.196056	0.231489	0.277776	0.317554
0.059014	0.181202	0.221376	0.274773	0.336513
0.059014	0.178573	0.21335	0.255368	0.293406
0.059014	0.224551	0.290552	0.304146	0.363856
0.059014	0.211623	0.261993	0.303151	0.387468
0.059014	0.140018	0.199155	0.268506	0.320541
0.059014	0.14032	0.153152	0.215482	0.274125
0.059014	0.238258	0.272085	0.289263	0.332906
0.059014	0.201639	0.234199	0.281057	0.392744
0.059014	0.176971	0.203845	0.270799	0.335078
0.059014	0.185172	0.258731	0.329215	0.463771
0.059014	0.137249	0.188028	0.271444	0.312967
0.059014	0.245893	0.260775	0.330292	0.356266
0.059014	0.226694	0.266282	0.282549	0.366489
0.059014	0.154649	0.208805	0.293077	0.321965
0.059014	0.184129	0.21671	0.25763	0.322584
0.059014	0.140319	0.202079	0.243197	0.261779
0.059014	0.241418	0.259475	0.310145	0.348465
0.059014	0.15294	0.189815	0.217448	0.321828
0.059014	0.160935	0.205459	0.236023	0.276065
0.059014	0.187498	0.208931	0.253411	0.305888
0.059014	0.194867	0.248064	0.289402	0.337258
0.059014	0.189017	0.232385	0.269378	0.325871
0.059014	0.170711	0.206132	0.251992	0.333055
0.059014	0.234437	0.251951	0.304211	0.345422
0.059014	0.22952	0.315077	0.314162	0.310394
0.059014	0.217501	0.25029	0.287252	0.370877
0.059014	0.202779	0.231159	0.260201	0.31409
0.059014	0.200447	0.237987	0.275121	0.305081
0.059014	0.156705	0.175675	0.251706	0.280406
0.059014	0.184337	0.262895	0.344858	0.361612
0.059014	0.189268	0.237551	0.2855	0.326838
0.059014	0.138412	0.210506	0.225048	0.27909
0.059014	0.163174	0.236221	0.27502	0.341315
0.059014	0.161821	0.213278	0.277475	0.326022
0.059014	0.254657	0.275685	0.322432	0.324596
0.059014	0.228356	0.244837	0.301036	0.367307
0.059014	0.203002	0.258674	0.279563	0.320155
0.059014	0.185986	0.259684	0.370975	0.417868
0.059014	0.112525	0.178382	0.265269	0.321427
0.059014	0.182665	0.213109	0.227689	0.293782
0.059014	0.156172	0.214211	0.286759	0.342301
0.059014	0.135836	0.184787	0.282932	0.328509
0.059014	0.192858	0.23473	0.262598	0.345213
0.059014	0.199831	0.237326	0.272422	0.328402
0.059014	0.153824	0.214668	0.261426	0.321684
0.059014	0.153183	0.172151	0.205116	0.286187
0.059014	0.204958	0.246423	0.2639	0.313534
0.059014	0.155898	0.192356	0.25039	0.3247
0.059014	0.211874	0.274841	0.352269	0.433306
0.059014	0.182459	0.224785	0.231977	0.242253
0.059014	0.195393	0.210925	0.284101	0.343842
0.059014	0.190603	0.259263	0.308892	0.306391
0.059014	0.192255	0.20657	0.228834	0.278133
0.059014	0.196506	0.241471	0.309995	0.351181
0.059014	0.211194	0.220535	0.26439	0.333511
0.059014	0.142514	0.184811	0.251705	0.28407
0.059014	0.199935	0.219739	0.282088	0.360544
0.059014	0.179176	0.2272	0.256854	0.356728
0.059014	0.187235	0.217428	0.315288	0.365738
0.059014	0.153058	0.187594	0.23504	0.277413
0.059014	0.1665	0.210186	0.248906	0.32217
0.059014	0.189606	0.20979	0.274209	0.343971
0.059014	0.178743	0.19488	0.286327	0.336642
0.059014	0.21912	0.262814	0.315917	0.367862
0.059014	0.217122	0.228798	0.266693	0.342889
0.059014	0.205757	0.228432	0.261392	0.361353
0.059014	0.13835	0.195758	0.264025	0.335673
0.059014	0.220092	0.234953	0.287223	0.377029
0.059014	0.185204	0.242834	0.299165	0.37453
0.059014	0.181712	0.217348	0.277877	0.360186
0.059014	0.229879	0.255174	0.282481	0.341768
0.059014	0.136955	0.203993	0.298481	0.319956
0.059014	0.189751	0.224872	0.28528	0.304106
0.059014	0.171945	0.1889	0.231478	0.272218
0.059014	0.244611	0.28107	0.31163	0.341057
0.059014	0.23483	0.2515	0.293085	0.356597
0.059014	0.181222	0.234608	0.296204	0.32641
0.059014	0.219124	0.286481	0.339992	0.409316
0.059014	0.193369	0.194485	0.269279	0.359367
0.059014	0.133247	0.184688	0.244654	0.293302
0.059014	0.245655	0.306278	0.352753	0.391653
0.059014	0.166115	0.19984	0.276937	0.321753
0.059014	0.176644	0.252918	0.264016	0.332822
0.059014	0.176592	0.219441	0.260198	0.287896
0.059014	0.169045	0.203245	0.30444	0.331735
0.059014	0.172668	0.196092	0.230886	0.278653
0.059014	0.162996	0.18817	0.283007	0.356582
0.059014	0.146146	0.206607	0.270945	0.333574
0.059014	0.244973	0.257593	0.291142	0.34635
0.059014	0.209418	0.217345	0.277718	0.337111
0.059014	0.175584	0.197207	0.215153	0.306165
0.059014	0.197835	0.249161	0.264808	0.316788
0.059014	0.155848	0.19574	0.278692	0.281393
0.059014	0.161553	0.198289	0.268676	0.302203
0.059014	0.148522	0.176115	0.244077	0.356736
0.059014	0.188507	0.204559	0.272663	0.310185
0.059014	0.176521	0.215315	0.269914	0.322673
0.059014	0.21347	0.246405	0.26643	0.29094
0.059014	0.167011	0.218099	0.232549	0.236849
0.059014	0.210419	0.238337	0.273199	0.304444
0.059014	0.240757	0.284667	0.315088	0.341097
0.059014	0.216559	0.250812	0.267755	0.339238
0.059014	0.173419	0.213937	0.23369	0.315321
0.059014	0.216509	0.239685	0.280541	0.357662
0.059014	0.149706	0.17162	0.213962	0.235388
0.059014	0.201989	0.208357	0.257819	0.302575
0.059014	0.190388	0.230533	0.258537	0.267955
0.059014	0.126545	0.172095	0.20294	0.338663
0.059014	0.231834	0.274955	0.332737	0.394233
0.059014	0.171818	0.207739	0.259156	0.309947
0.059014	0.176909	0.211022	0.290422	0.350139
0.059014	0.183601	0.20624	0.251524	0.273197
0.059014	0.221644	0.255371	0.294085	0.318967
0.059014	0.190539	0.250983	0.325196	0.457843
0.059014	0.202458	0.226857	0.275454	0.362228
0.059014	0.197896	0.251414	0.300331	0.336987
0.059014	0.163482	0.199078	0.238379	0.285669
0.059014	0.254357	0.287993	0.364478	0.503058
0.059014	0.21364	0.272377	0.333349	0.323711
0.059014	0.196832	0.28586	0.272741	0.331561
0.059014	0.118999	0.156581	0.25314	0.28551
0.059014	0.142157	0.214432	0.247347	0.296718
0.059014	0.198483	0.232033	0.297059	0.34924
0.059014	0.16103	0.200644	0.235995	0.315194
0.059014	0.180925	0.201826	0.275688	0.306842
0.059014	0.172399	0.225115	0.267801	0.327067
0.059014	0.165759	0.210911	0.205567	0.304825
0.059014	0.229379	0.252265	0.324283	0.434559
0.059014	0.1626	0.212971	0.267733	0.332472
0.059014	0.164608	0.243155	0.291954	0.351819
0.059014	0.191188	0.266757	0.316099	0.340655
0.059014	0.133378	0.164673	0.219728	0.301212
0.059014	0.128558	0.177651	0.249096	0.341007
0.059014	0.206075	0.280982	0.316095	0.338913
0.059014	0.201058	0.252262	0.288524	0.321907
0.059014	0.246635	0.313407	0.358545	0.413139
0.059014	0.161016	0.203875	0.302394	0.368154
0.059014	0.131198	0.17141	0.224324	0.271729
0.059014	0.219076	0.23229	0.250707	0.286232
0.059014	0.204212	0.245974	0.261849	0.378736
0.059014	0.165826	0.176614	0.235643	0.335311
0.059014	0.141816	0.184781	0.259221	0.362341
0.059014	0.218328	0.338158	0.314579	0.357437
0.059014	0.146465	0.172011	0.21476	0.274226
0.059014	0.145957	0.173709	0.241948	0.353948
0.059014	0.203095	0.228782	0.256881	0.363038
0.059014	0.179963	0.26437	0.28206	0.325375
0.059014	0.182833	0.225817	0.248385	0.329453
0.059014	0.153423	0.205253	0.261435	0.324979
0.059014	0.18558	0.24135	0.278063	0.28033
0.059014	0.249473	0.253071	0.265962	0.268731
0.059014	0.179481	0.206477	0.263463	0.320422
0.059014	0.156065	0.210977	0.267104	0.302535
0.059014	0.19671	0.234959	0.288655	0.379972
0.059014	0.134332	0.184114	0.246991	0.350706
0.059014	0.177208	0.197214	0.261482	0.375188
0.059014	0.232722	0.290667	0.387361	0.447023
0.059014	0.236509	0.280229	0.281921	0.341127
0.059014	0.172272	0.247647	0.297435	0.33616
0.059014	0.155657	0.200638	0.268271	0.324573
0.059014	0.143263	0.197435	0.269827	0.321579
0.059014	0.159841	0.203243	0.242675	0.288319
0.059014	0.187949	0.223401	0.243762	0.297053
0.059014	0.14898	0.199273	0.264309	0.315807
0.059014	0.130552	0.16016	0.250754	0.315585
0.059014	0.178556	0.211826	0.265259	0.369871
0.059014	0.11501	0.163696	0.214741	0.278033
0.059014	0.181125	0.197784	0.225845	0.278526
0.059014	0.237171	0.264339	0.24163	0.385299
0.059014	0.152679	0.20988	0.241506	0.322338
0.059014	0.195562	0.197726	0.224699	0.275755
0.059014	0.163566	0.211635	0.260984	0.313535
0.059014	0.181468	0.248552	0.298528	0.363738
0.059014	0.169565	0.188683	0.245488	0.357718
0.059014	0.129797	0.152913	0.195047	0.267566
0.059014	0.162459	0.187028	0.21175	0.298687
0.059014	0.162292	0.234953	0.274323	0.357532
0.059014	0.133043	0.190712	0.246665	0.296441
0.059014	0.20488	0.220198	0.269881	0.316749
0.059014	0.191455	0.201819	0.273138	0.328109
0.059014	0.154218	0.198354	0.254957	0.293731
0.059014	0.171358	0.205095	0.255375	0.343157
0.059014	0.220386	0.252951	0.373968	0.311088
0.059014	0.157136	0.190587	0.249822	0.319903
0.059014	0.189852	0.225337	0.242999	0.29523
0.059014	0.222569	0.254561	0.268279	0.344671
0.059014	0.204996	0.245221	0.269561	0.408722
0.059014	0.152289	0.186863	0.21274	0.318029
0.059014	0.161303	0.20267	0.231359	0.315744
0.059014	0.153165	0.213832	0.270012	0.304339
0.059014	0.180116	0.226717	0.260447	0.263091
0.059014	0.20497	0.255472	0.279422	0.369309
0.059014	0.169581	0.204112	0.227205	0.299546
0.059014	0.183437	0.223625	0.294854	0.355579
0.059014	0.188477	0.211664	0.255188	0.321134
0.059014	0.227292	0.26643	0.324627	0.385297
0.059014	0.157889	0.215894	0.263839	0.331764
0.059014	0.213597	0.265359	0.285032	0.341818
0.059014	0.211869	0.235644	0.268904	0.367531
0.059014	0.197815	0.243657	0.318297	0.417109
0.059014	0.128865	0.180229	0.199315	0.280345
0.059014	0.234766	0.266018	0.32277	0.393269
0.059014	0.184609	0.222322	0.239036	0.329719
0.059014	0.188622	0.231892	0.312209	0.38761
0.059014	0.171582	0.182123	0.243369	0.278353
0.059014	0.205446	0.22841	0.300888	0.348178
0.059014	0.214439	0.241594	0.264101	0.350048
0.059014	0.179839	0.242994	0.329469	0.385124
0.059014	0.205512	0.23484	0.343631	0.474673
0.059014	0.158186	0.191972	0.239123	0.299023
0.059014	0.192652	0.230734	0.251683	0.321964
0.059014	0.197524	0.244051	0.280657	0.340143
0.059014	0.163903	0.196243	0.273839	0.378831
0.059014	0.23639	0.246616	0.321711	0.419081
0.059014	0.245941	0.259086	0.304187	0.355554
0.059014	0.201924	0.234481	0.261693	0.338497
0.059014	0.195342	0.22945	0.34945	0.401668
0.059014	0.211087	0.276862	0.310364	0.348917
0.059014	0.156361	0.237983	0.270375	0.320755
0.059014	0.168322	0.230151	0.298304	0.331666
0.059014	0.151275	0.21189	0.255366	0.320937
0.059014	0.188742	0.220411	0.318753	0.407707
0.059014	0.199814	0.313733	0.304029	0.388192
0.059014	0.157586	0.188463	0.226436	0.28672
0.059014	0.179114	0.235206	0.252462	0.312162
0.059014	0.168302	0.186753	0.215366	0.319761
0.059014	0.176814	0.22688	0.284519	0.317109
0.059014	0.183721	0.200783	0.233427	0.302015
0.059014	0.238244	0.25618	0.282303	0.345133
0.059014	0.207977	0.2451	0.265137	0.355873
0.059014	0.227939	0.277354	0.306429	0.373798
0.059014	0.15295	0.18282	0.246624	0.336786
0.059014	0.198551	0.236006	0.315499	0.352815
0.059014	0.131978	0.180589	0.238294	0.308993
0.059014	0.164332	0.221399	0.295108	0.352852
0.059014	0.168554	0.209846	0.220118	0.295073
0.059014	0.200394	0.251324	0.259957	0.353254
0.059014	0.195221	0.236972	0.304478	0.334899
0.059014	0.181629	0.21663	0.265638	0.339506
0.059014	0.18861	0.233868	0.295393	0.354517
0.059014	0.150077	0.182706	0.214376	0.286463
0.059014	0.14045	0.198765	0.25652	0.301372
0.059014	0.186168	0.22492	0.263636	0.342066
0.059014	0.13279	0.170028	0.198329	0.263591
0.059014	0.137993	0.188839	0.218985	0.281754
0.059014	0.18138	0.202548	0.313184	0.331538
0.059014	0.120863	0.180268	0.23012	0.36637
0.059014	0.207506	0.243752	0.326975	0.363285
0.059014	0.127616	0.180951	0.304614	0.382358
0.059014	0.191861	0.220008	0.293723	0.398849
0.059014	0.142837	0.238754	0.262668	0.389082
0.059014	0.172506	0.222147	0.289606	0.338316
0.059014	0.195417	0.281372	0.305539	0.361237
0.059014	0.178118	0.23234	0.282269	0.35867
0.059014	0.176282	0.244504	0.277611	0.367912
0.059014	0.216016	0.255582	0.307013	0.336286
0.059014	0.16624	0.208014	0.267456	0.337506
0.059014	0.201594	0.228164	0.28209	0.350511
0.059014	0.197312	0.251192	0.27573	0.310241
0.059014	0.143929	0.208605	0.250938	0.349949
0.059014	0.201193	0.227338	0.294939	0.34784
0.059014	0.192614	0.198984	0.24744	0.330926
0.059014	0.185895	0.221729	0.288091	0.358432
0.059014	0.166405	0.19775	0.224822	0.289023
0.059014	0.232269	0.241541	0.26775	0.318254
0.059014	0.194517	0.221343	0.308827	0.318919
0.059014	0.225948	0.281737	0.336028	0.373483
0.059014	0.137136	0.189406	0.267132	0.341369
0.059014	0.222154	0.268567	0.291966	0.327424
0.059014	0.186797	0.24804	0.298348	0.327115
0.059014	0.152031	0.20515	0.2305	0.304431
0.059014	0.197794	0.250085	0.305195	0.338775
0.059014	0.259899	0.274086	0.278776	0.294286
0.059014	0.221345	0.212106	0.272165	0.35787
0.059014	0.140103	0.20571	0.244937	0.316046
0.059014	0.17611	0.236933	0.337071	0.408282
0.059014	0.213917	0.232352	0.2444	0.31066
0.059014	0.161287	0.195118	0.211281	0.28593
0.059014	0.186155	0.205978	0.236001	0.295178
0.059014	0.200002	0.259252	0.356747	0.412143
0.059014	0.166606	0.168142	0.210575	0.28105
0.059014	0.175819	0.2037	0.273442	0.429616
0.059014	0.180728	0.231097	0.295503	0.343663
0.059014	0.171007	0.191291	0.224743	0.322121
0.059014	0.160747	0.220513	0.301961	0.475497
0.059014	0.18121	0.239409	0.276654	0.298467
0.059014	0.164578	0.199563	0.248954	0.339288
0.059014	0.224074	0.24798	0.268177	0.349138
0.059014	0.180971	0.219213	0.263933	0.317967
0.059014	0.184521	0.227465	0.259987	0.303022
0.059014	0.139228	0.180511	0.276389	0.388105
0.059014	0.18701	0.200572	0.283113	0.372071
0.059014	0.215401	0.213261	0.257953	0.31973
0.059014	0.176202	0.212355	0.266198	0.306243
0.059014	0.138236	0.194165	0.274976	0.337893
0.059014	0.223449	0.249755	0.338529	0.372587
0.059014	0.232621	0.265573	0.319968	0.331371
0.059014	0.235249	0.286964	0.343868	0.357745
0.059014	0.194481	0.197624	0.239354	0.286203
0.059014	0.251268	0.258329	0.262968	0.341551
0.059014	0.147671	0.214687	0.253735	0.305601
0.059014	0.166623	0.226986	0.283195	0.378486
0.059014	0.166409	0.206684	0.279709	0.307064
0.059014	0.16893	0.192698	0.224396	0.277489
0.059014	0.190694	0.227164	0.267088	0.319796
0.059014	0.166479	0.220295	0.240802	0.294786
0.059014	0.203492	0.26485	0.305705	0.364724
0.059014	0.163508	0.181699	0.254515	0.345117
0.059014	0.195757	0.210838	0.278098	0.350126
0.059014	0.203834	0.242643	0.298924	0.333342
0.059014	0.16613	0.225142	0.252481	0.326209
0.059014	0.161521	0.234965	0.275389	0.34918
0.059014	0.224485	0.272449	0.306136	0.348684
0.059014	0.213798	0.253413	0.321359	0.353819
0.059014	0.160829	0.215023	0.225983	0.298978
0.059014	0.197847	0.248488	0.277969	0.367726
0.059014	0.197407	0.271818	0.360025	0.436718
0.059014	0.160389	0.180159	0.238795	0.316656
0.059014	0.21177	0.256938	0.302901	0.410323
0.059014	0.198856	0.224133	0.302555	0.334947
0.059014	0.167126	0.194585	0.242392	0.311562
0.059014	0.207423	0.226242	0.306598	0.426764
0.059014	0.175574	0.262609	0.324179	0.410632
0.059014	0.152431	0.187637	0.231474	0.315246
0.059014	0.214619	0.280288	0.289593	0.352678
0.059014	0.175994	0.215706	0.262014	0.385261
0.059014	0.196271	0.226652	0.284105	0.279765
0.059014	0.186375	0.247341	0.30404	0.342061
0.059014	0.197747	0.239104	0.338048	0.352312
0.059014	0.155946	0.181942	0.275076	0.33244
0.059014	0.160434	0.188901	0.256033	0.306784
0.059014	0.213437	0.270324	0.339409	0.388734
0.059014	0.199239	0.226603	0.263421	0.343596
0.059014	0.152	0.182638	0.235132	0.311523
0.059014	0.180669	0.243695	0.283416	0.356456
0.059014	0.150463	0.217426	0.275141	0.339152
0.059014	0.205553	0.234636	0.26585	0.319377
0.059014	0.154431	0.196912	0.279235	0.358905
0.059014	0.183404	0.240353	0.272566	0.329395
0.059014	0.227323	0.293611	0.337641	0.342214
0.059014	0.188881	0.249242	0.298176	0.328834
0.059014	0.199999	0.249844	0.294563	0.36973
0.059014	0.234838	0.254317	0.329079	0.400767
0.059014	0.165364	0.193032	0.256519	0.365369
0.059014	0.135728	0.160163	0.208145	0.256687
0.059014	0.174683	0.211489	0.278118	0.367522
0.059014	0.179552	0.185163	0.232529	0.237758
0.059014	0.166206	0.212561	0.226794	0.319155
0.059014	0.16636	0.212953	0.257739	0.277784
0.059014	0.221957	0.242675	0.281125	0.316987
0.059014	0.188753	0.237636	0.270772	0.338097
0.059014	0.184445	0.239343	0.285329	0.341608
0.059014	0.173414	0.246021	0.277306	0.334849
0.059014	0.199609	0.203248	0.229719	0.27289
0.059014	0.153597	0.218708	0.219869	0.305588
0.059014	0.19594	0.263563	0.304069	0.390695
0.059014	0.216932	0.292684	0.340097	0.529922
[truncated: 98,001 more rows]
