# Supplementary material for: Coupling of growth rate and developmental tempo reduces body size heterogeneity in C. elegans
Source: Nat Commun. 2022 Jun 6;13:3132. doi: 10.1038/s41467-022-29720-8 (PMC9170734; doi:10.1038/s41467-022-29720-8)
Supplement: Supplementary file 4 — Source Data [file 41467_2022_29720_MOESM4_ESM.zip › F4.xlsx]

## Sheet: 4abc_V1
hatch	M1	M2	M3	M4
-0.0563886	0.00952806	-0.044946	-0.0457287	0.0296978
	-0.0217687	-0.046148	-0.0546555	-0.0512131
	0.000848933	-0.00425323	0.0285954	0.0736842
0.0145256	0.00818935	-0.0278942	0.00247647	-0.0166674
	-0.0127247	-0.0426453	-0.0117845	0.000235682
-0.0393687	0.0398821	0.0724746	0.0289496	-0.00976954
	-0.0395376	-0.0702742	-0.0299189	0.00271169
	-0.0630997	-0.103359	-0.0529919	0.0284168
0.0824926	0.00985718	-0.026778	-0.0408122	-0.0306527
0.0193447	0.07394	0.0820162	0.135766	0.0950358
	0.00382826	-0.0252686	-0.0143729	-0.00541729
-0.0436117	-0.0313975	-0.00957031	-0.0194708	-0.0123659
	-0.000394277	-0.00637744	0.0363001	0.0535797
	0.0488902	0.0530992	0.0201516	0.0293312
-0.00608623	0.00918619	0.00363603	0.0200184	0.0236848
	-1.36614e-07	-0.0457085	-0.041814	0.0396717
	0.0029816	-0.0142319	-0.0269149	0.0151551
	0.00194846	0.0134257	0.0575661	0.0710098
0.045934	0.0894395	0.087064	0.0402793	0.0215664
0.0431999	0.0283806	0.00706376	0.0176819	-0.0257441
-0.024099	-0.054789	-0.0370524	-0.030604	-0.0123711
0.0652399	0.0163607	0.126522	0.0264839	-0.0658405
	-0.0278167	-0.0284272	-0.0384766	0.00271843
	-0.0741629	-0.0820538	-0.0093345	-0.043822
-0.0531371	-0.0531777	0.0648509	0.0616741	-0.0257441
-0.244532	-0.124677	-0.0970811	-0.00234816	-0.008705
	-0.0555142	-0.0547168	-0.0307393	-0.032237
	-0.00985969	-0.0683913	-0.0434906	0.0326369
	0.0831379	0.126745	0.0824728	0.0331629
0.00159185	-0.0103415	-0.00973016	0.0299848	0.0535797
0.0711864	0.0414656	0.058947	0.0316617	-0.0820037
0.00955415	-0.0209392	-0.0365818	-0.0615635	-0.0161648
0.00638578	0.129842	0.159104	0.0974743	0.126953
	0.0986415	0.110801	0.110102	0.117283
	0.125172	0.0241046	0.016189	0.0195613
	0.0208257	-0.00815699	-0.0122376	-0.0184416
	0.0323089	-0.0083294	-0.0139044	0.0032772
0.00738147	0.00283052	-0.0554524	-0.039791	0.0331629
-0.0542388	-0.0335019	-0.0097244	-0.00795477	0.00561171
0.0146015	0.0174625	0.0194093	0.0315896	-0.0126894
	-0.172243	-0.141378	-0.0360436	-0.0107034
	-0.0939475	-0.100667	-0.0997537	-0.0812924
0.112809	0.0683942	-0.0170424	-0.0282912	-0.00357512
-0.000885816	0.0681473	0.0179991	0.0579724	0.0032772
	-0.0942603	-0.0777301	-0.0853618
	0.0214188	0.0308311	-0.0855969	-0.125156
	-0.100822	-0.0833727	-0.0839189
	-0.0217821	-0.0402607	-0.0479623	-0.0722593
0.0208016	-0.0366731	-0.134038	-0.218489
-0.0256368	0.0165152	0.0256916	-0.0255333	-0.122852
	0.0510776	0.0664096	0.0690063	0.0397615
0.0123333	0.0136132	0.0231546	-0.032266	-0.121227
0.0391726	-0.0344832	-0.12003	-0.222304
	-0.0354873	-0.0273217	-0.0444926	-0.055734
	-0.0826393	-0.0964015	-0.0457934	0.0595148
0.0386013	0.0186767	0.00459096	0.0478979	0.0542857
0.0558107	-0.0188187	0.0794037	0.0446695	0.0032772
-0.0910167	0.004987	0.0343322	0.00922536	-0.0835778
	0.0937986	0.102939	0.0188746	0.00421392
0.0299673	-0.0548432	-0.0652502	-0.0450266	-0.0257441
	-0.0260241	-0.091773	-0.0415332	-0.0442314
-0.00242183	-0.162516	-0.091152	-0.0279601	-0.0492277
-0.044684	0.083245	0.103997	0.0899967	0.0639389
	-0.0262383	0.00326766	0.00702323	0.0639389
	0.0491057	-0.0020646	0.0182248	-0.0313867
0.0544629	0.0614287	0.0244741	0.0261513	0.0197377
-0.0461195	0.0388651	0.0406989	0.0362526	0.048252
0.0255258	0.0761516	0.178888	0.108117	0.00789215
0.00401162	0.0358816	0.191502	0.114554	-0.00937031
	-0.105082	-0.0761005	-0.0696489	-0.0754157
-0.0316913	-0.303144	-0.374557	-0.201631	-0.139681
-0.0194724	-0.0123536	-0.0333349	0.00509319	0.00189831
	0.0433096	0.0353609	0.0414565	0.0836599
	0.0875853	0.0530887	0.0390761	0.0109283
-0.0237279	-0.0928074	-0.0736566	-0.0362713	-0.0304997
	-0.00885266	0.0202316	0.026816	-0.0701784
	0.0147184	0.00530928	-0.00417493	0.00683311
	0.0556907	0.0561609	0.0242104	0.00310776
-0.023317	-0.0144132	-0.0178081	0.0169257	0.01055
	-0.266503	-0.186362	-0.141626	-0.0964078
	0.0723713	0.0567024	0.0409362	0.0744
-0.126952	-0.0447714	-0.0257571	0.00196994
0.0601079	0.0546498	0.0669529	0.0655091	0.018551
	0.074438	0.133777	0.0335654	0.0208498
0.0435583	0.0404451	0.0654927	0.0876797	-0.000103565
	-0.0603027	-0.0295678	0.0242995
0.00946836	0.066487	0.0628942	0.0535568	-0.0257441
	-0.0110533	0.0237316	0.0125464	-0.038826
	0.0748937	0.0994797	0.0526305	0.0331629
	0.0531576	0.027467	0.00489802	0.0434387
0.0419844	0.0429072	0.00900706	0.026013	-0.00672782
0.0430593	0.162935	0.190531	0.162094	0.110182
-0.0389789	-0.0114258	-0.0221325	-0.0419051	-0.0469544
0.0232539	0.0541694	0.060283	0.0422132	0.0285528
	0.0577755	0.0113573	0.0326716	0.0731015
	-0.0265975	-0.0243596	-0.0230511	0.0376905
	0.0603089	0.0517007	-0.017344	0.130657
	-0.0468927	-0.0359159	-0.0633983	-0.00676361
	0.0213565	-0.00813192	-0.0558957	0.0149053
0.0324582	0.0326496	-0.0292721	-0.0436308	0.0232073
-0.025076	0.0282005	-0.00606566	-0.0384891	-0.0128199
0.0666619	0.095332	0.047294	-0.0623025
-0.110543	-0.0790302	-0.0835579	-0.102803	-0.0517054
-0.0291167	-0.0130018	-0.040828	-0.266003	-0.385398
-0.0273493	-0.0767799	-0.0139092	-0.0509665
		-0.0790292	-0.148408
	0.00309188	-0.0140023	-0.0987984	-0.0699836
-0.10853	-0.126621	-0.112266	-0.148259	-0.17967
-0.0301629	0.064259	0.0192596	-0.00271074	-0.0191947
-0.00241135	0.0502743	0.0125924	-0.0383219	-0.062656
	-0.251872	-0.224718	-0.371265	-0.56471
	-0.167864	-0.0861222	-0.0967846	-0.0651845
-0.00336064	-0.0202732	-0.0599188	-0.0858683	-0.0498732
0.0772932	0.122944	0.144951	0.174517	0.225251
-0.0565186	0.0384617	0.0509387	0.135629	0.13558
0.064968	-0.041026	-0.0527858	-0.068362	-0.0850212
-0.045551	0.0312831	0.0215195	-0.0733849	-0.0909325
0.0954856	0.0237962	-0.0269447	-0.0791127	-0.0515515
-0.0338767	-0.0654238	-0.0861222	-0.0953267	-0.101251
0.066449	0.0847795	0.0139242	-0.00445072	-0.0160724
0.0874591	0.014884	0.054221	0.0462104	0.0214615
-0.0450658	0.00239075	0.00212923	-0.0320987	-0.0485286
0.0534214	0.0779149	0.0631025	0.101528	0.173371
-0.111204	-0.0578691	-0.0391751	0.0660976	0.181727
-0.0942086	-0.0811547	0.165814	0.164521	0.0590001
-0.0304907	-0.356265	-0.254148	-0.175644	-0.121891
-0.0331508	0.0139796	0.00111762	-0.0572271	-0.0810817
	0.0301589	-0.0273366	-0.115583
-0.0375116	-0.00740358	-0.0234383	-0.0509719	-0.0838107
-0.0316752	-0.118912	-0.0405339	-0.0635521	-0.0962947
0.00730552	0.0699514	0.0466637	0.102842	0.173022
0.065406	-0.0267704	-0.0496191	-0.0447735	-0.0606832
-0.0138404	-0.0909261	-0.0486667	-0.0795229
	-0.0238782	0.00285073	-0.105194	-0.0963394
		-0.075763	-0.135715
-0.0220066	-0.00350906	-0.0580585	-0.0781528	-0.151517
-0.016137	-0.0520635	-0.0656539	0.0570921	0.0259442
0.0312879	0.045697	0.075939	0.145174	0.0902235
0.0160525	0.0672005	0.0565713	0.164419	0.206242
0.0346082	0.105091	0.0597826	0.07459	0.163041
-0.0437801	0.0127669	0.0370197	0.0915346	0.0755624
-0.0295137	-0.0371974	-0.0111872	0.0422458	-0.0606832
0.00666031	-0.0471642	-0.112266	-0.077806	-0.0941814
-0.160556	-0.060892	-0.102818	0.0144225	-0.0786838
0.00459784	0.0246581	0.0345379	0.0565056	0.135795
			-0.106827	-0.0963838
-0.00574885	-0.0424263
-0.0235786	0.0638457	0.00576367	0.0618529	-0.042331
0.0711756	0.0248367	-0.0109729	0.00892911	-0.0330208
	-0.0440789	-0.0299397	-0.0151015	-0.0141281
-0.0336173	-0.0055708	-0.00718115	0.0670083	-0.00924014
0.131778	0.141481	0.0993607	0.102693	0.0247719
-0.0758193	0.0128294	0.0137176	0.0548911	0.139888
-0.0634223	0.0608671	0.108667	0.159272	0.0965766
	0.00366724	0.0116866	0.0659098	0.0347376
-0.00732264	-0.0776996	-0.122795	-0.0333523	-0.0569748
-0.0944049	0.0177377	0.07658	0.0749433	-0.0330208
-0.0078208	0.0701424	0.0010404	0.0291448	-0.042331
	0.041914	-0.00328552	0.0216798	-0.0154508
	0.0560642	0.0213341	-0.0401842	-0.0963394
-0.017005	-0.0211352	-0.0421228	-0.0223646	0.0347344
-0.0308154	0.0412142	0.150515	0.112605	-0.00454377
0.000101187	-0.18381	-0.268441
0.118618	0.133543	0.193465	0.241782	0.105134
	-0.0205974	0.0286211	0.0952441	0.0712906
0.0460869	0.0967403	0.0759443	0.136388	0.122681
0.0113826	0.0538131	0.0604573	0.123727	0.112443
0.0480881	0.0667016	0.0295492	0.079524	0.0745517
-0.0327589	-0.0379677	-0.115132	-0.0749825	-0.0236201
-0.0186777	0.00787895	-0.0168497	-0.0574604	-0.042331
0.0629079	0.0198603	0.105409	0.00841355	-0.0551585
0.0498922	-0.0350237	-0.0227807	-0.0710647	-0.0515515
0.069569	0.0441756	0.0313378	0.00359351	0.0250191
0.0847814	0.104119	0.0995718	0.0583103	0.173103
0.0361063	0.0383249	0.0288235	0.0120942	0.0308325
		0.0159207	-0.00715923
0.0853585	-0.00125978	0.012791	-0.0823443	-0.0424586
-0.00173061	-0.00654802	-0.0187821	-0.0474965
-0.00932473	-0.063587	0.0666794	-0.00204335	0.0194853
	0.0476684	0.0334634	0.0913107	0.191391
		-0.0177591	-0.00717744	-0.00257435
-0.0402456	0.00477552	0.0622849	0.175051	0.211895
0.0803449	0.111087	0.191874	0.305352
-0.00237608	0.00777443	0.0575091	0.0686345	0.144413
	0.0413485	0.0685454	0.077268	0.0816805
	0.0344323	0.036484	0.0720225	0.0897147
	-0.00861569	0.000439913	-0.0530662	0.0217002
0.0466997	0.0358273	0.013365	0.0253998	0.0672937
0.00857426	-0.0145945	-0.0340209	0.0392057	0.0807041
-0.0699407	0.0244063	0.0296789	0.0312631	0.101998
	-0.0502902	-0.0959143	-0.0434851	0.0339832
-0.0423885	0.018334	-0.00368233	0.0393759	0.0987937
-0.0432827	-0.0395801	-0.0277379	-0.0607382	0.0300788
-0.00900631	0.00732263	-0.0315235	0.0136475	0.0320206
	0.0194685	0.00449316	0.039799	0.0770779
	0.0213659	-0.0202026	-0.0908518	-0.0057068
-0.00473264	0.056469	-0.00728619	-0.0449241	-0.0710786
	-0.0242212	-0.0335558	-0.121666	-0.108633
0.0529973	0.000795658	-0.000717041	-0.0746328	-0.0250388
	0.000508539	-0.0451091	-0.0450477	0.0653841
0.0556649	0.155656	0.161012	0.137473	0.023283
0.0664611	0.0361673	0.0238212	0.0568027	0.049236
-0.0435842	-0.0338593	-0.0346335	0.00415022	0.000427404
-0.137382	-0.027644	0.0583143	0.0875592	-0.038851
-0.0207069	-0.00333473	0.0588822	0.133202	0.0852338
	0.0839344	0.0807625	0.105205	0.0941779
-0.0661196	0.0124316	0.009769	0.026368	0.0419724
-0.179691	-0.0882263	-0.0214883	0.0485825	-0.062048
-0.0907409	-0.0238792	-0.0361817	0.0173448	-0.00764473
0.145421	0.0389921	0.0320673	-0.00554465	-0.0543132
	-0.0276335	-0.0557225	-0.075787	-0.0437224
	-0.061231	-0.100414	-0.0979029	-0.059465
	-0.0090604	-0.0287805	-0.0573411	-0.00599009
	0.0313721	0.0148101	-0.0359832	0.0291666
	-0.0213985	-0.0216893	-0.0454875	-0.0695022
	-0.198136	-0.154583	-0.140043	-0.196559
	0.00776919	-0.0165349	0.0267177	-0.0214837
0.0406776	0.0405763	0.011061	-0.0158552	-0.062048
-0.102035	-0.108243	-0.101029	-0.0821781	-0.155955
0.0892224	0.002853	-0.0220519	0.0116815	-0.0179682
	0.0460778	0.0329075	0.0710752	0.0885277
	-0.403445	-0.242145	-0.203035	-0.0544173
-0.0612134	0.000135208	-0.0553308	-0.163995	-0.200435
-0.0179998	-0.0102127	-0.00204661	-0.0134876	-0.0514108
0.0146457	0.0114428	-0.00311048	0.0460431	-0.0420191
	-0.0313128	-0.0108264	0.0362636	-0.0259631
	0.0519279	0.113634	0.106678	0.0436326
-0.0244228	3.05144e-05	0.0131914	0.0175668	-0.0437224
-0.0437849	-0.027464	-0.0579655	-0.0774066	-0.0437224
0.134982	0.00972332	-0.0199457	-0.00235338	0.0687608
-0.0200686	-0.0697307	-0.0593587	-0.068464	-0.0245557
	0.0571352	0.0337675	0.000249213	0.000722381
	-0.0442079	-0.0524598	-0.0302053	-0.0354347
0.107186	0.106167	0.137406	0.0489964	0.0134307
-0.0114381	0.0405117	0.0187915	0.0683495	0.023283
0.0227715	-0.0129148	-0.0152195	0.0244625	0.0134307
0.0100026	0.076289	0.0734078	0.0827566	0.033231
0.0471111	0.0719519	0.143086	0.0955785	0.0429898
-0.0739407	0.0165911	0.0106272	0.0322505	-0.004387
	-0.00974123	0.0207668	0.0593169	0.0742142
	0.0223854	0.164186	0.117525	0.0334845
-0.00233704	0.00686246	0.0022158	0.0952425	0.0279354
	0.0395321	0.0324362	0.025345	0.0243204
-0.0244063	0.00776025	0.0116366	0.0274826	-0.00995146
0.0341885	0.00214596	0.00265777	0.0648914	0.0429895
0.0196096	0.0435662	0.091752	0.0621144	0.0100545
-0.0549246	-0.00915777	0.0101416	0.0469499	0.0397741
	0.0142251	-0.0477189	-0.0301102	-0.0711348
0.0217835	0.00511115	0.0153689	-0.0478512	0.00264901
0.0333613	0.0384953	0.0193718	0.112261	0.0534182
0.00435418	0.0568518	0.0100543	0.0368539	0.0534182
	-0.00375868	0.00889581	-0.0108327	0.023283
	0.0108716	-0.00851702	0.01885	0.033231
-0.17795	-0.216571	-0.0922901	-0.0880361	-0.120122
0.0622567	0.0453854	0.0354328	0.0588024	0.00827057
0.11169	0.0378982	0.0303688	0.0511566	-0.0194568
0.0571251	0.0911265	0.0575961	0.11042	0.105628
0.0784177	-0.00630087	0.00432908	0.0227273	0.0432758
0.0877703	0.0467219	0.0455315	0.0536822	0.11094
	0.0120859	-0.0194205	-0.0449155	0.0636591
0.0326311	-0.00999717	-0.0430285	-0.10396	0.0482417
-0.0556601	-0.294278	-0.153933	-0.218365	-0.113801
-0.0254686	0.0238307	0.033171	0.0267896	-0.0250388
	0.0533073	0.0352224	0.0480686	-0.0437224
0.052299	0.0285812	0.0115913	0.0707663	-0.0228514
-0.00429701	0.0615137	0.0375966	0.0473678	-0.0927679
-0.00450364	0.0234466	0.0154602	-0.0401021	0.0116854
	0.00294635	-0.0436386	-0.0809073	-0.073129
0.00361123	0.0332443	0.00134115	-0.0938594
0.0738638	0.0695705	0.109904	0.0465986	0.0617234
	-0.00271704	-0.0651124	-0.107914	-0.0284767
	0.00709424	-0.0277773	-0.0966125	-0.0827506
0.0127549	0.0217317	-0.0420739	-0.144995	-0.0330133
-0.116108	-0.072549	-0.0325773	-0.0686072	-0.0358393
-0.0362935	-0.121125	-0.130382	-0.238907	-0.100459
	0.0705795	0.0231707	-0.0853796	-0.0148675
0.0482885	-0.0751814	-0.00652197	-0.0698565	-0.0173421
-0.0274736	-0.0146235	-0.0322966	-0.0147506	0.0120059
0.0882655	0.0315579	-0.00504545	-0.0487673	-0.0313544
	-0.0436902	-0.0514571	-0.184953	-0.0980215
	0.0390062	-0.0045446	-0.0596075	-0.0387847
	-0.0737752	0.0038992	-0.081942	-0.125251
-0.031031	0.0502251	0.0165565	-0.0369635	-0.0678469
-0.120688	-0.0468789	-0.0675626	-0.0242833	-0.0252072
	0.0535905	0.0170599	-0.0818297	-0.0516852
0.107113	0.0387215	0.0152016	-0.0890582	-0.0431045
0.0883322	0.0208838	-0.000576609	-0.0377701	-0.0630887
-0.0742743	0.0549447	0.0650256	-0.0250921	-0.0513362
-0.175838	-0.0635837	-0.0275086	-0.0480585	-0.110476
	0.0730915	0.00735258	-0.0297472	-0.132367
-0.132868	-0.0511049	-0.0549985	-0.138131	-0.250963
-0.0550217	0.0934361	0.0446353	-0.00512139	0.0260613
-0.0260968	0.0942655	0.0987768	0.0623189	-0.0637479
-0.0332209	0.0364103	0.0578166	0.121811	0.0236569
-0.0471098	0.0384541	0.026113	0.0803166	0.0505023
0.0452825	0.0427885	0.00550742	-0.0140078	-0.062243
	0.00769849	-0.0307769	-0.0309304	-0.0811799
0.0536178	0.0360577	0.101625	0.0624317	-0.00678536
	0.0592822	0.0640565	0.110331	0.0264389
0.0357023	0.100371	0.101674	0.138129	0.0144738
0.0353545	0.0218161	0.00928918	0.0680104	0.000896264
-0.0860718	0.0553936	-0.00903456	0.0556645	0.0272404
-0.0478688	0.0528464	0.0168587	0.0237253	-0.020448
	0.0467857	0.0200789	-0.0235944	0.140426
-0.0051109	-0.0315718	-0.0237552	-0.0819623	0.0450339
	-0.0344087	-0.0190338	-0.0814305	0.0832552
-0.0732145	0.00940823	-0.015603	0.0504196	0.107802
0.0218407	0.0244586	-0.00197123	0.0531183	0.112707
-0.0309328	-0.0402564	0.00158624	0.0995963	0.0663444
-0.0927138	-0.418354	-0.152581	-0.0679716	-0.028088
0.0119625	7.60726e-05	0.00281285	0.0635567	0.196948
	0.019909	0.022933	0.0709168	0.134169
0.0285723	0.0218953	0.0102561	-0.0277424	0.0834393
-0.0756568	-0.00515439	-0.00578067	0.136875	0.0865723
	0.0194772	0.064635	0.0689327	0.162707
-0.0586478	-0.264711	-0.208359	-0.17858	-0.164905
-0.0344691	-0.0927158	-0.0855329	-0.00866717	0.00912
-0.0262539	-0.0169759	-0.0142296	-0.0702641	-0.00403632
0.0347833	0.0236154	0.10283	-0.00334323	0.0722321
0.11313	0.0594526	0.0225628	-0.0292802	0.108759
	0.0379896	0.0296329	-0.0379049	0.0189341
	0.0383004	0.00337633	0.014555	0.0626693
-0.0423163	-0.017693	-0.0478119	-0.0198852	-0.0692528
0.0521092	-0.0521202	-0.0413699	-0.00763885	-0.0782141
	0.0150008	-0.0239973	-0.0442257	0.00147619
	0.047792	-0.00872858	0.014505	0.0154227
-0.041224	-0.00299128	0.00806698	0.00685083	0.0971356
-0.0583004	-0.0394366	-0.00305977	0.0280782	0.137629
	0.0680423	0.0435313	-0.00251619	0.140426
	-0.0534738	-0.0029218	-0.0129789	-0.130199
0.081804	0.0882863	0.0552734	0.0439932	0.0253149
-0.0316928	-0.0497733	-0.0276614	0.0421058	-0.0602044
	-0.104975	-0.0836122	-0.189685
	-0.0237845	-0.0422073	-0.0619264	-0.0958787
	0.00732926	-0.00987925	-0.0749312	-0.0782141
-0.0124558	0.0506215	0.000691135	-0.0452441	0.0554887
0.05752	0.0847581	0.0661924	0.0540367	0.0789037
0.0775657	0.130421	0.0796028	0.0935749	-0.145634
	-0.0361025	-0.0542284	-0.0617494	-0.0602044
	-0.0120019	-0.00772781	-0.0166965	-0.113205
0.127286	-0.000977097	-0.0245104	0.00174583	-0.0870891
0.0841595	0.00819915	-0.0182842	0.0415091	-0.0873555
	-0.0663685	-0.0563809	-0.00193528	-0.0975276
	-0.103487	-0.0500018	0.0221022	-0.0759966
-0.0176679	0.0146031	-0.0124943	0.0339228	-0.0129801
	0.00667683	-0.0290346	0.0468742	0.00195489
	-0.0016215	0.0319232	0.0880778	-0.0418428
	-0.0598592	-0.0738061	-0.0299098	-0.0602044
	-0.0451728	-0.0288751	0.00356413	-0.0958787
0.0419097	-0.0197043	-0.0476508	-0.105892	-0.0821371
-0.0291	0.0620734	0.0325132	0.0232422	0.0947392
0.0411709	-0.0384741	-0.0404382	-0.0330366	0.064042
	-0.00904725	0.00573679	-0.0196783	-0.0602044
-0.0353872	-0.0566837	-0.069798	-0.135681	-0.179252
	-0.000288932	-0.0158204	-0.0410436	-0.121743
-0.110463	-0.0391241	-0.0299266	-0.0364397	-0.104584
	0.0244826	0.0330381	0.104353	0.0176832
0.0349525	0.0642683	0.00162259	0.0522026	0.0252943
0.0377184	0.0449181	-0.00910313	-0.0416509	0.0402819
0.104717	-0.126551	-0.0188735	-0.0669437	0.0164689
	0.0901998	0.0306085	-0.0339081	0.00290688
0.0129897	0.0757145	0.0600914	0.0615591	0.0657498
0.0970739	0.034809	0.00076687	0.0260534	0.00632866
	0.0229636	-0.00059155	-0.0208322	-0.0267136
	0.000452471	-0.0203641	0.0137544	0.0690495
	-0.037459	-0.0625956	-0.118091	-0.208161
0.0772028	-0.119903	-0.0449345	-0.116308	-0.175534
	-0.0433515	-0.0280389	-0.0471046	-0.0782141
	-0.002942	-0.0196925	-0.0351303	-0.051068
0.0347817	-0.201952	-0.0849737	-0.0830836	0.0364043
	-0.0254766	0.0200068	-0.0145774	0.0678855
-0.0508002	0.0188911	0.0425299	0.059492	0.0971356
0.0316482	0.169007	0.0904047	0.0101535	-0.072399
	-0.023264	0.0322533	-0.0185719	-0.0418428
0.00814103	-0.0149399	0.0322288	0.0588959	0.0536193
	0.0122633	0.000270171	0.0436863	0.00614084
	-0.0396591	-0.0539827	-0.0727529	-0.0660106
-0.114518	-0.0376373	-0.00364801	0.0929676	0.0154227
	0.0253139	0.0273957	0.0955952	0.0326496
0.0641997	-0.00164909	0.0354626	0.0537581	0.0971356
	0.029629	-0.00405562	-0.0322578	0.0154227
0.0445645	0.0747989	0.0465223	0.00486485	0.082515
-0.0132763	0.0157631	0.0234156	0.0666653	0.120251
0.0310659	-0.0173951	0.00711279	0.0729061	0.118247
0.0524001	-0.0134045	-0.0131145	0.0760229	0.0100493
	-0.00997297	0.000434439	0.0587423	0.0493136
-0.047456	0.0506163	0.0898533	0.155883	0.0946202
0.0578576	0.0717504	0.0749428	0.120211	-0.0132302
-0.0394267	-0.0110772	0.017173	0.0660431	0.0484506
	0.0560953	0.044073	0.068596	0.0935713
-0.00566475	0.0248266	0.0156384	0.0970514	0.185424
0.00998227	0.100932	0.0947979	0.117492	0.193056
	-0.0265678	0.0168926	0.0669417	0.134053
-0.0344627	0.0161848	0.0453565	0.129421	0.144506
-0.0553204	-0.0134378	0.0151403	-0.0289503	0.147042
-0.0655781	0.059806	0.0261481	-0.0565242	0.0248794
0.0349226	0.008893	0.0457781	-0.0953432	-0.0386431
0.00129404	-0.416452	-0.253749	-0.246632	-0.204237
	-0.0471625	-0.0202338	-0.137277	0.0242768
	-0.21267	-0.0759856	-0.085887	0.0574125
-0.0103703	0.0192352	-0.0123332	-0.0466998	0.0178477
0.0599974	0.0119278	-0.00854499	0.0281157	0.125421
0.0105927	0.0751399	0.0986184	0.123711	0.179065
-0.00927937	0.0304845	0.0185322	0.0732531	0.186481
0.117502	0.0782355	0.0511888	0.0509259	0.0915988
	0.0414908	0.0442495	0.0618768	0.0412994
-0.0235597	-0.0171174	-0.0441454	-0.0822409	-0.0605439
-0.13085	-0.0245179	-0.0256895	-0.0867271	-0.064241
0.0057458	0.0126598	0.0238558	-0.0191003	0.0192871
	-0.269506	-0.220973	-0.240397	-0.231176
	-0.0700228	0.00721466	-0.116921	-0.0503894
	-0.0399456	-0.0706595	-0.13283	-0.0834944
0.0139774	0.0135236	-0.0226061	-0.0463836	0.0629547
0.0298578	0.0174534	0.0242412	-0.00586988	0.0394038
0.0431649	-0.350925	-0.181847	-0.216096	-0.188923
	0.0486076	-0.0174645	-0.078032	-0.0774907
-0.0477237	-0.0738032	-0.0443041	-0.101081	-0.100441
-0.0176495	-0.0202833	-0.0508614	-0.133501	-0.1049
-0.0693455	0.0225948	0.0129658	-0.0206902	-0.0567679
	0.0653124	0.0136104	-0.0141348	-0.0241341
-0.0915723	0.065239	0.03083	0.0219724	-0.0511533
0.0420096	0.0365195	0.012066	-0.0356029	-0.0853474
-0.000466489	0.0988158	0.164989	0.160042	0.067078
-0.0020054	0.027631	0.0148859	0.0342024	0.0598904
-0.0962186	-0.0547777	-0.0314971	-0.000670263	0.0439495
-0.03513	-0.0485908	-0.0404838	-0.0160456	-0.0606453
-0.0706318	0.00752612	0.00610124	-0.000295554	-0.0374103
-0.0354261	0.0648263	-0.00959995	-0.0132227	-0.077221
0.0588059	-0.277026	-0.14542	-0.187039	-0.198404
-0.0536776	-0.0227954	-0.00406437	-0.0478031	-0.0828053
	0.0258893	-0.0489137	-0.0499981	-0.00402871
-0.0340069	-0.0329507	-0.0681278	-0.0774542	-0.0282484
-0.0598795	0.0111154	-0.024231	-0.00124644	0.0182067
-0.0760939	-0.00751872	-0.152513	-0.293449	-0.368004
	0.0786476	0.0564588	-0.00446808	-0.0523607
-0.0401711	-0.04039	-0.0340897	-0.128475	-0.125961
-0.0798252	-0.00253639	-0.00740356	-0.152478	-0.154692
0.0137778	0.069246	0.0385965	-0.0364418	-0.107268
	0.0080686	-0.0320002	-0.0681441	-0.140897
0.0814879	0.0496059	0.0273948	0.0201197	-0.0737174
	-0.0263171	-0.0281364	-0.00783082	-0.136503
	0.0205274	0.0469193	0.080268	-0.0302018
	0.0520571	0.034701	0.0406804	-0.00272292
	-0.115265	-0.0841525	-0.0309521	-0.0239551
-0.055514	0.0434923	0.00907041	0.00954044	-0.0167194
0.00520368	0.0289818	0.033407	-0.0303706	-0.0649472
0.0222943	0.017186	0.0252741	-0.00818928	-0.116701
	0.0343854	0.068618	-0.0365878	-0.106433
0.0844829	0.0458158	0.0174676	-0.0721631	-0.12963
-0.0944784	-0.0100312	-0.0388178	-0.0655682	-0.126968
	0.0151104	-0.0124828	-0.0803441	-0.11768
-0.049713	-0.0235376	-0.0283233	-0.0951691	-0.0522418
	-0.0346411	-0.0195842	-0.0159577	-0.0263111
	0.0912364	0.122612	0.112675	0.1675
	0.00808615	-0.00902936	-0.0323289	-0.0510316
	-0.0978524	-0.0843388	-0.131923	-0.123462
0.0724615	0.0377704	0.0279349	-0.0294464	-0.108704
-0.095228	-0.0464957	0.0172271	-0.0577763	-0.0831528
-0.0616555	-0.0195149	-0.0479769	-0.0758846	-0.15795
0.00592581	0.0276573	0.0251542	-0.0322073	-0.113225
	-0.00218376	-0.016562	0.00805831	-0.0843651
-0.0123894	0.0983788	0.0652595	0.019581	-0.0671383
	0.036962	0.077869	0.114577	-0.00310119
0.0410714	0.0838644	0.0602071	-0.00508531	0.0461077
0.0295934	-0.0775877	-0.0390064	-0.0530972	-0.0718881
	-0.0591113	-0.179141	-0.335687	-0.450783
-0.0400123	0.0427885	-0.0127915	-0.0125054	-0.0850621
	0.0691481	0.0447695	0.00748318	-0.0510879
-0.0762389	-0.0314032	-0.0208619	-0.13677	-0.171361
	0.0080513	0.00531229	-0.0297348	-0.0656087
	0.0213836	-0.0193415	-0.0400807	-0.0566662
	-0.0466961	-0.0284597	-0.05387	-0.122311
0.0350642	-0.171804	-0.133384	-0.202026	-0.160917
0.059715	0.0223018	0.0152755	-0.0290714	0.00132273
-0.0081964	-0.167526	-0.0948529	-0.226593	-0.323712
0.0112638	0.0308667	0.0537078	0.0831951	0.232765
0.0383908	0.0421581	0.0197423	-0.0272192	-0.0464232
-0.0578866	-0.318121	-0.275566	-0.285341
0.00848141	0.0430323	0.089558	0.0321082	-0.0490364
0.174789	0.111605	0.0575036	0.0601268	-0.0241508
-0.0333966	0.0395839	0.110976	-0.0113859	-0.0434729
	0.115321	0.104622	0.167906	0.00696349
-0.0221881	-0.0260168	-0.0224231	-0.0286483	0.0366335
0.0250366	0.0529864	0.0368466	0.0673991	0.108179
-0.0274966	0.0836667	0.0830525	0.0495625	0.0257001
-0.0828702	-0.0119611	0.0223242	-0.0152912	-0.0242473
0.00596236	-0.0272948	-0.0211541	-0.0163197	-0.0422453
-0.0778309	-0.01732	-0.0113303	-0.0478223	-0.0265205
0.0206779	0.0534748	-0.00476864	-0.0613175	-0.0243233
	0.0045988	-0.0366382	-0.0973931	-0.0267752
	-0.104236	-0.110589	-0.155534	-0.0736557
-0.0100706	-0.0318668	-0.0512291	-0.118301	-0.101057
-0.0862128	-0.0455737	-0.0497343	-0.134419	-0.18385
0.0574011	0.0855183	0.0549749	0.0235456	0.0612758
	0.0144851	0.20178	0.0326722	0.0261194
0.0350041	0.0191951	-0.0145882	-0.0661515	0.0368523
-0.00710263	0.0326676	0.0336741	-0.00729043	0.130288
0.00400336	0.0679606	0.0058553	-0.0666407	0.0870335
-0.0547431	-0.405051	-0.25342	-0.359566	-0.534076
	-0.280783	-0.186669	-0.23115	-0.137915
-0.0526021	0.0117287	0.0070037	-0.00800352	0.0331388
-0.0171197	0.0593183	0.0499974	0.0523174	0.101032
-0.0297427	0.099505	0.081803	0.0765808	0.116167
-0.0268567	0.0929194	0.0494376	0.0906752	0.148226
-0.0243389	-0.0278063	-0.0115236	0.0642287	0.15326
0.0151234	0.0916871	0.067988	0.14205	0.193338
0.0596159	0.0683032	0.0805375	0.126527	0.190616
0.0369834	-0.0135094	-7.03991e-05	0.054393	0.0659804
0.0167868	0.0259183	0.022448	0.0957151	0.0729321
0.038337	0.0918811	0.0742783	0.110038	0.102689
-0.0565243	-0.0469331	-0.217033	-0.0841554	-0.0946212
	-0.13715	-0.0855994	-0.0284561	-0.0858178
0.0060712	-0.0105097	0.0221782	0.0021629	-0.0185764
0.0567615	0.0133766	0.00179684	0.0609578	0.0647489
	-0.0487869	-0.0806705	-0.0506055	0.00768692
0.0285315	0.0714397	0.059286	0.133086	0.129503
	0.0614916	0.0514118	0.138633	0.170894
0.0236143	0.0771164	0.0551556	0.11022	0.040356
	0.0319351	-0.00107538	0.0359238	-0.0147808
	0.0485708	0.0475994	0.0928234	0.0908945
0.082958	0.109511	0.122587	0.195203	0.110807
	-0.0863736	-0.0428486	0.0593542	0.0915988
-0.0503035	-0.0408225	-0.0201121	-0.0489818	-0.046679
	-0.0780079	-0.0368994	0.0850829	0.07068
-0.0194857	0.0589148	0.033684	0.0974194	0.00754606
-0.0309579	0.0306286	0.0132531	0.0591599	0.0300373
0.0289458	0.0681323	0.0183712	0.0704634	0.0492895
0.151109	0.0788523	0.0572947	0.139426	0.107519
0.0744781	0.0651148	0.0969167	0.184567	0.177695
	-0.201046	-0.135676	-0.0638521	0.0182696
0.033501	0.0670258	0.0493797	0.0795777	0.0675136
	0.0190959	0.039259	0.160731	0.0704165
0.0685984	0.0700459	0.0825426	0.083668	-0.0396629
0.0370993	0.0139733	0.00501962	-0.0477674
-0.0151332	0.0378979	0.0106788	0.123694	0.07068
0.0245274	0.117261	0.0820545	0.155518	0.0490361
	0.0174979	0.0183066	0.105481	-0.0112657
	-0.0859133	-0.202404	-0.279663	-0.28104
	0.0328199	0.0167148	0.118217	0.16328
0.0639901	0.0311654	0.0114765	0.0969005	0.125016
-0.072247	-0.0247718	-0.0418179	-0.0360952	-0.0730116
-0.00997225	0.0145851	0.00861504	0.0796204	0.000571024
-0.0431603	0.0345992	0.0165576	0.0399523	0.0230943
	0.0436593	0.0276184	0.106671	0.105339
	0.0216034	0.0108722	0.0644464	0.130636
-0.00744492	-0.0237588	-0.028311	-0.0319231	-0.00509618
0.0213886	0.129678	0.119145	0.208567	0.131437
-0.0790806	-0.0259182	-0.0600013	-0.0400997	-0.0211443
0.0148929	0.0975932	0.11102	0.019107	0.0210685
	-0.0101481	-0.0388965	0.084338	0.108508
0.0551565	-0.0255975	-0.00107791	-0.0374182	-0.0258339
-0.0879571	-0.0535119	-0.0661008	-0.0342263	-0.0560936
	-0.0728197	-0.061866	0.0114079	0.0315227
-0.0755466	0.0673816	0.0354985	0.0411352	-0.0280523
	-0.020582	-0.0349726	-0.00562333	-0.0650589
-0.00796449	-0.0239726	-0.018648	0.0191608	0.133041
	-0.0457538	-0.016949	0.0679222	0.188059
	0.0391792	0.0507086	0.134709	0.114338
-0.0995454	-0.0105722	0.0159262	0.0759306	-0.053839
0.0385397	0.12177	0.093345	0.109903	0.037417
0.125455	0.0249811	-0.0127304	0.0612743	-0.0452366
0.0165769	-0.0947016	0.0165275	-0.076633	-0.0826507
	0.0879349	0.107811	0.099928	0.031991
	0.0608638	0.0822431	0.152878	0.171618
0.127079	0.0511498	0.0464888	0.0897252	0.177119
0.148551	0.0693032	0.131439	0.194666	0.122826
0.0373382	0.0642971	0.0534363	0.0737022	0.0358047
0.117545	-0.049316	-0.024718	-0.0405231	-0.0481013
	-0.0455206	-0.0165379	-0.0861903	-0.185117
	-0.0308091	-0.0404748	-2.68286e-05	0.0638346
-0.0251038	-0.00387641	-0.0402465	0.0121594	0.0588755
	0.0462223	0.0723343	0.136247	0.142347
	0.0337513	0.0182229	0.121054	0.246332
-0.016502	0.0930584	0.0636416	0.125527	0.236312
0.0368872	0.0901558	0.0834506	0.112955	0.159899
	0.00899692	-0.00795459	0.0802967	0.228567
0.0419393	-0.0183394	-0.0146961	0.0675146	0.137328
0.0739449	0.00582679	0.0186494	0.104477	0.198205
0.0105916	0.0170905	0.00985519	0.0786951	0.137567
	0.0406319	0.0123367	0.0946282	0.159184
	0.0161432	-0.00125329	0.0567394	0.133749
	-0.0421709	-0.0183606	0.0703264	0.1458
-0.0572813	0.021122	0.0558672	0.161997	0.179442
	0.0241108	0.0679865	0.119353
	-0.0268143	-0.00185545	-0.125207	-0.126302
	0.0147109	0.0323245	-0.0548862	-0.00559608
	-0.0687201	-0.0580406	-0.0422498	-0.069468
	-0.0198659	-0.00452783	0.0497117
	0.0160505	0.0355481	0.0697611	0.16255
-0.00788447	0.079074	0.0523545	0.120231	0.209554
-0.0113976	-0.0713869	-0.0484092	-0.0172867	-0.058526
	-0.0225065	-0.0259321	-0.0425384	-0.0760951
	-0.0354461	-0.0150918	-0.0986434
	-0.139405	-0.110231	-0.00882079
	0.0325006	-0.0168946	-0.102585	0.0746889
	0.00901849	0.00851949	-0.0621366
	-0.0023195	0.00797767	-0.0270935	-0.0348949
	0.052687	0.0510557	0.016336	-0.0925335
	-0.0122246	-0.0349752	-0.062943	-0.0715529
-0.0590319	-0.0186294	-0.00969406	-0.0273025	-0.0596298
	0.0773706	0.0838657	0.0638209	0.0415166
	-0.028456	-0.0381995	-0.0521748	-0.0889182
	0.021932	0.0451006	-0.0215315	-0.0620163
	-0.0319286	-0.0103205	-0.016477	-0.0289483
	0.0790182	0.0741987	0.0676487	0.047423
	0.014108	-0.0632057	-0.0422543	0.0525907
	0.0103039	-0.0113946	0.0156478	-0.000351297
	0.0256579	-0.0179461	0.00653756	-0.0384033
	0.0237868	0.0203921	0.0189962	-0.019786
	0.0666126	0.0441942	0.0980491	0.0476396
	0.0126651	0.0299737	0.0650871	0.058382
	0.0815666	0.0198393	0.0376679	-0.000351297
	-0.254167	-0.106364	-0.0790204	-0.000351297
	-0.0168176	-0.0460453	-0.0429944
	0.0451611	-0.0280274	-0.14053
	0.0154993	0.0176433	-0.0309653	-0.0507781
	0.0407832	0.0429816	0.0577992	-0.00731948
	-0.146612	-0.0943078	-0.0570882	-0.0207316
	0.0433472	0.01925	0.072119
	0.0151773	0.00723489	0.062366	0.0191797
	0.060386	0.00202333	0.0357002	0.0487518
	0.0690247	0.0540287	0.049286	0.059394
	-0.0992565	0.0349191	0.0696348
	0.00770648	-0.041602	-0.0989697	-0.0172921
	0.00531895	-0.0264649	-0.0403012	-0.027351
	-0.0152069	-0.0233932	-0.0232054	-0.0382976
	0.0163849	0.00306346	0.0407383
	-0.0186746	-0.0217656	0.0106035	-0.0353678
	-0.0120799	0.0273945	0.0449677	-0.00930068
	-0.364198	-0.206688	-0.146782
	-0.0196851	-0.0541769	-0.0844034
	0.0164152	0.00762931	0.0260543	0.0133537
	0.00454616	0.0330034	-0.0162635	-0.0466225
	0.015638	-0.003297	-0.025248	-0.0399978
	0.00210003	0.0158647	-0.091035
	0.00940323	-0.0320415	-0.128612	-0.0382976
	0.00885512	-0.054784	-0.10132
	-0.0223275	-0.0715696	-0.137473	-0.135703
	0.0180463	-0.0170449	0.00389083	-0.0226315
	-0.00880769	-0.0234195	0.00107181	-0.0435143
	0.0216397	-0.0138281	-0.00186096	-0.0384005
	0.0476602	0.0285398	-0.0387284	-0.091021
	0.04658	0.010799	0.0215952
	0.0159924	0.0276221	0.0118833
0.0018865	0.0740048	0.0818517	0.0171152
	-0.0488776	-0.068758	-0.0705089
	0.0127162	0.00581486	-0.0567224
	0.0038856	-0.0358536	0.00767906
	0.0549532	0.0525295	0.0387899	-0.014891
	0.042528	0.0446845	0.0258937	-0.039612
	-0.0172794	-0.0553994	-0.0461722	-0.039037
	0.0316556	0.0357936	0.050822	-0.0162993
	0.00518583	0.00842693
	0.0182411	0.0610941	0.0439058
	-0.0151498	-0.0112521	-0.0434281	-0.00183118
	0.0305728	-0.0237318	0.11184
	0.0364256	-0.00827189	0.00350561	-0.0263259
	0.0100967	-0.0253774	0.00814963	0.0429529
	-0.0164018	-0.0286463	-0.0177969	-0.0658091
	0.0141241	-0.00769422	-0.0429957	-0.0982027
	0.0261322	0.0357299	-0.00842258	-0.0805682
	0.0172388	-0.0212203	-0.0528501	-0.107524
	-0.0456063	-0.0729539	-0.0904749
	-0.0366975	-0.0813942	-0.117253	-0.109924
	0.0868612	0.056332	-0.000946169
	-0.0100361	-0.0283901	-0.0454684
-0.0347107	0.023058	0.0291028	0.0294721	0.0337409
	-0.0483258	-0.0794571	-0.101988	-0.203262
	-0.0370548	-0.0288891	-0.0506393
	0.0594391	0.250783	0.186716	0.00415328
	-0.0200354	-0.0235957	0.0706471	0.0479122
0.0565075	0.0646085	0.00528919	0.0473835	-0.00997599
0.10428	0.0336223	0.0510184	0.039747	0.0166303
0.00457846	0.00572984	-0.00557591	0.05542	0.0643997
	-0.180083	-0.0613841	-0.013756	0.00332986
	0.0202479	0.0218326	0.00108198	0.0802249
	0.0514827	0.0703453	0.103205	0.0861468
	0.0899073	0.0718648	0.118146	0.0800923
	0.0168619	0.0269417	0.0521604	0.0312527
	-0.00635774	-0.0339262	-0.0272914	0.00556934
	0.00392353	0.00339087	-0.134787	-0.365592
	-0.00854418	-0.0231186	-0.0251946
	0.0113643	0.0543698	0.0521552	0.0995827
	-0.00286957	0.00759223	0.0379824	0.10968
	-0.0653071	-0.189506	-0.175217	-0.166854
-0.0179562	-0.0162657	0.0389976	0.105145	0.0951743
-0.0684848	0.00545043	0.104638	0.177015	0.168216
0.0165243	0.0394399	0.126011	0.232997	0.317456
	-0.0417951	0.0192668	0.113673	0.206442
	0.0677838	0.0751113	0.0696869	0.114355
-0.0121583	-0.109581	-0.0762136	0.0393489	0.0762386
	0.0515362	0.0433443	0.172448	0.239113
0.0278476	0.0299973	0.102648	0.0615072	0.0843696
-0.0308462	-0.0574118	-0.0263472	-0.00287455	0.0446376
-0.119263	-0.0632599	-0.0538815	-0.0356046	0.00233288
	0.0167506	-0.0232564	-0.0183093	0.0557807
	-0.0447026	-0.0402787	-0.0246129	0.0201586
-0.0681235	0.00588393	-0.0513014	-0.0247277	-0.0453692
-0.0231959	0.0145456	-0.0402236	-0.0247245	-0.0339989
	-0.0380201	-0.0517895	-0.0689603	-0.061583
-0.0120503	0.0206752	-0.0118428	-0.0222567	0.00157101
	0.0194746	0.0193836	0.018537	0.093603
-0.00150704	-0.209933	0.0137823	0.01832	-0.0267172
0.0680922	-0.0547489	-0.0350112	0.0279772	0.0788846
	-0.00422237	-0.0428612	-0.0460058	-0.00755802
	0.0382404	-0.000182446	-0.000577467	0.032976
-0.0625047	0.0138852	-0.000658238	0.0240726	0.0837408
-0.0532232	-0.0118648	-0.0228252	0.00460399	0.000474926
-0.0555954	0.0736256	0.0391663	0.029994	-0.00664065
	0.0222605	0.0143579	0.020245	-0.00850181
0.0422155	0.0546185	0.0440621	0.0273953	0.0102499
-0.135075	-0.162878	-0.0558708	-0.0202536	-0.024013
0.0419887	0.0315334	-0.032997	-0.0618816	-0.0896523
	-0.0596554	-0.0425572	-0.0354853	-0.0213635
	0.00176562	-0.0236675	-0.024139	0.0341949
-0.0537548	0.022764	-0.0114872	-0.0199928	-0.0200809
0.0205208	-0.163257	0.276221	0.0770087	0.0106664
0.0556328	0.030122	0.132915	0.0745457	-0.0281384
-0.0531078	0.00770495	0.00734985	-0.00333606	-0.0315909
	-0.0717878	0.00966001	0.0133616	0.00419676
-0.00731031	0.00461519	-0.0264234	0.00993891	0.0284824
	0.0159699	0.0671177	0.0506021	0.00856281
0.00510403	0.0388228	0.000338697	0.00246389	-0.0113701
0.00544979	0.0554898	0.0358391	0.0457183	0.0458192
-0.00938662	0.0462482	0.0342963	0.0437029	0.0431577
	-0.0750293	-0.053242	-0.0354876	0.00158362
	0.0134655	-0.00715467	-0.0349464	0.0120755
0.0847542	0.100232	0.0805802	0.062012	0.0187083
0.049892	0.0618306	0.0481719	0.0334965	0.0260153
	-0.0232529	-0.0185919	-0.031982	-0.0437725
0.0770261	0.0847706	0.0532249	0.012309	-0.0580404
	0.0297833	0.0142665	0.00833425	0.00904968
0.161886	0.0528575	0.0143212	0.00321572	-0.0194888
	0.0378846	-0.0302104	-0.0274817	-0.0616634
-0.0237418	-0.0172044	-0.00670984	0.00857206	-0.00510198
	-0.0018389	0.0109284	-0.00569058	-0.0409747
-0.0302741	-0.0461449	-0.0608492	-0.0333306	-0.0727903
	-0.0709815	-0.0944313	-0.144078	-0.142609
-0.0500203	-0.0376826	-0.054211	-0.0190344	-0.0158648
0.0261628	-0.0395357	-0.0271852	-0.0455051	-0.0781764
	0.0362778	-0.0112901	-0.0139702	-0.0188234
0.0162157	0.0298227	0.054949	0.0530466	-0.0276052
	-0.153992	-0.115105	-0.114204	-0.0972314
0.0510048	-0.0301154	-0.00149576	0.0121693	-0.0162492
0.119658	0.117221	0.0945566	0.0670128	0.0587706
	0.0488108	0.00334297	-0.00680759	-0.0353894
0.0480974	0.0169014	0.0454401	0.0418032	0.0279137
0.0459415	0.0610527	0.0575305	0.00490015	0.00100081
0.00736893	0.0463114	0.0329158	0.0240853	0.0301932
0.0104858	0.0090926	-0.00814057	-0.0274716	-0.0500761
-0.0360811	0.0304253	-0.00234216	0.0117713	0.00238555
0.0792516	0.0404438	0.0161078	0.0119233	0.0159973
-0.034392	0.0273082	0.0276203	0.043912	-0.0105585
	-0.0650139	-0.0357287	-0.0351153
0.0254676	0.0580079	0.0262315	0.0178983	0.00107076
0.0320531	0.0145992	0.0076025	0.0120312	0.0185801
	0.0146937	-0.00855717	-0.0102793	-0.00133933
	0.0462616	0.0210969	0.021152	-0.00848318
0.0407943	0.0260629	0.0175441	0.0390607	0.0197887
	-0.0137319	-0.0137028	-0.00651288	-0.00120366
0.0298385	-0.0114659	-0.0554084	-0.0469929	-0.0102302
	0.0428566	0.040595	0.0375019	0.0372468
	-0.0183599	-0.0336986	-0.031477	-0.000939455
-0.0595178	0.00653359	-0.00751591	0.00204788	-0.029535
-0.0217767	0.0194482	-0.000129913	-0.00877494	0.0188802
-0.163212	-0.0640866	-0.0401531	-0.0442577	0.00865213
-0.0891699	0.0107565	0.138229	0.072545	0.0797407
	-0.013013	-0.0180276	-0.0252978	0.00869288
	0.0197668	-0.0126032	-0.00264533	-0.0416261
-0.112865	-0.0900118	-0.0652231	-0.0288217	-0.072605
0.119892	0.0608707	0.0971549	0.0980668	0.0384809
0.0818794	0.0625054	0.00165891	0.0313732	-0.0143473
-0.0211883	-0.00586322	-0.0269063	-0.0289197	-0.0378069
	0.0161917	-0.00391948	-0.0283281	-0.0358176
		-0.0389634	-0.0199178	0.0276367
	0.0381582	-0.000580986	-0.0198039	-0.0787874
	0.0103849	0.0189618	0.0425568	0.00310382
	-0.0150399	-0.0205059	-0.0298507	-0.0491115
	0.075949	0.0475177	0.022777	-0.00725238
0.12744	0.0155109	-0.0999496	-0.160027	-0.235674
-0.000232399	0.00788155	-0.023217	-0.00745943	0.0822673
	-0.034854	0.0422804	0.0426956	0.0833538
	-0.0320783	-0.0304417	-0.0371064	-0.0027584
-0.0432929	0.0151513	0.0374561	0.0238081	0.0151092
-0.0565237	-0.0103741	-0.0288284	-0.0203201	-0.0106324
-0.147952	-0.0447377	0.0107493	0.0214394	-0.0383193
	0.0452653	-0.015668	-0.00632146	-0.00549546
	0.056433	0.00977822	0.03098	0.0448189
			-0.000871712	0.0172964
		-0.0691264	-0.0553573	-0.030786
	0.0801543	-0.0383414	-0.0760823	-0.111479
0.0275761	0.0559333	0.0376087	0.0527331	0.00722496
0.0217235	-0.00159263	0.00976042	0.00567436	-0.0390784
	0.0537749	0.053081	0.0696401	0.105711
0.0117701	0.0150061	0.015832	0.0071221	0.0322804
-0.0939841	-0.0235589	-0.0275821	0.0196923	0.046879
0.0855046	-0.0204362	-0.0198068	0.0704575	0.144172
0.0151039	-0.139556	-0.0492	0.0403357	0.144242
	0.0569057	0.0183204	0.175937	0.481223
0.0457816	-0.269592	0.028591	-0.0256215	-0.159616
0.0580967	0.0963291	0.0708099	0.0268155	0.0585548
-0.0705014	-0.018241	-0.0719026	-0.0743157	-0.0354232
	-0.0188494	0.0038183	0.00308718	-0.00652199
			-0.0283819	-0.0313154
	-0.0529057	-0.0630146	-0.0418874	-0.0210109
0.000847632	0.0018969	0.140929	0.155123	0.124292
	-0.0273434	-0.0215407	-0.0289922	-0.00977423
0.0357705	-0.0761526	-0.0482094	0.0174887	0.0618354
	0.0193677	-0.00179578	-0.0335431	-0.0853716
0.000643622	-0.0275285	-0.0188158	-0.0285236	-0.089833
-0.0155673	-0.144652	-0.0628897	-0.0663997	-0.120844
-0.0449305	-0.0443	-0.0425384	-0.0488808	-0.11272
	-0.0877938	-0.0558955	-0.0280089	-0.111176
	-0.0531741	-0.0863932	-0.0305091	-0.10985
	0.051466	0.0142545	0.0162795	-0.0779583
0.0731006	0.0117335	0.0210329	-0.00829779	-0.122165
-0.0785583	-0.032239	-0.0754207	-0.061918	-0.0853969
	-0.194692	-0.248166	-0.346669	-0.379746
	-0.107005	0.0156589	-0.0110492	0.066942
	0.0753055	0.0179071	0.0144499	0.0212831
0.0286008	0.0154919	-0.00452473	-0.00371329	-0.0109208
0.170116	0.12924	0.103368	0.0854057	0.0947371
	-0.0258413	-0.0199819	-0.0138329	0.0534036
		0.0943994	0.0190177	-0.00355815
0.0887323	0.0712854	0.00442097	-0.0167059	-0.138618
	-0.0223605	-0.0487838	-0.0299317	-0.13136
	0.0284839	0.0179829	-0.00439449	-0.137566
0.108582	0.0662591	0.0974593	0.0735655	-0.175475
	0.0708924	0.0352351	0.0476559	-0.0509296
-0.0890794	-0.0389399	-0.0613121	-0.0794305	-0.193154
0.0346698	0.00639489	-0.0212064	-0.0127126	-0.127066
-0.0228099	0.109327	0.00963338	-0.0384156	-0.190423
	0.00547721	0.0166201	-0.02022	-0.130305
0.0184889	0.0189601	-0.00798988	0.011303	-0.0216603
	-0.00596916	-0.0171511	-0.0248179	-0.169205
	-0.00118545	-0.0106238	-0.0263605	-0.143218
-0.0651956	0.0814294	-0.000363135	-0.0130544	-0.160767
0.0085317	0.0104492	0.0234442	0.00518013	-0.139565
	-0.0608951	-0.0439246	0.00371416	-0.124559
0.0053843	0.0927835	0.178567	0.0523061	-0.125673
	0.0564512	0.0577849	0.0442122	-0.0749438
	-0.0324137	-0.0921928	-0.116282	-0.215063
-0.13409	-0.0438917	-0.0400382	-0.0565258	-0.00960085
	-0.0354608	-0.0542718	-0.0194751	-0.0287989
0.029692	-0.0349342	-0.0336804	-0.0047805	-0.0592776
	-0.0787099	-0.0680438	-0.0784014	-0.17921
	-0.0406978	-0.0458162	-0.0607367	-0.16174
	-0.0355179	-0.0587359	-0.029433	-0.0802487
	0.0880163	0.0596881	0.00510378	-0.0966604
	-0.0397442	-0.00735861	0.00775438	-0.0283602
	0.0181132	0.00891154	0.0161768	-0.0415498
	0.150776	0.139188	0.0774169	-0.10177
0.172686	0.122713	0.0586617	0.0198518	-0.0607206
-0.0356348	0.0699468	0.0215803	0.0169926	0.00481029
	-0.0271941	-0.0721425	-0.0737371	0.123162
	-0.0528872	-0.0391739	-0.0276985	0.0385942
	-0.0197009	-0.0049546	-0.0106549	-0.0319509
0.10508	0.0882874	0.0575764	0.0316044	0.00778623
0.0344612	0.00686794	-0.0151826	-0.0117169	-0.0456375
0.0102833	-0.00892535	0.0088379	0.0265649	0.0238387
	-0.0407529	-0.00231052	0.0354046	-0.00635913
	-0.00852149	0.00566878	0.0199395	-0.0311862
	-0.0476242	-0.0467688	-0.0170728	-0.0367161
-0.110357	-0.0158837	-0.0431208	-0.0210506	-0.120771
-0.0286925	0.0206152	0.0275722	0.0281672	-0.0572228
0.0151594	-0.0540269	-0.0864236	-0.0491953	-0.0423752
	-0.0929507	-0.0535606	-0.0701604	0.0525402
	0.0689893	0.0266805	0.0422749	0.226666
-0.0258037	-0.0408148	-0.0529731	-0.114017	-0.155061
-0.0576167	0.0340664	0.0444555	0.0459141	0.0464744
	0.0494772	0.0201115	0.0175244	-0.0249501
0.0523954	-0.0473707	-0.047476	-0.00907331	0.0653402
	-0.0637757	-0.028479	-0.0146589	-0.0176724
	-0.0179365	-0.0166728	-0.00718596	0.0195438
	-0.0553295	-0.0358557	-0.00757205	0.0687327
	-0.0787244	-0.0447038	-0.0144859	0.0419771
	0.0061287	0.0222426	0.0413929	0.0875394
	0.00817685	0.0781994	0.0316197	0.0747968
	-0.0275559	-0.0618273	-0.00721412	0.0369227
-0.0461536	0.0242482	-0.0121668	-0.0103133	0.0736148
0.000705227	0.0471234	0.0396873	0.0271542	0.185447
-0.109759	-0.0352394	-0.0310889	-0.00661727	0.148138
	-0.111293	-0.065817	-0.0321845	0.0974893
0.0133913	-0.0220569	-0.150745	-0.2046	-0.232106
-0.0204567	-0.00588331	-0.00802107	0.0184271	0.119479
0.00632483	0.0167176	0.0540882	0.0618236	0.12257
0.0159077	-0.0262368	0.0331823	0.0426517	0.0649761
-0.019309	-0.0458911	-0.00982324	0.000812572	0.0326996
	0.0145416	-0.0205803	-0.013679	0.065309
	-0.0247411	0.0235189	0.00549324	0.0217064
	0.0140305	0.0320025	0.00595255	0.0214526
	0.0174467	-0.0183444	-0.00922814	0.060453
0.184572	0.125007	0.263635	0.35237	0.352825
-0.0703516	-0.0992903	-0.0662437	-0.0222188	0.215623
	-0.0656768	-0.0783181	-0.0256763	0.180249
	0.157988	0.0825801	0.0689549	0.180566
-0.0755091	0.0692784	0.0307287	0.0201545	0.0813798
	0.0087162	-0.0388335	-0.00222194	0.0260472
	0.0410767	0.0231247	-0.0124497	0.0929955
	0.0208153	0.0211617	0.0284014	0.0486119
	0.0831477	0.0742431	0.0705539	0.11089
0.00508095	-0.0429005	-0.0458252	-0.0262166	0.0277344
0.00527526	0.0484019	0.0167932	0.0138161	0.0427342
-0.00133813	0.0763966	0.0275524	0.0268893	0.0898
	0.1096	0.114628	0.0774278	0.0758626
	0.0825639	0.0634113	0.0423256	0.149262
0.0268842	-0.0498201	-0.0285836	-0.00752841	0.116831
-0.0203	-0.00609473	0.0130496	0.00699318	0.163754
	0.00394944	-0.0225467	0.00617552	0.141063
	-0.00287331	-0.00824441	0.0322846	0.107288
	0.125381	0.229825	0.113905	0.0882956
	0.026741	0.0386607	0.0158252	0.0527361
0.0191427	-0.0509301	-0.0228092	0.00368085	0.0690672
	-0.0335368	-0.0213181	0.0261313	0.125157
	0.0906473	0.0725234	0.0459755	0.0226651
-0.177653	-0.0523042	0.0622915	0.0492061	0.129814
	0.023794	-0.00331471	0.0225052	0.0456269
	0.0707279	0.0409018	0.0415404	0.0872053
	-0.0519029	-0.0408794	0.00411125	0.106675
-0.0122023	-0.0216955	-0.046708	-0.0528791	-0.0143337
-0.0148713	-0.0124581	0.00232005	0.0790475	0.199454
0.0057291	-0.200967	-0.0984805	-0.0966718	-0.0516223
-0.00571888	0.0253907	0.0339369	0.0394475	0.00478817
	0.024023	-0.0285196	0.0614152	0.0687861
-0.0687185	-0.0417542	-0.0369252	0.0200213	0.0190536
	-0.0571489	0.0274344	0.0347494	0.0148054
	-0.0231155	0.012176	-0.000556248	0.00983901
0.0526207	0.0517399	0.00467615	0.0113708	0.010136
	0.0227275	0.0159961	0.00729298	0.00624714
	0.029556	0.0577717	0.0533245	0.0336188
	-0.0204225	-0.00930958	0.0560884	0.0730651
	0.022592	0.0490596	0.0467189	0.0363771
	0.0369076	0.0459726	0.0224591	-0.0078118
-0.0147622	0.0153238	0.0530508	0.0270435	-0.0361953
0.0422337	0.125541	0.0787446	-0.00304028	0.0124796
0.0191175	0.0414918	0.0580638	0.051602	0.0445442
-0.0198495	0.0189527	0.0517649	0.0356919	0.0349066
0.013779	0.119943	0.136026	0.0698933	-0.0178301
	-0.00577162	0.0239227	0.0393618	-0.0111949
-0.0266131	0.0106358	0.0350792	0.0307167	-0.00566583
-0.0344509	0.0807011	0.0726231	0.0760462	0.0327148
	0.00158017	0.0316054	0.0189601	-0.0480194
0.0446732	0.0384631	0.0376368	-0.0073932	-0.0045484
-0.0268694	-0.0558082	-0.0386165	-0.0254353	-0.0493188
	-0.0415366	-0.0760082	-0.0332529	0.00510184
0.0558498	-0.00251097	-0.0210857	0.152844	0.313538
0.00885789	-0.0402444	-0.0751071	-0.0911058	-0.0754809
0.0213528	0.0442056	-0.00597743	0.0106929
0.0254351	-0.0559325	-0.0541294	-0.0343799	-0.0149705
	0.00184367	-0.0310154	-0.00692894	-0.0196518
0.0339988	0.043031	0.0737449	0.0333865	-0.0287609
0.00571403	0.0421107	0.10152	0.0880983	0.0628808
-0.0783682	-0.051543	-0.0282973	0.00742356	0.00603814
0.0282583	0.0652176	0.126807	0.131076	0.0640914
0.0208219	0.0594674	0.101632	0.0911134	-0.0121076
0.00185284	-0.0418123	0.0510558	0.0164327	0.048929
	-0.02479	0.0035077	0.00620829	-0.0191707
0.0239756	-0.000229079	0.00859204	-0.00728928	-0.052237
	-0.0141099	-0.0272644	-0.0131675	0.043619
-0.0980387	-0.0269609	0.00623703	0.0338173	0.0233913
	0.0307385	0.0127066	0.175893	-0.0570585
0.00733248	0.00235923	0.0195674	-0.0189496	0.0412983
0.00602138	0.110483	0.113252	0.116114	0.030065
0.0237097	0.0310324	0.00808195	0.0260203	0.0479696
0.0283185	-0.0114687	-0.0405826	-0.0304612	0.0430141
	0.0734	0.0994043	0.0526018	0.0687684
	-0.0444408	-0.06451	-0.0282192	-0.0758538
-0.0103955	0.0271607	-0.00340634	0.00554716	-0.00317834
0.0574849	-0.0147185	-0.0230099
-0.0594394	-0.0338556	-0.0776309	-0.152189
0.0691173	-0.00324914	-0.0228975	0.00323878	0.0589096
0.0396684	-0.0471832	-0.0736286	-0.0392306	-0.0113431
0.135472	0.105816	0.122818	0.0353521	0.0121803
-0.0338198	0.00267507	0.000347199	0.0016338	0.00193262
-0.108107	-0.00766288	0.182097	0.0881093	-0.0143839
0.0225037	0.014043	-0.0966409	-0.0649161	-0.0833247
	-0.0312102	0.0109531	0.00944802	0.0235863
0.0145514	0.0367502	0.0664349	0.0555508	0.0357482
0.0319495	0.00861058	0.0359764	0.0509513	0.0890027
-0.0415052	0.0198144	-0.0200927	-0.0385374	-0.026022
	0.0771143	0.0557405	0.0598131	0.00206762
	-0.00157399	-0.00634456	0.0175398	-0.0136064
0.0643423	0.0605594	0.0167561	0.0227122	-0.000892055
0.0452419	-0.0334979	0.0250439	0.0202465	-0.0514797
-0.0530676	-0.0220674	-0.00338603	-0.0106902	-0.0434612
0.0273424	-0.00739914	-0.0269047	-0.0102339	-0.0538476
0.0271514	0.0231827	0.0117925	0.0365472	-0.0428861
	-0.115125	0.0308152	0.0303747	0.0389135
0.0423431	-0.0122974	-0.0350211	-0.00559025	0.00187071
-0.051112	-0.0676867	-0.106399	-0.114548	-0.0645994
0.0054474	-0.0326559	-0.0568165	-0.0555879	0.0124808
	-0.0395361	-0.0753029	-0.158799	-0.241421
0.011422	-0.0347634	-0.0873906	-0.200378
-0.166027	-0.0953381	-0.0365737	-0.0095166	0.0264269
-0.010163	-0.0358054	-0.0415029	-0.0351533	-0.0416616
	-0.0514601	-0.073982	-0.0498395	0.0256229
0.0283657	0.0547991	0.0374118	-0.00344656	-0.00240724
	0.0492505	-0.00678227	-0.0245695	-0.0260114
	-0.0679146	-0.0795959	-0.0541986	-0.0150549
	-0.0316884	-0.0314613	-0.035135	0.0313602
0.0128593	0.0730377	0.113491	0.074993	0.00375508
	0.0237129	-0.00819963	-0.0193628	-0.0435442
	0.0563867	0.0650818	0.0432229	0.0608981
	-0.00326795	-0.0311356	-0.0253297	-0.0229312
-0.0442401	0.016689	0.0345157	0.0161636	-0.0249872
0.0497049	0.0359166	0.042872	0.0389063	0.0185104
	0.0312588	0.0401249	0.0600515	0.0435715
	0.0257959	0.00776098	0.00608115	-0.00787531
	-0.0367805	0.0149019	0.0200484	0.0195604
-0.00530583	0.0249566	-0.00556705	-0.034804	-0.017219
0.0127805	0.00477775	-0.0228938	-0.022894	-0.0618204
0.0593083	0.00220648	-0.0288488	-0.00431564	0.0982505
0.0156269	0.00142796	-0.00870809	-0.0285998	-0.0176175
0.0697267	-0.102657	-0.143795	-0.296221
-0.0790293	-0.0766704	-0.0363187	-0.0828624	-0.0304195
-0.031852	-0.0245459	-0.0368843	-0.0273218	0.0271383
0.10267	0.0147638	0.0577573	0.0473821	0.0464551
0.0722096	0.00768316	-0.0299589	-0.0122776	-0.00961349
	-0.0056762	-0.0101167	-0.00860595	0.0358022
	0.00397481	0.0446001	0.0371455	-0.0629363
-0.01275	-0.00857998	-0.033106	0.057004	0.0403308
	0.00184211	-0.0689458	-0.0466211	-0.0276995
0.0289698	0.0298788	0.052217	-0.00644209	-0.0308159
-0.0809513	-0.0555069	-0.0359234	-0.0288294	-0.0248084
-0.0152761	-0.0504813	-0.0629449	-0.0414087	-0.0599993
-0.0446255	0.0428488	-0.00190566	-0.0423064	-0.139974
	-0.0146164	-0.00330993	0.00242079	0.006704
	0.0259089	0.00872653	0.0676739	0.14932
-0.0536272	-0.01266	-0.0160133	0.0673092	0.0896346
-0.0502265	0.0370615	0.00988539	0.00779331	0.00533318
-0.0522527	-0.0339153	0.0172608	0.0190721	0.0268711
	-0.0980829	-0.0799079	-0.041336	-0.0179016
-0.0381405	-0.0496451	-0.0979076	-0.06168	-0.124247
0.0461189	-0.00165711	0.00614561	0.0181076	-0.00627628
0.0309315	0.0393002	-0.0560742	-0.0402005	-0.00059861
0.0203915	-0.0614462	-0.119479	-0.180674	-0.133943
-0.011745	-0.064526	-0.125809	-0.249534	-0.0956193
-0.180577	-0.101659	-0.0773052
-0.00854728	0.0674234	0.0535751	0.104898	0.172915
0.0620934	0.0520548	0.0446406	0.0832898	0.137636
	0.0519518	0.0158263	0.0183101	-0.000608607
	-0.108995	-0.102676	-0.0667431	-0.024786
	-0.107007	-0.0857415	-0.0794176	-0.0111535
	-0.0323571	-0.0406316	-0.0310668	0.136571
	-0.00670363	0.00145573	0.0156797	0.199794
	-0.0461445	-0.044182	0.0151214	0.135736
	-0.00246202	-0.0185351	-0.0171251	0.14904
	-0.129771	-0.00355908	-0.0651217	-0.0636039
	-0.0161592	-0.00351743	0.0208419	0.0323373
0.00711535	-0.0643845	-0.0590488	-0.0841949	-0.0982866
-0.051258	-0.497258	-0.298242	-0.216688
0.0308719	0.0871186	0.0514472	0.040651	0.0825618
-0.0574447	0.0262471	-0.0319925	-0.110218	-0.325224
0.133312	0.0479978	0.105976	0.105166	0.16093
	0.021594	0.0144466	0.0614951	0.13515
0.0151101	0.00695476	-0.0118055	0.0307529	0.0451147
	0.0579188	0.0549486	0.0287226	0.116116
-0.0233369	-0.0426488	-0.0233247	-0.06411	-0.0628044
	-0.0197581	-0.149547	-0.0772722	-0.149771
	-0.0659149	-0.0617629	-0.0141777	-0.0799674
-0.014857	-0.0179333	-0.0345562	-0.0587483	-0.0378908
	0.0515407	0.0432587	0.0434982	0.0929493
-0.0891298	-0.0834989	-0.0157738	-0.0315812	0.0538465
0.118018	0.0546767	0.0698254	0.0573246	0.165486
	0.0510434	0.00478942	-0.0230991	0.0528233
	0.052116	0.0541542	0.0413627	0.0693362
	0.0127454	0.0136295	0.000655904	-0.109515
-0.0593452	0.0509664	0.0440376	-0.0437598	-0.0874706
	-0.0581877	-0.0736027	-0.164456	-0.449288
0.00883231	0.0371821	0.0470023	-0.0128679	-0.0784663
	-0.0019432	0.0275722	0.0662732	0.032989
	0.0539517	0.102829	0.152454	0.187945
	0.00108709	0.0147765	0.106244	0.160115
-0.0199112	0.0168693	0.0199201	0.0454728	0.0716135
	0.0196278	0.00503234	0.0558261	0.0061682
	-0.0178189	-0.0548272	-0.0291661	-0.134679
	0.115494	0.0728751	0.00512489	-0.19469
	0.0247495	0.0225595	-0.0319097	-0.132143
	-0.0507364	-0.0399059	-0.0182523	-0.164546
	-0.0311482	0.010288	0.0135114	0.0143677
0.0294761	0.00859392	0.0219243	0.00714535	0.0756651
-0.0320774	-0.0277018	-0.0478696	-0.028938	0.112944
0.0185055	-0.0334774	-0.0267417	0.023104	0.128907
-0.0190811	0.0120478	0.00463302	0.00462612	0.0929138
-0.0292097	0.0276041	0.0272229	4.24606e-05	0.00902328
-0.00496969	-0.0570315	-0.0384538	-0.0937103	-0.0971119
	-0.0285566	-0.0350589	-0.0619388	-0.175289
	0.00672467	-0.0152078	-0.0317348	-0.180727
	0.015317	0.0636891	0.0388516	-0.0479976
-0.00800478	0.0509231	0.0384502	0.00698402	0.00119249
	0.0379752	0.0378391	0.0597478	0.0613982
0.0283485	-0.0188762	0.00246982	-0.0180275	0.011151
	-0.00493522	-0.0295722	0.0683042	0.0919737
0.0471454	0.0304779	0.0244212	0.0106499	0.0669533
-0.224423	-0.149875	-0.129547	-0.115877	-0.139816
-0.0823847	-0.0495065	-0.0133262	-0.0120246	-0.135433
	-0.00770921	-0.0128675	-0.0350976	-0.184233
	0.067268	0.0599255	0.0125008	-0.148651
0.08849	0.0538891	0.0299597	0.036124	-0.025623
	-0.0570724	-0.0523655	-0.0336897	-0.022282
-0.0137879	-0.0362459	0.000547591	0.00567142	0.136999
	0.0215376	-0.0190309	0.030307	0.137655
	-0.0576518	-0.0644178	-0.0218355	-0.0681164
-0.00815169	0.0195481	0.0183146	-0.0319543	-0.127745
	-0.0127527	-0.0273891	-0.0388533	-0.197779
-0.011234	0.0161983	-0.000672824	-0.0455241	-0.200609
-0.0846606	-0.00287198	-0.0368112	-0.0238653	-0.158969
	-0.00416924	-0.0287137	-0.0191119	-0.0475905
0.0203287	0.0348548	0.037687	0.0100081	-0.0664477
0.131569	0.0912396	0.0544953	0.00202275	0.0367544
	0.0791398	0.0519431	0.12549	0.173131
0.0233317	0.0697912	0.243887	0.131252	0.0911718
-0.0217117	0.0624357	0.09369	0.0543315	0.0106183
0.0593559	-0.0230361	-0.0158121	-0.00846776	-0.077433
	-0.00912207	-0.00103025	0.0262984	-0.149545
0.0119477	-0.00723059	-0.0247452	-0.0395802	-0.202899
	0.0380596	0.0720025	0.037404	-0.123935
-0.0720678	0.098354	0.0865551	0.0201406	-0.0729846
0.0099263	0.0169884	-0.0428745	-0.0303895	0.0189963
	-0.0229911	-0.0288188	0.00194071	0.165757
	0.0311849	-0.00461421	-0.0151046	0.0235938
0.0189483	0.0726433	0.0798051	0.0103039	-0.116196
	0.028775	-0.0162201	-0.0122454	-0.1274
	-0.0978364	-0.0616662	-0.0667827	-0.156009
0.0018071	0.063008	0.0334652	-0.0287767	-0.155852
0.0735894	0.0560971	0.0265587	0.0407543	-0.0447786
0.00253835	0.024889	0.0359648	0.0194229	0.0403586
-0.0626031	0.0613897	0.044399	0.0522416	0.0395823
	0.0239845	0.104756	0.13846	0.168018
	0.0490443	0.0722352	0.149769	0.246154
0.0774077	0.0836997	0.0774634	0.0879894	0.126673
-0.0531217	-0.0271756	-0.0113316	-0.0437007	-0.0656872
	-0.0407336	-0.0500722	-0.0137848	-0.0108627
0.0225722	-0.0163324	-0.0101614	-0.0171826	-0.128991
	-0.00786056	-0.0401811	-0.0406233	-0.0769705
0.0407789	0.021261	-0.0133855	-0.0305265	-0.0374516
0.018627	0.0884817	0.00846816	-0.0314318	0.000254372
	-0.0255574	-0.0536333	-0.063044	0.082236
	-0.0239281	-0.0497613	-0.046328	0.0466914
0.0772749	-0.00584911	-0.00347652	-0.0248781	-0.0164386
0.0331094	0.0760697	0.0131757	-0.00946541	-0.00523712
-0.0943074	-0.202186	-0.11611	-0.0918327	-0.0502008
0.0537718	0.0422668	0.0271133	0.00472243	0.0446031
	0.0531592	0.023621	0.020282	0.0616196
0.0503216	0.0308524	0.0326221	0.0346969	0.102609
0.0123825	0.00625232	-0.00193445	0.0845109	0.169058
-0.109522	0.0053684	-0.0168344	0.118105	0.276404
	-0.0540172	-0.20129	-0.106003	0.0259873
	0.0264244	0.0660433	0.0674361	0.166245
	-0.030755	-0.0344868	-0.0215137	0.12191
	-0.0377712	-0.0119204	-0.0336798	0.161644
-0.0717596	-0.0834851	0.0314246	-0.0268185	0.1098

## Sheet: 4a_V2
L1	L2	L3	L4
0.00952806	-0.044946	-0.0457287	0.0296978
-0.0217687	-0.046148	-0.0546555	-0.0512131
0.000848933	-0.00425323	0.0285954	0.0736842
0.00818935	-0.0278942	0.00247647	-0.0166674
-0.0127247	-0.0426453	-0.0117845	0.000235682
0.0398821	0.0724746	0.0289496	-0.00976954
-0.0395376	-0.0702742	-0.0299189	0.00271169
-0.0630997	-0.103359	-0.0529919	0.0284168
0.00985718	-0.026778	-0.0408122	-0.0306527
0.07394	0.0820162	0.135766	0.0950358
0.00382826	-0.0252686	-0.0143729	-0.00541729
-0.0313975	-0.00957031	-0.0194708	-0.0123659
-0.000394277	-0.00637744	0.0363001	0.0535797
0.0488902	0.0530992	0.0201516	0.0293312
0.00918619	0.00363603	0.0200184	0.0236848
-1.36614e-07	-0.0457085	-0.041814	0.0396717
0.0029816	-0.0142319	-0.0269149	0.0151551
0.00194846	0.0134257	0.0575661	0.0710098
0.0894395	0.087064	0.0402793	0.0215664
0.0283806	0.00706376	0.0176819	-0.0257441
-0.054789	-0.0370524	-0.030604	-0.0123711
0.0163607	0.126522	0.0264839	-0.0658405
-0.0278167	-0.0284272	-0.0384766	0.00271843
-0.0741629	-0.0820538	-0.0093345	-0.043822
-0.0531777	0.0648509	0.0616741	-0.0257441
-0.124677	-0.0970811	-0.00234816	-0.008705
-0.0555142	-0.0547168	-0.0307393	-0.032237
-0.00985969	-0.0683913	-0.0434906	0.0326369
0.0831379	0.126745	0.0824728	0.0331629
-0.0103415	-0.00973016	0.0299848	0.0535797
0.0414656	0.058947	0.0316617	-0.0820037
-0.0209392	-0.0365818	-0.0615635	-0.0161648
0.129842	0.159104	0.0974743	0.126953
0.0986415	0.110801	0.110102	0.117283
0.125172	0.0241046	0.016189	0.0195613
0.0208257	-0.00815699	-0.0122376	-0.0184416
0.0323089	-0.0083294	-0.0139044	0.0032772
0.00283052	-0.0554524	-0.039791	0.0331629
-0.0335019	-0.0097244	-0.00795477	0.00561171
0.0174625	0.0194093	0.0315896	-0.0126894
-0.172243	-0.141378	-0.0360436	-0.0107034
-0.0939475	-0.100667	-0.0997537	-0.0812924
0.0683942	-0.0170424	-0.0282912	-0.00357512
0.0681473	0.0179991	0.0579724	0.0032772
-0.0942603	-0.0777301	-0.0853618
0.0214188	0.0308311	-0.0855969	-0.125156
-0.100822	-0.0833727	-0.0839189
-0.0217821	-0.0402607	-0.0479623	-0.0722593
-0.0366731	-0.134038	-0.218489
0.0165152	0.0256916	-0.0255333	-0.122852
0.0510776	0.0664096	0.0690063	0.0397615
0.0136132	0.0231546	-0.032266	-0.121227
-0.0344832	-0.12003	-0.222304
-0.0354873	-0.0273217	-0.0444926	-0.055734
-0.0826393	-0.0964015	-0.0457934	0.0595148
0.0186767	0.00459096	0.0478979	0.0542857
-0.0188187	0.0794037	0.0446695	0.0032772
0.004987	0.0343322	0.00922536	-0.0835778
0.0937986	0.102939	0.0188746	0.00421392
-0.0548432	-0.0652502	-0.0450266	-0.0257441
-0.0260241	-0.091773	-0.0415332	-0.0442314
-0.162516	-0.091152	-0.0279601	-0.0492277
0.083245	0.103997	0.0899967	0.0639389
-0.0262383	0.00326766	0.00702323	0.0639389
0.0491057	-0.0020646	0.0182248	-0.0313867
0.0614287	0.0244741	0.0261513	0.0197377
0.0388651	0.0406989	0.0362526	0.048252
0.0761516	0.178888	0.108117	0.00789215
0.0358816	0.191502	0.114554	-0.00937031
-0.105082	-0.0761005	-0.0696489	-0.0754157
-0.303144	-0.374557	-0.201631	-0.139681
-0.0123536	-0.0333349	0.00509319	0.00189831
0.0433096	0.0353609	0.0414565	0.0836599
0.0875853	0.0530887	0.0390761	0.0109283
-0.0928074	-0.0736566	-0.0362713	-0.0304997
-0.00885266	0.0202316	0.026816	-0.0701784
0.0147184	0.00530928	-0.00417493	0.00683311
0.0556907	0.0561609	0.0242104	0.00310776
-0.0144132	-0.0178081	0.0169257	0.01055
-0.266503	-0.186362	-0.141626	-0.0964078
0.0723713	0.0567024	0.0409362	0.0744
-0.0447714	-0.0257571	0.00196994
0.0546498	0.0669529	0.0655091	0.018551
0.074438	0.133777	0.0335654	0.0208498
0.0404451	0.0654927	0.0876797	-0.000103565
-0.0603027	-0.0295678	0.0242995
0.066487	0.0628942	0.0535568	-0.0257441
-0.0110533	0.0237316	0.0125464	-0.038826
0.0748937	0.0994797	0.0526305	0.0331629
0.0531576	0.027467	0.00489802	0.0434387
0.0429072	0.00900706	0.026013	-0.00672782
0.162935	0.190531	0.162094	0.110182
-0.0114258	-0.0221325	-0.0419051	-0.0469544
0.0541694	0.060283	0.0422132	0.0285528
0.0577755	0.0113573	0.0326716	0.0731015
-0.0265975	-0.0243596	-0.0230511	0.0376905
0.0603089	0.0517007	-0.017344	0.130657
-0.0468927	-0.0359159	-0.0633983	-0.00676361
0.0213565	-0.00813192	-0.0558957	0.0149053
0.0326496	-0.0292721	-0.0436308	0.0232073
0.0282005	-0.00606566	-0.0384891	-0.0128199
0.095332	0.047294	-0.0623025
-0.0790302	-0.0835579	-0.102803	-0.0517054
-0.0130018	-0.040828	-0.266003	-0.385398
-0.0767799	-0.0139092	-0.0509665
	-0.0790292	-0.148408
0.00309188	-0.0140023	-0.0987984	-0.0699836
-0.126621	-0.112266	-0.148259	-0.17967
0.064259	0.0192596	-0.00271074	-0.0191947
0.0502743	0.0125924	-0.0383219	-0.062656
-0.251872	-0.224718	-0.371265	-0.56471
-0.167864	-0.0861222	-0.0967846	-0.0651845
-0.0202732	-0.0599188	-0.0858683	-0.0498732
0.122944	0.144951	0.174517	0.225251
0.0384617	0.0509387	0.135629	0.13558
-0.041026	-0.0527858	-0.068362	-0.0850212
0.0312831	0.0215195	-0.0733849	-0.0909325
0.0237962	-0.0269447	-0.0791127	-0.0515515
-0.0654238	-0.0861222	-0.0953267	-0.101251
0.0847795	0.0139242	-0.00445072	-0.0160724
0.014884	0.054221	0.0462104	0.0214615
0.00239075	0.00212923	-0.0320987	-0.0485286
0.0779149	0.0631025	0.101528	0.173371
-0.0578691	-0.0391751	0.0660976	0.181727
-0.0811547	0.165814	0.164521	0.0590001
-0.356265	-0.254148	-0.175644	-0.121891
0.0139796	0.00111762	-0.0572271	-0.0810817
0.0301589	-0.0273366	-0.115583
-0.00740358	-0.0234383	-0.0509719	-0.0838107
-0.118912	-0.0405339	-0.0635521	-0.0962947
0.0699514	0.0466637	0.102842	0.173022
-0.0267704	-0.0496191	-0.0447735	-0.0606832
-0.0909261	-0.0486667	-0.0795229
-0.0238782	0.00285073	-0.105194	-0.0963394
	-0.075763	-0.135715
-0.00350906	-0.0580585	-0.0781528	-0.151517
-0.0520635	-0.0656539	0.0570921	0.0259442
0.045697	0.075939	0.145174	0.0902235
0.0672005	0.0565713	0.164419	0.206242
0.105091	0.0597826	0.07459	0.163041
0.0127669	0.0370197	0.0915346	0.0755624
-0.0371974	-0.0111872	0.0422458	-0.0606832
-0.0471642	-0.112266	-0.077806	-0.0941814
-0.060892	-0.102818	0.0144225	-0.0786838
0.0246581	0.0345379	0.0565056	0.135795
		-0.106827	-0.0963838
-0.0424263
0.0638457	0.00576367	0.0618529	-0.042331
0.0248367	-0.0109729	0.00892911	-0.0330208
-0.0440789	-0.0299397	-0.0151015	-0.0141281
-0.0055708	-0.00718115	0.0670083	-0.00924014
0.141481	0.0993607	0.102693	0.0247719
0.0128294	0.0137176	0.0548911	0.139888
0.0608671	0.108667	0.159272	0.0965766
0.00366724	0.0116866	0.0659098	0.0347376
-0.0776996	-0.122795	-0.0333523	-0.0569748
0.0177377	0.07658	0.0749433	-0.0330208
0.0701424	0.0010404	0.0291448	-0.042331
0.041914	-0.00328552	0.0216798	-0.0154508
0.0560642	0.0213341	-0.0401842	-0.0963394
-0.0211352	-0.0421228	-0.0223646	0.0347344
0.0412142	0.150515	0.112605	-0.00454377
-0.18381	-0.268441
0.133543	0.193465	0.241782	0.105134
-0.0205974	0.0286211	0.0952441	0.0712906
0.0967403	0.0759443	0.136388	0.122681
0.0538131	0.0604573	0.123727	0.112443
0.0667016	0.0295492	0.079524	0.0745517
-0.0379677	-0.115132	-0.0749825	-0.0236201
0.00787895	-0.0168497	-0.0574604	-0.042331
0.0198603	0.105409	0.00841355	-0.0551585
-0.0350237	-0.0227807	-0.0710647	-0.0515515
0.0441756	0.0313378	0.00359351	0.0250191
0.104119	0.0995718	0.0583103	0.173103
0.0383249	0.0288235	0.0120942	0.0308325
	0.0159207	-0.00715923
-0.00125978	0.012791	-0.0823443	-0.0424586
-0.00654802	-0.0187821	-0.0474965
-0.063587	0.0666794	-0.00204335	0.0194853
0.0476684	0.0334634	0.0913107	0.191391
	-0.0177591	-0.00717744	-0.00257435
0.00477552	0.0622849	0.175051	0.211895
0.111087	0.191874	0.305352
0.00777443	0.0575091	0.0686345	0.144413
0.0413485	0.0685454	0.077268	0.0816805
0.0344323	0.036484	0.0720225	0.0897147
-0.00861569	0.000439913	-0.0530662	0.0217002
0.0358273	0.013365	0.0253998	0.0672937
-0.0145945	-0.0340209	0.0392057	0.0807041
0.0244063	0.0296789	0.0312631	0.101998
-0.0502902	-0.0959143	-0.0434851	0.0339832
0.018334	-0.00368233	0.0393759	0.0987937
-0.0395801	-0.0277379	-0.0607382	0.0300788
0.00732263	-0.0315235	0.0136475	0.0320206
0.0194685	0.00449316	0.039799	0.0770779
0.0213659	-0.0202026	-0.0908518	-0.0057068
0.056469	-0.00728619	-0.0449241	-0.0710786
-0.0242212	-0.0335558	-0.121666	-0.108633
0.000795658	-0.000717041	-0.0746328	-0.0250388
0.000508539	-0.0451091	-0.0450477	0.0653841
0.155656	0.161012	0.137473	0.023283
0.0361673	0.0238212	0.0568027	0.049236
-0.0338593	-0.0346335	0.00415022	0.000427404
-0.027644	0.0583143	0.0875592	-0.038851
-0.00333473	0.0588822	0.133202	0.0852338
0.0839344	0.0807625	0.105205	0.0941779
0.0124316	0.009769	0.026368	0.0419724
-0.0882263	-0.0214883	0.0485825	-0.062048
-0.0238792	-0.0361817	0.0173448	-0.00764473
0.0389921	0.0320673	-0.00554465	-0.0543132
-0.0276335	-0.0557225	-0.075787	-0.0437224
-0.061231	-0.100414	-0.0979029	-0.059465
-0.0090604	-0.0287805	-0.0573411	-0.00599009
0.0313721	0.0148101	-0.0359832	0.0291666
-0.0213985	-0.0216893	-0.0454875	-0.0695022
-0.198136	-0.154583	-0.140043	-0.196559
0.00776919	-0.0165349	0.0267177	-0.0214837
0.0405763	0.011061	-0.0158552	-0.062048
-0.108243	-0.101029	-0.0821781	-0.155955
0.002853	-0.0220519	0.0116815	-0.0179682
0.0460778	0.0329075	0.0710752	0.0885277
-0.403445	-0.242145	-0.203035	-0.0544173
0.000135208	-0.0553308	-0.163995	-0.200435
-0.0102127	-0.00204661	-0.0134876	-0.0514108
0.0114428	-0.00311048	0.0460431	-0.0420191
-0.0313128	-0.0108264	0.0362636	-0.0259631
0.0519279	0.113634	0.106678	0.0436326
3.05144e-05	0.0131914	0.0175668	-0.0437224
-0.027464	-0.0579655	-0.0774066	-0.0437224
0.00972332	-0.0199457	-0.00235338	0.0687608
-0.0697307	-0.0593587	-0.068464	-0.0245557
0.0571352	0.0337675	0.000249213	0.000722381
-0.0442079	-0.0524598	-0.0302053	-0.0354347
0.106167	0.137406	0.0489964	0.0134307
0.0405117	0.0187915	0.0683495	0.023283
-0.0129148	-0.0152195	0.0244625	0.0134307
0.076289	0.0734078	0.0827566	0.033231
0.0719519	0.143086	0.0955785	0.0429898
0.0165911	0.0106272	0.0322505	-0.004387
-0.00974123	0.0207668	0.0593169	0.0742142
0.0223854	0.164186	0.117525	0.0334845
0.00686246	0.0022158	0.0952425	0.0279354
0.0395321	0.0324362	0.025345	0.0243204
0.00776025	0.0116366	0.0274826	-0.00995146
0.00214596	0.00265777	0.0648914	0.0429895
0.0435662	0.091752	0.0621144	0.0100545
-0.00915777	0.0101416	0.0469499	0.0397741
0.0142251	-0.0477189	-0.0301102	-0.0711348
0.00511115	0.0153689	-0.0478512	0.00264901
0.0384953	0.0193718	0.112261	0.0534182
0.0568518	0.0100543	0.0368539	0.0534182
-0.00375868	0.00889581	-0.0108327	0.023283
0.0108716	-0.00851702	0.01885	0.033231
-0.216571	-0.0922901	-0.0880361	-0.120122
0.0453854	0.0354328	0.0588024	0.00827057
0.0378982	0.0303688	0.0511566	-0.0194568
0.0911265	0.0575961	0.11042	0.105628
-0.00630087	0.00432908	0.0227273	0.0432758
0.0467219	0.0455315	0.0536822	0.11094
0.0120859	-0.0194205	-0.0449155	0.0636591
-0.00999717	-0.0430285	-0.10396	0.0482417
-0.294278	-0.153933	-0.218365	-0.113801
0.0238307	0.033171	0.0267896	-0.0250388
0.0533073	0.0352224	0.0480686	-0.0437224
0.0285812	0.0115913	0.0707663	-0.0228514
0.0615137	0.0375966	0.0473678	-0.0927679
0.0234466	0.0154602	-0.0401021	0.0116854
0.00294635	-0.0436386	-0.0809073	-0.073129
0.0332443	0.00134115	-0.0938594
0.0695705	0.109904	0.0465986	0.0617234
-0.00271704	-0.0651124	-0.107914	-0.0284767
0.00709424	-0.0277773	-0.0966125	-0.0827506
0.0217317	-0.0420739	-0.144995	-0.0330133
-0.072549	-0.0325773	-0.0686072	-0.0358393
-0.121125	-0.130382	-0.238907	-0.100459
0.0705795	0.0231707	-0.0853796	-0.0148675
-0.0751814	-0.00652197	-0.0698565	-0.0173421
-0.0146235	-0.0322966	-0.0147506	0.0120059
0.0315579	-0.00504545	-0.0487673	-0.0313544
-0.0436902	-0.0514571	-0.184953	-0.0980215
0.0390062	-0.0045446	-0.0596075	-0.0387847
-0.0737752	0.0038992	-0.081942	-0.125251
0.0502251	0.0165565	-0.0369635	-0.0678469
-0.0468789	-0.0675626	-0.0242833	-0.0252072
0.0535905	0.0170599	-0.0818297	-0.0516852
0.0387215	0.0152016	-0.0890582	-0.0431045
0.0208838	-0.000576609	-0.0377701	-0.0630887
0.0549447	0.0650256	-0.0250921	-0.0513362
-0.0635837	-0.0275086	-0.0480585	-0.110476
0.0730915	0.00735258	-0.0297472	-0.132367
-0.0511049	-0.0549985	-0.138131	-0.250963
0.0934361	0.0446353	-0.00512139	0.0260613
0.0942655	0.0987768	0.0623189	-0.0637479
0.0364103	0.0578166	0.121811	0.0236569
0.0384541	0.026113	0.0803166	0.0505023
0.0427885	0.00550742	-0.0140078	-0.062243
0.00769849	-0.0307769	-0.0309304	-0.0811799
0.0360577	0.101625	0.0624317	-0.00678536
0.0592822	0.0640565	0.110331	0.0264389
0.100371	0.101674	0.138129	0.0144738
0.0218161	0.00928918	0.0680104	0.000896264
0.0553936	-0.00903456	0.0556645	0.0272404
0.0528464	0.0168587	0.0237253	-0.020448
0.0467857	0.0200789	-0.0235944	0.140426
-0.0315718	-0.0237552	-0.0819623	0.0450339
-0.0344087	-0.0190338	-0.0814305	0.0832552
0.00940823	-0.015603	0.0504196	0.107802
0.0244586	-0.00197123	0.0531183	0.112707
-0.0402564	0.00158624	0.0995963	0.0663444
-0.418354	-0.152581	-0.0679716	-0.028088
7.60726e-05	0.00281285	0.0635567	0.196948
0.019909	0.022933	0.0709168	0.134169
0.0218953	0.0102561	-0.0277424	0.0834393
-0.00515439	-0.00578067	0.136875	0.0865723
0.0194772	0.064635	0.0689327	0.162707
-0.264711	-0.208359	-0.17858	-0.164905
-0.0927158	-0.0855329	-0.00866717	0.00912
-0.0169759	-0.0142296	-0.0702641	-0.00403632
0.0236154	0.10283	-0.00334323	0.0722321
0.0594526	0.0225628	-0.0292802	0.108759
0.0379896	0.0296329	-0.0379049	0.0189341
0.0383004	0.00337633	0.014555	0.0626693
-0.017693	-0.0478119	-0.0198852	-0.0692528
-0.0521202	-0.0413699	-0.00763885	-0.0782141
0.0150008	-0.0239973	-0.0442257	0.00147619
0.047792	-0.00872858	0.014505	0.0154227
-0.00299128	0.00806698	0.00685083	0.0971356
-0.0394366	-0.00305977	0.0280782	0.137629
0.0680423	0.0435313	-0.00251619	0.140426
-0.0534738	-0.0029218	-0.0129789	-0.130199
0.0882863	0.0552734	0.0439932	0.0253149
-0.0497733	-0.0276614	0.0421058	-0.0602044
-0.104975	-0.0836122	-0.189685
-0.0237845	-0.0422073	-0.0619264	-0.0958787
0.00732926	-0.00987925	-0.0749312	-0.0782141
0.0506215	0.000691135	-0.0452441	0.0554887
0.0847581	0.0661924	0.0540367	0.0789037
0.130421	0.0796028	0.0935749	-0.145634
-0.0361025	-0.0542284	-0.0617494	-0.0602044
-0.0120019	-0.00772781	-0.0166965	-0.113205
-0.000977097	-0.0245104	0.00174583	-0.0870891
0.00819915	-0.0182842	0.0415091	-0.0873555
-0.0663685	-0.0563809	-0.00193528	-0.0975276
-0.103487	-0.0500018	0.0221022	-0.0759966
0.0146031	-0.0124943	0.0339228	-0.0129801
0.00667683	-0.0290346	0.0468742	0.00195489
-0.0016215	0.0319232	0.0880778	-0.0418428
-0.0598592	-0.0738061	-0.0299098	-0.0602044
-0.0451728	-0.0288751	0.00356413	-0.0958787
-0.0197043	-0.0476508	-0.105892	-0.0821371
0.0620734	0.0325132	0.0232422	0.0947392
-0.0384741	-0.0404382	-0.0330366	0.064042
-0.00904725	0.00573679	-0.0196783	-0.0602044
-0.0566837	-0.069798	-0.135681	-0.179252
-0.000288932	-0.0158204	-0.0410436	-0.121743
-0.0391241	-0.0299266	-0.0364397	-0.104584
0.0244826	0.0330381	0.104353	0.0176832
0.0642683	0.00162259	0.0522026	0.0252943
0.0449181	-0.00910313	-0.0416509	0.0402819
-0.126551	-0.0188735	-0.0669437	0.0164689
0.0901998	0.0306085	-0.0339081	0.00290688
0.0757145	0.0600914	0.0615591	0.0657498
0.034809	0.00076687	0.0260534	0.00632866
0.0229636	-0.00059155	-0.0208322	-0.0267136
0.000452471	-0.0203641	0.0137544	0.0690495
-0.037459	-0.0625956	-0.118091	-0.208161
-0.119903	-0.0449345	-0.116308	-0.175534
-0.0433515	-0.0280389	-0.0471046	-0.0782141
-0.002942	-0.0196925	-0.0351303	-0.051068
-0.201952	-0.0849737	-0.0830836	0.0364043
-0.0254766	0.0200068	-0.0145774	0.0678855
0.0188911	0.0425299	0.059492	0.0971356
0.169007	0.0904047	0.0101535	-0.072399
-0.023264	0.0322533	-0.0185719	-0.0418428
-0.0149399	0.0322288	0.0588959	0.0536193
0.0122633	0.000270171	0.0436863	0.00614084
-0.0396591	-0.0539827	-0.0727529	-0.0660106
-0.0376373	-0.00364801	0.0929676	0.0154227
0.0253139	0.0273957	0.0955952	0.0326496
-0.00164909	0.0354626	0.0537581	0.0971356
0.029629	-0.00405562	-0.0322578	0.0154227
0.0747989	0.0465223	0.00486485	0.082515
0.0157631	0.0234156	0.0666653	0.120251
-0.0173951	0.00711279	0.0729061	0.118247
-0.0134045	-0.0131145	0.0760229	0.0100493
-0.00997297	0.000434439	0.0587423	0.0493136
0.0506163	0.0898533	0.155883	0.0946202
0.0717504	0.0749428	0.120211	-0.0132302
-0.0110772	0.017173	0.0660431	0.0484506
0.0560953	0.044073	0.068596	0.0935713
0.0248266	0.0156384	0.0970514	0.185424
0.100932	0.0947979	0.117492	0.193056
-0.0265678	0.0168926	0.0669417	0.134053
0.0161848	0.0453565	0.129421	0.144506
-0.0134378	0.0151403	-0.0289503	0.147042
0.059806	0.0261481	-0.0565242	0.0248794
0.008893	0.0457781	-0.0953432	-0.0386431
-0.416452	-0.253749	-0.246632	-0.204237
-0.0471625	-0.0202338	-0.137277	0.0242768
-0.21267	-0.0759856	-0.085887	0.0574125
0.0192352	-0.0123332	-0.0466998	0.0178477
0.0119278	-0.00854499	0.0281157	0.125421
0.0751399	0.0986184	0.123711	0.179065
0.0304845	0.0185322	0.0732531	0.186481
0.0782355	0.0511888	0.0509259	0.0915988
0.0414908	0.0442495	0.0618768	0.0412994
-0.0171174	-0.0441454	-0.0822409	-0.0605439
-0.0245179	-0.0256895	-0.0867271	-0.064241
0.0126598	0.0238558	-0.0191003	0.0192871
-0.269506	-0.220973	-0.240397	-0.231176
-0.0700228	0.00721466	-0.116921	-0.0503894
-0.0399456	-0.0706595	-0.13283	-0.0834944
0.0135236	-0.0226061	-0.0463836	0.0629547
0.0174534	0.0242412	-0.00586988	0.0394038
-0.350925	-0.181847	-0.216096	-0.188923
0.0486076	-0.0174645	-0.078032	-0.0774907
-0.0738032	-0.0443041	-0.101081	-0.100441
-0.0202833	-0.0508614	-0.133501	-0.1049
0.0225948	0.0129658	-0.0206902	-0.0567679
0.0653124	0.0136104	-0.0141348	-0.0241341
0.065239	0.03083	0.0219724	-0.0511533
0.0365195	0.012066	-0.0356029	-0.0853474
0.0988158	0.164989	0.160042	0.067078
0.027631	0.0148859	0.0342024	0.0598904
-0.0547777	-0.0314971	-0.000670263	0.0439495
-0.0485908	-0.0404838	-0.0160456	-0.0606453
0.00752612	0.00610124	-0.000295554	-0.0374103
0.0648263	-0.00959995	-0.0132227	-0.077221
-0.277026	-0.14542	-0.187039	-0.198404
-0.0227954	-0.00406437	-0.0478031	-0.0828053
0.0258893	-0.0489137	-0.0499981	-0.00402871
-0.0329507	-0.0681278	-0.0774542	-0.0282484
0.0111154	-0.024231	-0.00124644	0.0182067
-0.00751872	-0.152513	-0.293449	-0.368004
0.0786476	0.0564588	-0.00446808	-0.0523607
-0.04039	-0.0340897	-0.128475	-0.125961
-0.00253639	-0.00740356	-0.152478	-0.154692
0.069246	0.0385965	-0.0364418	-0.107268
0.0080686	-0.0320002	-0.0681441	-0.140897
0.0496059	0.0273948	0.0201197	-0.0737174
-0.0263171	-0.0281364	-0.00783082	-0.136503
0.0205274	0.0469193	0.080268	-0.0302018
0.0520571	0.034701	0.0406804	-0.00272292
-0.115265	-0.0841525	-0.0309521	-0.0239551
0.0434923	0.00907041	0.00954044	-0.0167194
0.0289818	0.033407	-0.0303706	-0.0649472
0.017186	0.0252741	-0.00818928	-0.116701
0.0343854	0.068618	-0.0365878	-0.106433
0.0458158	0.0174676	-0.0721631	-0.12963
-0.0100312	-0.0388178	-0.0655682	-0.126968
0.0151104	-0.0124828	-0.0803441	-0.11768
-0.0235376	-0.0283233	-0.0951691	-0.0522418
-0.0346411	-0.0195842	-0.0159577	-0.0263111
0.0912364	0.122612	0.112675	0.1675
0.00808615	-0.00902936	-0.0323289	-0.0510316
-0.0978524	-0.0843388	-0.131923	-0.123462
0.0377704	0.0279349	-0.0294464	-0.108704
-0.0464957	0.0172271	-0.0577763	-0.0831528
-0.0195149	-0.0479769	-0.0758846	-0.15795
0.0276573	0.0251542	-0.0322073	-0.113225
-0.00218376	-0.016562	0.00805831	-0.0843651
0.0983788	0.0652595	0.019581	-0.0671383
0.036962	0.077869	0.114577	-0.00310119
0.0838644	0.0602071	-0.00508531	0.0461077
-0.0775877	-0.0390064	-0.0530972	-0.0718881
-0.0591113	-0.179141	-0.335687	-0.450783
0.0427885	-0.0127915	-0.0125054	-0.0850621
0.0691481	0.0447695	0.00748318	-0.0510879
-0.0314032	-0.0208619	-0.13677	-0.171361
0.0080513	0.00531229	-0.0297348	-0.0656087
0.0213836	-0.0193415	-0.0400807	-0.0566662
-0.0466961	-0.0284597	-0.05387	-0.122311
-0.171804	-0.133384	-0.202026	-0.160917
0.0223018	0.0152755	-0.0290714	0.00132273
-0.167526	-0.0948529	-0.226593	-0.323712
0.0308667	0.0537078	0.0831951	0.232765
0.0421581	0.0197423	-0.0272192	-0.0464232
-0.318121	-0.275566	-0.285341
0.0430323	0.089558	0.0321082	-0.0490364
0.111605	0.0575036	0.0601268	-0.0241508
0.0395839	0.110976	-0.0113859	-0.0434729
0.115321	0.104622	0.167906	0.00696349
-0.0260168	-0.0224231	-0.0286483	0.0366335
0.0529864	0.0368466	0.0673991	0.108179
0.0836667	0.0830525	0.0495625	0.0257001
-0.0119611	0.0223242	-0.0152912	-0.0242473
-0.0272948	-0.0211541	-0.0163197	-0.0422453
-0.01732	-0.0113303	-0.0478223	-0.0265205
0.0534748	-0.00476864	-0.0613175	-0.0243233
0.0045988	-0.0366382	-0.0973931	-0.0267752
-0.104236	-0.110589	-0.155534	-0.0736557
-0.0318668	-0.0512291	-0.118301	-0.101057
-0.0455737	-0.0497343	-0.134419	-0.18385
0.0855183	0.0549749	0.0235456	0.0612758
0.0144851	0.20178	0.0326722	0.0261194
0.0191951	-0.0145882	-0.0661515	0.0368523
0.0326676	0.0336741	-0.00729043	0.130288
0.0679606	0.0058553	-0.0666407	0.0870335
-0.405051	-0.25342	-0.359566	-0.534076
-0.280783	-0.186669	-0.23115	-0.137915
0.0117287	0.0070037	-0.00800352	0.0331388
0.0593183	0.0499974	0.0523174	0.101032
0.099505	0.081803	0.0765808	0.116167
0.0929194	0.0494376	0.0906752	0.148226
-0.0278063	-0.0115236	0.0642287	0.15326
0.0916871	0.067988	0.14205	0.193338
0.0683032	0.0805375	0.126527	0.190616
-0.0135094	-7.03991e-05	0.054393	0.0659804
0.0259183	0.022448	0.0957151	0.0729321
0.0918811	0.0742783	0.110038	0.102689
-0.0469331	-0.217033	-0.0841554	-0.0946212
-0.13715	-0.0855994	-0.0284561	-0.0858178
-0.0105097	0.0221782	0.0021629	-0.0185764
0.0133766	0.00179684	0.0609578	0.0647489
-0.0487869	-0.0806705	-0.0506055	0.00768692
0.0714397	0.059286	0.133086	0.129503
0.0614916	0.0514118	0.138633	0.170894
0.0771164	0.0551556	0.11022	0.040356
0.0319351	-0.00107538	0.0359238	-0.0147808
0.0485708	0.0475994	0.0928234	0.0908945
0.109511	0.122587	0.195203	0.110807
-0.0863736	-0.0428486	0.0593542	0.0915988
-0.0408225	-0.0201121	-0.0489818	-0.046679
-0.0780079	-0.0368994	0.0850829	0.07068
0.0589148	0.033684	0.0974194	0.00754606
0.0306286	0.0132531	0.0591599	0.0300373
0.0681323	0.0183712	0.0704634	0.0492895
0.0788523	0.0572947	0.139426	0.107519
0.0651148	0.0969167	0.184567	0.177695
-0.201046	-0.135676	-0.0638521	0.0182696
0.0670258	0.0493797	0.0795777	0.0675136
0.0190959	0.039259	0.160731	0.0704165
0.0700459	0.0825426	0.083668	-0.0396629
0.0139733	0.00501962	-0.0477674
0.0378979	0.0106788	0.123694	0.07068
0.117261	0.0820545	0.155518	0.0490361
0.0174979	0.0183066	0.105481	-0.0112657
-0.0859133	-0.202404	-0.279663	-0.28104
0.0328199	0.0167148	0.118217	0.16328
0.0311654	0.0114765	0.0969005	0.125016
-0.0247718	-0.0418179	-0.0360952	-0.0730116
0.0145851	0.00861504	0.0796204	0.000571024
0.0345992	0.0165576	0.0399523	0.0230943
0.0436593	0.0276184	0.106671	0.105339
0.0216034	0.0108722	0.0644464	0.130636
-0.0237588	-0.028311	-0.0319231	-0.00509618
0.129678	0.119145	0.208567	0.131437
-0.0259182	-0.0600013	-0.0400997	-0.0211443
0.0975932	0.11102	0.019107	0.0210685
-0.0101481	-0.0388965	0.084338	0.108508
-0.0255975	-0.00107791	-0.0374182	-0.0258339
-0.0535119	-0.0661008	-0.0342263	-0.0560936
-0.0728197	-0.061866	0.0114079	0.0315227
0.0673816	0.0354985	0.0411352	-0.0280523
-0.020582	-0.0349726	-0.00562333	-0.0650589
-0.0239726	-0.018648	0.0191608	0.133041
-0.0457538	-0.016949	0.0679222	0.188059
0.0391792	0.0507086	0.134709	0.114338
-0.0105722	0.0159262	0.0759306	-0.053839
0.12177	0.093345	0.109903	0.037417
0.0249811	-0.0127304	0.0612743	-0.0452366
-0.0947016	0.0165275	-0.076633	-0.0826507
0.0879349	0.107811	0.099928	0.031991
0.0608638	0.0822431	0.152878	0.171618
0.0511498	0.0464888	0.0897252	0.177119
0.0693032	0.131439	0.194666	0.122826
0.0642971	0.0534363	0.0737022	0.0358047
-0.049316	-0.024718	-0.0405231	-0.0481013
-0.0455206	-0.0165379	-0.0861903	-0.185117
-0.0308091	-0.0404748	-2.68286e-05	0.0638346
-0.00387641	-0.0402465	0.0121594	0.0588755
0.0462223	0.0723343	0.136247	0.142347
0.0337513	0.0182229	0.121054	0.246332
0.0930584	0.0636416	0.125527	0.236312
0.0901558	0.0834506	0.112955	0.159899
0.00899692	-0.00795459	0.0802967	0.228567
-0.0183394	-0.0146961	0.0675146	0.137328
0.00582679	0.0186494	0.104477	0.198205
0.0170905	0.00985519	0.0786951	0.137567
0.0406319	0.0123367	0.0946282	0.159184
0.0161432	-0.00125329	0.0567394	0.133749
-0.0421709	-0.0183606	0.0703264	0.1458
0.021122	0.0558672	0.161997	0.179442
0.0241108	0.0679865	0.119353
-0.0268143	-0.00185545	-0.125207	-0.126302
0.0147109	0.0323245	-0.0548862	-0.00559608
-0.0687201	-0.0580406	-0.0422498	-0.069468
-0.0198659	-0.00452783	0.0497117
0.0160505	0.0355481	0.0697611	0.16255
0.079074	0.0523545	0.120231	0.209554
-0.0713869	-0.0484092	-0.0172867	-0.058526
-0.0225065	-0.0259321	-0.0425384	-0.0760951
-0.0354461	-0.0150918	-0.0986434
-0.139405	-0.110231	-0.00882079
0.0325006	-0.0168946	-0.102585	0.0746889
0.00901849	0.00851949	-0.0621366
-0.0023195	0.00797767	-0.0270935	-0.0348949
0.052687	0.0510557	0.016336	-0.0925335
-0.0122246	-0.0349752	-0.062943	-0.0715529
-0.0186294	-0.00969406	-0.0273025	-0.0596298
0.0773706	0.0838657	0.0638209	0.0415166
-0.028456	-0.0381995	-0.0521748	-0.0889182
0.021932	0.0451006	-0.0215315	-0.0620163
-0.0319286	-0.0103205	-0.016477	-0.0289483
0.0790182	0.0741987	0.0676487	0.047423
0.014108	-0.0632057	-0.0422543	0.0525907
0.0103039	-0.0113946	0.0156478	-0.000351297
0.0256579	-0.0179461	0.00653756	-0.0384033
0.0237868	0.0203921	0.0189962	-0.019786
0.0666126	0.0441942	0.0980491	0.0476396
0.0126651	0.0299737	0.0650871	0.058382
0.0815666	0.0198393	0.0376679	-0.000351297
-0.254167	-0.106364	-0.0790204	-0.000351297
-0.0168176	-0.0460453	-0.0429944
0.0451611	-0.0280274	-0.14053
0.0154993	0.0176433	-0.0309653	-0.0507781
0.0407832	0.0429816	0.0577992	-0.00731948
-0.146612	-0.0943078	-0.0570882	-0.0207316
0.0433472	0.01925	0.072119
0.0151773	0.00723489	0.062366	0.0191797
0.060386	0.00202333	0.0357002	0.0487518
0.0690247	0.0540287	0.049286	0.059394
-0.0992565	0.0349191	0.0696348
0.00770648	-0.041602	-0.0989697	-0.0172921
0.00531895	-0.0264649	-0.0403012	-0.027351
-0.0152069	-0.0233932	-0.0232054	-0.0382976
0.0163849	0.00306346	0.0407383
-0.0186746	-0.0217656	0.0106035	-0.0353678
-0.0120799	0.0273945	0.0449677	-0.00930068
-0.364198	-0.206688	-0.146782
-0.0196851	-0.0541769	-0.0844034
0.0164152	0.00762931	0.0260543	0.0133537
0.00454616	0.0330034	-0.0162635	-0.0466225
0.015638	-0.003297	-0.025248	-0.0399978
0.00210003	0.0158647	-0.091035
0.00940323	-0.0320415	-0.128612	-0.0382976
0.00885512	-0.054784	-0.10132
-0.0223275	-0.0715696	-0.137473	-0.135703
0.0180463	-0.0170449	0.00389083	-0.0226315
-0.00880769	-0.0234195	0.00107181	-0.0435143
0.0216397	-0.0138281	-0.00186096	-0.0384005
0.0476602	0.0285398	-0.0387284	-0.091021
0.04658	0.010799	0.0215952
0.0159924	0.0276221	0.0118833
0.0740048	0.0818517	0.0171152
-0.0488776	-0.068758	-0.0705089
0.0127162	0.00581486	-0.0567224
0.0038856	-0.0358536	0.00767906
0.0549532	0.0525295	0.0387899	-0.014891
0.042528	0.0446845	0.0258937	-0.039612
-0.0172794	-0.0553994	-0.0461722	-0.039037
0.0316556	0.0357936	0.050822	-0.0162993
0.00518583	0.00842693
0.0182411	0.0610941	0.0439058
-0.0151498	-0.0112521	-0.0434281	-0.00183118
0.0305728	-0.0237318	0.11184
0.0364256	-0.00827189	0.00350561	-0.0263259
0.0100967	-0.0253774	0.00814963	0.0429529
-0.0164018	-0.0286463	-0.0177969	-0.0658091
0.0141241	-0.00769422	-0.0429957	-0.0982027
0.0261322	0.0357299	-0.00842258	-0.0805682
0.0172388	-0.0212203	-0.0528501	-0.107524
-0.0456063	-0.0729539	-0.0904749
-0.0366975	-0.0813942	-0.117253	-0.109924
0.0868612	0.056332	-0.000946169
-0.0100361	-0.0283901	-0.0454684
0.023058	0.0291028	0.0294721	0.0337409
-0.0483258	-0.0794571	-0.101988	-0.203262
-0.0370548	-0.0288891	-0.0506393
0.0594391	0.250783	0.186716	0.00415328
-0.0200354	-0.0235957	0.0706471	0.0479122
0.0646085	0.00528919	0.0473835	-0.00997599
0.0336223	0.0510184	0.039747	0.0166303
0.00572984	-0.00557591	0.05542	0.0643997
-0.180083	-0.0613841	-0.013756	0.00332986
0.0202479	0.0218326	0.00108198	0.0802249
0.0514827	0.0703453	0.103205	0.0861468
0.0899073	0.0718648	0.118146	0.0800923
0.0168619	0.0269417	0.0521604	0.0312527
-0.00635774	-0.0339262	-0.0272914	0.00556934
0.00392353	0.00339087	-0.134787	-0.365592
-0.00854418	-0.0231186	-0.0251946
0.0113643	0.0543698	0.0521552	0.0995827
-0.00286957	0.00759223	0.0379824	0.10968
-0.0653071	-0.189506	-0.175217	-0.166854
-0.0162657	0.0389976	0.105145	0.0951743
0.00545043	0.104638	0.177015	0.168216
0.0394399	0.126011	0.232997	0.317456
-0.0417951	0.0192668	0.113673	0.206442
0.0677838	0.0751113	0.0696869	0.114355
-0.109581	-0.0762136	0.0393489	0.0762386
0.0515362	0.0433443	0.172448	0.239113
0.0299973	0.102648	0.0615072	0.0843696
-0.0574118	-0.0263472	-0.00287455	0.0446376
-0.0632599	-0.0538815	-0.0356046	0.00233288
0.0167506	-0.0232564	-0.0183093	0.0557807
-0.0447026	-0.0402787	-0.0246129	0.0201586
0.00588393	-0.0513014	-0.0247277	-0.0453692
0.0145456	-0.0402236	-0.0247245	-0.0339989
-0.0380201	-0.0517895	-0.0689603	-0.061583
0.0206752	-0.0118428	-0.0222567	0.00157101
0.0194746	0.0193836	0.018537	0.093603
-0.209933	0.0137823	0.01832	-0.0267172
-0.0547489	-0.0350112	0.0279772	0.0788846
-0.00422237	-0.0428612	-0.0460058	-0.00755802
0.0382404	-0.000182446	-0.000577467	0.032976
0.0138852	-0.000658238	0.0240726	0.0837408
-0.0118648	-0.0228252	0.00460399	0.000474926
0.0736256	0.0391663	0.029994	-0.00664065
0.0222605	0.0143579	0.020245	-0.00850181
0.0546185	0.0440621	0.0273953	0.0102499
-0.162878	-0.0558708	-0.0202536	-0.024013
0.0315334	-0.032997	-0.0618816	-0.0896523
-0.0596554	-0.0425572	-0.0354853	-0.0213635
0.00176562	-0.0236675	-0.024139	0.0341949
0.022764	-0.0114872	-0.0199928	-0.0200809
-0.163257	0.276221	0.0770087	0.0106664
0.030122	0.132915	0.0745457	-0.0281384
0.00770495	0.00734985	-0.00333606	-0.0315909
-0.0717878	0.00966001	0.0133616	0.00419676
0.00461519	-0.0264234	0.00993891	0.0284824
0.0159699	0.0671177	0.0506021	0.00856281
0.0388228	0.000338697	0.00246389	-0.0113701
0.0554898	0.0358391	0.0457183	0.0458192
0.0462482	0.0342963	0.0437029	0.0431577
-0.0750293	-0.053242	-0.0354876	0.00158362
0.0134655	-0.00715467	-0.0349464	0.0120755
0.100232	0.0805802	0.062012	0.0187083
0.0618306	0.0481719	0.0334965	0.0260153
-0.0232529	-0.0185919	-0.031982	-0.0437725
0.0847706	0.0532249	0.012309	-0.0580404
0.0297833	0.0142665	0.00833425	0.00904968
0.0528575	0.0143212	0.00321572	-0.0194888
0.0378846	-0.0302104	-0.0274817	-0.0616634
-0.0172044	-0.00670984	0.00857206	-0.00510198
-0.0018389	0.0109284	-0.00569058	-0.0409747
-0.0461449	-0.0608492	-0.0333306	-0.0727903
-0.0709815	-0.0944313	-0.144078	-0.142609
-0.0376826	-0.054211	-0.0190344	-0.0158648
-0.0395357	-0.0271852	-0.0455051	-0.0781764
0.0362778	-0.0112901	-0.0139702	-0.0188234
0.0298227	0.054949	0.0530466	-0.0276052
-0.153992	-0.115105	-0.114204	-0.0972314
-0.0301154	-0.00149576	0.0121693	-0.0162492
0.117221	0.0945566	0.0670128	0.0587706
0.0488108	0.00334297	-0.00680759	-0.0353894
0.0169014	0.0454401	0.0418032	0.0279137
0.0610527	0.0575305	0.00490015	0.00100081
0.0463114	0.0329158	0.0240853	0.0301932
0.0090926	-0.00814057	-0.0274716	-0.0500761
0.0304253	-0.00234216	0.0117713	0.00238555
0.0404438	0.0161078	0.0119233	0.0159973
0.0273082	0.0276203	0.043912	-0.0105585
-0.0650139	-0.0357287	-0.0351153
0.0580079	0.0262315	0.0178983	0.00107076
0.0145992	0.0076025	0.0120312	0.0185801
0.0146937	-0.00855717	-0.0102793	-0.00133933
0.0462616	0.0210969	0.021152	-0.00848318
0.0260629	0.0175441	0.0390607	0.0197887
-0.0137319	-0.0137028	-0.00651288	-0.00120366
-0.0114659	-0.0554084	-0.0469929	-0.0102302
0.0428566	0.040595	0.0375019	0.0372468
-0.0183599	-0.0336986	-0.031477	-0.000939455
0.00653359	-0.00751591	0.00204788	-0.029535
0.0194482	-0.000129913	-0.00877494	0.0188802
-0.0640866	-0.0401531	-0.0442577	0.00865213
0.0107565	0.138229	0.072545	0.0797407
-0.013013	-0.0180276	-0.0252978	0.00869288
0.0197668	-0.0126032	-0.00264533	-0.0416261
-0.0900118	-0.0652231	-0.0288217	-0.072605
0.0608707	0.0971549	0.0980668	0.0384809
0.0625054	0.00165891	0.0313732	-0.0143473
-0.00586322	-0.0269063	-0.0289197	-0.0378069
0.0161917	-0.00391948	-0.0283281	-0.0358176
	-0.0389634	-0.0199178	0.0276367
0.0381582	-0.000580986	-0.0198039	-0.0787874
0.0103849	0.0189618	0.0425568	0.00310382
-0.0150399	-0.0205059	-0.0298507	-0.0491115
0.075949	0.0475177	0.022777	-0.00725238
0.0155109	-0.0999496	-0.160027	-0.235674
0.00788155	-0.023217	-0.00745943	0.0822673
-0.034854	0.0422804	0.0426956	0.0833538
-0.0320783	-0.0304417	-0.0371064	-0.0027584
0.0151513	0.0374561	0.0238081	0.0151092
-0.0103741	-0.0288284	-0.0203201	-0.0106324
-0.0447377	0.0107493	0.0214394	-0.0383193
0.0452653	-0.015668	-0.00632146	-0.00549546
0.056433	0.00977822	0.03098	0.0448189
		-0.000871712	0.0172964
	-0.0691264	-0.0553573	-0.030786
0.0801543	-0.0383414	-0.0760823	-0.111479
0.0559333	0.0376087	0.0527331	0.00722496
-0.00159263	0.00976042	0.00567436	-0.0390784
0.0537749	0.053081	0.0696401	0.105711
0.0150061	0.015832	0.0071221	0.0322804
-0.0235589	-0.0275821	0.0196923	0.046879
-0.0204362	-0.0198068	0.0704575	0.144172
-0.139556	-0.0492	0.0403357	0.144242
0.0569057	0.0183204	0.175937	0.481223
-0.269592	0.028591	-0.0256215	-0.159616
0.0963291	0.0708099	0.0268155	0.0585548
-0.018241	-0.0719026	-0.0743157	-0.0354232
-0.0188494	0.0038183	0.00308718	-0.00652199
		-0.0283819	-0.0313154
-0.0529057	-0.0630146	-0.0418874	-0.0210109
0.0018969	0.140929	0.155123	0.124292
-0.0273434	-0.0215407	-0.0289922	-0.00977423
-0.0761526	-0.0482094	0.0174887	0.0618354
0.0193677	-0.00179578	-0.0335431	-0.0853716
-0.0275285	-0.0188158	-0.0285236	-0.089833
-0.144652	-0.0628897	-0.0663997	-0.120844
-0.0443	-0.0425384	-0.0488808	-0.11272
-0.0877938	-0.0558955	-0.0280089	-0.111176
-0.0531741	-0.0863932	-0.0305091	-0.10985
0.051466	0.0142545	0.0162795	-0.0779583
0.0117335	0.0210329	-0.00829779	-0.122165
-0.032239	-0.0754207	-0.061918	-0.0853969
-0.194692	-0.248166	-0.346669	-0.379746
-0.107005	0.0156589	-0.0110492	0.066942
0.0753055	0.0179071	0.0144499	0.0212831
0.0154919	-0.00452473	-0.00371329	-0.0109208
0.12924	0.103368	0.0854057	0.0947371
-0.0258413	-0.0199819	-0.0138329	0.0534036
	0.0943994	0.0190177	-0.00355815
0.0712854	0.00442097	-0.0167059	-0.138618
-0.0223605	-0.0487838	-0.0299317	-0.13136
0.0284839	0.0179829	-0.00439449	-0.137566
0.0662591	0.0974593	0.0735655	-0.175475
0.0708924	0.0352351	0.0476559	-0.0509296
-0.0389399	-0.0613121	-0.0794305	-0.193154
0.00639489	-0.0212064	-0.0127126	-0.127066
0.109327	0.00963338	-0.0384156	-0.190423
0.00547721	0.0166201	-0.02022	-0.130305
0.0189601	-0.00798988	0.011303	-0.0216603
-0.00596916	-0.0171511	-0.0248179	-0.169205
-0.00118545	-0.0106238	-0.0263605	-0.143218
0.0814294	-0.000363135	-0.0130544	-0.160767
0.0104492	0.0234442	0.00518013	-0.139565
-0.0608951	-0.0439246	0.00371416	-0.124559
0.0927835	0.178567	0.0523061	-0.125673
0.0564512	0.0577849	0.0442122	-0.0749438
-0.0324137	-0.0921928	-0.116282	-0.215063
-0.0438917	-0.0400382	-0.0565258	-0.00960085
-0.0354608	-0.0542718	-0.0194751	-0.0287989
-0.0349342	-0.0336804	-0.0047805	-0.0592776
-0.0787099	-0.0680438	-0.0784014	-0.17921
-0.0406978	-0.0458162	-0.0607367	-0.16174
-0.0355179	-0.0587359	-0.029433	-0.0802487
0.0880163	0.0596881	0.00510378	-0.0966604
-0.0397442	-0.00735861	0.00775438	-0.0283602
0.0181132	0.00891154	0.0161768	-0.0415498
0.150776	0.139188	0.0774169	-0.10177
0.122713	0.0586617	0.0198518	-0.0607206
0.0699468	0.0215803	0.0169926	0.00481029
-0.0271941	-0.0721425	-0.0737371	0.123162
-0.0528872	-0.0391739	-0.0276985	0.0385942
-0.0197009	-0.0049546	-0.0106549	-0.0319509
0.0882874	0.0575764	0.0316044	0.00778623
0.00686794	-0.0151826	-0.0117169	-0.0456375
-0.00892535	0.0088379	0.0265649	0.0238387
-0.0407529	-0.00231052	0.0354046	-0.00635913
-0.00852149	0.00566878	0.0199395	-0.0311862
-0.0476242	-0.0467688	-0.0170728	-0.0367161
-0.0158837	-0.0431208	-0.0210506	-0.120771
0.0206152	0.0275722	0.0281672	-0.0572228
-0.0540269	-0.0864236	-0.0491953	-0.0423752
-0.0929507	-0.0535606	-0.0701604	0.0525402
0.0689893	0.0266805	0.0422749	0.226666
-0.0408148	-0.0529731	-0.114017	-0.155061
0.0340664	0.0444555	0.0459141	0.0464744
0.0494772	0.0201115	0.0175244	-0.0249501
-0.0473707	-0.047476	-0.00907331	0.0653402
-0.0637757	-0.028479	-0.0146589	-0.0176724
-0.0179365	-0.0166728	-0.00718596	0.0195438
-0.0553295	-0.0358557	-0.00757205	0.0687327
-0.0787244	-0.0447038	-0.0144859	0.0419771
0.0061287	0.0222426	0.0413929	0.0875394
0.00817685	0.0781994	0.0316197	0.0747968
-0.0275559	-0.0618273	-0.00721412	0.0369227
0.0242482	-0.0121668	-0.0103133	0.0736148
0.0471234	0.0396873	0.0271542	0.185447
-0.0352394	-0.0310889	-0.00661727	0.148138
-0.111293	-0.065817	-0.0321845	0.0974893
-0.0220569	-0.150745	-0.2046	-0.232106
-0.00588331	-0.00802107	0.0184271	0.119479
0.0167176	0.0540882	0.0618236	0.12257
-0.0262368	0.0331823	0.0426517	0.0649761
-0.0458911	-0.00982324	0.000812572	0.0326996
0.0145416	-0.0205803	-0.013679	0.065309
-0.0247411	0.0235189	0.00549324	0.0217064
0.0140305	0.0320025	0.00595255	0.0214526
0.0174467	-0.0183444	-0.00922814	0.060453
0.125007	0.263635	0.35237	0.352825
-0.0992903	-0.0662437	-0.0222188	0.215623
-0.0656768	-0.0783181	-0.0256763	0.180249
0.157988	0.0825801	0.0689549	0.180566
0.0692784	0.0307287	0.0201545	0.0813798
0.0087162	-0.0388335	-0.00222194	0.0260472
0.0410767	0.0231247	-0.0124497	0.0929955
0.0208153	0.0211617	0.0284014	0.0486119
0.0831477	0.0742431	0.0705539	0.11089
-0.0429005	-0.0458252	-0.0262166	0.0277344
0.0484019	0.0167932	0.0138161	0.0427342
0.0763966	0.0275524	0.0268893	0.0898
0.1096	0.114628	0.0774278	0.0758626
0.0825639	0.0634113	0.0423256	0.149262
-0.0498201	-0.0285836	-0.00752841	0.116831
-0.00609473	0.0130496	0.00699318	0.163754
0.00394944	-0.0225467	0.00617552	0.141063
-0.00287331	-0.00824441	0.0322846	0.107288
0.125381	0.229825	0.113905	0.0882956
0.026741	0.0386607	0.0158252	0.0527361
-0.0509301	-0.0228092	0.00368085	0.0690672
-0.0335368	-0.0213181	0.0261313	0.125157
0.0906473	0.0725234	0.0459755	0.0226651
-0.0523042	0.0622915	0.0492061	0.129814
0.023794	-0.00331471	0.0225052	0.0456269
0.0707279	0.0409018	0.0415404	0.0872053
-0.0519029	-0.0408794	0.00411125	0.106675
-0.0216955	-0.046708	-0.0528791	-0.0143337
-0.0124581	0.00232005	0.0790475	0.199454
-0.200967	-0.0984805	-0.0966718	-0.0516223
0.0253907	0.0339369	0.0394475	0.00478817
0.024023	-0.0285196	0.0614152	0.0687861
-0.0417542	-0.0369252	0.0200213	0.0190536
-0.0571489	0.0274344	0.0347494	0.0148054
-0.0231155	0.012176	-0.000556248	0.00983901
0.0517399	0.00467615	0.0113708	0.010136
0.0227275	0.0159961	0.00729298	0.00624714
0.029556	0.0577717	0.0533245	0.0336188
-0.0204225	-0.00930958	0.0560884	0.0730651
0.022592	0.0490596	0.0467189	0.0363771
0.0369076	0.0459726	0.0224591	-0.0078118
0.0153238	0.0530508	0.0270435	-0.0361953
0.125541	0.0787446	-0.00304028	0.0124796
0.0414918	0.0580638	0.051602	0.0445442
0.0189527	0.0517649	0.0356919	0.0349066
0.119943	0.136026	0.0698933	-0.0178301
-0.00577162	0.0239227	0.0393618	-0.0111949
0.0106358	0.0350792	0.0307167	-0.00566583
0.0807011	0.0726231	0.0760462	0.0327148
0.00158017	0.0316054	0.0189601	-0.0480194
0.0384631	0.0376368	-0.0073932	-0.0045484
-0.0558082	-0.0386165	-0.0254353	-0.0493188
-0.0415366	-0.0760082	-0.0332529	0.00510184
-0.00251097	-0.0210857	0.152844	0.313538
-0.0402444	-0.0751071	-0.0911058	-0.0754809
0.0442056	-0.00597743	0.0106929
-0.0559325	-0.0541294	-0.0343799	-0.0149705
0.00184367	-0.0310154	-0.00692894	-0.0196518
0.043031	0.0737449	0.0333865	-0.0287609
0.0421107	0.10152	0.0880983	0.0628808
-0.051543	-0.0282973	0.00742356	0.00603814
0.0652176	0.126807	0.131076	0.0640914
0.0594674	0.101632	0.0911134	-0.0121076
-0.0418123	0.0510558	0.0164327	0.048929
-0.02479	0.0035077	0.00620829	-0.0191707
-0.000229079	0.00859204	-0.00728928	-0.052237
-0.0141099	-0.0272644	-0.0131675	0.043619
-0.0269609	0.00623703	0.0338173	0.0233913
0.0307385	0.0127066	0.175893	-0.0570585
0.00235923	0.0195674	-0.0189496	0.0412983
0.110483	0.113252	0.116114	0.030065
0.0310324	0.00808195	0.0260203	0.0479696
-0.0114687	-0.0405826	-0.0304612	0.0430141
0.0734	0.0994043	0.0526018	0.0687684
-0.0444408	-0.06451	-0.0282192	-0.0758538
0.0271607	-0.00340634	0.00554716	-0.00317834
-0.0147185	-0.0230099
-0.0338556	-0.0776309	-0.152189
-0.00324914	-0.0228975	0.00323878	0.0589096
-0.0471832	-0.0736286	-0.0392306	-0.0113431
0.105816	0.122818	0.0353521	0.0121803
0.00267507	0.000347199	0.0016338	0.00193262
-0.00766288	0.182097	0.0881093	-0.0143839
0.014043	-0.0966409	-0.0649161	-0.0833247
-0.0312102	0.0109531	0.00944802	0.0235863
0.0367502	0.0664349	0.0555508	0.0357482
0.00861058	0.0359764	0.0509513	0.0890027
0.0198144	-0.0200927	-0.0385374	-0.026022
0.0771143	0.0557405	0.0598131	0.00206762
-0.00157399	-0.00634456	0.0175398	-0.0136064
0.0605594	0.0167561	0.0227122	-0.000892055
-0.0334979	0.0250439	0.0202465	-0.0514797
-0.0220674	-0.00338603	-0.0106902	-0.0434612
-0.00739914	-0.0269047	-0.0102339	-0.0538476
0.0231827	0.0117925	0.0365472	-0.0428861
-0.115125	0.0308152	0.0303747	0.0389135
-0.0122974	-0.0350211	-0.00559025	0.00187071
-0.0676867	-0.106399	-0.114548	-0.0645994
-0.0326559	-0.0568165	-0.0555879	0.0124808
-0.0395361	-0.0753029	-0.158799	-0.241421
-0.0347634	-0.0873906	-0.200378
-0.0953381	-0.0365737	-0.0095166	0.0264269
-0.0358054	-0.0415029	-0.0351533	-0.0416616
-0.0514601	-0.073982	-0.0498395	0.0256229
0.0547991	0.0374118	-0.00344656	-0.00240724
0.0492505	-0.00678227	-0.0245695	-0.0260114
-0.0679146	-0.0795959	-0.0541986	-0.0150549
-0.0316884	-0.0314613	-0.035135	0.0313602
0.0730377	0.113491	0.074993	0.00375508
0.0237129	-0.00819963	-0.0193628	-0.0435442
0.0563867	0.0650818	0.0432229	0.0608981
-0.00326795	-0.0311356	-0.0253297	-0.0229312
0.016689	0.0345157	0.0161636	-0.0249872
0.0359166	0.042872	0.0389063	0.0185104
0.0312588	0.0401249	0.0600515	0.0435715
0.0257959	0.00776098	0.00608115	-0.00787531
-0.0367805	0.0149019	0.0200484	0.0195604
0.0249566	-0.00556705	-0.034804	-0.017219
0.00477775	-0.0228938	-0.022894	-0.0618204
0.00220648	-0.0288488	-0.00431564	0.0982505
0.00142796	-0.00870809	-0.0285998	-0.0176175
-0.102657	-0.143795	-0.296221
-0.0766704	-0.0363187	-0.0828624	-0.0304195
-0.0245459	-0.0368843	-0.0273218	0.0271383
0.0147638	0.0577573	0.0473821	0.0464551
0.00768316	-0.0299589	-0.0122776	-0.00961349
-0.0056762	-0.0101167	-0.00860595	0.0358022
0.00397481	0.0446001	0.0371455	-0.0629363
-0.00857998	-0.033106	0.057004	0.0403308
0.00184211	-0.0689458	-0.0466211	-0.0276995
0.0298788	0.052217	-0.00644209	-0.0308159
-0.0555069	-0.0359234	-0.0288294	-0.0248084
-0.0504813	-0.0629449	-0.0414087	-0.0599993
0.0428488	-0.00190566	-0.0423064	-0.139974
-0.0146164	-0.00330993	0.00242079	0.006704
0.0259089	0.00872653	0.0676739	0.14932
-0.01266	-0.0160133	0.0673092	0.0896346
0.0370615	0.00988539	0.00779331	0.00533318
-0.0339153	0.0172608	0.0190721	0.0268711
-0.0980829	-0.0799079	-0.041336	-0.0179016
-0.0496451	-0.0979076	-0.06168	-0.124247
-0.00165711	0.00614561	0.0181076	-0.00627628
0.0393002	-0.0560742	-0.0402005	-0.00059861
-0.0614462	-0.119479	-0.180674	-0.133943
-0.064526	-0.125809	-0.249534	-0.0956193
-0.101659	-0.0773052
0.0674234	0.0535751	0.104898	0.172915
0.0520548	0.0446406	0.0832898	0.137636
0.0519518	0.0158263	0.0183101	-0.000608607
-0.108995	-0.102676	-0.0667431	-0.024786
-0.107007	-0.0857415	-0.0794176	-0.0111535
-0.0323571	-0.0406316	-0.0310668	0.136571
-0.00670363	0.00145573	0.0156797	0.199794
-0.0461445	-0.044182	0.0151214	0.135736
-0.00246202	-0.0185351	-0.0171251	0.14904
-0.129771	-0.00355908	-0.0651217	-0.0636039
-0.0161592	-0.00351743	0.0208419	0.0323373
-0.0643845	-0.0590488	-0.0841949	-0.0982866
-0.497258	-0.298242	-0.216688
0.0871186	0.0514472	0.040651	0.0825618
0.0262471	-0.0319925	-0.110218	-0.325224
0.0479978	0.105976	0.105166	0.16093
0.021594	0.0144466	0.0614951	0.13515
0.00695476	-0.0118055	0.0307529	0.0451147
0.0579188	0.0549486	0.0287226	0.116116
-0.0426488	-0.0233247	-0.06411	-0.0628044
-0.0197581	-0.149547	-0.0772722	-0.149771
-0.0659149	-0.0617629	-0.0141777	-0.0799674
-0.0179333	-0.0345562	-0.0587483	-0.0378908
0.0515407	0.0432587	0.0434982	0.0929493
-0.0834989	-0.0157738	-0.0315812	0.0538465
0.0546767	0.0698254	0.0573246	0.165486
0.0510434	0.00478942	-0.0230991	0.0528233
0.052116	0.0541542	0.0413627	0.0693362
0.0127454	0.0136295	0.000655904	-0.109515
0.0509664	0.0440376	-0.0437598	-0.0874706
-0.0581877	-0.0736027	-0.164456	-0.449288
0.0371821	0.0470023	-0.0128679	-0.0784663
-0.0019432	0.0275722	0.0662732	0.032989
0.0539517	0.102829	0.152454	0.187945
0.00108709	0.0147765	0.106244	0.160115
0.0168693	0.0199201	0.0454728	0.0716135
0.0196278	0.00503234	0.0558261	0.0061682
-0.0178189	-0.0548272	-0.0291661	-0.134679
0.115494	0.0728751	0.00512489	-0.19469
0.0247495	0.0225595	-0.0319097	-0.132143
-0.0507364	-0.0399059	-0.0182523	-0.164546
-0.0311482	0.010288	0.0135114	0.0143677
0.00859392	0.0219243	0.00714535	0.0756651
-0.0277018	-0.0478696	-0.028938	0.112944
-0.0334774	-0.0267417	0.023104	0.128907
0.0120478	0.00463302	0.00462612	0.0929138
0.0276041	0.0272229	4.24606e-05	0.00902328
-0.0570315	-0.0384538	-0.0937103	-0.0971119
-0.0285566	-0.0350589	-0.0619388	-0.175289
0.00672467	-0.0152078	-0.0317348	-0.180727
0.015317	0.0636891	0.0388516	-0.0479976
0.0509231	0.0384502	0.00698402	0.00119249
0.0379752	0.0378391	0.0597478	0.0613982
-0.0188762	0.00246982	-0.0180275	0.011151
-0.00493522	-0.0295722	0.0683042	0.0919737
0.0304779	0.0244212	0.0106499	0.0669533
-0.149875	-0.129547	-0.115877	-0.139816
-0.0495065	-0.0133262	-0.0120246	-0.135433
-0.00770921	-0.0128675	-0.0350976	-0.184233
0.067268	0.0599255	0.0125008	-0.148651
0.0538891	0.0299597	0.036124	-0.025623
-0.0570724	-0.0523655	-0.0336897	-0.022282
-0.0362459	0.000547591	0.00567142	0.136999
0.0215376	-0.0190309	0.030307	0.137655
-0.0576518	-0.0644178	-0.0218355	-0.0681164
0.0195481	0.0183146	-0.0319543	-0.127745
-0.0127527	-0.0273891	-0.0388533	-0.197779
0.0161983	-0.000672824	-0.0455241	-0.200609
-0.00287198	-0.0368112	-0.0238653	-0.158969
-0.00416924	-0.0287137	-0.0191119	-0.0475905
0.0348548	0.037687	0.0100081	-0.0664477
0.0912396	0.0544953	0.00202275	0.0367544
0.0791398	0.0519431	0.12549	0.173131
0.0697912	0.243887	0.131252	0.0911718
0.0624357	0.09369	0.0543315	0.0106183
-0.0230361	-0.0158121	-0.00846776	-0.077433
-0.00912207	-0.00103025	0.0262984	-0.149545
-0.00723059	-0.0247452	-0.0395802	-0.202899
0.0380596	0.0720025	0.037404	-0.123935
0.098354	0.0865551	0.0201406	-0.0729846
0.0169884	-0.0428745	-0.0303895	0.0189963
-0.0229911	-0.0288188	0.00194071	0.165757
0.0311849	-0.00461421	-0.0151046	0.0235938
0.0726433	0.0798051	0.0103039	-0.116196
0.028775	-0.0162201	-0.0122454	-0.1274
-0.0978364	-0.0616662	-0.0667827	-0.156009
0.063008	0.0334652	-0.0287767	-0.155852
0.0560971	0.0265587	0.0407543	-0.0447786
0.024889	0.0359648	0.0194229	0.0403586
0.0613897	0.044399	0.0522416	0.0395823
0.0239845	0.104756	0.13846	0.168018
0.0490443	0.0722352	0.149769	0.246154
0.0836997	0.0774634	0.0879894	0.126673
-0.0271756	-0.0113316	-0.0437007	-0.0656872
-0.0407336	-0.0500722	-0.0137848	-0.0108627
-0.0163324	-0.0101614	-0.0171826	-0.128991
-0.00786056	-0.0401811	-0.0406233	-0.0769705
0.021261	-0.0133855	-0.0305265	-0.0374516
0.0884817	0.00846816	-0.0314318	0.000254372
-0.0255574	-0.0536333	-0.063044	0.082236
-0.0239281	-0.0497613	-0.046328	0.0466914
-0.00584911	-0.00347652	-0.0248781	-0.0164386
0.0760697	0.0131757	-0.00946541	-0.00523712
-0.202186	-0.11611	-0.0918327	-0.0502008
0.0422668	0.0271133	0.00472243	0.0446031
0.0531592	0.023621	0.020282	0.0616196
0.0308524	0.0326221	0.0346969	0.102609
0.00625232	-0.00193445	0.0845109	0.169058
0.0053684	-0.0168344	0.118105	0.276404
-0.0540172	-0.20129	-0.106003	0.0259873
0.0264244	0.0660433	0.0674361	0.166245
-0.030755	-0.0344868	-0.0215137	0.12191
-0.0377712	-0.0119204	-0.0336798	0.161644
-0.0834851	0.0314246	-0.0268185	0.1098

## Sheet: 4b_DV
L1	L2	L3	L4
0.0332285	-0.0901328	-0.0462173	0.073426
	-0.0663708	-0.0599664	-0.046102
	-0.00848552	0.0491014	0.101407
-0.00323647	-0.0578259	0.0214357	-0.023466
	-0.0674647	0.00748072	0.0100929
0.0698159	0.0995104	0.00177874	-0.0269698
	-0.0957706	-0.00472674	0.0235543
	-0.136755	-0.0215496	0.0753266
-0.0338245	-0.0571673	-0.0495732	-0.021893
0.0916017	0.0887154	0.169319	0.0771269
	-0.0494047	-0.00757111	0.00278831
-0.0334745	0.00853558	-0.0256513	-0.00516987
	-0.0113405	0.0629421	0.0664224
	0.0565906	-0.00041628	0.0377761
0.00826064	-0.000967882	0.0302452	0.029174
	-0.0836241	-0.0393827	0.0866613
	-0.0285108	-0.0348324	0.041068
	0.0229462	0.0851211	0.0818698
0.10158	0.0850935	0.0110735	0.0151294
0.0126622	-0.0106188	0.0243104	-0.0455062
-0.0775371	-0.0223397	-0.0265785	0.000751352
-0.0158219	0.217903	-0.0359661	-0.111784
	-0.0289336	-0.04475	0.0281223
	-0.0885993	0.0360612	-0.0588861
-0.0610341	0.162757	0.059691	-0.0689358
-0.0736349	-0.07419	0.0567899	-0.0086659
	-0.0540553	-0.015771	-0.0296913
	-0.116944	-0.027946	0.0767486
	0.162918	0.0548354	0.0104706
-0.0243359	-0.00922307	0.0547773	0.0697858
0.0183922	0.0734479	0.0146285	-0.139369
-0.0438719	-0.0495574	-0.0771585	0.0114127
0.180529	0.183377	0.0590013	0.146547
	0.120888	0.109666	0.124967
	-0.0597319	0.0112475	0.0248796
	-0.0321984	-0.014785	-0.0183548
	-0.0420393	-0.0173847	0.0158939
-0.00768275	-0.103799	-0.0300142	0.0755863
-0.0314167	0.00999929	-0.00685006	0.0163111
0.0104327	0.0210242	0.0391933	-0.0328609
	-0.115776	0.0297127	0.00621015
	-0.10624	-0.0991837	-0.0682863
0.037952	-0.087913	-0.0353134	0.0130307
0.0928782	-0.0235994	0.0829261	-0.0223865
	-0.0640181	-0.0901259
	0.0386387	-0.158278	-0.143201
	-0.0688982	-0.0842598
	-0.0555888	-0.0527702	-0.0819944
-0.0725968	-0.214803	-0.271208
0.0286009	0.0333035	-0.057511	-0.171652
	0.0791277	0.0706273	0.0277783
0.0058463	0.0310692	-0.0668628	-0.165571
-0.0782941	-0.190993	-0.286149
	-0.0205483	-0.0552117	-0.0584588
	-0.107817	-0.0142008	0.119261
0.00055595	-0.00709333	0.0749327	0.0613301
-0.0632327	0.16088	0.0229863	-0.0153016
0.0433567	0.0586744	-0.00644787	-0.129837
	0.110522	-0.0336037	-0.000124816
-0.10391	-0.0738829	-0.0324017	-0.0121087
	-0.146312	-0.0101704	-0.0423665
-0.247303	-0.0319552	0.0114881	-0.0572698
0.136493	0.121211	0.0812567	0.0537366
	0.0277431	0.00936768	0.0979269
	-0.0445109	0.0308907	-0.0544626
0.0560312	-0.00618011	0.0271983	0.0198448
0.0715957	0.04222	0.033477	0.058264
0.0918645	0.264109	0.063938	-0.0420043
0.0428067	0.320591	0.0665174	-0.0719478
	-0.0520599	-0.0656214	-0.0752929
-0.440923	-0.433794	-0.0936805	-0.103714
-0.0170661	-0.0507391	0.0290823	0.00365804
	0.0287673	0.0452617	0.10988
	0.0244734	0.0303286	-0.000570293
-0.13391	-0.0577709	-0.0129331	-0.0240765
	0.0443574	0.0309264	-0.118624
	-0.00249569	-0.0100955	0.0161741
	0.0565509	0.00426491	-0.00466569
-0.0182406	-0.0206242	0.0386086	0.0106455
	-0.119884	-0.113699	-0.0692037
	0.0437049	0.031094	0.095934
-0.0127122	-0.00998462	0.0192789
0.0432664	0.0771585	0.0646078	-0.0029394
	0.182998	-0.0289924	0.0176045
0.0303197	0.08627	0.10153	-0.0434011
	-0.00407284	0.0579266
0.0853888	0.0599139	0.0477279	-0.0646126
	0.052586	0.00556393	-0.0628655
	0.119874	0.0233844	0.0263641
	0.00615642	-0.00919089	0.0675697
0.0347241	-0.0191134	0.0366292	-0.0207336
0.211607	0.213422	0.144342	0.0863694
-0.00620855	-0.0310138	-0.0542484	-0.046351
0.0604789	0.0653543	0.030933	0.0248309
	-0.0271471	0.0459773	0.0983411
	-0.0225032	-0.0222343	0.0736254
	0.0399749	-0.0680612	0.207392
	-0.0284516	-0.0835073	0.0238479
	-0.0398193	-0.0909428	0.052669
0.0259954	-0.0921991	-0.05407	0.0590022
0.0512662	-0.0423717	-0.0622341	0.00224993
0.104196	-0.00247956	-0.142896
-0.0674348	-0.0909055	-0.11685	-0.0239706
-0.010451	-0.0708046	-0.431761	-0.443903
-0.110472	0.0435772	-0.0781265
		-0.19939
	-0.0337063	-0.16113	-0.0534636
-0.142457	-0.101292	-0.17465	-0.193596
0.110102	-0.0274898	-0.0187509	-0.0252776
0.072865	-0.0270715	-0.0756873	-0.0727722
	-0.201025	-0.479121	-0.660748
	-0.0101851	-0.104509	-0.0472571
-0.0361474	-0.101243	-0.104851	-0.0297078
0.141124	0.162476	0.196463	0.25342
0.0847855	0.0595689	0.198175	0.138084
-0.106588	-0.0672145	-0.0797017	-0.0913385
0.0675046	0.00877643	-0.143158	-0.0977084
-0.0230035	-0.0790862	-0.117407	-0.0356192
-0.0891875	-0.109071	-0.101977	-0.102221
0.0879292	-0.0577666	-0.0178428	-0.0197101
-0.0323528	0.0887688	0.0404601	0.0113245
0.0223703	-0.00137847	-0.0571719	-0.0546497
0.0845567	0.0453507	0.12999	0.21201
-0.0342073	-0.0242507	0.143794	0.242342
-0.0798698	0.400427	0.163737	0.00844187
-0.542687	-0.157996	-0.1177	-0.0929812
0.0337009	-0.0145502	-0.100068	-0.0909985
	-0.0859971	-0.180458
0.002937	-0.0420889	-0.0711169	-0.0982389
-0.173472	0.0320082	-0.0803729	-0.110702
0.0979841	0.020784	0.144381	0.210827
-0.0846976	-0.0747622	-0.0410671	-0.0665705
-0.139993	-0.0109635	-0.102119
	0.0253948	-0.184651	-0.0898876
		-0.179751
0.000312194	-0.113775	-0.092822	-0.186418
-0.0783641	-0.081808	0.147658	0.0126083
0.0469093	0.101637	0.196337	0.0650942
0.0888204	0.0428786	0.244027	0.2299
0.137277	0.0126031	0.0856514	0.209986
0.037763	0.0570626	0.131847	0.0699471
-0.0477989	0.0107087	0.0817542	-0.110208
-0.0835074	-0.177992	-0.0522908	-0.100377
-0.011298	-0.146204	0.100927	-0.123323
0.0291689	0.0407144	0.0728387	0.178084
			-0.0891354
-0.06921
0.105777	-0.0535706	0.103321	-0.0924441
-0.00779114	-0.0487529	0.0237337	-0.0519049
	-0.0194422	-0.00403036	-0.0114454
0.00360475	-0.0119606	0.121809	-0.0452709
0.139435	0.0551301	0.105306	-0.0120219
0.0557797	0.011282	0.0853708	0.185049
0.123437	0.151207	0.196714	0.0675778
	0.0161414	0.106004	0.0214091
-0.123101	-0.169176	0.03267	-0.0667216
0.0737962	0.129884	0.0738921	-0.0850089
0.106741	-0.0689162	0.0499942	-0.076042
	-0.0501547	0.0402159	-0.031879
	-0.0155088	-0.0853607	-0.122488
-0.0298545	-0.0654938	-0.00767034	0.0656711
0.0746835	0.252286	0.0848413	-0.0610745
-0.292017	-0.352512
0.134469	0.247432	0.27755	0.0390693
	0.0727909	0.144476	0.0616634
0.11789	0.0523746	0.181074	0.118306
0.0706448	0.0634262	0.170493	0.10926
0.0701279	-0.0096587	0.11649	0.0744502
-0.0471799	-0.192495	-0.0452753	0.00430988
0.0161332	-0.0439142	-0.0872389	-0.0326122
-0.010894	0.1844	-0.0628885	-0.0849346
-0.088836	-0.0141367	-0.106497	-0.039655
0.0231362	0.0155952	-0.0166988	0.0380451
0.107706	0.0916103	0.0280692	0.23328
0.0327673	0.0163098	-8.33076e-05	0.0425237
		-0.0240173
-0.0562453	0.0230644	-0.152289	-0.0203256
-0.0157471	-0.0337792	-0.0685108
-0.100067	0.188962	-0.0525211	0.0325506
	0.0163941	0.134078	0.244231
		0.00075952	0.00195424
0.0233774	0.114349	0.258283	0.233069
0.121006	0.265987	0.389127
0.00685326	0.102083	0.0769829	0.184961
	0.0917536	0.0828007	0.0845126
	0.0382349	0.0945644	0.0993237
	0.00816744	-0.087005	0.06038
0.0208157	-0.0058031	0.0330335	0.0892334
-0.0356031	-0.0505984	0.0856531	0.102449
0.0646906	0.0341782	0.032268	0.138665
	-0.134847	-0.0102294	0.0740475
0.0410349	-0.0224698	0.0666876	0.129687
-0.0462688	-0.0176325	-0.0816701	0.0769488
0.00683571	-0.0646725	0.0422993	0.0419458
	-0.00828594	0.0621934	0.0966692
	-0.0556747	-0.135664	0.0382513
0.0790786	-0.0616912	-0.0687978	-0.0839176
	-0.0415213	-0.177554	-0.101507
-0.0355806	-0.00200789	-0.121517	0.000778199
	-0.0840365	-0.0450087	0.122277
0.197721	0.165583	0.122542	-0.0344025
0.010965	0.0132858	0.0777228	0.0459413
-0.0374403	-0.0352941	0.0287506	-0.000933136
0.0211817	0.131666	0.106109	-0.102802
-0.00317863	0.111975	0.180343	0.0613539
	0.0780558	0.12071	0.0891424
0.0445377	0.00749691	0.0368966	0.050491
-0.0484416	0.035462	0.0930282	-0.117964
0.00242138	-0.04668	0.0512966	-0.0198555
-0.0261723	0.0261581	-0.0294018	-0.0786762
	-0.0796921	-0.0885138	-0.0268554
	-0.13385	-0.0963103	-0.0393562
	-0.0456085	-0.075457	0.0207332
	0.000677053	-0.0682013	0.062946
	-0.0219375	-0.0605827	-0.0812491
	-0.117418	-0.130821	-0.22495
	-0.0372745	0.0541527	-0.0455398
0.0311719	-0.0141257	-0.0329281	-0.0851014
-0.119514	-0.0948729	-0.070221	-0.193126
-0.0514646	-0.0433043	0.0330785	-0.0325611
	0.0216688	0.0952849	0.0980137
	-0.104501	-0.178229	0.0218855
0.0233282	-0.102662	-0.23292	-0.21859
-0.0150228	0.00492189	-0.0207446	-0.0702412
0.000673395	-0.0155294	0.0772211	-0.086415
	0.0066555	0.0661326	-0.0571743
	0.16629	0.102267	0.012041
0.00387079	0.0244221	0.0203422	-0.0744651
-0.0276426	-0.0839937	-0.0897381	-0.0260293
-0.0650556	-0.0452635	0.00880538	0.105603
-0.104141	-0.0505078	-0.0742395	-0.00163816
	0.0138268	-0.0210113	0.00150192
	-0.0595015	-0.0160893	-0.0375829
0.0956926	0.164063	-0.00708161	-0.0041624
0.0584116	0.000256768	0.0997841	0.000849757
-0.0405046	-0.0171863	0.0496327	0.0083497
0.101388	0.0709492	0.0886865	0.00852906
0.0753491	0.203788	0.0654445	0.016731
0.0549443	0.00553801	0.0459661	-0.0225364
	0.0468005	0.0837691	0.0823895
	0.28519	0.0879277	-0.00881961
0.0026399	-0.00174939	0.154249	-0.00583789
	0.0263811	0.020847	0.0243488
0.0155771	0.0149444	0.0375337	-0.0285101
-0.0236679	0.00309452	0.104366	0.0323806
0.0467546	0.132871	0.0433153	-0.0159524
0.0059452	0.0266106	0.0702973	0.0366738
	-0.100578	-0.018941	-0.0915575
-0.0126669	0.0241222	-0.0879516	0.028943
0.0318559	0.003053	0.17118	0.0239755
0.0748923	-0.0298801	0.0538529	0.0624324
	0.0196944	-0.0233465	0.0412321
	-0.0250621	0.0362088	0.0411209
-0.24387	0.0137638	-0.0853378	-0.136012
0.0271412	0.0269398	0.0736257	-0.016958
-0.0101368	0.0239438	0.0643423	-0.0549417
0.0991567	0.0289833	0.143926	0.10378
-0.0596703	0.0134001	0.0343972	0.0543165
0.0157834	0.0445156	0.0588522	0.140738
	-0.0463063	-0.0610868	0.119603
-0.0412547	-0.0712155	-0.142609	0.126427
-0.425789	-0.0341699	-0.259234	-0.0599976
0.0404902	0.0411415	0.0227419	-0.0509465
	0.0197898	0.0562169	-0.0900208
0.0068966	-0.00290691	0.108301	-0.0700702
0.0864957	0.0171872	0.0535657	-0.163748
0.0289107	0.00864516	-0.0753451	0.0386407
	-0.0833915	-0.104547	-0.0686637
0.0395032	-0.0258831	-0.154245
0.0577067	0.144322	0.00644418	0.070008
	-0.118357	-0.135063	0.0125582
	-0.0575347	-0.140274	-0.0751878
0.0172588	-0.0965219	-0.210278	0.0246167
-0.0580347	0.00153217	-0.0914609	-0.0186093
-0.166749	-0.139153	-0.314184	-0.0274538
	-0.0217577	-0.160674	0.0227528
-0.141549	0.0585452	-0.113788	0.010883
-0.00782551	-0.0490451	-0.00257996	0.0268122
0.00101505	-0.0397337	-0.0790944	-0.0214606
	-0.0588177	-0.277551	-0.0519011
	-0.0458169	-0.0978013	-0.0271175
	0.0775097	-0.141485	-0.147126
0.0937343	-0.0153506	-0.0740871	-0.0831897
-0.00735741	-0.0871641	0.00573692	-0.0248785
	-0.0175594	-0.150424	-0.0351637
0.0019063	-0.00708778	-0.161377	-0.0183249
-0.0154231	-0.0209143	-0.0635691	-0.0755231
0.124198	0.0745791	-0.0876014	-0.064244
-0.00342446	0.00667912	-0.0623127	-0.142313
	-0.0549469	-0.0554811	-0.185204
-0.00731327	-0.0586883	-0.195795	-0.309228
0.173012	-0.00161218	-0.0396346	0.0431894
0.158761	0.103052	0.0370302	-0.128764
0.0736812	0.078103	0.1662	-0.0267187
0.0842768	0.0144176	0.117914	0.0358159
0.0413445	-0.0298231	-0.0275444	-0.0866371
	-0.0672394	-0.0310368	-0.106641
0.0265274	0.163763	0.0352455	-0.042084
	0.068581	0.142428	-0.016491
0.134971	0.102909	0.163416	-0.0492188
0.014446	-0.00258235	0.108742	-0.0332984
0.131221	-0.0700919	0.100542	0.0132603
0.1068	-0.0172462	0.0284882	-0.0426874
	-0.00523058	-0.053888	0.226978
-0.0458728	-0.0163476	-0.122337	0.112183
	-0.00446325	-0.124711	0.170107
0.0536552	-0.0393056	0.0962155	0.138671
0.0257603	-0.0270183	0.0913306	0.144732
-0.045358	0.0412397	0.16758	0.0498772
-0.593204	0.0992867	-0.00928323	-0.00646397
-0.00640514	0.00540645	0.105691	0.267562
	0.0257987	0.1042	0.168124
0.0182081	-0.000774163	-0.0540997	0.142367
0.0325883	-0.00637419	0.235827	0.0612228
	0.10743	0.0719137	0.212616
-0.375392	-0.154956	-0.157925	-0.157073
-0.124072	-0.0787258	0.0446499	0.0192427
-0.0120951	-0.011627	-0.109132	0.031357
0.0175174	0.177901	-0.0769894	0.112567
0.0305333	-0.0123969	-0.0652406	0.181726
	0.0217134	-0.0847518	0.0494464
	-0.0297205	0.0223089	0.0886645
-0.0045754	-0.076355	-0.000514077	-0.0942438
-0.108163	-0.0311821	0.0157584	-0.114281
	-0.060955	-0.0582569	0.0261615
	-0.062292	0.0306208	0.0167464
0.0174299	0.0185467	0.00600726	0.145169
-0.0294083	0.0314139	0.0496768	0.19575
	0.0203026	-0.0344565	0.215977
	0.0449853	-0.0199548	-0.190653
0.0916559	0.0239876	0.0361687	0.0164196
-0.0595742	-0.00670641	0.0904991	-0.112819
	-0.063367	-0.263261
	-0.0596662	-0.0756043	-0.112847
	-0.0261874	-0.120054	-0.0791607
0.0843729	-0.0466269	-0.0771066	0.10894
0.099269	0.048598	0.0456051	0.0927794
0.158678	0.0314429	0.103266	-0.269768
	-0.0714059	-0.0669664	-0.0586162
	-0.00367737	-0.0229175	-0.162835
-0.0699249	-0.0468125	0.0199582	-0.132693
-0.0326755	-0.0433819	0.0829841	-0.153852
	-0.046916	0.0358304	-0.146667
	0.00068541	0.0721164	-0.126426
0.0318225	-0.0381739	0.0661196	-0.036638
	-0.0628777	0.0995275	-0.0206553
	0.0637129	0.127029	-0.108852
	-0.0870233	0.000538428	-0.0752335
	-0.0134301	0.0260653	-0.147026
-0.0528756	-0.074135	-0.146291	-0.0689755
0.110905	0.00449952	0.0168115	0.132965
-0.0813218	-0.0422996	-0.0279026	0.115593
	0.0197473	-0.0373072	-0.0805734
-0.0682103	-0.0822261	-0.18138	-0.201309
	-0.0305392	-0.0585395	-0.16313
-0.000929141	-0.0212103	-0.0409574	-0.139404
	0.041146	0.153819	-0.0267035
0.0798966	-0.0577456	0.0872868	0.0121036
0.0486771	-0.060298	-0.0642274	0.0839086
-0.250776	0.0831704	-0.100287	0.0608481
	-0.025865	-0.0786595	0.0229552
0.109274	0.0452857	0.0625772	0.0688236
0.00128293	-0.0314942	0.0435931	-0.00312863
	-0.0229143	-0.0348719	-0.0289734
	-0.0400915	0.0374202	0.0987977
	-0.0864172	-0.156584	-0.254511
-0.225791	0.0261112	-0.165815	-0.205759
	-0.0135275	-0.0603293	-0.0936835
	-0.0355666	-0.0458386	-0.0585966
-0.329102	0.0258841	-0.0817725	0.0996281
	0.0631107	-0.0385665	0.111812
0.056196	0.0649319	0.0712576	0.117695
0.242619	0.0159145	-0.0455119	-0.114712
	0.0848659	-0.0538262	-0.0531909
-0.0274285	0.0769297	0.0773932	0.0517419
	-0.0110955	0.0738015	-0.0126174
	-0.0675569	-0.0857727	-0.0617148
0.00353204	0.028563	0.159984	-0.0242038
	0.0293686	0.142901	0.000656911
-0.0370952	0.0706327	0.0664486	0.120687
	-0.0359779	-0.05182	0.0411522
0.090919	0.0197252	-0.0240304	0.123942
0.0312479	0.0306677	0.096665	0.14915
-0.0435065	0.0303384	0.118543	0.142841
-0.0488257	-0.0128398	0.137852	-0.0235425
	0.0102973	0.099187	0.0452656
0.103152	0.127037	0.201685	0.0635572
0.0790992	0.0779683	0.151611	-0.0820531
0.00403992	0.0439452	0.0999414	0.0401411
	0.0326798	0.0856061	0.107516
0.0410898	0.00693095	0.153523	0.232533
0.149639	0.0889849	0.133233	0.233486
	0.0580791	0.101658	0.170023
0.0432678	0.073002	0.187732	0.153331
-0.00058278	0.0411203	-0.0588294	0.24493
0.119653	-0.00444994	-0.112549	0.0704683
-0.0173948	0.07931	-0.190978	-0.00673287
-0.662263	-0.105837	-0.241809	-0.180329
	0.00424671	-0.216594	0.114115
	0.0482724	-0.092597	0.137194
0.0246909	-0.0410317	-0.0699893	0.0541261
-0.0270158	-0.0271566	0.0529599	0.179852
0.0999748	0.119962	0.140715	0.21037
0.0416306	0.00766655	0.110336	0.249742
0.0435854	0.026601	0.0507477	0.114743
	0.0467573	0.0738224	0.0305959
-0.0245163	-0.0687162	-0.108057	-0.0479723
0.0253699	-0.0267545	-0.128091	-0.0512362
0.00519516	0.034034	-0.0482106	0.0411237
	-0.176851	-0.253561	-0.2256
	0.0774304	-0.201045	-0.0130588
	-0.0985811	-0.174962	-0.0556781
0.00182988	-0.0554512	-0.0624972	0.12399
-0.00112827	0.0304119	-0.0262755	0.065055
-0.583928	-0.0281394	-0.239307	-0.17341
	-0.07753	-0.119077	-0.0766097
-0.0991867	-0.0174867	-0.139558	-0.0995205
-0.0328439	-0.0786596	-0.189504	-0.0885443
0.0637095	0.00421225	-0.0434982	-0.0760907
	-0.0333913	-0.0329371	-0.0290387
0.143022	-0.00045093	0.0159698	-0.0909265
0.0216823	-0.0101643	-0.0679071	-0.112234
0.143275	0.225147	0.156689	0.0164271
0.0330097	0.00329943	0.0472927	0.0747414
-0.0417093	-0.010333	0.0202204	0.0692424
-0.0670325	-0.0331137	0.000515553	-0.0846755
0.0409182	0.00480588	-0.00463052	-0.0572936
0.110225	-0.0772601	-0.0156778	-0.111971
-0.4775	-0.0257793	-0.215243	-0.204172
-0.0161344	0.0129638	-0.0774438	-0.101551
	-0.116916	-0.0507329	0.0219791
-0.0432554	-0.100107	-0.0837745	-0.00046903
0.0403649	-0.056364	0.0143297	0.0295891
0.0205554	-0.284326	-0.388958	-0.408767
	0.0362872	-0.0457569	-0.0782037
-0.0513409	-0.0283623	-0.192437	-0.124021
0.0304714	-0.0118283	-0.250791	-0.15538
0.0889482	0.0107333	-0.0872935	-0.145808
	-0.0684264	-0.0926379	-0.18052
0.0195074	0.00720286	0.0151896	-0.124939
	-0.0297904	0.00592984	-0.206996
	0.0709119	0.102868	-0.0905791
	0.0189227	0.0447325	-0.0260561
	-0.0558684	0.00510069	-0.0194762
0.0884176	-0.0222222	0.00985897	-0.0305967
0.0309904	0.0374298	-0.0735913	-0.0834464
0.00278547	0.0326269	-0.0308667	-0.176052
	0.0997385	-0.107883	-0.14443
0.0118744	-0.00830347	-0.132904	-0.160808
0.0271605	-0.0649873	-0.0836964	-0.160315
	-0.0375675	-0.126332	-0.137736
-0.0195636	-0.0326739	-0.140469	-0.027944
	-0.00589612	-0.0135001	-0.0314127
	0.151136	0.105941	0.198506
	-0.0245889	-0.0481185	-0.0607583
	-0.0720537	-0.164169	-0.118238
0.00619674	0.0189935	-0.0683324	-0.151899
-0.0293452	0.0751568	-0.108604	-0.0965843
-0.00644367	-0.0738514	-0.094797	-0.202726
0.0285089	0.0228786	-0.0710799	-0.157394
	-0.029633	0.0247429	-0.134813
0.149421	0.035151	-0.0113743	-0.114426
	0.115057	0.139453	-0.0674408
0.0961431	0.0387004	-0.0493325	0.075031
-0.149372	-0.00393253	-0.0626462	-0.0816766
	-0.288259	-0.441775	-0.51398
0.0784415	-0.0633187	-0.0123116	-0.124542
	0.0226073	-0.017785	-0.0828256
-0.0166545	-0.0112788	-0.215319	-0.189936
	0.00282228	-0.0534854	-0.0848246
	-0.0563642	-0.0541353	-0.0652276
	-0.0118811	-0.07109	-0.159542
-0.299613	-0.0984559	-0.248543	-0.137691
-0.0106562	0.00888794	-0.0591242	0.0187349
-0.268159	-0.028787	-0.31587	-0.376905
0.0304631	0.0744725	0.103178	0.31612
0.0325587	-0.000635655	-0.059044	-0.0564238
-0.47484	-0.23688	-0.291965
0.0510517	0.131854	-0.00682425	-0.0932354
0.0628822	0.00832019	0.0619044	-0.0700639
0.0696494	0.175877	-0.0943076	-0.0605842
	0.0948953	0.210792	-0.0812557
-0.039197	-0.0191561	-0.0328671	0.0733291
0.0571133	0.0221741	0.0881039	0.131393
0.135101	0.0824941	0.026867	0.0131732
0.0174997	0.0534925	-0.0407823	-0.0285762
-0.0573134	-0.0155716	-0.0130435	-0.0559541
0.00624648	-0.00588505	-0.0725522	-0.0141456
0.0603719	-0.0577172	-0.0996394	-0.00328352
	-0.0741263	-0.138565	0.0128265
	-0.116365	-0.185993	-0.0278667
-0.0552704	-0.0688311	-0.163754	-0.0909696
-0.0330684	-0.0535167	-0.191808	-0.210626
0.089374	0.0272083	0.00224672	0.082776
	0.372049	-0.0819287	0.0231493
-0.00135597	-0.0453001	-0.101095	0.0943741
0.0437928	0.034589	-0.0350511	0.206958
0.0925386	-0.050604	-0.11577	0.172562
-0.612371	-0.115574	-0.431499	-0.630127
	-0.101111	-0.261294	-0.0858969
0.037155	0.00270828	-0.0181736	0.056505
0.0911411	0.0415239	0.0538895	0.128622
0.161117	0.0657104	0.0730417	0.138727
0.149181	0.00990866	0.118621	0.180723
-0.0407596	0.00327887	0.115564	0.203141
0.123217	0.0464434	0.192241	0.222407
0.0612262	0.0916597	0.157693	0.22675
-0.0535536	0.0121468	0.0913016	0.0730504
0.019574	0.0192932	0.145367	0.061031
0.110226	0.0582757	0.134272	0.0993267
-0.0521923	-0.371668	0.00589247	-0.0998278
	-0.0387351	0.0102687	-0.11691
-0.0311676	0.0518945	-0.0114011	-0.029407
-0.0229004	-0.00873023	0.10105	0.0675139
	-0.109655	-0.0302311	0.0405055
0.0839245	0.0482371	0.183098	0.128237
	0.0422484	0.19774	0.189444
0.0956039	0.0351912	0.147536	0.00244111
	-0.0310849	0.0609974	-0.0421526
	0.0467162	0.123471	0.0905181
0.1122	0.134475	0.244413	0.0649132
	-0.00328039	0.128615	0.11009
-0.0462138	-0.00128456	-0.0685461	-0.044806
	0.000472002	0.167748	0.0634039
0.0918659	0.0107469	0.140612	-0.0414363
0.0542702	-0.0025428	0.09027	0.0146091
0.0785232	-0.0268661	0.105765	0.0382618
0.0253025	0.0376968	0.195085	0.0906018
0.047737	0.125827	0.243965	0.174645
	-0.0762491	-0.0151784	0.0642508
0.0741868	0.0333378	0.100042	0.0615268
	0.0575891	0.243051	0.02123
0.0588034	0.0939032	0.0844307	-0.107147
-0.0107089	-0.0031201	-0.0835399
0.0565581	-0.0140658	0.200283	0.0420869
0.157762	0.0500485	0.205302	-0.00908948
	0.0190419	0.164557	-0.0750964
	-0.308304	-0.33202	-0.281346
	0.00207385	0.187003	0.188892
0.000735115	-0.00642246	0.15479	0.141249
-0.00858627	-0.0573143	-0.0322171	-0.0928078
0.0172024	0.00318769	0.127739	-0.0424399
0.0674576	0.000156236	0.0558063	0.0144328
	0.0130357	0.160243	0.105301
	0.00111664	0.100752	0.167892
-0.0441144	-0.0324494	-0.034371	0.0103426
0.178947	0.109569	0.269166	0.089568
-0.0064629	-0.0909858	-0.0266128	-0.0100614
0.13257	0.123227	-0.0431805	0.0227958
	-0.0650313	0.167851	0.122552
-0.0828349	0.0212126	-0.0620452	-0.0188236
-0.044464	-0.0775453	-0.0126257	-0.0675706
	-0.0519081	0.0610639	0.0432789
0.13719	0.00651389	0.0449551	-0.0656367
	-0.048055	0.014266	-0.0972827
-0.0441506	-0.0138075	0.044783	0.196628
	0.0092372	0.125437	0.255136
	0.0611898	0.191635	0.103795
0.0292176	0.0400156	0.116594	-0.124886
0.156778	0.0675038	0.121125	-0.00194728
-0.0441195	-0.0470135	0.111426	-0.103438
-0.16864	0.117645	-0.139766	-0.0853941
	0.12588	0.0945859	-0.0048651
	0.101679	0.200746	0.182704
-0.00419037	0.0422516	0.119026	0.226111
0.0118578	0.187926	0.237513	0.0838722
0.0677288	0.0435629	0.087436	0.0155355
-0.155596	-0.00235618	-0.0512338	-0.0516845
	0.00980988	-0.133392	-0.239219
	-0.0492618	0.0273838	0.0997632
-0.00295777	-0.0733103	0.0476738	0.0853352
	0.0960725	0.17956	0.146435
	0.00410609	0.19074	0.316283
0.143469	0.036899	0.167466	0.298256
0.108362	0.077355	0.13295	0.186549
	-0.023365	0.140103	0.311201
-0.0639332	-0.011384	0.123227	0.176589
-0.0445289	0.0303064	0.162641	0.250708
0.00933812	0.00327767	0.125346	0.170787
	-0.0133862	0.150395	0.195557
	-0.0170683	0.0960398	0.176981
	0.00328509	0.130428	0.188191
0.0545012	0.0874537	0.23392	0.189817
	0.107874	0.154162
	0.0202665	-0.208211	-0.123054
	0.0479361	-0.113588	0.0252361
	-0.048575	-0.0316801	-0.079998
	0.00906687	0.0861347
	0.0528296	0.0927145	0.217477
0.113309	0.0286721	0.165821	0.262827
-0.123428	-0.0280431	0.00359276	-0.0765368
	-0.0289684	-0.053757	-0.0900579
	0.00294898	-0.154882
	-0.0843736	0.0593294
	-0.0606755	-0.160262	0.174596
	0.00807721	-0.109705
	0.0171044	-0.0507312	-0.0348472
	0.0496098	-0.0070676	-0.147008
	-0.0551398	-0.0818016	-0.0721002
-0.0108783	-0.00177435	-0.0391959	-0.07286
	0.0896225	0.0502842	0.0341124
	-0.0468355	-0.0616234	-0.104648
	0.0656358	-0.0663955	-0.0796373
	0.0088316	-0.0206691	-0.031382
	0.0699269	0.0631876	0.0411607
	-0.131732	-0.028214	0.10814
	-0.0306268	0.0337815	-0.00455377
	-0.0565939	0.0229509	-0.0583133
	0.0173832	0.018004	-0.0363074
	0.024324	0.134211	0.0251708
	0.045315	0.0886463	0.0594279
	-0.0348719	0.0496039	-0.0163777
	0.0246402	-0.0606794	0.0462792
	-0.0719509	-0.0409928
	-0.0928972	-0.216236
	0.0195437	-0.0637073	-0.0572497
	0.0449301	0.0677092	-0.0379278
	-0.0479482	-0.0321062	0.00308944
	-0.00210822	0.107619
	0.000195206	0.099388	0.000464558
	-0.0497057	0.0582948	0.0603639
	0.0407371	0.0460413	0.0694722
	0.153844	0.0929262
	-0.085306	-0.137599	0.0308795
	-0.0546361	-0.049657	-0.0161274
	-0.0306491	-0.0231303	-0.0421797
	-0.00874383	0.0660214
	-0.0245053	0.0323199	-0.0558178
	0.0623821	0.0567316	-0.0340915
	-0.0670809	-0.106538
	-0.0847482	-0.10478
	-0.000157972	0.038392	0.0109825
	0.0582262	-0.049449	-0.0587387
	-0.0200798	-0.040062	-0.0437034
	0.0280648	-0.162977
	-0.0687754	-0.193606	0.0144196
	-0.11119	-0.132664
	-0.115215	-0.18184	-0.130958
	-0.0481477	0.0179182	-0.0325824
	-0.0363704	0.0174906	-0.0632563
	-0.0452646	0.00613503	-0.0537993
	0.0115927	-0.0840192	-0.11511
	-0.0209151	0.0288025
	0.0379299	0.00124524
0.0993546	0.0888068	-0.0264759
	-0.0863786	-0.0717353
	-0.000302055	-0.0988305
	-0.071076	0.0369035
	0.0503813	0.029495	-0.0393909
	0.0465959	0.0132023	-0.0705699
	-0.0891865	-0.0400167	-0.030987
	0.0394612	0.060874	-0.0480224
	0.0112996
	0.0990763	0.0322912
	-0.00779741	-0.0651179	0.0248866
	-0.071864	0.202958
	-0.0478889	0.0113738	-0.0380698
	-0.0568194	0.0306449	0.0662194
	-0.0394991	-0.0105518	-0.0874886
	-0.0270326	-0.0667876	-0.123888
	0.0442367	-0.0381688	-0.115271
	-0.0553081	-0.0741721	-0.132963
	-0.0971931	-0.102306
	-0.121011	-0.141415	-0.102081
	0.0292728	-0.0395203
	-0.0446579	-0.0570043
0.0405989	0.0344605	0.0296664	0.0405712
	-0.10705	-0.117188	-0.254144
	-0.0216514	-0.0653169
	0.420379	0.143567	-0.0894675
	-0.0267514	0.133973	0.0403048
0.0514188	-0.0472878	0.0756386	-0.0364296
-0.0266514	0.0664372	0.0321121	0.00868051
-0.0106607	-0.0155966	0.0963866	0.0738941
	0.0438228	0.0182239	0.0169088
	0.0232371	-0.0129261	0.127464
	0.0870639	0.125246	0.0817555
	0.0558731	0.149213	0.0644005
	0.0358758	0.0690657	0.0245533
	-0.0583612	-0.0228803	0.0276286
	0.00291875	-0.227763	-0.48674
	-0.0360365	-0.0266419
	0.0924872	0.0506106	0.129877
	0.0168649	0.0583664	0.15305
	-0.299588	-0.165651	-0.158706
-0.0319567	0.0879796	0.149574	0.0946283
0.0330634	0.192552	0.22563	0.16862
0.0356334	0.202742	0.304885	0.368591
	0.0733883	0.177106	0.261552
	0.081606	0.0659827	0.143232
-0.183601	-0.0466391	0.117014	0.100772
	0.0360835	0.259213	0.280349
0.013798	0.167041	0.0337828	0.101406
-0.0719741	0.000229388	0.0162469	0.0712962
-0.0304253	-0.047107	-0.0208075	0.023649
	-0.0617557	-0.0146557	0.097251
	-0.0380665	-0.0120023	0.0452858
0.049105	-0.105475	-0.00300511	-0.0567027
0.0369535	-0.092206	-0.012253	-0.0389965
	-0.0662121	-0.0837583	-0.0573069
0.0402078	-0.0435072	-0.0314331	0.0150247
	0.0173478	0.0173328	0.135624
-0.329009	0.216663	0.0216138	-0.0516412
-0.124579	-0.0187884	0.0800933	0.107441
	-0.0800702	-0.0490982	0.0140407
	-0.0372755	-0.00139514	0.0518546
0.0584799	-0.0158875	0.044232	0.11718
0.0126001	-0.0347314	0.0270269	-0.0016495
0.148593	0.00562674	0.0218292	-0.026879
	0.00517994	0.0246649	-0.0243452
0.0625092	0.0323975	0.0129713	0.000874223
-0.178227	0.0402915	0.0090213	-0.0259357
0.0262847	-0.09393	-0.0864683	-0.104966
	-0.0287366	-0.0300484	-0.0133221
	-0.0488228	-0.025009	0.0668818
0.0674391	-0.0447392	-0.0275763	-0.0199573
-0.268149	0.676141	-0.0899298	-0.0261225
0.0162292	0.224858	0.0252619	-0.0851844
0.0433525	0.00509544	-0.0127489	-0.0471643
	0.082296	0.0159593	-0.000733049
0.0121953	-0.0567055	0.0398216	0.0389964
	0.111902	0.0362931	-0.0146844
0.058939	-0.0368114	0.00375001	-0.0189044
0.0849878	0.015864	0.0534606	0.0460598
0.0789514	0.0213728	0.0510514	0.0430377
	-0.0351079	-0.021127	0.0224169
	-0.027935	-0.0586333	0.0384553
0.109922	0.0605179	0.0459827	-0.00524165
0.0694601	0.0336592	0.0207329	0.0220275
	-0.0162042	-0.0436399	-0.0501738
0.0900089	0.0223259	-0.0223642	-0.0970743
	-0.00188253	0.00288669	0.00962621
-0.00896487	-0.0229034	-0.00655086	-0.0319672
	-0.0944122	-0.0256769	-0.0805445
-0.0127335	0.000996115	0.0208457	-0.012546
	0.0206815	-0.0200586	-0.0604665
-0.0545593	-0.0761104	-0.0108145	-0.0946144
	-0.117635	-0.185969	-0.141639
-0.0298968	-0.0711549	0.00987194	-0.0139252
-0.0765503	-0.0177409	-0.0612745	-0.0962189
	-0.0567346	-0.0166902	-0.0213548
0.0383865	0.075933	0.0509435	-0.0723743
	-0.0811965	-0.113883	-0.0876151
-0.0759765	0.0227946	0.0230906	-0.0319111
0.116639	0.0717095	0.0434832	0.0543646
	-0.0402069	-0.0157716	-0.0511456
-0.000264782	0.0695665	0.0382568	0.0203554
0.0705028	0.0522804	-0.0395553	-0.000995516
0.0694318	0.0186731	0.016209	0.0337782
0.00902988	-0.0258181	-0.0440944	-0.0625043
0.0693581	-0.0342532	0.0230674	-0.00266766
0.018925	-0.00811908	0.00793386	0.0184466
0.0634795	0.025938	0.0570119	-0.0407359
	-0.0107634	-0.0350737
0.0774616	-0.00482689	0.0104404	-0.00812937
0.00532046	-0.000733177	0.0152368	0.0224088
	-0.0317434	-0.0122009	0.00381821
	-0.00389829	0.0206998	-0.0248216
0.0183553	0.00779582	0.0565278	0.00922977
	-0.0155651	-0.000991546	0.00193079
-0.0344558	-0.0974491	-0.0404281	0.0104291
	0.0365314	0.0344118	0.0372875
	-0.0495926	-0.0300937	0.0162527
0.0451877	-0.0222798	0.00954808	-0.0469624
0.0438593	-0.0199697	-0.0164803	0.0344697
-0.00649654	-0.0200791	-0.0481528	0.0383121
0.0688607	0.252757	0.0171518	0.0839406
	-0.0244995	-0.0318466	0.0278108
	-0.0441308	0.00518638	-0.0631779
-0.0762271	-0.0443182	0.00111256	-0.0968382
0.0277627	0.128274	0.0982927	0.00546179
0.0521593	-0.0559677	0.0556919	-0.0396497
0.00366081	-0.048036	-0.0310755	-0.0425894
	-0.0242401	-0.0491921	-0.0398209
		-0.00448621	0.0543161
	-0.0379629	-0.0363401	-0.111492
	0.0248629	0.0617583	-0.0187032
	-0.0273862	-0.0381303	-0.0596763
	0.0194811	0.00161062	-0.0238102
-0.0480038	-0.207384	-0.210623	-0.277692
0.0132759	-0.0535601	0.00521942	0.132455
	0.110905	0.0425336	0.1062
	-0.0308002	-0.0431436	0.0165566
0.0494446	0.0558903	0.0119077	0.010441
0.0168425	-0.0475844	-0.0136906	-0.00505982
0.0152138	0.0596147	0.0298711	-0.0714484
	-0.0733408	0.00100131	-0.00485989
	-0.0348706	0.0481879	0.0527144
			0.0275994
		-0.0443162	-0.0169237
	-0.148672	-0.10806	-0.131046
0.072984	0.0188444	0.0648536	-0.0179554
-0.0142487	0.0182208	0.00177029	-0.0638461
	0.0504288	0.0829509	0.126005
0.0176052	0.0146425	-0.000645176	0.0464809
0.0175841	-0.0331279	0.0586857	0.0622125
-0.0805393	-0.0211078	0.145338	0.185448
-0.227715	0.0317045	0.114622	0.202342
	-0.0189567	0.307028	0.651595
-0.450109	0.299624	-0.0713837	-0.234132
0.119078	0.0453949	-0.0104365	0.076427
0.0124778	-0.12281	-0.0767833	-0.0135816
	0.0226492	0.00198696	-0.0117012
			-0.0327792
	-0.0740645	-0.0247061	-0.00920565
-1.14953e-05	0.270685	0.167161	0.103955
	-0.0146691	-0.0353113	0.00290235
-0.139194	-0.0210003	0.0732022	0.0910874
	-0.0197145	-0.0604656	-0.119559
-0.0452267	-0.00926158	-0.0367561	-0.130274
-0.21684	0.0138344	-0.0693763	-0.156757
-0.0463214	-0.0394193	-0.0542593	-0.15483
	-0.0250578	-0.00436036	-0.166035
	-0.115541	0.0168819	-0.162185
	-0.0184104	0.0179968	-0.140119
-0.0240814	0.0311895	-0.0331709	-0.197274
-0.00948849	-0.113721	-0.0504674	-0.100884
	-0.29621	-0.430202	-0.401564
	0.130154	-0.0336983	0.118387
	-0.0333334	0.0115181	0.0257904
0.00586419	-0.021392	-0.00302517	-0.0156749
0.104258	0.0812805	0.070173	0.100892
	-0.0130557	-0.0086183	0.0977542
		-0.0449076	-0.0184496
0.0591649	-0.0555536	-0.0346219	-0.219034
	-0.0716174	-0.0139446	-0.198264
	0.00990949	-0.023371	-0.225408
0.0406471	0.127894	0.053303	-0.339748
	0.00403357	0.0581891	-0.115959
-0.0140991	-0.0804365	-0.0947953	-0.268168
-0.0114431	-0.0450812	-0.00550972	-0.202496
0.178313	-0.0805507	-0.0791622	-0.290691
	0.0284666	-0.0514611	-0.202919
0.0166958	-0.0312445	0.0276639	-0.0434036
	-0.0259063	-0.0313195	-0.264445
	-0.0177639	-0.0397055	-0.220299
0.158349	-0.0740858	-0.0238169	-0.258201
0.00899099	0.0370063	-0.0103082	-0.235042
	-0.0268086	0.0441129	-0.209171
0.137525	0.25937	-0.0547659	-0.243071
	0.0606671	0.0327021	-0.153541
	-0.145797	-0.13671	-0.280221
0.00270688	-0.0349897	-0.0705077	0.0213518
	-0.0701071	0.0100333	-0.0349491
-0.0724029	-0.0310149	0.0197273	-0.095225
	-0.0567685	-0.0871849	-0.245705
	-0.0490349	-0.0733896	-0.228363
	-0.0786347	-0.00458343	-0.113768
	0.0352707	-0.0411849	-0.163786
	0.0240033	0.0205706	-0.0521821
	0.00201992	0.0223379	-0.0796274
	0.130303	0.0250337	-0.219964
0.092809	0.00136127	-0.0130598	-0.113868
0.124615	-0.0213408	0.013102	-0.00322537
	-0.112064	-0.0750894	0.25304
	-0.0250486	-0.017967	0.0823221
	0.0101751	-0.0154888	-0.0459982
0.0764799	0.0309626	0.00957944	-0.00792468
-0.0106011	-0.0339387	-0.00877784	-0.0680123
-0.0218038	0.0267661	0.0415978	0.0220404
	0.0346344	0.0673879	-0.0339073
	0.0203032	0.0320413	-0.0649097
	-0.0444906	0.00811002	-0.0496732
0.0329663	-0.0666946	-0.00233455	-0.186549
0.0448572	0.0355831	0.0286717	-0.113548
-0.0939238	-0.114814	-0.0176248	-0.0378766
	-0.0158235	-0.0842375	0.133476
	-0.0106569	0.0554993	0.348294
-0.0513357	-0.062683	-0.165784	-0.182134
0.0812784	0.0556518	0.047151	0.0468439
	-0.00532269	0.0153305	-0.0529671
-0.103884	-0.0460831	0.0234931	0.114425
	0.00552953	-0.00293917	-0.0196602
	-0.0139716	0.000859092	0.0371753
	-0.016423	0.0164131	0.119065
	-0.0118952	0.0111395	0.0792212
	0.0386736	0.0576329	0.117979
	0.144338	-0.00788106	0.103277
	-0.0919051	0.0390991	0.0660363
0.0599321	-0.04414	-0.00874157	0.128975
0.0697313	0.0344689	0.0165259	0.28986
0.00282695	-0.0257531	0.0141352	0.250218
	-0.022497	-0.00366347	0.183025
-0.0437184	-0.267868	-0.250271	-0.250249
-0.000430971	-0.00843721	0.0408558	0.186135
0.0198446	0.0901347	0.0683834	0.162639
-0.051523	0.0894907	0.050682	0.0797017
-0.0626807	0.0249242	0.00983198	0.053733
	-0.0513765	-0.00782655	0.117411
	0.0695408	-0.00979291	0.0324009
	0.0501591	-0.0161384	0.0316767
	-0.049753	-0.00149737	0.106416
0.089891	0.393212	0.42762	0.353126
-0.117227	-0.0343653	0.0151152	0.372508
	-0.0885123	0.0189652	0.316081
	0.0148639	0.0574005	0.254188
0.14523	-0.00314232	0.0111875	0.121765
	-0.0810974	0.0288255	0.044694
	0.00820093	-0.0426176	0.162549
	0.0230778	0.0345409	0.061943
	0.0677272	0.0674254	0.137496
-0.0713141	-0.0470248	-0.00958801	0.0633216
0.0692198	-0.0107108	0.0112915	0.0618092
0.115932	-0.0157992	0.0263271	0.131297
	0.121	0.0458808	0.0748302
	0.0474456	0.0244445	0.219799
-0.0938085	-0.00751697	0.0103269	0.198861
-0.000841731	0.0322555	0.00185721	0.267157
	-0.0454063	0.0305326	0.230037
	-0.011637	0.0666541	0.156762
	0.327885	0.0156014	0.0714034
	0.0512567	-0.00353986	0.0770833
-0.091316	0.00460329	0.026145	0.112197
	-0.00854054	0.0663694	0.190476
	0.0575188	0.0234622	0.00728913
0.0133963	0.169433	0.0381094	0.182984
	-0.0267081	0.044401	0.0608784
	0.0150763	0.0420821	0.117327
	-0.0292327	0.0422644	0.174329
-0.0292685	-0.0682397	-0.0581123	0.0110917
-0.0135905	0.0174903	0.144114	0.278876
-0.315147	-0.00273607	-0.095138	-0.0219067
0.0378852	0.0412436	0.0431841	-0.0118997
	-0.0734419	0.11426	0.0766412
-0.0311813	-0.0327966	0.0536604	0.0219151
	0.0997505	0.0395329	0.00666876
	0.0423492	-0.00744922	0.0192468
0.0473924	-0.0355619	0.0157817	0.0128129
	0.010241	0.00274715	0.00902044
	0.0818952	0.0512773	0.0256832
	0.000191652	0.0946609	0.0864947
	0.0716886	0.0458933	0.0338709
	0.053723	0.00930806	-0.0220019
0.0273197	0.0853063	0.0124445	-0.0695634
0.164987	0.0387352	-0.0500919	0.0248624
0.0493545	0.0722324	0.0483823	0.0439662
0.0354974	0.0798183	0.0268747	0.0379269
0.171374	0.149777	0.0319813	-0.0653088
	0.0493104	0.0488723	-0.0371383
0.0263983	0.0559775	0.0287072	-0.0233863
0.136981	0.0657166	0.0785876	0.011101
	0.057276	0.0121277	-0.0835924
0.0313753	0.0369304	-0.0330724	0.000440653
-0.0744444	-0.0239182	-0.0172711	-0.0599511
	-0.10548	-0.00789398	0.0306774
-0.0367442	-0.0369665	0.254582	0.410963
-0.0694921	-0.104914	-0.0999448	-0.0633326
0.0523088	-0.0488824	0.0209047
-0.102011	-0.0525877	-0.0224005	-0.000428464
	-0.0591089	0.00758668	-0.0237244
0.0439045	0.100004	0.0104451	-0.0614723
0.0573108	0.152313	0.0808498	0.0518531
-0.0410068	-0.00842284	0.0287124	0.00861418
0.0806268	0.179463	0.134138	0.0288918
0.0757805	0.137682	0.0855547	-0.0685375
-0.0682083	0.130455	-0.0031821	0.0712606
	0.0277014	0.00829373	-0.0305673
-0.0165927	0.0161338	-0.016017	-0.0750717
	-0.0385111	-0.0044645	0.0799927
0.00664734	0.0346202	0.0503856	0.0207926
	-0.00271008	0.271395	-0.18873
-0.00394777	0.0342798	-0.0408469	0.0796677
0.161058	0.115619	0.118349	-0.0162838
0.0310555	-0.01154	0.0369774	0.0641931
-0.0359471	-0.0654741	-0.024079	0.0890456
	0.121637	0.0259225	0.0817146
	-0.0816686	-0.00661714	-0.100323
0.0430229	-0.0295402	0.0112686	-0.00488186
-0.0561522	-0.0300988
-0.0240345	-0.115057	-0.195115
-0.0448106	-0.0396963	0.0189517	0.0946888
-0.0961642	-0.0962386	-0.0187348	0.0081185
0.0862076	0.137355	-0.0149839	0.00216639
0.0180723	-0.00164306	0.0028946	0.00546976
0.041245	0.344335	0.0340079	-0.0704003
0.00586735	-0.191272	-0.0459881	-0.0909022
	0.0470013	0.00908934	0.0352068
0.0445386	0.0918145	0.0497613	0.0277636
-0.00733254	0.0593732	0.0601977	0.114684
0.0481422	-0.0542121	-0.0487719	-0.0155075
	0.0374667	0.0627239	-0.0279923
	-0.0104232	0.0319505	-0.0283226
0.0546604	-0.0206943	0.0266993	-0.0112001
-0.0782835	0.0750952	0.0179787	-0.0898118
-0.00945482	0.012586	-0.0144316	-0.0592181
-0.0292515	-0.0435813	-3.2593e-05	-0.0759155
0.0173246	0.00205428	0.0514736	-0.0856504
	0.155589	0.0306458	0.0473443
-0.0445472	-0.0544492	0.0120341	0.00955328
-0.0798073	-0.139498	-0.118834	-0.0325471
-0.0561746	-0.077473	-0.0543902	0.0552802
	-0.105882	-0.206925	-0.286697
-0.0625046	-0.132385	-0.265676
-0.0616806	0.0136681	0.00672524	0.0506783
-0.0527901	-0.0463741	-0.0309669	-0.042211
	-0.0932376	-0.0353132	0.0727462
0.0647373	0.0225462	-0.0266977	0.00154395
	-0.0546885	-0.0344145	-0.0235756
	-0.0895831	-0.0389449	0.0109097
	-0.031267	-0.0367776	0.0733123
0.100571	0.148077	0.0531547	-0.034109
	-0.0354839	-0.0253529	-0.0543295
	0.0725158	0.0310447	0.0746911
	-0.0549616	-0.0214545	-0.0182623
0.0448238	0.0497571	0.00601101	-0.0455326
0.0248717	0.0488186	0.0371318	0.0101246
	0.0477051	0.0721822	0.0375364
	-0.00765831	0.0056191	-0.0126224
	0.0590887	0.0235634	0.0227013
0.0370093	-0.0316638	-0.0513127	-0.00374046
-0.00312392	-0.0465521	-0.0223941	-0.0812018
-0.0313852	-0.0554001	0.0104611	0.161306
-0.00970453	-0.0173741	-0.0396707	-0.00796217
-0.196203	-0.178967	-0.384503
-0.0788475	-0.00181934	-0.10946	0.00319132
-0.0243261	-0.0474333	-0.021263	0.06211
-0.0349983	0.0945154	0.0418843	0.0494321
-0.029815	-0.0621417	-0.00148967	-0.00474601
	-0.0139133	-0.00722002	0.0649846
	0.0793334	0.0333411	-0.11772
-0.0100608	-0.0540749	0.109948	0.034173
	-0.129467	-0.0331503	-0.0134825
0.0265491	0.0713154	-0.0400467	-0.0416699
-0.0456787	-0.0191801	-0.024207	-0.0192066
-0.0724172	-0.0736009	-0.0283938	-0.0676038
0.0847813	-0.0401693	-0.0653113	-0.193619
	0.00635673	0.00626645	0.0125634
	-0.00596387	0.102501	0.200438
0.00513475	-0.0188803	0.116311	0.106216
0.078918	-0.0133494	0.00709238	0.00728479
-0.0278869	0.0610148	0.020647	0.0348333
	-0.0643688	-0.018414	-0.00103966
-0.0591786	-0.13917	-0.0401318	-0.157522
-0.0303532	0.0128167	0.025585	-0.0170537
0.0398401	-0.137616	-0.0304781	0.0256797
-0.10775	-0.169095	-0.215842	-0.103987
-0.0956095	-0.178204	-0.321102	-0.0034927
-0.0636719	-0.056483
0.0999833	0.0411787	0.146662	0.21798
0.0406219	0.0380038	0.11474	0.17389
	-0.0165117	0.0203313	-0.011513
	-0.0970197	-0.0375032	0.0033224
	-0.0667057	-0.0742716	0.0338435
	-0.0480386	-0.0232836	0.245483
	0.00875963	0.0272542	0.319351
	-0.0424253	0.0633787	0.214489
	-0.0329229	-0.0159777	0.257023
	0.10942	-0.115217	-0.0614788
	0.00779891	0.0406639	0.0409794
-0.106624	-0.0542725	-0.104657	-0.106215
-0.728862	-0.120093	-0.150324
0.109451	0.0195158	0.0318657	0.110773
0.0630106	-0.0841261	-0.173873	-0.462287
-0.00199382	0.157876	0.104506	0.198123
	0.00804855	0.0997802	0.183784
-0.0032433	-0.0285988	0.0653842	0.0556109
	0.0522897	0.00738153	0.173539
-0.0582687	-0.00602662	-0.0972986	-0.0608144
	-0.265728	-0.0184596	-0.195222
	-0.0580461	0.0245441	-0.12103
-0.0253793	-0.0494362	-0.0784343	-0.0233307
	0.0358451	0.0436931	0.126009
-0.0860902	0.0448507	-0.0444442	0.109931
0.0159074	0.0833859	0.0471522	0.236288
	-0.0366151	-0.045793	0.102811
	0.0559787	0.0309538	0.0885921
	0.014421	-0.00990121	-0.179077
0.101226	0.0378352	-0.115204	-0.114382
	-0.0874014	-0.238386	-0.631287
0.0455143	0.0557929	-0.0615865	-0.119404
	0.0539931	0.0977657	0.0129127
	0.146581	0.192835	0.212168
	0.0270306	0.180675	0.196091
0.0296442	0.022651	0.066266	0.0896966
	-0.00803288	0.0971588	-0.0244422
	-0.0879554	-0.00828474	-0.201286
	0.034725	-0.050006	-0.32185
	0.0205992	-0.0762332	-0.195359
	-0.0302108	-0.000631986	-0.257343
	0.0473798	0.0161343	0.0161643
-0.00813714	0.033857	-0.0048808	0.120933
-0.03127	-0.0659229	-0.0135326	0.205309
-0.0658979	-0.0207122	0.0636653	0.198152
0.0219547	-0.00200437	0.0046205	0.150881
0.0505829	0.0268817	-0.0220752	0.016024
-0.0893518	-0.0218238	-0.138675	-0.0981832
	-0.0408795	-0.083812	-0.246971
	-0.0348408	-0.0451835	-0.275275
	0.10699	0.0186405	-0.102527
0.0748462	0.027285	-0.0186211	-0.00129058
	0.0377173	0.0775756	0.0637621
-0.0489451	0.0215778	-0.0347069	0.0311081
	-0.0516261	0.14795	0.108497
0.0157763	0.0189995	-0.000556389	0.104375
-0.116746	-0.11135	-0.104754	-0.154111
-0.0383351	0.0190607	-0.0109654	-0.213518
	-0.017485	-0.0531869	-0.278878
	0.0533529	-0.0260904	-0.250958
0.0298558	0.0085392	0.0411401	-0.0640259
	-0.0481521	-0.0184926	-0.0137633
-0.0535167	0.0334835	0.00984086	0.222624
	-0.0553461	0.0704551	0.207901
	-0.0704744	0.0128153	-0.0966525
0.0276526	0.0172105	-0.0728599	-0.188108
	-0.040491	-0.0481821	-0.298719
0.0241856	-0.0157751	-0.0820212	-0.299089
0.0330901	-0.067192	-0.0133308	-0.244583
	-0.0506847	-0.0112986	-0.0646839
0.0361155	0.0402223	-0.0125152	-0.114334
0.0640466	0.0216034	-0.040676	0.0603045
	0.0275978	0.185338	0.205129
0.0872108	0.39973	0.0395965	0.0668086
0.0992165	0.121667	0.0223042	-0.0161741
-0.0711054	-0.00934548	-0.00249142	-0.120529
	0.00621319	0.0485366	-0.261276
-0.0229938	-0.0404235	-0.0516519	-0.306663
	0.102387	0.00924993	-0.226331
0.179141	0.0759933	-0.0339032	-0.13157
0.0145301	-0.0964611	-0.0202299	0.0519228
	-0.0340354	0.0269708	0.272253
	-0.03666	-0.023641	0.0496717
0.0937544	0.0862161	-0.0462518	-0.19624
	-0.0564977	-0.00901093	-0.200181
	-0.0292883	-0.0709462	-0.212196
0.088024	0.00701987	-0.0794253	-0.236313
0.0408196	0.000117215	0.0523058	-0.09846
0.0302198	0.0458794	0.0059622	0.055065
0.1186	0.0291897	0.0586234	0.0327419
	0.177059	0.165887	0.188412
	0.0929946	0.212861	0.309503
0.0804481	0.071881	0.0965548	0.152868
-0.0196907	0.00285115	-0.0700406	-0.078639
	-0.0584316	0.0157435	-0.00777216
-0.042152	-0.00463732	-0.022896	-0.199628
	-0.0691131	-0.0409831	-0.0991464
0.00515355	-0.0443994	-0.0444747	-0.0407092
0.117781	-0.0631563	-0.0638999	0.0218064
	-0.0787656	-0.0707018	0.176742
	-0.072886	-0.0435342	0.107636
-0.0543963	-0.00135267	-0.0422933	-0.00981642
0.0916582	-0.0431241	-0.0278893	-0.00130193
-0.262247	-0.039059	-0.0720774	-0.0223323
0.0301408	0.0135486	-0.0134978	0.0714651
	-0.00282022	0.0175648	0.089437
0.0147125	0.0342063	0.0363853	0.14752
-0.00290352	-0.00926287	0.154855	0.224719
0.0582476	-0.0367093	0.227909	0.379499
	-0.333123	-0.0284635	0.1119
	0.101508	0.0685695	0.23105
	-0.0378273	-0.0109571	0.215274
	0.01122	-0.0513862	0.288342
-0.0949726	0.134287	-0.0742131	0.198784

## Sheet: 4c_FC
L1	L2	L3	L4
0.0620006	-0.0542251	-0.00345937	0.0846055
	-0.0251951	-0.0115376	0.00881719
	-0.00537668	0.0302597	0.0492185
-0.0135418	-0.0360607	0.0285176	-0.014038
	-0.030578	0.0295083	0.0173832
0.0745508	0.0310535	-0.0431185	-0.0326669
	-0.0322732	0.0406489	0.0389675
	-0.0432391	0.0533828	0.0915644
-0.0739497	-0.0365477	-0.0170243	0.0158035
0.0458238	0.00723769	0.0469019	-0.0308889
	-0.029258	0.00850659	0.01429
0.00533517	0.0222482	-0.0126118	0.0124404
	-0.00626412	0.040196	0.0219173
	0.00373141	-0.0338457	0.0142017
0.00791095	-0.00577837	0.0136378	0.00877001
	-0.0459759	0.0014283	0.0906371
	-0.0174378	-0.0154741	0.0486136
	0.0111714	0.0407985	0.0179346
0.0339473	-0.00246015	-0.045566	-0.0129241
-0.0214436	-0.021003	0.0078738	-0.0377345
-0.0385592	0.0184792	0.00403684	0.0240624
-0.0528909	0.108078	-0.0912104	-0.0852492
	-0.00090805	-0.0129581	0.0482214
	-0.00880086	0.0763682	-0.029835
-0.00738483	0.124342	-0.00561748	-0.0776075
0.150143	0.0312375	0.101999	-0.00124764
	0.000563786	0.0226564	0.00360384
	-0.0593781	0.0240161	0.0851562
	0.0399686	-0.0418305	-0.0406309
-0.0191691	0.000337256	0.0373572	0.0281832
-0.0348841	0.0165003	-0.0283404	-0.105588
-0.0373252	-0.0162529	-0.0285038	0.0537834
0.11443	0.0256118	-0.0556717	0.0321564
	0.0107846	-0.00326963	0.0116588
	-0.0900792	-0.010351	0.00849268
	-0.0286637	-0.00674534	-0.00115626
	-0.0396357	-0.00824903	0.0226708
-0.0118266	-0.0583824	0.013895	0.081526
0.0144229	0.0243146	-0.000859748	0.0189028
-0.00454304	0.00163257	0.00927481	-0.0379875
	0.0369957	0.119713	0.0315803
	-0.0076941	-0.00162947	0.0257697
-0.0469615	-0.0802252	-0.0140556	0.0307239
0.0612448	-0.0472159	0.0365208	-0.0468077
	0.0179651	-0.0108951
	0.00893204	-0.115289	-0.0383278
	0.0191203	-0.00323626
	-0.019165	-0.0106456	-0.0204956
-0.0632322	-0.101323	-0.099907
0.0356013	0.00874445	-0.0524519	-0.0952269
	0.0143026	-0.00021348	-0.022341
-0.00608715	0.0091303	-0.0566653	-0.0872445
-0.077701	-0.0888579	-0.118559
	0.00818337	-0.0202486	-0.00666848
	-0.0152781	0.0532173	0.116088
-0.0263853	-0.0141039	0.0403531	0.0112843
-0.0775076	0.0997979	-0.0347361	-0.0346697
0.0974989	0.0289112	-0.0268514	-0.087272
	0.00807425	-0.0786595	-0.00930623
-0.0890805	-0.0112881	0.0189362	0.0254528
	-0.067767	0.0525282	0.00232733
-0.166646	0.0849077	0.0667039	-0.0168352
0.125587	0.0188718	-0.0152902	-0.0188726
	0.0300122	0.00109142	0.0619672
	-0.0490418	0.0176356	-0.0438177
-0.000784635	-0.0350864	-0.00100923	-0.00112537
0.0810972	0.00148444	-0.0069031	0.0167963
0.041661	0.0951597	-0.0625153	-0.0857559
0.0241674	0.149908	-0.0670528	-0.106603
	0.0320954	0.00432251	-0.00107351
-0.285621	-0.10273	0.273113	0.0831537
-0.000135346	-0.021518	0.0370062	0.00196193
	-0.00789694	0.00322985	0.0458894
	-0.0319899	-0.0159131	-0.0220719
-0.0775811	0.0208237	0.0376093	0.0111767
	0.0290556	0.00379472	-0.0897914
	-0.00955033	-0.0120512	0.0162682
	0.000164979	-0.0328137	-0.015553
0.00170724	-0.00372382	0.0326281	-0.00114491
	0.108948	0.0521958	0.0581075
	-0.0148876	-0.0175228	0.0374705
0.086097	0.0196196	0.0257429
-0.0124531	0.0113821	-0.00399165	-0.0391414
	0.0549317	-0.0907955	-0.00720908
-0.0103036	0.0237869	0.0181261	-0.0759661
	0.0324178	0.0527198
0.0487269	-0.00364816	-0.0114036	-0.0705008
	0.0348835	-0.0135391	-0.0458405
	0.0225863	-0.0451398	-0.0134326
	-0.0246673	-0.0245496	0.0437076
-0.00646315	-0.0327766	0.0141676	-0.0269183
0.106741	0.0234425	-0.0264649	-0.0397446
0.021118	-0.0111076	-0.0228088	-0.000140282
0.0226489	0.00551754	-0.0196394	-0.00801765
	-0.0441508	0.0183772	0.0445097
	0.00201816	-0.00130443	0.0676525
	-0.0110019	-0.0633132	0.157032
	0.00857647	-0.026076	0.0663839
	-0.0316948	-0.0457743	0.0809895
-0.0052892	-0.0626965	-0.0123271	0.0758555
0.048874	-0.0361363	-0.0302014	0.0324241
0.0212577	-0.0466365	-0.102408
0.0297621	-0.00780887	-0.0185507	0.0628485
0.0110338	-0.0310177	-0.232845	-0.157994
-0.0560159	0.0649944	-0.0351724
		-0.0730193
	-0.0198988	-0.083714	0.0377305
-0.0256557	0.0134815	-0.0381453	-0.0315059
0.091352	-0.0450664	-0.0191076	-0.0110426
0.0470503	-0.0386807	-0.0479054	-0.0198666
	0.0332828	-0.186995	-0.303812
	0.0950383	-0.00919484	0.0407598
-0.0223503	-0.0432552	-0.025171	0.0451743
0.0366697	0.0166343	0.0283885	0.0490152
0.0946454	0.00907299	0.0832885	0.00553516
-0.104457	-0.0151341	-0.0139838	-0.012403
0.0745868	-0.0123467	-0.090636	-0.0134646
-0.0705561	-0.0523243	-0.0512451	0.0356742
-0.0379482	-0.0249899	-0.00759559	-0.00100661
0.0116206	-0.0680346	-0.0156664	-0.0061604
-0.0718466	0.0357405	-0.005116	-0.0182094
0.0439505	-0.00316702	-0.0317391	-0.0114912
0.0176505	-0.0166086	0.0387365	0.0711636
0.0542055	0.0168776	0.112341	0.114644
0.00885912	0.265093	0.00139028	-0.0855405
-0.339654	0.155264	0.108018	0.0711481
0.043006	-0.0155547	-0.0559239	-0.0198654
	-0.0585569	-0.0884519
0.0256366	-0.0190142	-0.0257635	-0.0292172
-0.0950704	0.08579	-0.0215492	-0.0295813
0.0563775	-0.0246088	0.0563093	0.0695694
-0.0915177	-0.0263158	0.00761287	-0.01117
-0.0832133	0.0434442	-0.0300143
	0.0243963	-0.105505	0.0155288
		-0.0625271
0.0133367	-0.0574892	-0.0188848	-0.0744491
-0.0417894	-0.0172021	0.134201	-0.0240516
0.00842188	0.0259295	0.0670112	-0.042674
0.0445908	-0.0128379	0.104831	0.041696
0.0622789	-0.0437877	0.0165086	0.0883491
0.0533388	0.0209706	0.0552018	-0.0091361
-0.0133476	0.0240297	0.0566743	-0.0937295
-0.0586493	-0.0710321	0.041416	-0.0122776
0.112603	-0.0474216	0.133505	-0.0867162
0.0143855	0.00670713	0.023789	0.0810454
			0.0173358
-0.0421612
0.0835718	-0.0573445	0.0584088	-0.0930841
-0.0484967	-0.0377471	0.0226746	-0.0362322
	0.0118412	0.0178359	0.00657223
0.0233897	-0.00452155	0.0774145	-0.0662803
0.00305285	-0.0396997	0.00554017	-0.0654801
0.0899228	-0.0020325	0.0432194	0.0866021
0.126506	0.0420191	0.0482611	-0.0488051
	0.00505993	0.0562324	-0.0238294
-0.0759816	-0.0516595	0.10472	-0.0189956
0.117682	0.0547418	0.00097748	-0.095419
0.0726741	-0.0672919	0.0306469	-0.0642607
	-0.046162	0.0276118	-0.030967
	-0.0356976	-0.0578825	-0.0532542
-0.0096523	-0.0242853	0.0231802	0.0643093
0.0684394	0.101762	-0.0305308	-0.100302
-0.18836	-0.106295
0.00779604	0.0498024	0.0430869	-0.105077
	0.0472006	0.0674328	-0.0164141
0.0426832	-0.0218135	0.0588196	-0.00655131
0.0362497	0.0033797	0.0623135	-0.00451953
0.0121886	-0.0376349	0.0511634	0.000946664
-0.0108293	-0.0828839	0.047989	0.0614139
0.0214404	-0.0273709	-0.0389085	0.0217197
-0.0457517	0.0807322	-0.0854644	-0.0578149
-0.0859115	0.00974362	-0.0470317	0.0267015
-0.0290853	-0.0151658	-0.0244671	0.0270464
0.0122553	-0.00701352	-0.0351173	0.114651
-0.00334403	-0.012031	-0.0137998	0.024196
		-0.0202736
-0.0848429	0.0111207	-0.0916673	0.0492857
-0.0102729	-0.0151858	-0.0268357
-0.0599467	0.135801	-0.0620864	0.0272714
	-0.0164262	0.0586158	0.0977969
		0.0133014	0.0102406
0.0411787	0.0541628	0.108922	0.0371086
0.0228265	0.0695916	0.0979496
0.00464542	0.0463006	0.0130483	0.0768856
	0.0235499	0.00802343	0.00236203
	-0.000523257	0.0341443	0.0147482
	0.00660968	-0.0536136	0.077093
-0.0181866	-0.024133	0.011736	0.0390587
-0.0306719	-0.0221666	0.0756566	0.038137
0.0927613	0.0026323	0.00139988	0.066745
	-0.0504217	0.057845	0.0791233
0.0550294	-0.0240676	0.0430729	0.0553412
-0.00404166	0.00979762	-0.0340755	0.0947958
0.00846628	-0.040969	0.0464963	0.0163675
	-0.0171544	0.0350046	0.0340632
	-0.0430989	-0.0722344	0.091765
0.0531269	-0.0626983	-0.0380474	-0.0290644
	-0.0120441	-0.091295	0.0130851
-0.0570648	-0.00400949	-0.074097	0.0517744
	-0.0479821	-7.41658e-05	0.113715
0.0860909	0.00212143	-0.0204106	-0.101943
-0.0360632	-0.0143871	0.0320712	-0.00887456
0.00220674	-0.00330104	0.0400311	-0.00542794
0.118332	0.0856791	0.0274912	-0.117759
0.00971852	0.0597672	0.070039	-0.0439838
	-0.00542073	0.0224748	-0.0116875
0.0755686	-0.00512509	0.0162976	0.0134504
0.102741	0.0705109	0.0714612	-0.107049
0.0650734	-0.0150737	0.0553898	-0.026248
-0.100065	-0.00915005	-0.0365767	-0.0506827
	-0.0313168	-0.021384	0.0329071
	-0.0441359	0.0026523	0.040809
	-0.0223524	-0.0295413	0.0526537
	-0.0185198	-0.0501836	0.065738
	-0.00279821	-0.0244609	-0.0268426
	0.0516768	0.0170573	-0.0673331
	-0.0265581	0.0438352	-0.0485929
-0.00797778	-0.0307952	-0.0267565	-0.0485828
-0.0147407	0.00556784	0.0208281	-0.0819704
-0.0865508	-0.0272737	0.0343508	-0.0309836
	-0.0150604	0.0368081	0.0145393
	0.267207	0.0514597	0.184431
0.0569527	-0.0578215	-0.115151	-0.0452408
-1.39304e-05	0.00572797	-0.0116013	-0.0401022
-0.011013	-0.0168545	0.0491617	-0.0857676
	0.0185939	0.0474603	-0.0616723
	0.0560114	-0.00638336	-0.0585971
0.0169867	0.0106258	0.00417942	-0.0618541
0.00905253	-0.0337861	-0.020773	0.0347204
-0.117373	-0.0318116	0.0178094	0.0694319
-0.0581609	0.00861979	-0.00981706	0.0453271
	-0.0245513	-0.0325574	-0.00125468
	-0.0111138	0.0233449	-0.0071099
-0.0087939	0.0256679	-0.0778569	-0.0355728
0.0442556	-0.0233241	0.0484987	-0.0438374
-0.042498	-0.00483084	0.0401513	-0.0124767
0.0572315	-0.00517201	0.00856975	-0.0473882
0.015655	0.0636917	-0.0416935	-0.0496448
0.0891085	-0.00835363	0.0212545	-0.0371585
	0.0282293	0.0376221	0.012312
	0.135847	-0.0402135	-0.0767992
0.00126718	-0.00710522	0.0926698	-0.0630749
	-0.00931069	-0.00700599	-0.00272443
0.0248302	0.00133506	0.0155231	-0.0380968
-0.0386203	-0.00199234	0.0619216	-0.0222586
0.0154294	0.0435569	-0.0272816	-0.0506576
0.0401638	0.0169273	0.0362952	-0.00856906
	-0.0634241	0.01835	-0.0439521
-0.0240695	0.00767825	-0.062393	0.0512197
-0.00295206	-0.0208703	0.0909725	-0.0545391
0.0439769	-0.0466712	0.0263908	0.014221
	0.0101687	-0.0196903	0.0327029
	-0.0216338	0.0274598	0.0123637
-0.0544926	0.155738	0.00454745	-0.0368496
-0.0236385	-0.0119985	0.0224283	-0.04937
-0.0737361	-0.00973803	0.0200338	-0.0687878
0.0240294	-0.033155	0.0498015	-0.00603437
-0.0858203	0.00816881	0.0181779	0.0183303
-0.04532	-0.00363624	0.00765623	0.0525197
	-0.0335541	-0.0261347	0.111757
-0.0488371	-0.0357832	-0.0638011	0.167841
-0.258572	0.195869	-0.0762829	0.131818
0.0423078	0.00659829	-0.00631414	-0.0521159
	-0.0196285	0.012269	-0.0891567
-0.0302426	-0.0189783	0.0583504	-0.0890065
0.0576926	-0.0249765	0.00927736	-0.135294
0.0199742	-0.0102856	-0.0548472	0.0521309
	-0.0488337	-0.0391023	0.00672142
0.0214126	-0.0333012	-0.0951983
-0.0118476	0.0351138	-0.0571673	0.0126995
	-0.0649107	-0.0459146	0.0871658
	-0.0370411	-0.0709305	0.0135909
0.000912746	-0.0647941	-0.107565	0.129019
0.0410109	0.0404888	-0.0373765	0.033394
-0.0905462	-0.0135895	-0.124843	0.181876
	-0.0472367	-0.10614	0.0770666
-0.12022	0.0709213	-0.0638008	0.0564311
0.010414	-0.0209703	0.0180767	0.0271306
-0.0547269	-0.0384642	-0.0439951	0.0182793
	-0.0111869	-0.140784	0.10663
	-0.0448766	-0.0553652	0.0221162
	0.0805118	-0.0855571	-0.0471988
0.0808639	-0.0350497	-0.0526994	-0.0320938
0.0809445	-0.0247241	0.0463588	-0.000972708
	-0.0376556	-0.0972796	0.0328044
-0.0643669	-0.0256634	-0.102747	0.0504193
-0.0645655	-0.0240467	-0.0372669	-0.0263375
0.136438	0.0064361	-0.084665	-0.0269447
0.133065	0.0353154	-0.021184	-0.0655931
	-0.0641622	-0.036881	-0.105789
0.0912682	-0.00718086	-0.0880201	-0.130938
0.153905	-0.047583	-0.0476821	0.0313166
0.120484	0.00101969	-0.0332327	-0.118694
0.0690624	0.0175002	0.0604393	-0.0875196
0.0867833	-0.0149376	0.0527674	-0.0276229
-0.00514196	-0.0387311	-0.0194613	-0.048945
	-0.0411538	-0.00021223	-0.0518779
-0.0193831	0.0599999	-0.03563	-0.0651738
	0.00140293	0.0434322	-0.0755796
0.059504	-0.00190969	0.0330352	-0.108671
-0.0158026	-0.0153119	0.0581237	-0.0628645
0.151598	-0.0639482	0.0652314	-0.0269504
0.102724	-0.037166	0.00669845	-0.0431742
	-0.0285246	-0.0428653	0.167954
-0.029286	0.0049562	-0.0596742	0.138305
	0.0127834	-0.063658	0.179255
0.0861409	-0.0277918	0.0670115	0.0546005
-0.000207742	-0.0288094	0.0551414	0.0565559
-0.0123573	0.0403728	0.0977956	-0.0302651
-0.360687	0.452429	0.0997842	0.0427653
-0.0144761	-0.000362142	0.0605163	0.125391
	-0.000134484	0.0468516	0.0590359
-0.00923618	-0.0144449	-0.0376647	0.114325
0.0732996	-0.00371784	0.143424	-0.0442713
	0.0410679	0.00398261	0.0876992
-0.221059	0.0733119	0.0375605	0.0166224
-0.0629221	0.00480221	0.0839967	0.0179164
0.00673916	-0.000305184	-0.0568943	0.0712053
-0.0135254	0.074058	-0.0963224	0.0758011
-0.0508518	-0.0378023	-0.0507503	0.142174
	-0.0111163	-0.0656445	0.059051
	-0.0366221	0.0110865	0.047397
0.0228776	-0.0336569	0.0292735	-0.0503938
-0.101556	0.0082161	0.0351309	-0.0711425
	-0.0413932	-0.0207786	0.0477895
	-0.0568661	0.023383	0.000878706
0.0370037	0.00796691	-0.0012603	0.0896423
0.0172136	0.0346631	0.031178	0.10653
	-0.0259688	-0.0441781	0.143273
	0.0501526	-0.0101399	-0.118784
0.00321299	-0.0333313	-0.0107428	-0.0179165
-0.0213833	0.0201079	0.0716941	-0.0981996
	0.0207045	-0.115798
	-0.0219036	-0.0206409	-0.0362186
	-0.0201208	-0.0657514	-0.00357459
0.0609337	-0.050468	-0.045955	0.105478
0.0229228	-0.0201524	-0.0114543	0.0235657
0.0461529	-0.0479069	0.0128872	-0.21876
	-0.0218369	-0.00800585	0.00162089
	0.00122235	-0.00909198	-0.0981703
-0.116228	-0.0265738	0.0268606	-0.0887037
-0.0726329	-0.029277	0.0608497	-0.123751
	0.00757417	0.0576417	-0.095801
	0.0563849	0.075841	-0.0960008
0.029998	-0.029715	0.0469479	-0.0453887
	-0.0384552	0.0781205	-0.0429327
	0.0304051	0.0543605	-0.119426
	-0.0178793	0.0473378	-0.0312537
	0.0139257	0.033348	-0.0991129
-0.061735	-0.0315103	-0.0612064	0.0265422
0.090884	-0.0308368	-0.0090325	0.0698453
-0.0790469	-0.00512669	0.00765918	0.100367
	0.0117827	-0.0253227	-0.0413643
-0.0247795	-0.0169495	-0.0708764	-0.0504355
	-0.0185782	-0.0256813	-0.0841769
0.0772132	0.00645213	-0.00676757	-0.070745
	0.00523496	0.0689761	-0.0785036
0.0254849	-0.0617711	0.0504414	-0.0255984
0.00415618	-0.0546295	-0.032899	0.0854657
-0.21153	0.119807	-0.0490462	0.0893691
	-0.0575822	-0.0626511	0.0380804
0.0589867	-0.0175688	0.00133049	0.00392176
-0.0593613	-0.0358856	0.0252118	-0.0192492
	-0.0260454	-0.0203055	-0.00603221
	-0.0238331	0.0347718	0.0545177
	-0.0291245	-0.0592515	-0.102154
-0.185236	0.081828	-0.0747813	-0.0670454
	0.0128667	-0.0196686	-0.0326723
	-0.0198382	-0.015801	-0.0165434
-0.230907	0.143037	0.0020116	0.130286
	0.0434381	-0.0339581	0.0836549
0.0704556	0.0200385	0.0162153	0.0355031
0.130015	-0.0701213	-0.0736476	-0.0817464
	0.0535737	-0.0492884	-0.0237364
-0.025594	0.0446459	0.0257791	-0.0050088
	-0.0149015	0.0433481	-0.0359988
	-0.0179593	-0.0198942	0.0072453
0.0838206	0.0321192	0.0969102	-0.070973
	-0.00106611	0.0663234	-0.0574777
-0.0644681	0.0339679	0.017614	0.0411377
	-0.0357045	-0.0283695	0.0492427
0.0261018	-0.0293177	-0.0398574	0.0772464
0.0265862	0.00442016	0.042204	0.0502097
-0.0496337	0.0217744	0.0652711	0.0422329
-0.065118	-0.00279731	0.0902631	-0.0613367
	0.00738951	0.0582255	-0.00893118
0.0999113	0.034141	0.060529	-0.0530256
0.010334	-0.000120715	0.0420559	-0.119144
0.026669	0.0253881	0.0479885	-0.0165281
	-0.0144387	0.0234326	0.0233456
0.0278177	-0.0120282	0.0801011	0.0805269
0.0870392	-0.00864457	0.0206735	0.0675923
	0.0414182	0.0491611	0.0628734
0.0495476	0.0255282	0.0803588	0.0133301
0.034569	0.0257352	-0.0425973	0.182728
0.123577	-0.0347999	-0.0797625	0.0876492
-0.0342678	0.033304	-0.134188	0.0640147
-0.422656	0.274801	0.0104188	0.0576042
	0.0250316	-0.118691	0.188756
	0.169918	-0.00985143	0.158221
0.0202843	-0.0340165	-0.0339526	0.0690548
-0.0542765	-0.023309	0.0378826	0.0960234
0.0539217	0.0186279	0.0237335	0.0505824
0.0304093	-0.0147034	0.0546458	0.106893
-0.0441605	-0.0281465	0.000623242	0.0400107
	-0.000500674	0.0177687	-0.0181428
-0.0028157	-0.0305534	-0.0390161	0.024931
0.111844	-0.00433832	-0.0618281	0.0259123
-0.00254146	0.00788017	-0.0411183	0.0404441
	0.0630893	-0.0240825	0.0134146
	0.0796511	-0.12248	0.0766951
	-0.0350324	-0.0660828	0.0582247
-0.0097951	-0.0386767	-0.0234752	0.116061
-0.0212838	0.00350927	-0.0285505	0.0468584
-0.383602	0.256532	-0.0410251	0.0359672
	-0.0659525	-0.0608243	0.00184772
-0.0364821	0.0286086	-0.0585875	0.00197259
-0.0120077	-0.0342542	-0.0862706	0.0343095
0.0885154	-0.0125277	-0.0323807	-0.0356263
	-0.0515209	-0.026523	-0.00889548
0.161652	-0.0353414	-0.00772658	-0.0703837
-0.0145712	-0.0266589	-0.0462682	-0.0503859
0.0890481	0.0568923	-0.00337711	-0.0789792
0.0200665	-0.0155046	0.0199234	0.0261298
0.0360723	0.0214112	0.0327308	0.0459658
-0.0231722	0.00535326	0.0263651	-0.0441241
0.0739598	-0.00455092	-0.00548996	-0.0359126
0.0936107	-0.0728167	-0.0027875	-0.0636776
-0.323565	0.17832	-0.04787	-0.0127367
0.022977	0.0159667	-0.043082	-0.0355458
	-0.0758273	-0.000267558	0.0497096
-0.00826854	-0.0394025	-0.00914345	0.0546642
0.0654589	-0.0379891	0.0244495	0.0207619
0.0641773	-0.148775	-0.16557	-0.104393
	-0.0236474	-0.0568476	-0.0469082
-0.00957758	0.00340368	-0.0969278	0.00414806
0.0738564	-0.00800533	-0.14541	-0.00135558
0.0448511	-0.0317157	-0.0714392	-0.0723379
	-0.0427644	-0.0364977	-0.0769111
-0.0385558	-0.0242361	-0.00621369	-0.0908423
	-0.00500377	0.0217853	-0.128591
	0.0226386	0.0327556	-0.10113
	-0.0195866	0.00665753	-0.0404993
	0.0319143	0.0590131	0.0084895
0.0944936	-0.0360247	0.00133981	-0.0247845
0.0140821	0.00114592	-0.0608962	-0.0344445
-0.0143019	0.00478536	-0.0317934	-0.108286
	0.0298496	-0.0976627	-0.0713295
-0.0446732	-0.0301623	-0.0872953	-0.0607545
0.0830342	-0.032128	-0.0269815	-0.0645309
	-0.0302382	-0.0679055	-0.039389
0.0179354	-0.00802676	-0.0679808	0.048762
	0.0124071	0.00457576	-0.00927464
	0.0255211	-0.00798593	0.0505955
	-0.020066	-0.0226588	-0.0180919
	0.0117912	-0.0511384	0.0110188
-0.0413963	-0.0125889	-0.0549971	-0.080505
0.044006	0.0634791	-0.072924	-0.0257065
0.0351378	-0.0320784	-0.0284661	-0.087656
0.0120498	-0.00556927	-0.0551293	-0.0825592
	-0.0175055	0.0259304	-0.0905402
0.101757	-0.0331993	-0.042044	-0.0839011
	0.0361839	0.0349591	-0.104454
0.0313687	-0.0248994	-0.0607648	0.0527794
-0.112479	0.038554	-0.013802	-0.0186096
	-0.130311	-0.190003	-0.172214
0.0760936	-0.0562731	0.00116357	-0.0723081
	-0.0258713	-0.0348462	-0.0569494
0.0387304	0.00770785	-0.117608	-0.0388622
	-0.00584972	-0.0340187	-0.0357599
	-0.0428883	-0.0202932	-0.0160399
	0.0159285	-0.0253039	-0.0711687
-0.207343	0.0431039	-0.0784026	0.0528417
-0.0443265	-0.00999256	-0.0428442	0.0326035
-0.168495	0.0838817	-0.144799	-0.124472
0.00985157	0.0189465	0.0288824	0.139516
-0.0057576	-0.0245826	-0.045219	-0.0185063
-0.282993	0.059071	-0.0126311
0.0245883	0.041325	-0.0519001	-0.0774594
-0.0626318	-0.0516582	0.00335626	-0.0783379
0.0654443	0.0653165	-0.109361	-0.0312375
	-0.012704	0.0582136	-0.136718
-0.0132306	0.000536968	-0.00550002	0.0685518
0.0176605	-0.0184206	0.0303661	0.0395133
0.103886	-0.00370613	-0.0300753	-0.0215042
0.0672417	0.0314502	-0.0359525	-0.00784675
-0.0421026	0.00315213	0.00581677	-0.025129
0.0556526	0.00293505	-0.0360689	0.0236599
0.0224803	-0.0582545	-0.0559958	0.0407203
	-0.0440604	-0.0622471	0.0795963
	-0.0102113	-0.0497042	0.0983413
-0.0311637	-0.0230779	-0.0698817	0.0208422
0.0347056	-0.00748668	-0.0883211	-0.0559195
0.0169905	-0.0311898	-0.0289439	0.0381686
	0.1809	-0.139964	-0.00509344
-0.0244832	-0.036184	-0.0514988	0.111699
0.0303285	-0.00216959	-0.038791	0.140024
0.0537548	-0.0611116	-0.0712634	0.166114
-0.376481	0.250922	-0.141427	-0.27157
	0.127303	-0.0538639	0.122678
0.0579159	-0.00779664	-0.0140423	0.0427864
0.0676905	-0.0119124	0.003085	0.047611
0.122612	-0.0191904	-0.00395802	0.0380767
0.112579	-0.0428012	0.0402029	0.0540924
-0.0128724	0.0135547	0.0775759	0.0850234
0.065366	-0.0247816	0.0702816	0.0462252
-0.0012299	0.00827505	0.0434722	0.0582226
-0.0575884	0.0104391	0.0553884	0.0122634
-0.000454918	-0.00651314	0.0725947	-0.019559
0.0417333	-0.0192121	0.0341902	-0.00536963
0.000719067	-0.181056	0.170731	-0.0101819
	0.056416	0.0634209	-0.0578563
-0.0256784	0.0297902	-0.0187246	-0.0194606
-0.0500223	-0.0145322	0.05998	0.00483771
	-0.0365546	0.0336053	0.0627369
0.0319761	-0.0144489	0.0706036	-0.00190605
	-0.0126072	0.0839019	0.0296291
0.0424274	-0.0234656	0.0531055	-0.0617476
	-0.0350296	0.037945	-0.047748
	-0.00406468	0.0440805	-0.000507283
0.014938	0.00860756	0.0656158	-0.0694415
	0.0443491	0.107745	0.0317363
0.000538087	0.0183829	-0.0286143	0.0036844
	0.0413055	0.12764	-0.0120304
0.069859	-0.0268933	0.062586	-0.0807384
0.053608	-0.0199473	0.0462196	-0.0262707
0.0283763	-0.0495818	0.0520708	-0.0185451
-0.0715363	-0.0230603	0.0786224	-0.0267785
-0.0179845	0.0266228	0.0808492	-0.00454831
	0.0784215	0.084045	0.0890934
0.022783	-0.0196268	0.0296758	-0.00992899
	0.0165821	0.117859	-0.0766468
-0.00800973	0.00850086	0.00191409	-0.112692
-0.0314418	-0.0119437	-0.0516956
0.0439907	-0.0292839	0.112793	-0.0459782
0.0803155	-0.0345537	0.0688254	-0.0910069
	-0.00234874	0.0865554	-0.10448
	-0.13018	-0.0960764	-0.000653728
	-0.0186854	0.100795	0.0416091
-0.0399138	-0.022175	0.0854021	0.0269244
0.041342	-0.0205653	0.00685122	-0.0370871
0.0152211	-0.00900689	0.0713339	-0.0720519
0.0711553	-0.0205245	0.0239073	-0.0149708
	-0.0184628	0.0778688	5.45932e-05
	-0.0136124	0.0539178	0.0635204
-0.0256342	-0.00778948	-0.00284699	0.0290064
0.0956785	-0.0124357	0.0808453	-0.0626399
0.047836	-0.0380212	0.022064	0.0210321
0.0713729	0.00905368	-0.0819273	0.00318706
	-0.032093	0.129208	0.0235781
-0.0851688	0.0219436	-0.0355377	0.0133097
0.0280622	-0.0164	0.0350339	-0.0214108
	0.00863575	0.0790478	0.021173
0.143811	-0.0329177	0.00632183	-0.0652777
	-0.017788	0.0313131	-0.058587
-0.0253374	0.00229711	0.0394345	0.11314
	0.02695	0.0872835	0.113898
	0.00791872	0.0808902	-0.0167152
0.0885336	0.0235563	0.0599889	-0.119504
0.0700408	-0.0284012	0.0160315	-0.064131
-0.0977906	-0.0398179	0.075898	-0.0992278
-0.117792	0.119338	-0.0908523	-0.00526543
	0.0150709	-0.00624836	-0.0605828
	0.0169483	0.066198	0.0175355
-0.0760898	-0.00756132	0.0422254	0.0815587
-0.0777045	0.0547849	0.0568043	-0.0589497
0.0163938	-0.0133137	0.0201283	-0.0340807
-0.157266	0.0226517	-0.0153462	-0.00664832
	0.0271284	-0.0700119	-0.107134
	-0.0130828	0.0430645	0.0652035
0.0122187	-0.0395381	0.0555249	0.0474729
	0.0217388	0.0605275	0.00663482
	-0.0181154	0.101953	0.113151
0.101005	-0.029969	0.0591071	0.0998134
0.0415415	-0.00927249	0.0281296	0.0434927
	-0.0198887	0.0899102	0.138683
-0.0666631	0.000558621	0.0843834	0.0667406
-0.0721865	0.0095672	0.0852037	0.0862288
-0.00298103	-0.0102325	0.0691012	0.0559054
	-0.0302461	0.0822332	0.0603098
	-0.0202075	0.0589898	0.0742265
	0.0216394	0.0912983	0.071863
0.0730378	0.0307785	0.101476	0.0162912
	0.0395671	0.0490119
	0.0237082	-0.123931	0.00690464
	0.0154357	-0.0848454	0.0607447
	0.00955607	0.016358	-0.0204847
	0.0137296	0.0540653
	0.0172635	0.0326262	0.0956125
0.074943	-0.0266045	0.0640745	0.0885541
-0.0716546	0.0228076	0.0322935	-0.0341412
	-0.00538764	-0.0174407	-0.0271676
	0.0191726	-0.0851972
	0.0319454	0.113529
	-0.0496397	-0.0875274	0.207318
	-0.00238341	-0.0704304
	0.00841181	-0.0351789	8.20687e-05
	-0.00343655	-0.0334191	-0.0998281
	-0.0248783	-0.0293691	-0.00109698
0.030753	0.00719793	-0.0181729	-0.0253398
	0.00412745	-0.0188856	-0.0129712
	-0.0118997	-0.0149237	-0.0309164
	0.0207387	-0.0641304	-0.0335473
	0.0203888	-0.00661739	-0.00461756
	-0.00634793	-0.00649425	-0.0109327
	-0.0779838	0.0219569	0.108004
	-0.0233264	0.026944	-0.00771506
	-0.0443226	0.0245219	-0.0368474
	-0.00519941	-0.00176659	-0.0302038
	-0.0228684	0.0511558	-0.0381169
	0.0151701	0.0336788	0.00181944
	-0.0588541	0.0170756	-0.0287721
	0.195908	0.0301862	0.0942827
	-0.0315613	0.0027977
	-0.0717835	-0.116099
	0.000217533	-0.048146	-0.0124466
	0.000218446	0.0138022	-0.0538971
	0.059285	0.0406796	0.047039
	-0.0249422	0.0514506
	-0.00969871	0.0543141	-0.0328168
	-0.0568249	0.0331963	0.0208708
	-0.015891	-0.00489696	0.0178781
	0.14679	0.0331318
	-0.0507288	-0.0602331	0.0995555
	-0.0334457	-0.0146059	0.0217704
	-0.0101868	-0.000206902	-0.00741073
	-0.0149717	0.0371456
	-0.00503365	0.032677	-0.0376942
	0.0379918	0.0166987	-0.044191
	0.245377	0.0750844
	-0.0370077	-0.0323444
	-0.0105175	0.0178791	-0.00431306
	0.0263852	-0.0480731	-0.0229467
	-0.020498	-0.022414	-0.00708919
	0.0118201	-0.105587
	-0.0428708	-0.100127	0.112657
	-0.0648511	-0.0496124
	-0.0521612	-0.0713543	0.010235
	-0.0362939	0.0208911	-0.0184691
	-0.0166036	0.0246694	-0.0367359
	-0.0365407	0.011731	-0.0287404
	-0.0201059	-0.0657747	-0.0466774
	-0.0360137	0.0102775
	0.0095352	-0.0157088
0.059459	0.00540264	-0.0602139
	-0.0227523	-0.00227866
	-0.0086916	-0.06255
	-0.0414004	0.0447343
	-0.00418291	-0.0134478	-0.0439322
	0.000174839	-0.0183791	-0.0562076
	-0.0406067	0.0093652	0.015708
	0.00211364	0.0141041	-0.0562305
	0.00132849
	0.0401159	-0.0165914
	0.00206041	-0.0329284	0.0520068
	-0.0544838	0.138413
	-0.0449348	0.0114718	-0.0218038
	-0.0369429	0.0339871	0.0429701
	-0.014315	0.0107658	-0.0411151
	-0.0233636	-0.0359602	-0.0499921
	0.00744581	-0.0430115	-0.0651863
	-0.0396257	-0.0327018	-0.0500296
	-0.0304901	-0.0192915
	-0.0482015	-0.0394192	0.0165363
	-0.0299261	-0.0546011
	-0.0203948	-0.0179695
0.0474643	0.00400756	-4.04763e-05	0.0123468
	-0.0345401	-0.0248651	-0.10553
	0.00657417	-0.0227875
	0.178378	-0.0516002	-0.146929
	-0.00551604	0.0960825	-0.0132419
-0.00410442	-0.0575039	0.041457	-0.0470456
-0.07492	0.0149087	-0.0111191	-0.0142484
-0.0105498	-0.0131099	0.0609143	0.0167439
	0.142605	0.0503235	0.0256319
	-0.000339522	-0.0206983	0.0878692
	0.0160153	0.0302883	-0.00742217
	-0.0184126	0.0427617	-0.0261446
	0.00800413	0.0241481	-0.0118672
	-0.0295822	0.00646586	0.0422248
	-0.00241938	-0.138055	-0.260773
	-0.0165621	-0.00252343
	0.0405521	-0.00249873	0.0536109
	0.00858228	0.02975	0.0778043
	-0.134515	0.0172232	0.0183889
-0.00998128	0.0541811	0.06324	-0.000929465
0.0667611	0.0965741	0.0650956	0.00062937
0.0105972	0.0812388	0.0945768	0.0772245
	0.0617151	0.0921853	0.0921472
	0.00495961	-0.00544255	0.0502651
-0.109152	0.0355129	0.124647	0.0439492
	-0.00966547	0.123292	0.0654905
-0.00961552	0.0685118	-0.0376953	0.0298798
-0.029759	0.0283632	0.0230575	0.048219
0.061019	0.0055203	0.0182723	0.0399035
	-0.04362	0.00403417	0.0760569
	0.000163281	0.015281	0.0464702
0.0768118	-0.061045	0.0269564	-0.0206324
0.0361304	-0.058191	0.0151066	-0.00897075
	-0.018697	-0.0191156	0.00847196
0.0306305	-0.0361646	-0.0115535	0.0249273
	-0.00453592	-0.00185522	0.074284
-0.21065	0.277453	0.00344587	-0.0437071
-0.117146	0.0163411	0.0641811	0.0500929
	-0.0430771	-0.00430762	0.0408678
	-0.0412901	-0.00142028	0.0341351
0.0788721	-0.0187275	0.0236962	0.0588413
0.0411638	-0.0154896	0.0270155	-0.0035684
0.134084	-0.0364005	-0.00984315	-0.0350432
	-0.0121431	0.0047722	-0.0276477
0.00945775	-0.0144122	-0.0169726	-0.0161534
-0.0344813	0.122812	0.0366606	-0.00329519
-0.0124239	-0.0667265	-0.0308652	-0.0290747
	0.013655	0.00635305	0.0151933
	-0.0297224	-0.00150795	0.0603533
0.0782564	-0.0377869	-0.00962123	0.000454016
-0.182062	0.518442	-0.156961	-0.0610882
-0.0265222	0.0948969	-0.0524944	-0.0950685
0.0616544	-0.00479783	-0.0116227	-0.0278209
	0.0829097	0.00263687	-0.00850498
0.00957021	-0.0352056	0.0362853	0.0189149
	0.0456729	-0.0164865	-0.0394923
0.0310525	-0.0413282	0.0010967	-0.0132635
0.0472345	-0.0229818	0.00850196	0.000640571
0.0536123	-0.0158198	0.00805974	2.13187e-05
	0.0190028	0.017708	0.0390001
	-0.0247027	-0.0289889	0.0492951
0.0118203	-0.0222295	-0.0181915	-0.0402533
0.00892976	-0.0172532	-0.0150122	-0.00669864
	0.000303692	-0.0146554	-0.0116427
0.00475913	-0.0333982	-0.0398339	-0.0689879
	-0.019448	-0.00686838	0.00125389
-0.0960254	-0.0408858	-0.0119631	-0.0221
	-0.0697646	0.00178514	-0.0346227
0.00426612	0.00618379	0.0143438	-0.0130212
	0.00828697	-0.0174481	-0.0349613
-0.0187409	-0.0197941	0.0282459	-0.0402985
	-0.0295762	-0.0557937	0.00226193
0.0105418	-0.0215462	0.0361291	0.00377678
-0.066283	0.00835462	-0.0198381	-0.0337035
	-0.0501455	-0.0037335	-0.00438072
0.0109435	0.0198432	-0.00282712	-0.0760867
	0.041314	-8.14477e-06	0.0197148
-0.0794113	0.02493	0.0126459	-0.0275482
-0.00458528	-0.0246435	-0.0261642	-0.00718471
	-0.047606	-0.011132	-0.0282494
-0.0321066	0.0234925	-0.0045008	-0.0127955
0.0119984	-0.00775176	-0.0507418	-0.00333845
0.0361502	-0.0171928	-0.00956588	0.00651146
-0.00378958	-0.0214489	-0.0204952	-0.0227117
0.0664152	-0.0361055	0.0131065	-0.00873764
-0.0382854	-0.027733	-0.00513961	0.00457225
0.0613293	-0.0041445	0.0148119	-0.0516636
	0.0267353	-0.000390105
0.0292414	-0.0343476	-0.00913749	-0.0159967
-0.0192851	-0.0113124	0.00336514	0.00701856
	-0.0272593	-0.00276081	0.00958173
	-0.028392	-0.000971678	-0.0284931
-0.016534	-0.0127125	0.0200984	-0.0180136
	-0.00441767	0.00625672	0.00589092
-0.0424249	-0.0487015	0.00787436	0.0391405
	-0.00660606	-0.00399493	0.000297959
	-0.0200031	0.00127112	0.0320911
0.0676477	-0.0183432	0.00860073	-0.0309915
0.0396268	-0.0235662	-0.00966287	0.0284591
0.11576	0.0210116	-0.00529748	0.055934
0.10703	0.121108	-0.0586739	0.00725667
	-0.00950518	-0.00842163	0.0354358
	-0.0360484	0.00904906	-0.0385614
0.023285	0.0226724	0.0378758	-0.0445632
-0.0549894	0.0296031	-0.000195308	-0.0537498
-0.0202786	-0.0614594	0.0286091	-0.0438098
0.0132049	-0.02552	-0.0030926	-0.00861287
	-0.0241498	-0.0255051	-0.00716805
		0.0187719	0.0490914
	-0.0415964	-0.0202399	-0.0596639
	0.00400404	0.0221065	-0.0373191
	-0.00997179	-0.0105562	-0.0193203
	-0.0307539	-0.0246198	-0.0288326
-0.101452	-0.117638	-0.0677059	-0.0895645
0.00568213	-0.0351652	0.01509	0.0909942
	0.0751175	-0.000627648	0.0395586
	-0.0027637	-0.00789249	0.036235
0.0585273	0.0174271	-0.0141673	-0.00795726
0.0463823	-0.0230119	0.00772635	0.010438
0.118431	0.0533803	0.00954001	-0.0579923
	-0.0624823	0.00845994	0.00137569
	-0.0484132	0.0199493	0.0139744
			0.0187379
		0.0137508	0.0265693
	-0.113662	-0.040231	-0.0377883
0.0251155	-0.0217237	0.0135356	-0.0427081
-0.0251794	0.00687359	-0.00506801	-0.0439805
	-0.00510256	0.0146827	0.0342845
0.000776501	-0.00363695	-0.00959091	0.0255379
0.0751288	-0.00854893	0.0475399	0.0272202
-0.0997744	-0.00380729	0.0909682	0.0694436
-0.154405	0.100097	0.0930467	0.100476
	-0.0407924	0.153596	0.260296
-0.303254	0.40198	-0.0536771	-0.137049
0.0336318	-0.0276204	-0.0420686	0.0314712
0.0536744	-0.0588625	-0.00362303	0.0425818
	0.0185534	-0.00175318	-0.00904082
			-0.0024768
	-0.0150732	0.0214994	0.022345
-0.00359754	0.13859	0.0118979	-0.0263125
	0.00580835	-0.00814832	0.0201885
-0.112197	0.0300853	0.068452	0.0439904
	-0.0209147	-0.0323242	-0.0532591
-0.0326644	0.00880133	-0.0104254	-0.062745
-0.135158	0.095418	-0.00428036	-0.0579502
-0.00398395	0.00168644	-0.00715743	-0.0667575
	0.0348063	0.028985	-0.0852079
	-0.0352358	0.0605991	-0.0814804
	-0.0355411	0.00145868	-0.0923753
-0.0615624	0.00903351	-0.0292478	-0.114476
0.045394	-0.0447698	0.0140595	-0.0246493
	-0.0665474	-0.131484	-0.0502588
	0.137184	-0.0268191	0.0792823
	-0.0535269	-0.00393136	0.00712753
-0.0173263	-0.0198647	0.000277899	-0.00684813
-0.039412	-0.0230638	-0.0168079	0.00898944
	0.00585736	0.00573429	0.0685951
		-0.0693793	-0.0217742
-0.0205917	-0.0625619	-0.0215594	-0.123643
	-0.02718	0.0192716	-0.104209
	-0.0103651	-0.0225071	-0.133422
-0.0426417	0.0291003	-0.0222971	-0.231677
	-0.0334481	0.0114548	-0.0937487
0.0501461	-0.0234316	-0.0198282	-0.123195
-0.0318417	-0.0275782	0.00813636	-0.115482
0.129953	-0.090011	-0.0481017	-0.157753
	0.0109239	-0.0367551	-0.112011
-0.00418049	-0.0266009	0.0189011	-0.0322186
	-0.0114039	-0.00833319	-0.14773
	-0.00960463	-0.0164339	-0.119679
0.151482	-0.0757785	-0.0132259	-0.149335
-0.00274858	0.012702	-0.0183729	-0.143666
	0.0179115	0.0492638	-0.127459
0.0818866	0.078331	-0.10761	-0.168809
	0.00110573	-0.0133612	-0.113766
	-0.0619286	-0.0270581	-0.111433
0.0990411	0.00387323	-0.0177029	0.0501448
	-0.019656	0.036237	-0.00912369
-0.0671124	0.0011424	0.0293543	-0.0543912
	0.011419	-0.0116447	-0.109038
	-0.00549121	-0.0161653	-0.107187
	-0.0242258	0.0305779	-0.0519881
	-0.0261891	-0.0520189	-0.100898
	0.0335641	0.0146801	-0.0354616
	-0.00919306	0.00666041	-0.0564407
	-0.0102253	-0.0547313	-0.165987
-0.0470571	-0.0571981	-0.0371765	-0.0786457
0.104334	-0.045354	-0.00502526	-0.0115944
	-0.0463543	-0.00225445	0.213045
	0.0143202	0.0114001	0.0685967
	0.0148838	-0.00626237	-0.0211448
-0.0197665	-0.0283717	-0.0250817	-0.0227084
-0.0311913	-0.0220533	0.00298049	-0.0339472
-0.023566	0.0177639	0.0170255	-0.0022677
	0.0399128	0.0372454	-0.0399624
	0.0141534	0.0136458	-0.0497566
	0.000741406	0.0305994	-0.0196032
0.101058	-0.027829	0.0225156	-0.101516
0.0458876	0.00665891	4.18929e-05	-0.0826939
-0.0724779	-0.0343982	0.0401914	0.00756477
	0.0432633	-0.0180666	0.132399
	-0.0397287	0.0146442	0.17737
-0.0199781	-0.0128303	-0.0649607	-0.0459545
0.092196	0.00988867	0.00085893	0.000924926
	-0.0281335	-0.0030715	-0.0413702
-0.0990002	-0.000267089	0.0397584	0.0755131
	0.0375387	0.0136808	-0.0026705
	0.00113001	0.00910571	0.0273227
	0.0204546	0.028783	0.0773058
	0.0367654	0.0310782	0.0577043
	0.0158567	0.0181868	0.0447185
	0.0692872	-0.043715	0.042259
	-0.0353936	0.0576443	0.0448639
0.0688248	-0.0357039	0.00133847	0.0852247
0.0415291	-0.00725686	-0.012585	0.154557
0.0786778	0.00414486	0.0247065	0.156236
	0.0510068	0.0354459	0.134427
-0.0394585	-0.131727	-0.0639175	-0.0342055
0.0101677	-0.00230663	0.0261109	0.099651
0.00563847	0.0365938	0.00679778	0.0576205
-0.0459331	0.0608539	0.00862358	0.0218085
-0.0316206	0.0376401	0.0101988	0.0322626
	-0.0347697	0.00650575	0.0805037
	0.04932	-0.0181388	0.0165198
	0.017564	-0.0257654	0.0158033
	-0.0353284	0.00874481	0.0707465
-0.0546911	0.123048	0.0696475	0.000725687
-0.0356253	0.0365273	0.046586	0.24373
	-0.0136844	0.0565476	0.211823
	-0.0652662	-0.0131159	0.104841
0.151245	-0.036203	-0.0107902	0.060428
	-0.047288	0.0375335	0.0287321
	-0.0173976	-0.0352884	0.107205
	0.000182761	0.0065491	0.0200489
	-0.00837624	-0.0039692	0.0380814
-0.0521584	-0.00321185	0.0200025	0.0558141
0.0380601	-0.0303013	-0.00346309	0.0289241
0.0728365	-0.045527	-0.00118169	0.0616762
	0.00437465	-0.0338938	-0.00106425
	-0.0178456	-0.0203545	0.103023
-0.0789905	0.02219	0.0211263	0.125741
0.00979124	0.0191021	-0.00651196	0.156122
	-0.0265443	0.0288322	0.1345
	-0.00554228	0.0403072	0.0730752
	0.0926371	-0.0947439	-0.0226102
	0.0114508	-0.0225105	0.0367391
-0.0730786	0.0294688	0.026557	0.0655609
	0.0124842	0.0479201	0.0969304
	-0.0167715	-0.0252763	-0.0219054
0.147079	0.120745	-0.0128482	0.0772463
	-0.0266311	0.0253551	0.0230106
	-0.0280081	7.64616e-05	0.0442496
	0.0114685	0.0463463	0.102573
-0.0142069	-0.0257197	-0.00700677	0.0411023
-0.00220274	0.0148056	0.0759719	0.112018
-0.209206	0.128087	0.00146843	0.050279
0.0269954	0.00805856	0.00593158	-0.0290522
	-0.0515697	0.0932292	0.0114151
0.0246707	0.0047643	0.059764	0.0034869
	0.0894118	0.00772258	-0.0149199
	0.0358429	-0.011988	0.0148871
-0.00499617	-0.0450099	0.00726619	0.00321345
	-0.00685371	-0.00797259	0.00339696
	0.0271244	-0.00360809	-0.0143514
	0.0110678	0.0666507	0.0205863
	0.025602	-0.0016339	-0.00548422
	0.00846623	-0.0218949	-0.0252976
0.0262468	0.0368737	-0.0241133	-0.0574072
0.0754358	-0.0418391	-0.0752616	0.0200761
0.0177004	0.0156338	-0.00551219	-0.00230146
0.0352604	0.0319194	-0.0146924	0.00367817
0.100123	0.0140829	-0.0576506	-0.0779168
	0.0295848	0.0156862	-0.0444182
0.0339452	0.0239058	-0.00361849	-0.0310152
0.114601	-0.00774645	0.00379198	-0.0360081
	0.0296959	-0.0116666	-0.0615852
-0.0100826	-0.00106917	-0.042824	0.00731855
-0.0337769	0.0179291	0.0143176	-0.0201758
	-0.0362294	0.0468987	0.04429
-0.0592065	-0.0188901	0.178381	0.144448
-0.0526314	-0.0365883	-0.0167097	0.0217073
0.018119	-0.0483192	0.0173793
-0.0831819	0.00163576	0.0214908	0.0246295
	-0.0330634	0.025471	-0.00842865
0.00453605	0.0291649	-0.0370103	-0.0559668
0.0318764	0.0567193	-0.0115933	-0.0188388
0.0248222	0.0242286	0.0373817	0.00305852
0.0316311	0.0575287	0.0043899	-0.0550452
0.0335369	0.0395134	-0.00895535	-0.0905817
-0.0475657	0.0966203	-0.0323623	0.0365527
	0.0287354	0.00329143	-0.0208945
-0.0277024	0.00854699	-0.0151568	-0.041039
	-0.0136129	0.0150994	0.0622396
0.0743128	0.0338347	0.0280244	-0.00568992
	-0.0177631	0.161834	-0.194545
-0.00907932	0.0168892	-0.0372017	0.0661241
0.0992416	0.00221898	0.00317091	-0.0729994
0.00296055	-0.0225273	0.0184039	0.0259274
-0.0426933	-0.0297173	0.0111545	0.0805601
	0.0239457	-0.0419976	0.0198667
	-0.0212706	0.0394152	-0.0447956
0.0336299	-0.0300244	0.00958815	-0.00427605
-0.072157	-0.00868667
0.0229246	-0.0455706	-0.0802835
-0.071569	-0.0199808	0.0273635	0.0601773
-0.0873529	-0.0280211	0.0377529	0.0335949
-0.0301716	0.0150973	-0.0773469	-0.0180402
0.0334523	-0.00259476	0.00188559	0.00473949
0.107987	0.190899	-0.0789581	-0.0901723
-0.0124029	-0.109395	0.0357384	-0.0153342
	0.0432359	-0.000890951	0.018508
0.0176265	0.0283509	-0.00961353	-0.0144039
-0.026685	0.026851	0.0150622	0.0408072
0.0595458	-0.0393948	-0.0182355	0.0175147
	-0.0201118	0.00445855	-0.0502886
	-0.00505051	0.02465	-0.0263054
-0.00770221	-0.0415645	0.00646008	-0.0187427
-0.0791809	0.0602804	-0.00408429	-0.0661751
0.0284384	0.018824	-0.00673469	-0.0288323
-0.037839	-0.0199193	0.0177406	-0.0398205
-0.00801047	-0.0114028	0.0250795	-0.072533
	0.164608	0.000171082	0.0127637
-0.0563654	-0.0232741	0.0311159	0.0119761
-0.0215576	-0.0417856	-0.00852557	0.0611005
-0.041902	-0.025243	0.00190201	0.076835
	-0.0375026	-0.0897508	-0.0942151
-0.0496365	-0.0547815	-0.123282
0.0802463	0.0646658	0.0286997	0.0408898
-0.0299607	-0.00618119	0.0072272	-0.00233555
	-0.024011	0.0266856	0.0842131
0.0214345	-0.0167532	-0.0388098	0.00548738
	-0.0536617	-0.0173208	0.00295512
	-0.0128028	0.0282088	0.0460105
	-3.91895e-05	-0.00319663	0.0736623
0.0550042	0.0374158	-0.0339962	-0.0621227
	-0.0314385	-0.0106635	-0.0203285
	0.00795497	-0.0199368	0.021458
	-0.0282251	0.00659476	0.00691153
0.0593212	0.0172556	-0.0171518	-0.0362363
-0.0172435	0.00643861	-0.00320623	-0.0152794
	0.00832126	0.019768	-0.0111756
	-0.0178503	-0.00106922	-0.00949386
	0.0533674	0.00567269	0.0039593
0.0261344	-0.030046	-0.0288195	0.0227398
-0.0120317	-0.0278062	0.000598441	-0.0355755
-0.0578432	-0.0312522	0.0258757	0.107908
-0.0180851	-0.0103926	-0.0194798	0.0157957
-0.16464	-0.0461055	-0.177533
-0.00161216	0.0434166	-0.047728	0.0618748
0.00335229	-0.0129192	0.0105334	0.0606782
-0.0835526	0.0420827	-0.00921594	0.00355083
-0.0640931	-0.0376186	0.0188369	0.00714907
	-0.0047384	0.00212581	0.0494323
	0.0401796	-0.00654189	-0.092486
4.34269e-05	-0.0250052	0.0938498	-0.0114042
	-0.0709121	0.0245909	0.0243748
-0.00328305	0.0214104	-0.0551828	-0.0202009
0.0234076	0.020455	0.00796133	0.00859859
-0.0397654	-0.0133963	0.0235953	-0.01504
0.0870163	-0.0431775	-0.0399035	-0.0979949
	0.0111973	0.00635186	0.00873168
	-0.0170176	0.0590711	0.0812503
0.0389456	-0.0036691	0.0853279	0.0254501
0.0873587	-0.0264715	-0.00147418	0.0019879
0.0151051	0.0526845	0.0023803	0.0121269
	0.0198723	0.0425455	0.0289932
-0.0160739	-0.0510434	0.0407822	-0.0625361
-0.0496425	0.0075398	0.0124947	-0.0196167
0.00392092	-0.0920165	0.0174254	0.0458837
-0.0840312	-0.0620887	-0.0689416	0.0617282
-0.0573487	-0.0657661	-0.141017	0.210443
0.0917446	0.0268292
0.0707277	-0.0153875	0.0475006	0.0652059
-0.0148781	-0.00947572	0.0357983	0.0537757
	-0.0367031	0.0012858	-0.015207
	0.0046288	0.0388417	0.0485475
	0.0213097	0.00575243	0.0778432
	-0.0109759	0.00880188	0.177042
	0.00574871	0.0130303	0.18533
	-0.000393212	0.0608164	0.122662
	-0.0185189	0.000278443	0.173077
	0.142232	-0.0628676	0.00506448
	0.0103723	0.0232605	0.0147347
-0.0760839	0.00324334	-0.0278498	-0.0120047
-0.472999	0.392446	0.114923
0.0487852	-0.0351782	-0.0114126	0.0438474
0.0828279	-0.059057	-0.0818738	-0.239034
-0.0803444	0.0527422	-0.00188852	0.0540668
	-0.00942484	0.0451684	0.0730613
-0.0134681	-0.0210308	0.0418605	0.0174165
	-0.00524643	-0.0259877	0.0886808
-0.0251432	0.01769	-0.0428676	0.00483522
	-0.134527	0.0837291	-0.0754046
	0.00198856	0.0495025	-0.0635298
-0.00858369	-0.0193307	-0.0261856	0.0256708
	-0.0103024	-0.000927242	0.0509879
0.000669852	0.071269	-0.0171987	0.0919519
-0.0618229	0.0118826	-0.0128279	0.106084
	-0.0463457	-0.02888	0.0814199
	-0.000513159	-0.0132769	0.0303901
	-0.00157473	-0.0139409	-0.107041
0.11115	-0.00902233	-0.0851534	-0.0424328
	-0.0187729	-0.0991145	-0.33863
0.0224695	0.00699939	-0.0582729	-0.0632464
	0.0270549	0.0364625	-0.0278874
	0.0438159	0.0437893	0.0343371
	0.0111954	0.0888752	0.0522992
0.0318441	0.000547186	0.0238682	0.0285249
	-0.0167251	0.0493244	-0.0437585
	-0.0400332	0.0259617	-0.105621
	-0.0405581	-0.0642318	-0.196044
	-0.00457749	-0.0543624	-0.100457
	0.00893591	0.021371	-0.14609
	0.0402181	0.00203033	0.00428311
-0.0256513	0.0107388	-0.0156016	0.0717026
-0.000982341	-0.0231373	0.0187039	0.150048
-0.0562369	0.00450629	0.0499996	0.107205
0.0260825	-0.00975425	-0.00116337	0.0916183
0.0527245	-0.00281566	-0.027586	0.0124466
-0.0575134	0.0172076	-0.0585564	-0.00033095
	-0.00912271	-0.0289808	-0.117814
	-0.0241783	-0.0179193	-0.150968
	0.0450802	-0.0244798	-0.080453
0.0535998	-0.0142851	-0.0314225	-0.00233579
	-0.00257641	0.019929	0.00499809
-0.0511494	0.0192578	-0.0215797	0.0332516
	-0.0271443	0.0995858	0.0256676
-0.021308	-0.00830884	-0.014584	0.0593368
0.0901145	0.0214078	0.0145296	-0.023734
0.0301557	0.035526	0.000161205	-0.121905
	-0.00763132	-0.0236503	-0.151656
	-0.00930853	-0.0458482	-0.156274
-0.0370919	-0.0250959	0.00482155	-0.0563637
	0.00253399	0.0185285	0.0152813
-0.0281254	0.0356383	0.00395859	0.134471
	-0.0420617	0.0490805	0.107983
	-0.00960802	0.0443051	-0.0440413
0.0222964	-0.00365252	-0.0504642	-0.0958574
	-0.0172349	-0.0129299	-0.162483
0.0221138	-0.0190072	-0.0459861	-0.159605
0.0833857	-0.0363993	0.0122686	-0.135447
	-0.0270325	0.00871767	-0.0256979
0.00868055	0.000284495	-0.0277993	-0.072523
-0.0409235	-0.0360354	-0.0508597	0.038216
	-0.0275862	0.068678	0.0459101
0.0396734	0.159895	-0.0916028	-0.0321162
0.0800657	0.0268999	-0.0371017	-0.0381677
-0.0828276	0.00493063	0.00629718	-0.0663578
	0.00570071	0.0261686	-0.168491
-0.0243262	-0.0200446	-0.0163503	-0.167199
	0.0301728	-0.0333938	-0.152621
0.177173	-0.0131617	-0.0622097	-0.0881649
0.00147622	-0.0611646	0.0118727	0.0545439
	-0.00839585	0.0304791	0.167496
	-0.0370772	-0.0116833	0.0428622
0.0469296	0.00421488	-0.0654467	-0.122205
	-0.0460753	0.00287913	-0.113548
	0.037549	-0.00660295	-0.0925046
0.0552777	-0.0301693	-0.0613133	-0.127854
-0.0216822	-0.0303467	0.0126558	-0.0790306
0.0166938	0.00833481	-0.0171057	0.0240426
0.126071	-0.0184145	0.00634401	-0.0086368
	0.0762409	0.0293169	0.0294876
	0.019607	0.0710705	0.0875531
0.000329844	-0.00818618	0.00860142	0.0391125
0.0217736	0.0138011	-0.0338588	-0.0196348
	-0.0121569	0.0369994	0.00640846
-0.0433155	0.00381252	-0.0082416	-0.110719
	-0.0349426	-0.00161666	-0.034581
-0.0241285	-0.0362879	-0.01851	-0.0037324
0.0627235	-0.0757751	-0.0406757	0.0362622
	-0.0311875	-0.011089	0.159023
	-0.0288474	0.00245235	0.101309
-0.0822168	-6.49134e-05	-0.0226079	0.0121198
0.0358775	-0.0607505	-0.0234774	0.00771868
-0.123937	0.10518	0.0262781	0.0494345
-0.0163363	-0.0169491	-0.0229311	0.0432649
	-0.0304243	-0.00441477	0.0440904
-0.023913	-0.000733053	0.000850425	0.0692952
-0.0115001	-0.0105616	0.0853562	0.0816617
0.122836	-0.0244759	0.135934	0.1455
	-0.157748	0.118008	0.151583
	0.036059	0.00014849	0.0963197
	-0.00628645	0.0122644	0.150516
	0.0243542	-0.0231529	0.206261
-0.0180409	0.122625	-0.0575598	0.144301

## Sheet: 4d_growth rate
13.4663
9.28958
-1.6109
-0.664121
5.13621
4.54247
14.3076
7.48958
-1.51912
-4.77941
-4.49105
-1.89458
-3.97388
0.349332
3.84262
15.2306
14.2303
11.2564
1.06386
-9.78187
3.08937
-4.13804
9.25164
-1.71396
-1.47012
2.45108
-3.06078
-4.24024
-2.06158
-4.96311
-12.3219
1.76027
8.73576
10.508
6.92292
1.32927
3.90387
-0.0263939
10.7756
-3.1069
-19.2853
-9.78479
0.308914
-4.80446
-14.7836
-14.0543
-10.4984
-4.53041
-10.0565
-13.2859
16.3583
-0.880489
-13.5822
-10.055
-5.83822
0.827408
2.73399
1.01959
0.466289
-13.995
-5.55877
-2.71276
2.84203
-10.1598
-9.11745
-0.449121
-3.50098
6.09537
11.5514
6.14734
-0.018465
-12.8486
3.33695
0.0537056
-3.37823
-4.52051
7.71572
0.280246
-1.66827
-4.43013
-8.54091
-4.54479
1.04613
9.08044
8.86535
11.5212
12.4973
2.20803
5.91357
12.8994
23.2415
11.4658
6.55722
15.1098
8.49697
7.90067
-43.3112
3.05012
-18.0699
-3.31484
-4.37275
-19.607
-2.82001
6.17581
17.6445
18.3562
-1.38164
4.09984
-6.84389
-10.2049
-8.98218
-5.96996
-4.4732
15.068
22.5298
-5.0804
-2.38704
-8.76449
-12.1971
-11.5876
17.5196
3.25883
-5.12103
-20.5122
-3.92914
-2.9225
18.9251
14.878
-1.95191
-19.4541
-8.94436
-14.2678
20.1354
3.78435
-15.997
-11.3277
-8.20686
-9.5077
-8.03263
13.8379
-0.989994
-4.39952
-14.8126
-23.0637
-9.47548
-9.11857
-3.62108
3.61451
-33.5101
-8.15308
1.89297
-0.895703
11.0237
7.33972
-4.19925
-0.435376
-11.1025
-4.66576
4.82004
25.46
8.11839
3.75365
9.00186
33.1389
13.6184
26.8496
27.3187
8.41231
3.42813
13.5102
2.28609
6.19848
6.28925
6.10896
12.304
14.7936
5.22213
-1.34267
6.48687
-5.67367
-2.27676
7.61085
4.60177
-5.78275
-3.08588
2.64922
-12.3105
-1.87613
1.83735
-1.74189
-19.1844
-0.897808
-1.33612
-0.0174098
1.43895
13.7489
10.2332
1.54852
-12.5123
-0.537099
-16.7993
-13.6736
2.45872
-0.616594
10.0372
-10.3024
-7.74481
-10.9363
-7.81368
-13.9826
-8.3277
4.64685
5.56698
6.88208
-5.31397
-5.17368
2.8237
-2.59995
-7.38925
-7.69733
-1.55027
-8.04638
7.84484
-2.02358
-4.3654
-7.07094
-8.28756
-7.4316
-1.6467
-3.58811
-9.89735
8.94615
-0.090326
2.414
-1.14832
2.23007
-9.14887
-5.741
-9.75194
2.98613
1.15571
1.31529
15.5508
20.7643
8.96105
6.18038
-7.29702
-8.49544
-10.8518
1.3097
11.6448
1.15058
-1.25514
10.8889
13.4959
16.6714
25.2762
11.134
6.47032
8.20591
-0.826809
18.2767
14.2082
13.4589
0.993593
7.25346
7.74607
13.3472
6.76483
10.503
7.74769
-10.5458
-7.70468
7.91011
-5.84835
-9.92101
7.25236
0.0178083
-11.0877
-10.5696
4.15
0.218631
-10.9826
-2.20964
1.28923
22.3021
15.308
18.4149
0.85673
-1.03587
0.536547
0.357087
12.2606
15.2936
12.6227
-21.6077
9.25608
3.88444
-4.32638
9.80639
14.7154
9.59879
10.8748
-8.3534
-6.56639
-2.99741
4.77011
-6.81413
1.35464
12.3388
13.3196
-10.0717
-9.97678
-8.03707
-10.2988
-3.8019
7.19054
-7.04554
-19.2308
-3.73305
-25.0415
-23.2184
-7.59138
-5.85938
-19.3361
-0.246803
-14.527
-27.432
-15.9186
-21.5514
-4.27088
6.99379
17.8308
-14.2975
-4.61448
-13.3765
-12.3931
-11.9018
-7.5107
-5.44627
15.271
3.63722
0.15339
-1.0149
4.4982
-0.0768885
-15.2489
-2.33502
-16.5619
-5.44608
15.4049
10.9845
-2.1918
-5.92397
-6.97778
7.44389
-7.53767
-1.25457
-6.32273
-7.25233
4.60138
2.92852
13.1481
5.1355
7.25437
3.55414
-0.167582
-9.90724
-12.1899
-7.5901
11.7072
5.599
11.4091
15.4275
5.85742
14.4355
7.27485
11.4184
0.706346
10.7175
9.51398
4.69482
7.01148
4.95412
6.46111
-5.54429
-1.53375
6.4042
2.05828
0.171638
-7.02398
-0.980916
-3.54466
9.74702
1.95002
-4.48618
-5.2096
-9.49825
3.00934
-1.59309
1.04535
-5.38173
-2.61096
0.235486
5.14419
7.78098
-3.59557
-2.7666
-6.29384
0.0485448
-0.931128
-5.08452
11.0364
4.79875
-9.79099
-8.85366
-1.40495
-3.34054
-5.48667
-6.54208
-10.1252
-14.6318
-2.59127
-0.721532
-2.45147
-1.77552
-2.37443
-12.8447
-5.59913
-11.4643
-6.63654
1.86228
8.78227
1.50602
8.62955
0.877045
6.24034
-12.5109
-5.21362
-11.3756
-6.67046
-8.20633
-7.12393
-5.63263
13.6454
6.88096
-19.938
-2.36738
-11.9655
-3.66474
-7.59839
-10.199
-8.65065
11.0748
9.30983
-6.2746
-5.78593
-5.9153
-2.4425
-7.0881
1.77485
-10.976
3.75683
3.62393
1.1991
1.03452
-2.82916
-1.54237
-0.68728
8.94947
4.97768
0.648501
8.95176
6.57879
16.785
10.8232
13.402
6.86973
-32.6244
14.3078
1.08539
2.27861
5.27102
2.91174
8.73524
9.59129
12.6333
6.52253
5.8675
3.58698
14.5829
-12.7458
9.26953
10.9559
6.4823
1.18686
-2.71355
-4.24224
-3.36964
-9.08497
-4.07752
0.448629
4.40648
-4.95183
-17.3061
-16.8887
-9.56002
-5.27193
-3.79619
13.6408
7.84351
-7.14437
1.68155
-7.10122
-17.3181
-15.2559
-8.88149
7.66414
-4.93555
4.93558
-3.76599
5.9551
-12.5245
1.56519
19.7273
-0.530028
5.92358
4.68897
-0.386305
10.6538
8.83311
-6.54436
3.93729
-5.48245
15.818
6.26447
-7.13399
-4.36477
3.31013
-1.64889
11.9993
5.28203
-0.271952
1.26326
-1.83272
2.55772
8.61413
-12.8353
-4.6009
-5.33448
-4.08425
-1.19085
5.80231
4.33025
-2.65578
4.10409
3.21267
4.57627
9.53249
0.555775
8.63041
-2.00009
-6.63039
8.89351
3.57575
14.3082
18.6973
4.78568
5.29123
19.738
-5.72975
-11.0799
0.882118
0.853642
-1.64577
-0.719495
-6.94882
4.51764
6.4666
9.47308
0.589389
-3.85843
-4.3395
-3.84249
-6.14385
-14.2976
2.47433
-4.33442
-4.74243
-0.0259752
-7.22897
4.74107
3.14892
15.7599
0.437125
-0.921972
-1.36117
-9.53162
-7.64607
-7.8921
-5.36954
8.36752
-3.89875
-11.4667
-2.85542
-10.8282
-9.64225
-13.7207
-11.5249
-9.31946
-7.40138
1.07258
-6.10445
-4.17325
-12.1321
-2.99706
-12.938
-13.387
-3.40178
-1.82393
-9.63506
-12.8968
4.65882
2.26406
-0.109759
-3.31473
7.38631
9.92688
4.35351
4.86021
-2.15724
11.0216
-17.1375
15.4023
18.3535
2.70549
8.36462
4.93858
11.627
10.8698
16.8534
16.4591
7.13469
5.90311
12.1516
2.62706
7.26082
3.598
0.984083
0.515299
5.67534
7.24162
7.47953
5.50747
13.1902
6.01973
5.7876
3.74539
-2.91861
-8.84573
-7.45696
-7.34698
-2.83218
-6.11508
4.0205
7.83918
0.101438
0.150819
-3.8691
-5.525
-5.49367
-6.62767
-10.35
-2.01616
-4.75185
4.85103
7.47982
3.41761
-4.0121
-1.25485
-7.66535
-7.67032
-6.52929
-7.4548
-6.5431
-1.20513
5.59983
3.33584
-4.06029
-1.08363
-6.66444
-2.53143
-5.56704
-2.45977
-2.87684
-6.22444
-3.64997
2.40278
0.0710455
3.90574
-2.28612
-7.30386
-9.24009
-5.90464
-5.65017
-4.62075
-1.80344
-2.59451
-2.71109
-1.05891
1.36782
-2.85791
-6.17381
-6.12845
-0.22634
10.6348
11.3532
5.51482
0.900314
-2.40857
-9.14989
-8.00662
-4.22201
-0.0435396
-1.19541
1.98418
-4.12197
-2.39906
3.60591
-12.7039
16.9227
12.1662
5.6977
0.811342
-1.12449
2.20648
4.48584
1.48672
4.18768
-0.936375
-2.4236
-5.9171
-5.48859
-2.77636
6.45011
7.29759
10.0596
18.3649
4.8293
-0.902123
6.06781
5.35991
0.832152
3.01312
3.42189
-33.5187
2.52522
-3.26726
-12.6655
-18.4511
-16.7514
-20.6594
-16.7307
-23.4595
-21.8835
-26.5056
-14.6197
-17.0688
27.5808
2.80973
-2.95109
1.38584
11.7639
-16.112
-30.2676
-22.4025
-25.9911
-36.7769
-22.4045
-32.7276
-29.5221
-28.2992
-26.3906
-19.0018
-29.183
-29.8609
-33.3341
-33.7785
-29.2254
-30.4607
-22.5115
-28.9597
19.5173
0.026949
-10.6522
-22.8054
-24.2208
-10.701
-23.1675
-8.71205
-13.7167
-32.9624
-22.8753
-12.2212
23.2008
6.23401
-1.56012
-7.71277
-1.23743
1.44265
-6.64182
-5.62122
-3.80037
-13.5054
-15.6492
-0.753273
13.7952
27.8156
-6.54151
-1.33654
-0.839196
3.12689
3.81276
10.0735
7.99887
11.1519
13.4431
4.8621
12.4487
19.656
33.9258
34.428
16.4649
0.653937
26.1491
14.2118
14.5345
14.2215
15.765
7.06282
11.0514
16.229
-7.4227
33.404
28.6253
17.5756
14.2082
15.5093
22.0994
10.2312
17.2247
17.7459
15.1194
18.3097
11.816
22.306
25.5878
39.357
27.8285
22.9258
21.111
17.1964
19.6319
20.3216
6.07672
17.5583
17.4175
16.385
24.7853
19.0267
23.3963
18.2481
9.90795
7.61355
11.2667
-0.511343
-1.63745
7.2729
9.1226
9.45314
3.74645
7.14165
-0.495091
0.325248
0.169144
0.725058
5.97505
0.718631
-5.30471
2.80063
-4.52801
-10.2575
-3.3271
-3.69501
6.65903
-18.8856
-16.7189
-0.300822
2.2504
0.353411
5.96493
3.29862
2.81757
-7.97823
5.43874
5.05444
3.29268
10.1233
-6.47918
-35.9816
-2.49582
0.0120385
2.58259
3.08127
5.64335
-1.0035
-4.57858
0.533451
0.483199
1.88486
3.07969
-1.57885
5.18913
0.177504
0.280628
8.88171
5.25881
-2.23663
6.98069
-3.81229
-1.20574
-0.962804
4.61008
-4.76215
3.93222
2.87174
2.32456
4.42149
-44.2254
2.69497
-0.327035
12.3096
-4.24572
-4.06842
3.03344
8.1509
-7.62448
-3.9636
10.1949
7.8146
-1.36375
-2.99861
3.55033
2.49564
8.97486
3.55643
1.98381
0.924821
-5.81419
8.7897
1.05791
-0.259464
-0.269311
9.07771
-48.4207
-0.0448211
5.02048
-0.914516
-1.38008
-1.7045
-5.97406
9.86768
-1.3797
7.24419
0.924735
-8.40751
2.36971
-8.08214
-8.1954
-0.361265
-3.96529
8.96962
19.1473
9.97036
4.40361
5.78296
6.1188
16.2086
15.2114
22.6929
16.8089
-3.4395
-2.77363
-3.5362
12.824
-18.8624
16.7782
17.1003
11.203
5.19037
-3.4778
-19.6273
-12.8769
1.13209
5.92012
18.3233
21.4615
16.3101
4.05433
-24.7723
-12.8231
-42.8577
-2.53485
4.88447
14.1906
10.7317
13.7417
0.0339673
-12.2278
-31.6936
-25.2292
-28.1552
-3.9912
17.9489
21.5602
11.9046
19.8586
1.25129
-12.53
-28.5641
-25.4329
-8.90277
3.55237
10.6907
23.85
10.7197
12.4646
-2.40201
-11.0211
-23.4212
-31.2523
-13.6403
2.00642
24.2667
13.0538
-7.62803
-24.3015
-31.9652
-29.8819
-23.2258
2.87069
1.65587
15.0455
5.91728
19.9324
5.18001
-10.1147
-25.5466
-30.7634
-23.8139
-15.2825
7.57051
20.1123
3.61519
-16.5469
-23.1722
-23.4276
-16.8738
-12.8926
8.35209
10.0758
7.80826
7.05012
7.89387
-1.24119
-4.48534
-20.6485
-10.4281
-10.1197
8.78555
9.83411
2.13099
-7.45181
3.37578
-1.10501
5.96258
2.00016
17.0608
12.6755
23.5949
22.8038
20.7017
22.0822
16.037
23.4844

## Sheet: 4d_t
-0.68741
5.82489
-0.68741
-3.94356
-5.57164
-3.94356
-5.57164
-3.94356
0.940666
2.56874
2.56874
-0.68741
4.19682
-0.68741
-3.94356
-5.57164
-2.31548
-3.94356
-3.94356
5.82489
0.940666
2.56874
-0.68741
-0.68741
2.56874
-0.68741
4.19682
12.3372
7.45297
4.19682
4.19682
2.56874
-5.57164
-5.57164
-7.19971
-3.94356
-2.31548
2.56874
-5.57164
-7.19971
25.3618
13.9653
-0.68741
2.56874
12.3372
10.7091
5.82489
-3.94356
5.82489
9.08104
-5.57164
-2.31548
7.45297
2.56874
0.940666
7.45297
-3.94356
-2.31548
-2.31548
17.2214
2.56874
0.940666
-0.68741
-2.31548
-7.19971
-0.68741
2.56874
-3.94356
-5.57164
-5.57164
-2.31548
0.940666
0.940666
-3.94356
-0.68741
2.56874
0.940666
-2.31548
-2.31548
-3.94356
4.19682
-2.31548
-0.68741
-7.19971
-7.19971
-8.82779
-10.4559
-8.82779
-3.94356
-5.57164
-13.163
-5.02203
0.405286
-3.6652
0.405286
0.405286
20.7577
1.76211
22.1145
-0.951542
3.11894
-5.02203
0.405286
1.76211
-15.8767
-13.163
-0.951542
-2.30837
7.18943
5.8326
4.47577
3.11894
4.47577
-11.8062
-7.73568
0.405286
-0.951542
9.90308
8.54626
3.11894
-13.163
7.18943
7.18943
15.3304
0.405286
-3.6652
-11.8062
-13.163
0.405286
12.6167
9.90308
5.8326
-13.163
-3.6652
7.18943
11.2599
16.6872
3.11894
-0.951542
-7.73568
-0.951542
-0.951542
11.2599
12.6167
7.18943
4.47577
0.405286
1.76211
26.185
-3.6652
-0.951542
-0.951542
-9.09251
-5.02203
4.47577
3.11894
3.11894
0.405286
-3.6652
-14.5198
-10.4493
-2.30837
-6.37885
-17.2335
-13.163
-15.8767
-17.2335
-6.59908
-8.18214
-6.59908
-6.59908
-5.01601
-5.01601
-1.84988
-8.18214
-8.18214
-0.266809
1.31626
-0.266809
7.64852
-6.59908
-3.43294
2.89932
-1.84988
-0.266809
-1.84988
-0.266809
-1.84988
-5.01601
2.89932
9.23159
2.89932
1.31626
9.23159
1.31626
-0.266809
-9.76521
-3.43294
17.1469
-1.84988
6.06546
7.64852
-5.01601
-3.43294
6.06546
12.3977
7.64852
2.89932
6.06546
6.06546
2.89932
2.89932
1.31626
-6.59908
-1.84988
2.89932
1.31626
2.89932
6.06546
2.89932
-1.84988
4.48239
-6.59908
-1.84988
2.89932
6.06546
6.06546
4.48239
1.31626
1.31626
-1.84988
-8.18214
-5.01601
-3.43294
4.48239
2.89932
9.23159
1.31626
7.64852
2.89932
-0.266809
1.31626
-5.01601
-6.59908
-0.266809
-5.01601
2.89932
-3.43294
-3.43294
-3.43294
-6.59908
-5.01601
6.06546
-5.01601
-5.01601
-11.3483
-0.93297
-2.64102
-0.93297
-2.64102
-2.64102
-6.05713
-2.64102
-2.64102
-4.34907
-2.64102
-6.05713
-6.05713
-0.93297
0.775083
-0.93297
-4.34907
-0.93297
-2.64102
-4.34907
0.775083
-4.34907
0.775083
2.48313
-6.05713
-6.05713
-2.64102
-0.93297
-2.64102
-4.34907
-0.93297
-2.64102
0.775083
2.48313
0.775083
0.775083
4.19119
5.89924
-4.34907
-2.64102
-0.93297
5.89924
0.775083
-0.93297
-0.93297
-4.34907
-0.93297
-2.64102
4.19119
4.19119
0.775083
0.775083
4.19119
0.775083
-0.93297
2.48313
2.48313
0.775083
5.89924
4.19119
5.89924
4.19119
-0.93297
4.19119
2.48313
0.775083
4.19119
-0.93297
-0.93297
-6.05713
-4.34907
-0.93297
0.775083
0.775083
5.89924
0.775083
-0.93297
-2.64102
4.19119
7.60729
0.775083
5.89924
-6.05713
-0.93297
4.19119
-4.34907
-0.93297
2.48313
0.775083
2.48313
2.48313
5.89924
-0.93297
7.60729
7.60729
-2.64102
-2.64102
7.60729
-4.34907
2.48313
0.775083
2.48313
4.19119
2.48313
-0.93297
0.775083
0.775083
-2.64102
-2.64102
2.48313
2.48313
-0.93297
-0.93297
-0.93297
-0.93297
-6.05713
2.48313
-0.93297
-4.34907
-2.64102
0.638511
-2.77296
-6.18444
4.04999
-2.77296
7.46146
-1.06723
0.638511
-4.4787
-1.06723
7.46146
-1.06723
0.638511
-1.06723
-1.06723
5.75572
-2.77296
2.34425
0.638511
-2.77296
4.04999
2.34425
5.75572
-1.06723
-1.06723
-1.06723
-1.06723
0.638511
-1.06723
-2.77296
-1.06723
0.638511
4.04999
0.638511
-1.06723
-2.77296
2.34425
-1.06723
-2.77296
9.1672
-1.06723
0.638511
2.34425
-2.77296
0.638511
-1.06723
0.638511
-2.77296
-2.77296
4.04999
2.34425
2.34425
2.34425
0.638511
-1.06723
-2.77296
-1.06723
-2.77296
-1.06723
-2.77296
-1.06723
2.34425
0.638511
0.638511
-1.06723
-1.06723
2.34425
0.638511
-1.06723
-1.06723
0.638511
24.5188
2.34425
4.04999
0.638511
-1.06723
4.04999
-2.77296
5.75572
0.638511
15.9901
15.9901
0.638511
-4.4787
-1.06723
-2.77296
0.638511
4.04999
-1.06723
0.638511
0.638511
-1.06723
2.34425
4.04999
-2.77296
-1.06723
0.638511
-4.4787
0.638511
-7.89018
-4.4787
-2.77296
0.638511
-4.4787
0.638511
0.638511
2.34425
-1.06723
0.638511
-2.77296
-2.77296
0.638511
-4.4787
-2.77296
-2.77296
-2.77296
0.638511
-1.06723
0.638511
2.34425
-2.77296
-1.06723
-6.18444
-2.77296
-1.06723
-4.4787
-1.06723
-1.06723
0.638511
-2.77296
-1.06723
-1.06723
-1.06723
2.34425
-2.77296
-2.77296
-4.4787
-1.06723
0.638511
-4.4787
-4.4787
14.2844
-6.18444
0.638511
-4.4787
5.75572
-1.06723
2.34425
-2.77296
-2.77296
-1.06723
0.638511
2.34425
0.638511
-1.06723
-1.06723
-1.06723
0.638511
-1.06723
-1.06723
-2.77296
-2.77296
-4.4787
0.638511
-4.4787
-2.77296
-1.06723
0.638511
0.638511
-4.4787
-1.06723
2.34425
15.9901
4.04999
0.638511
-2.77296
-1.06723
-2.77296
-4.4787
10.8729
-2.77296
-1.06723
-1.06723
-2.77296
-1.06723
-4.4787
5.75572
-0.439606
-2.15616
-5.58928
-2.15616
-3.87272
-3.87272
-5.58928
-0.439606
-0.439606
2.99351
-2.15616
-0.439606
-2.15616
-2.15616
2.99351
-0.439606
-5.58928
1.27695
1.27695
-0.439606
2.99351
-2.15616
1.27695
6.42663
6.42663
-2.15616
-5.58928
-0.439606
4.71007
-0.439606
4.71007
-2.15616
1.27695
2.99351
-0.439606
4.71007
1.27695
-0.439606
2.99351
2.99351
1.27695
1.27695
1.27695
4.71007
2.99351
1.27695
-0.439606
6.42663
-2.15616
-2.15616
-3.87272
2.99351
6.42663
-2.15616
2.99351
2.99351
4.71007
1.27695
2.99351
-3.87272
-2.15616
1.27695
-2.15616
1.27695
-2.15616
-2.15616
-7.30584
-0.439606
4.71007
-5.58928
-5.58928
-5.58928
-2.15616
13.2929
-0.439606
1.27695
-0.439606
-0.439606
-5.58928
-5.58928
-3.87272
1.27695
-3.31311
5.31965
0.139991
0.139991
1.86654
1.86654
-1.58656
-1.58656
0.139991
-5.03966
-3.31311
0.139991
1.86654
1.86654
0.139991
1.86654
-1.58656
1.86654
0.139991
1.86654
-1.58656
-1.58656
0.139991
-1.58656
-3.31311
0.139991
1.86654
8.77275
0.139991
0.139991
1.86654
0.139991
-1.58656
-1.58656
-3.31311
-1.58656
1.86654
-1.58656
3.59309
3.59309
1.86654
-1.58656
-3.31311
-3.31311
0.139991
0.139991
3.59309
-1.58656
-3.31311
3.59309
-1.58656
1.86654
-1.58656
0.139991
0.139991
-1.58656
0.139991
3.59309
3.59309
1.86654
-3.31311
3.59309
1.86654
-1.58656
-1.58656
-1.58656
0.139991
-1.58656
3.59309
-3.31311
0.139991
0.139991
-1.58656
-1.58656
-1.58656
-5.03966
1.86654
-1.58656
-1.58656
0.139991
5.31965
-6.76622
0.139991
0.139991
0.139991
7.0462
-1.58656
-1.58656
0.139991
-1.58656
0.139991
-5.03966
-3.31311
-1.58656
1.86654
-1.58656
3.59309
-1.58656
0.139991
3.59309
-3.31311
3.59309
-1.58656
0.139991
17.4055
-1.58656
-1.58656
1.86654
-3.31311
-3.31311
-1.58656
54.4147
-1.17461
0.369539
3.45783
9.63442
8.09027
5.00198
5.00198
11.1786
5.00198
8.09027
5.00198
14.2669
-11.9836
-5.80705
-2.71875
-4.2629
-2.71875
6.54613
9.63442
3.45783
5.00198
5.00198
6.54613
12.7227
11.1786
6.54613
8.09027
9.63442
3.45783
8.09027
14.2669
11.1786
6.54613
6.54613
3.45783
12.7227
-5.80705
0.369539
5.00198
0.369539
8.09027
0.369539
3.45783
0.369539
0.369539
21.9876
6.54613
3.45783
-2.71875
-5.80705
0.369539
1.91369
-1.17461
-2.71875
-2.71875
-2.71875
-1.17461
0.369539
-1.17461
3.45783
-4.2629
-8.89534
-1.17461
-1.17461
-5.80705
1.91369
-2.71875
-2.71875
-4.2629
-4.2629
-5.80705
-4.2629
-5.80705
-4.2629
-7.35119
-7.35119
-4.2629
1.91369
-5.80705
-2.71875
-5.80705
-4.2629
-4.2629
-4.2629
-5.80705
-4.2629
0.369539
-5.80705
-7.35119
-4.2629
-2.71875
-7.35119
-2.71875
-7.35119
-8.89534
-7.35119
-7.35119
-7.35119
-8.89534
-5.80705
-4.2629
-7.35119
-2.71875
-4.2629
-10.4395
-5.80705
-5.80705
-7.35119
-7.35119
-4.2629
-7.35119
-5.80705
-4.2629
-1.17461
-7.35119
-5.80705
-7.88029
-6.37013
-4.85997
-1.83965
-4.85997
-3.34981
-4.85997
-0.329489
2.69083
-1.83965
-0.329489
1.18067
-12.4108
-0.329489
2.69083
-3.34981
1.18067
-0.329489
-4.85997
-0.329489
2.69083
1.18067
-0.329489
23.8331
-1.83965
4.20099
2.69083
-6.37013
-4.85997
-3.34981
-6.37013
-1.83965
-1.83965
-4.85997
-3.34981
-4.85997
4.20099
37.4245
1.18067
-1.83965
-3.34981
7.22131
-0.329489
2.69083
1.18067
7.22131
1.18067
-1.83965
-3.34981
-1.83965
-3.34981
-0.329489
-0.329489
-4.85997
-4.85997
-1.83965
-3.34981
-1.83965
-1.83965
-3.34981
-3.34981
-1.83965
4.20099
-0.329489
-0.329489
1.18067
14.7721
-1.83965
-1.83965
-0.329489
2.69083
4.20099
-0.329489
2.69083
-1.83965
2.69083
-6.37013
-9.39044
1.18067
-3.34981
1.18067
-3.34981
-0.329489
1.18067
1.18067
1.18067
-1.83965
-4.85997
1.18067
-3.34981
-3.34981
-0.329489
60.0769
1.18067
-1.83965
-1.83965
-0.329489
-3.34981
-7.88029
-7.88029
5.71115
-3.34981
-4.85997
2.69083
-0.329489
-1.83965
-1.83965
-1.83965
-0.329489
8.73147
-5.91586
-4.26526
-5.91586
-0.964067
2.33713
-2.61467
-2.61467
-4.26526
-2.61467
0.686532
0.686532
3.98773
-4.26526
-4.26526
-5.91586
-5.91586
-5.91586
2.33713
2.33713
2.33713
2.33713
2.33713
-2.61467
-2.61467
-4.26526
-4.26526
0.686532
7.28893
7.28893
0.686532
-0.964067
-0.964067
-4.26526
-2.61467
-0.964067
-0.964067
3.98773
3.98773
8.93953
3.98773
-0.964067
-2.61467
-0.964067
-4.26526
-0.964067
2.33713
8.93953
8.93953
5.63833
-0.964067
2.33713
-4.26526
-4.26526
-2.61467
-2.61467
2.33713
2.33713
5.63833
10.5901
2.33713
-2.61467
0.686532
-0.964067
3.98773
12.2407
7.28893
10.5901
5.63833
0.686532
-0.964067
-4.26526
-2.61467
-7.56646
-7.56646
3.98773
2.33713
10.5901
3.98773
3.98773
-0.964067
-4.26526
-0.964067
0.686532
5.63833
12.2407
3.98773
-0.964067
-2.61467
-2.61467
-2.61467
-2.61467
-5.91586
0.686532
-2.61467
7.28893
2.33713
0.686532
-4.26526
2.33713
-0.964067
0.686532
-2.61467
3.98773
-4.26526
-4.26526
-5.91586
-2.61467
-4.26526
-2.61467
-9.21706
-9.21706
-2.61467
-4.26526
