# Supplementary material for: Coupling of growth rate and developmental tempo reduces body size heterogeneity in C. elegans
Source: Nat Commun. 2022 Jun 6;13:3132. doi: 10.1038/s41467-022-29720-8 (PMC9170734; doi:10.1038/s41467-022-29720-8)
Supplement: Supplementary file 4 — Source Data [file 41467_2022_29720_MOESM4_ESM.zip › F5.xlsx]

## Sheet: 5a
developmental rate (1/h)	L1	L2	L3	L4		growth rate (1/h)	L1	L2	L3	L4
wild type	0.0737853	0.124679	0.13043	0.0980106		wild type	0.0823692	0.0984017	0.124811	0.103208
wild type	0.0696413	0.105669	0.107782	0.0821053		wild type	0.0714586	0.0749099	0.0920832	0.0897749
wild type	0.0695652	0.114324	0.121735	0.0952608		wild type	0.0741838	0.0884912	0.114952	0.103522
wild type	0.0788999	0.137431	0.14372	0.102604		wild type	0.0828296	0.098913	0.128	0.109588
wild type	0.0795437	0.133007	0.141837	0.102502		wild type	0.080296	0.0986027	0.128231	0.105612
wild type	0.0801279	0.133171	0.141158	0.103128		wild type	0.0781775	0.100373	0.12833	0.107702
wild type	0.081403	0.136165	0.145169	0.103685		wild type	0.0820428	0.100302	0.114209	0.106353
wild type	0.07791	0.126648	0.131703	0.0931713		wild type	0.0814231	0.0929278	0.102535	0.0859459
wild type	0.07736	0.119931	0.118016	0.0910588		wild type	0.0825887	0.0926784	0.117828	0.0910592
wild type	0.0797246	0.133498	0.138606	0.0992455		wild type	0.0862779	0.0999903	0.111046	0.0927429
eat-2	0.0604432	0.102534	0.118133	0.0934486		eat-2	0.056057	0.0731557	0.107979	0.0996379
eat-2	0.0655866	0.106254	0.114131	0.0937624		eat-2	0.058587	0.0676299	0.0798403	0.0752092
eat-2	0.0538327	0.0791616	0.0895628	0.0683531		eat-2	0.0393402	0.055409	0.0743782	0.0672863
dbl-1++	0.074323	0.117671	0.129981	0.098781		dbl-1++	0.0740805	0.0877962	0.11207	0.0975077
dbl-1++	0.0790783	0.120744	0.131087	0.095393		dbl-1++	0.0777445	0.0893004	0.100088	0.0829591
lon-1	0.0679387	0.109769	0.123992	0.0952805		lon-1	0.0647626	0.0837154	0.108746	0.105038
lon-1	0.0715337	0.097935	0.121902	0.0937242		lon-1	0.0677168	0.082115	0.0983575	0.0934408
lon-1	0.0664558	0.093476	0.111663	0.0881575		lon-1	0.063064	0.0770485	0.0909746	0.0867373
lon-1	0.0725108	0.10228	0.120038	0.096531		lon-1	0.0679301	0.0772904	0.104723	0.101632
lon-1	0.0723248	0.100725	0.120115	0.093176		lon-1	0.0715634	0.0821947	0.110057	0.0993304
lon-1	0.0695435	0.0974694	0.114214	0.0882243		lon-1	0.06391	0.0773277	0.100136	0.0939367
lon-1	0.0693085	0.098505	0.122292	0.0958093		lon-1	0.064749	0.080212	0.107874	0.106872
raga-1	0.0513461	0.0801488	0.106726	0.073243		raga-1	0.0559592	0.0671555	0.0705052	0.0607825
raga-1	0.0528985	0.0836138	0.104843	0.076584		raga-1	0.0538777	0.069223	0.0726247	0.0650485
raga-1	0.0493705	0.07881	0.0936801	0.0688655		raga-1	0.0501627	0.0616939	0.0681397	0.0645568
lin-14	0.0602042	0.104371	0.0829727	n/a		lin-14	0.0642022	0.0908406	0.0946587
lin-14	0.0596252	0.104079	0.0862568	n/a		lin-14	0.061105	0.0828548	0.0978774

## Sheet: 5b
volume (nl)	hatch	M1	M2	M3	M4
wild type	0.0226764	0.0689199	0.152005	0.395501	1.14067
wild type	0.0236455	0.0656453	0.133429	0.314596	0.943343
wild type	0.0230307	0.0665414	0.144519	0.37236	1.10288
wild type	0.023839	0.068247	0.140262	0.342473	0.999214
wild type	0.0242354	0.0660786	0.138765	0.343531	0.96616
wild type	0.0244743	0.0642726	0.136787	0.340167	0.976453
wild type	0.0242407	0.0664966	0.138988	0.305288	0.853264
wild type	0.0239048	0.0678322	0.141642	0.308668	0.776616
wild type	0.0224735	0.0652504	0.14157	0.38513	1.05273
wild type	0.0230102	0.0676348	0.143191	0.319159	0.81741
eat-2	0.0225998	0.056819	0.114631	0.288983	0.849928
eat-2	0.0249824	0.0597779	0.112306	0.233417	0.511513
eat-2	0.0228769	0.0477174	0.0960635	0.220919	0.59811
dbl-1++	0.023122	0.0626302	0.132571	0.315282	0.852008
dbl-1++	0.0234872	0.0625431	0.131313	0.281714	0.67422
lon-1	0.0247344	0.0638613	0.13716	0.330062	0.993917
lon-1	0.0251394	0.0634992	0.147055	0.329984	0.897917
lon-1	0.024279	0.0627093	0.142978	0.323996	0.867854
lon-1	0.0243299	0.0618365	0.132474	0.31869	0.916332
lon-1	0.0253423	0.0670851	0.152375	0.381725	1.10716
lon-1	0.0258127	0.0645628	0.142759	0.345821	1.01489
lon-1	0.0254878	0.0628214	0.144591	0.350819	1.07034
raga-1	0.0224718	0.0661192	0.154495	0.300859	0.69073
raga-1	0.0226501	0.0633308	0.146281	0.292368	0.688874
raga-1	0.0234724	0.0633776	0.139224	0.289647	0.750718
lin-14	0.0247593	0.0717043	0.172148	0.539626
lin-14	0.0252407	0.0695601	0.154646	0.483247

## Sheet: 5c
length (mm)	hatch	M1	M2	M3	M4
wild type	0.182278	0.334775	0.461673	0.624428	0.865298
wild type	0.182228	0.326615	0.440513	0.577506	0.805108
wild type	0.17648	0.326939	0.450981	0.604903	0.8496
wild type	0.183346	0.337193	0.460516	0.614788	0.843102
wild type	0.184416	0.330741	0.454176	0.612379	0.838375
wild type	0.189047	0.326999	0.450109	0.603014	0.839884
wild type	0.182573	0.328476	0.458244	0.610363	0.833671
wild type	0.182763	0.336367	0.46642	0.620351	0.836312
wild type	0.179935	0.3317	0.450987	0.621679	0.862714
wild type	0.179237	0.335898	0.462948	0.615561	0.825696
eat-2	0.189749	0.331415	0.437197	0.579481	0.784786
eat-2	0.1969	0.333445	0.435177	0.547779	0.694203
eat-2	0.188799	0.310801	0.410975	0.536886	0.708282
dbl-1++	0.189375	0.345337	0.487535	0.654816	0.892652
dbl-1++	0.191163	0.346511	0.488449	0.656077	0.882861
lon-1	0.182873	0.372904	0.553247	0.781843	1.1093
lon-1	0.182056	0.365178	0.549771	0.787048	1.11109
lon-1	0.173742	0.358884	0.543144	0.770211	1.08853
lon-1	0.176152	0.357661	0.521831	0.734568	1.02982
lon-1	0.187648	0.384467	0.565856	0.81392	1.15526
lon-1	0.18902	0.379239	0.556164	0.801603	1.13687
lon-1	0.188553	0.374618	0.555729	0.790084	1.13585
raga-1	0.186521	0.330622	0.481308	0.60882	0.788595
raga-1	0.179879	0.322486	0.469325	0.595242	0.781201
raga-1	0.185986	0.320722	0.450116	0.580297	0.77502
lin-14	0.187752	0.320146	0.446198	0.653309
lin-14	0.192361	0.325721	0.446366	0.640783

## Sheet: 5d
CV (growth rate)	L1	L2	L3	L4
wild type	0.0691509	0.104211	0.0978909	0.0795435
wild type	0.0976599	0.0995373	0.147278	0.141272
wild type	0.0856699	0.0701559	0.0682174	0.0823024
wild type	0.0820302	0.049889	0.062231	0.109435
wild type	0.111864	0.0607477	0.0819846	0.0802418
wild type	0.0497921	0.0486947	0.0539758	0.0886075
wild type	0.0631303	0.0513357	0.0306647	0.0606202
wild type	0.0839843	0.0517869	0.0590328	0.199083
wild type	0.0567333	0.0590699	0.063189	0.0916374
wild type	0.0863245	0.0604437	0.06371	0.164414
eat-2	0.152983	0.132594	0.158707	0.131571
eat-2	0.163304	0.18447	0.15958	0.276455
eat-2	0.189161	0.146595	0.155441	0.240547
dbl-1++	0.153129	0.160421	0.126866	0.129467
dbl-1++	0.0991449	0.0794931	0.0887905	0.152487
lon-1	0.117202	0.0680551	0.0468124	0.0651449
lon-1	0.054568	0.0743271	0.053188	0.0875189
lon-1	0.114173	0.103199	0.0683739	0.0619899
lon-1	0.134385	0.116904	0.125701	0.0909986
lon-1	0.0551358	0.0997176	0.101698	0.0818894
lon-1	0.104568	0.10868	0.0907932	0.116822
lon-1	0.0874692	0.0983768	0.0905246	0.0855075
raga-1	0.137003	0.142451	0.142404	0.167431
raga-1	0.127326	0.123784	0.133894	0.145645
raga-1	0.160432	0.215364	0.189734	0.168117
lin-14	0.143205	0.11462	0.121485
lin-14	0.131157	0.0580779	0.105319
