# Supplementary material for: Coupling of growth rate and developmental tempo reduces body size heterogeneity in C. elegans
Source: Nat Commun. 2022 Jun 6;13:3132. doi: 10.1038/s41467-022-29720-8 (PMC9170734; doi:10.1038/s41467-022-29720-8)
Supplement: Supplementary file 4 — Source Data [file 41467_2022_29720_MOESM4_ESM.zip › F6.xlsx]

## Sheet: 6a
time (h)	fluorescence (a.u., bacground subtracted)	volume (nl)
0	-95.8494	0.0348637
0.738039	-90.5785	0.0359143
1.47608	-90.1715	0.0364432
2.21412	-90.2551	0.0366112
2.95216	-88.5974	0.0368005
3.6902	-85.2814	0.0372722
4.42824	-83.4919	0.0378329
5.16628	-84.8635	0.0382771
5.90432	-88.1258	0.0386643
6.64235	-87.5185	0.03916
7.38039	-84.7206	0.0395863
8.11843	-83.3728	0.0399907
8.85647	-81.9522	0.0405729
9.59451	-85.7977	0.0411575
10.3326	-89.0759	0.0416039
11.0706	-87.1168	0.042206
11.8086	-86.7272	0.0428653
12.5467	-88.6309	0.043376
13.2847	-88.3458	0.043917
14.0227	-87.3318	0.0445109
14.7608	-89.4397	0.0451205
15.4988	-91.3914	0.0457321
16.2369	-91.6692	0.0464273
16.9749	-90.32	0.0471435
17.7129	-88.0016	0.047777
18.451	-86.4957	0.0484699
19.189	-87.4122	0.0491795
19.9271	-88.4862	0.049945
20.6651	-87.7061	0.0507335
21.4031	-86.61	0.0514796
22.1412	-85.4631	0.0522186
22.8792	-86.6048	0.0531385
23.6173	-87.6572	0.0538813
24.3553	-86.4413	0.0546756
25.0933	-83.7702	0.0557235
25.8314	-81.876	0.0566002
26.5694	-83.1084	0.0574696
27.3075	-81.9367	0.0583132
28.0455	-81.3837	0.0592336
28.7835	-80.5275	0.0602805
29.5216	-79.4998	0.0611206
30.2596	-79.6744	0.0619081
30.9977	-78.8545	0.0628923
31.7357	-79.0018	0.0639185
32.4737	-77.3382	0.0648836
33.2118	-76.2571	0.065907
33.9498	-77.9672	0.0668574
34.6879	-76.0853	0.0679435
35.4259	-74.6503	0.0690581
36.1639	-74.5785	0.0702112
36.902	-71.875	0.071367
37.64	-68.5546	0.0724097
38.378	-63.9313	0.07351
39.1161	-60.7516	0.074703
39.8541	-55.7263	0.0759967
40.5922	-47.111	0.0771618
41.3302	-35.769	0.0783911
42.0682	-22.8406	0.0795703
42.8063	-7.32988	0.0807755
43.5443	10.4823	0.0820909
44.2824	30.9671	0.083267
45.0204	57.3193	0.0844218
45.7584	87.4355	0.0858254
46.4965	116.858	0.0872585
47.2345	149.69	0.0884886
47.9726	188.06	0.089784
48.7106	227.314	0.0912238
49.4486	264.342	0.0925928
50.1867	302.566	0.0938693
50.9247	341.504	0.0951135
51.6628	378.703	0.0964504
52.4008	411.424	0.0976898
53.1388	441.306	0.0989091
53.8769	469.046	0.100471
54.6149	494.412	0.101858
55.353	516.291	0.1028
56.091	533.342	0.104016
56.829	544.835	0.105342
57.5671	553.944	0.106651
58.3051	565.703	0.108266
59.0432	570.022	0.109856
59.7812	565.977	0.111157
60.5192	560.261	0.112407
61.2573	555.83	0.113568
61.9953	549.318	0.11485
62.7334	540.107	0.116603
63.4714	529.829	0.11786
64.2094	517.422	0.118179
64.9475	507.089	0.117853
65.6855	500.531	0.117289
66.4235	498.895	0.117158
67.1616	496.058	0.116916
67.8996	490.371	0.116081
68.6377	487.372	0.115641
69.3757	487.897	0.115247
70.1137	485.771	0.114407
70.8518	479.373	0.113537
71.5898	478.687	0.112684
72.3279	480.203	0.1117
73.0659	479.214	0.111094
73.0659	475.166	0.111359
73.5125	472.263	0.111718
73.9591	465.396	0.112644
74.4057	451.664	0.114087
74.8523	432.703	0.116251
75.2989	413.225	0.119417
75.7455	396.676	0.123194
76.1921	383.91	0.126478
76.6387	374.277	0.128685
77.0852	367.028	0.130307
77.5318	360.85	0.131892
77.9784	354.533	0.133508
78.425	348.609	0.134962
78.8716	343.425	0.13624
79.3182	337.458	0.137536
79.7648	330.237	0.138927
80.2114	322.954	0.140325
80.658	317.145	0.141648
81.1046	312.446	0.143009
81.5512	307.917	0.144541
81.9978	303.5	0.146113
82.4444	298.917	0.147596
82.891	294.871	0.149105
83.3376	292.401	0.150818
83.7842	292.21	0.152632
84.2308	292.779	0.154244
84.6774	291.535	0.155555
85.1239	289.001	0.156965
85.5705	288.869	0.158841
86.0171	292.642	0.160977
86.4637	296.984	0.162911
86.9103	299.733	0.164605
87.3569	302.833	0.166456
87.8035	309.3	0.1686
88.2501	318.994	0.170771
88.6967	330.163	0.17288
89.1433	342.294	0.174901
89.5899	356.297	0.17678
90.0365	372.61	0.178608
90.4831	390.187	0.180535
90.9297	407.96	0.182548
91.3763	426.675	0.184613
91.8229	447.94	0.186863
92.2695	472.243	0.18936
92.716	497.733	0.191853
93.1626	522.378	0.194008
93.6092	546.951	0.195945
94.0558	573.757	0.198432
94.5024	602.232	0.201049
94.949	629.891	0.20351
95.3956	655.878	0.205831
95.8422	680.829	0.207981
96.2888	705.268	0.209917
96.7354	728.917	0.212142
97.182	751.534	0.214622
97.6286	772.814	0.217306
98.0752	792.952	0.219913
98.5218	812.92	0.222396
98.9684	833.225	0.224928
99.415	850.81	0.227306
99.8616	864.447	0.229859
100.308	876.562	0.232742
100.755	888.482	0.235597
101.201	898.989	0.238257
101.648	906.477	0.240852
102.095	911.649	0.243694
102.541	915.832	0.246803
102.988	918.422	0.249868
103.434	918.008	0.252625
103.881	916.525	0.255193
104.327	915.682	0.257908
104.774	914.631	0.260461
105.221	911.479	0.262802
105.667	906.897	0.264994
106.114	899.581	0.266908
106.56	891.132	0.268518
107.007	884.271	0.270158
107.454	876.351	0.271964
107.9	868.311	0.273526
108.347	861.313	0.274309
108.793	855.243	0.273934
109.24	851.667	0.272877
109.687	851.322	0.271838
110.133	852.031	0.270673
110.58	850.526	0.269285
111.026	846.904	0.26812
111.473	843.352	0.26759
111.92	840.146	0.267495
112.366	837.301	0.267167
112.813	835.099	0.266356
113.259	832.57	0.265603
113.706	828.683	0.265299
114.153	824.56	0.264967
114.599	822.213	0.264007
115.046	821.399	0.262306
115.492	820.546	0.260251
115.939	819.034	0.258461
116.386	816.254	0.257417
116.832	812.333	0.257403
117.279	808.411	0.258124
117.279	809.68	0.258258
117.721	805.622	0.259535
118.163	797.516	0.262177
118.605	780.976	0.267022
119.048	756.717	0.273897
119.49	728.004	0.282138
119.932	699.883	0.290479
120.374	678.761	0.29723
120.817	666.611	0.301842
121.259	658.112	0.305622
121.701	649.23	0.309674
122.143	639.743	0.313991
122.586	630.052	0.318374
123.028	620.111	0.322809
123.47	609.4	0.327281
123.912	597.679	0.331653
124.354	586.209	0.335909
124.797	576.57	0.340309
125.239	568.564	0.344845
125.681	561.58	0.349302
126.123	555.576	0.353607
126.566	549.834	0.357779
127.008	544.363	0.362137
127.45	540.494	0.366928
127.892	538.565	0.371874
128.335	538.186	0.376792
128.777	539.978	0.381895
129.219	544.199	0.387427
129.661	548.969	0.393106
130.103	553.435	0.39836
130.546	559.484	0.403362
130.988	568.208	0.408693
131.43	578.129	0.414326
131.872	588.269	0.419882
132.315	599.721	0.425337
132.757	612.417	0.430738
133.199	625.115	0.436031
133.641	638.98	0.441445
134.084	656.091	0.447248
134.526	675.405	0.453244
134.968	693.932	0.459087
135.41	710.609	0.464733
135.852	727.043	0.470324
136.295	745.171	0.47595
136.737	765.39	0.481522
137.179	786.461	0.487033
137.621	807.33	0.492679
138.064	826.956	0.498386
138.506	844.139	0.503792
138.948	859.747	0.508795
139.39	876.018	0.513713
139.833	893.747	0.519094
140.275	910.887	0.525198
140.717	925.437	0.531445
141.159	937.632	0.536995
141.601	948.473	0.542149
142.044	958.729	0.547986
142.486	968.001	0.554552
142.928	975.471	0.56121
143.37	981.966	0.567958
143.813	988.093	0.574683
144.255	992.523	0.581171
144.697	993.606	0.587952
145.139	990.938	0.595381
145.582	986.132	0.602984
146.024	982.04	0.610054
146.466	979.921	0.616321
146.908	978.272	0.62212
147.35	974.885	0.627864
147.793	969.435	0.63364
148.235	962.352	0.639491
148.677	953.488	0.645393
149.119	943.634	0.651016
149.562	934.272	0.656237
150.004	925.382	0.661311
150.446	915.037	0.666287
150.888	902.657	0.670796
151.331	891.121	0.673994
151.773	882.847	0.674715
152.215	876.796	0.672592
152.657	871.287	0.668926
153.099	866.216	0.665488
153.542	861.879	0.663004
153.984	858.88	0.660999
154.426	857.579	0.658794
154.868	856.691	0.656222
155.311	854.613	0.653601
155.753	851.492	0.651463
156.195	848.974	0.650075
156.637	847.511	0.649289
157.08	845.956	0.648788
157.522	843.914	0.648161
157.964	841.514	0.646987
158.406	838.37	0.64507
158.848	834.873	0.64265
159.291	832.15	0.640035
159.733	830.035	0.637342
160.175	827.345	0.634778
160.617	823.196	0.632977
161.06	816.886	0.633059
161.06	816.886	475627

## Sheet: 6b
deviation from population mean
volume at hatch	volume at oscillation start	volume at M1
0.0359228	0.061561	0.0578136
-0.0237892	-0.0261098	-0.0170056
0.072659	0.0419452	-0.0279206
0.0447135	0.0144137	-0.0429944
0.00926211	-0.0575242	-0.0723168
0.0612883	-0.0286481	-0.011518
-0.0226528	-0.00391144	-0.00511712
0.0842384	-0.00581627	-0.041141
		-0.300123
0.109392	0.0101705	0.00910445
0.0462297	-0.000822204	-0.0528985
-0.0423764	-0.0243842	-0.127445
0.0994823	0.0103355	-0.0272881
0.0466606	0.0210094	-0.0722523
0.0445699	0.038027	-0.0651108
-0.0247714	0.0322359	-0.0395774
-0.0503567	-0.0437526	-0.0614425
-0.0826557	-0.0144861	-0.04177
0.0363906	-0.0248809	-0.050721
-0.0664864	-0.0257353	-0.177602
0.00693924	-0.00498225	-0.0475861
0.00883769	0.0756152	-0.0618538
-0.0704597	-0.0587745	-0.0927153
-0.00689312	-0.00702792	-0.0205623
0.00983743	0.0373012	-0.0470533
0.0715791	-0.103502	-0.015818
-0.0893901	-0.0572153	-0.0617967
-0.0122676	0.0252785	-0.0021272
0.0246486	-0.0203186	-0.0292139
0.0411827	0.0210535	-0.0450027
-0.0350543	-0.0961095	-0.0928693
0.0381381	0.0538829	0.0575548
0.0051238	-0.00341954	0.0100917
0.0184599	0.0186269	0.0487739
-0.0211787	-0.0231166	-0.0266458
0.0437067	-0.108722	-0.210451
0.0555269	0.0197103	0.00421274
-0.0498126	-0.0314132	0.0157906
0.0640862	0.0126913	0.0110055
-0.0200306	-0.0170545	-0.0541743
-0.023666	-0.0580516	-0.00995414
0.0214085	-0.0433544	-0.00161101
-0.0417393	0.0307332	0.0404811
0.0698947	0.0794958	0.0603993
-0.035775	-0.0879551	-0.136116
0.0587055	0.0215143	0.0357938
		-0.00121437
0.0584425	0.0167624	0.00545832
-0.0317581	-0.0309706	0.0408687
		-0.0165923
-0.084328	0.0196166	0.00776689
0.0141914	0.0557196	0.0411636
-0.0246843	0.0743056	0.0504727
-0.00876965	-0.00223246	0.0238985
0.00235738	0.0600649	0.0368561
-0.0030592	0.0573239	0.0672063
-0.0469055	-0.105237	-0.425872
0.0267538	0.00490626	0.0299872
		0.0326221
-0.0373935	-0.0563247	-0.0444508
-0.0198335	-0.0393564	-0.00891949
0.0113382	0.0773415	-0.0201376
		0.0486306
0.0980711	0.00527198	0.0693265
		0.000542049
0.0319129	-0.0140596	0.0182771
		0.0253862
-0.0328272	-0.0176245	-0.017174
0.0241177	0.0326073	0.0454305
-0.0307651	0.0559243	0.0599737
		-0.0145434
0.044603	0.0483726	0.0761604
0.0748128	0.0498137	0.0753037
		0.0646504
0.0192864	0.0832215	0.139865
-0.0497287	0.00738095	-0.0266458
0.0154338	-0.0169599	0.00603684
0.000644415	0.0206628	0.0700101
0.0158667	-0.0696478	-0.0337006
		-0.0255852
0.099297	0.0436483	0.126664
		-0.02069
		0.0656569
		-0.0441178
-0.0116088	0.00654187	0.0165471
-0.106839	-0.0213587	-0.0060169
-0.0218353	-0.055354	-0.0884868
0.0202224	0.0853839	0.107974
-0.00747044	0.00648016	0.0312356
		0.0304259
0.013684	0.0366945	0.119371
		0.0614229
-0.00813351	-0.063136	-0.0471495
0.019342	-0.187778	-0.383828
0.0315125	0.00893879	-0.0137206
-0.013236	-0.0255371	0.0319527
		-0.027796
-0.051387	0.0388554	0.0430284
0.0426248	0.00533522	0.050291
		0.0188215
-0.0451552	0.0357724	0.0129116
0.0492872	-0.0509173	-0.0736756
-0.00137444	-0.0307551	-0.0127518
		0.0167893
-0.0204824	-0.0929721	-0.0252857
-0.0347392	0.00720755	0.0257758
-0.0287027	0.0362442	0.090552
		0.0384369
		-0.00720091
-0.00887487	0.0189108	0.0144677
0.0567988	0.00690144	0.0894099
0.0279738	0.0600722	0.0255064
-0.110121	-0.014337	-0.0552713
0.025255	0.0566734	0.0928476
0.0647244	-0.0226787	0.0296519
0.00339661	0.0641073	0.018327
-0.0136447	-0.0421121	0.0174362
		0.000286024
		-0.0368385
		0.0349218
-0.0123052	-0.0242418	0.00679792
		0.0173429
0.0312712	0.0252412	-0.00665881
0.0283012	0.0102253	-0.000286024
		-0.0182567
0.0959671	-0.00876906	0.0524354
-0.0313237	0.0475066	0.00262757
-0.0835395	0.00741596	0.0485279
0.00107002	0.0263067	0.0149488
		0.0376666
-0.00413544	0.00707938	0.0774845
-0.0277127	-0.0815166	-0.0126562
-0.0111429	-0.0139371	-0.0221369
-0.0162088	0.00319019	-0.0113686
-0.10125	-0.0426235	-0.0625816
-0.0104693	0.0467106	0.0388892
-0.0832477	-0.0182309	-0.0956883
		-0.12042
0.0195144	0.055463	0.00861073
-0.0539682	0.00241165	-0.0392586
0.0179712	-0.0271475	-0.02375
0.00917034	-0.0431943	-0.0200651
-0.0826633	-0.0221799	-0.0312188
0.00800237	-0.0336361	-0.000487559
		-0.0308111
		-0.0518153
-0.0245078	-0.0138034	0.00266272
0.000884168	-0.0484793	-0.0353897
-0.038823	-0.0308773	-0.0225681
-0.0376976	-0.0313277	0.0105811
-0.0490837	-0.0429592	0.002252
-0.0271425	-0.032777	-0.0212086
-0.000644415	0.0133266	0.0638275
-0.0428105	0.00662269	0.00702431
0.0323852	-0.00693164	0.00117405
		0.00458675
0.00139708	-0.000463178	0.0296778
-0.0300142	0.000463178	0.0107522
-0.0995229	-0.0193044	-0.0616572
0.0345917	0.103456	0.0142577
0.0326517	0.0446843	0.0441329
-0.0148879	0.043814	0.0340331
-0.0534033	0.00954227	-0.101946
0.0578199	-0.0231794	-0.0819521
-0.000503111	-0.048689	-0.0232818
0.0196516	0.0477456	0.036767
-0.0160812	-0.298317	-0.0358743
0.0246867	-0.0481686	0.0211849
0.0308995	-0.0341131	-0.0119514
0.0486222	-0.0155483	-0.0706463
-0.0480285	-0.0163681	-0.0649025
		0.00571068
0.130126	0.0822799	0.0827861
0.0206743	-0.0195533	-0.078875
-0.000152482	-0.012965	0.00309665
-0.00768308	0.00734377	-0.00108001
0.00798509	0.04937	0.0588084
0.217839	0.0971459	0.103743
-0.0225016	-0.0425154	-0.0147531
-0.0900704	-0.0635117	-0.0525378
-0.0195855	-0.0045396	-0.000661137
-0.0964996	-0.00955445	-0.108896
-0.0126471	0.0664108	0.0177222
0.091514	0.0165665	0.0096619
-0.0324253	-0.0245262	-0.0200164
0.043626	0.0444164	0.0536379
0.0806291	0.0389131	-0.0297698
-0.0917005	-0.0679292	-0.00431949
-0.0142579	-0.068969	-0.0959158
-0.0884759	-0.0892469	-0.0969379
0.0229479	-0.0197227	0.0265104
0.0197703	0.00083517	-0.00106245
0.000134937	0.0693256	0.0172355
-0.0669146	-0.0312355	0.000661137
-0.120949	-0.105354	-0.107581
		-0.0115578
0.0290202	0.0465835	-0.00450521
0.0479058	0.0772678	0.0625496
0.0468647	0.0633828	0.121665
0.0323158	0.0582268	0.0575052
-0.0448973	-0.0518293	-0.0273647
-0.0130162	-0.082198	-0.0593185
0.0393348	-0.0464433	-0.0585888
-0.077797	-0.0461168	-0.0628311
-0.0145409	0.00324531	0.0103932
0.0102014	-0.0577632	-0.0112479
		0.0441116
0.00275823	0.0478715	0.0343756
-0.0108522	-0.275145	-0.489809
-0.065379	0.00874099	-0.0033538
0.0601294	0.0840482	0.0524257
0.0889486	0.00832254	0.0724681
-0.0252047	0.0145204	0.037884
		0.00367258
-0.0794897	-0.0260092	-0.00994735
-0.0152358	0.0331312	0.0472258
-0.0593937	0.00620968	0.0158678
0.0143544	-0.0357308	-0.0544602
-0.00609517	0.0400758	-0.0109497
0.0462041	0.0403553	-0.00122275
0.0178745	-0.0258476	0.00602245
-0.00110941	0.0179128	0.00918136
0.0178327	0.0765501	0.06946
-0.0706218	-0.0432852	-0.0410243
-0.000134937	-0.0187624	0.0398454
0.0268907	-0.00083517	-0.0306203
0.0361364	0.00218116	0.0424826
-0.0187644	-0.00992681	-0.024442
0.0253814	0.0256088	0.0341706
-0.0312827	-0.0463919	0.0429894
0.0228417	-0.0764936	-0.047843
0.100501	0.0111458	0.0428456
0.114827	0.0442549	0.0718643
-0.0350411	0.0369449	0.043545
-0.0227221	-0.0150425	0.0304969
0.00287088	0.0696321	-0.053486
-0.000246816	-0.0317146	-0.0083211
-0.0335441	0.0034972	0.042524
0.0553253	0.0288905	-0.0161911
-0.0520683	0.00454324	0.0278448
0.0126564	-0.0385537	-0.00310593
-0.0261991	0.0223774	0.0406548
0.0136235	-0.00195498	0.0736686
0.042227	0.0417185	0.00767607
0.114975	0.0254332	0.125537
-0.0305758	-0.0488483	-0.0322583
0.00581402	0.0272943	0.0333425
-0.0382651	0.049629	0.0507464
-0.00877636	-0.0150159	-0.045803
-0.0858345	-0.00346433	0.033353
0.0071346	0.0451203	0.0126029
0.00624169	0.038276	0.0288465
0.0818835	-0.0170939	-0.0435383
-0.134113	-0.0329911	-0.0280254
-0.00643864	0.0727553	0.103679
0.0737837	0.0195515	-0.033649
-0.0375288	-0.0160885	0.015267
-0.0286489	-0.0239315	-0.0608183
-0.00359168	0.0171624	0.00425507
-0.0066099	1.09208e-05	-0.0182192
0.00990176	0.04047	-0.0340648
-0.0185146	-0.0417531	-0.0011764
0.045457	-0.00162086	-0.0153558
0.0343392	-0.0244792	-0.0518054
-0.0399343	0.00927647	-0.00353438
-0.0556869	-0.0269604	-0.00450211
0.0259228	-0.0437297	-0.0489972
0.0285129	0.0318429	0.103985
0.0341226	0.0697825	0.0834059
-0.000502139	0.0215925	0.0332152
-0.0249771	0.0782852	0.00197857
0.0241542	0.039671	0.0628933
0.0389029	-0.0021041	0.0384271
0.0219363	-0.00129187	0.045669
-0.0170293	-0.00520729	0.0466095
-0.0379636	0.0425194	0.0567034
0.0705022	0.0219615	0.0587759
0.037272	0.00739158	0.0472959
-0.0175131	0.0245328	0.0640468
-0.0258113	0.0212213	0.0522869
0.0046734	-0.032318	-0.0265277
		0.0549231
0.0102018	0.0309225	0.00770389
0.109882	0.00500213	0.0446898
-0.0725373	0.0134389	-0.0210632
0.0506275	-0.139901	-0.358414
0.0317319	0.000915337	0.0457195
-0.020478	0.00977561	0.0202244
-0.0526316	0.013047	0.022358
0.0279479	0.0797564	0.0619384
		0.0457747
		0.00386708
0.0117273	-0.00186363	0.0090081
-0.0613977	-0.0530592	-0.0346556
-0.0105971	0.0371703	0.051749
0.0349374	0.0076595	0.0555291
		-0.0682529
0.0261178	0.0211495	0.0426365
0.00670666	0.0120892	0.0733501
0.00356419	0.0139141	-0.00114294
-0.0241806	-0.0363297	-0.0485807
-0.0716554	-0.0590803	-0.0241273
0.0646923	0.110726	0.138635
		-0.00562724
-0.0512333	0.0112884	0.0110246
-0.0357647	-0.017397	-0.00343333
-0.0379989	-0.028954	0.0154122
-0.0204023	-0.0277152	-0.0633749
-0.000522104	-0.000172567	-0.00835725
		0.0369727
0.0341168	-0.0084958	-0.0201045
-0.00933438	0.0287517	0.00867509
0.0216026	0.049828	0.032528
-0.0240948	0.0411379	0.030867
-0.0693581	-0.0162706	-0.0216817
0.0802201	0.0613911	0.138624
0.0222374	-0.0448708	-0.0299722
0.024476	0.116224	0.0847607
-0.00798328	0.0121864	-0.00363075
-0.0424389	-0.0034567	-0.0506919
-0.00415295	0.0144013	0.023243
0.0314492	-0.0137636	0.00978125
-0.0406244	-0.0318735	-0.0537206
-0.00942149	-0.028508	-0.0104127
0.0357844	-0.00415614	-0.0528939
0.0316652	-0.0442418	-0.070846
-0.0237647	0.0129344	-0.0417321
-0.00240567	0.00950589	-0.00724266
0.0246784	0.0389583	0.0619052
0	0.0150948	-0.00432757
-0.0531848	-0.0382491	-0.0160476
0.0437709	-0.00302338	0.0265219
-0.00465425	0.00814641	0.0383663
-0.048574	-0.0570083	-0.0506577
-0.00837381	-0.0122185	0.0159152
-0.0451225	-0.00102903	-0.0326705
-0.0256714	-0.0222783	0.0569672
0.0130466	0.024884	0.0592779
0.0219323	-0.00159774	-0.013176
-0.0271542	-0.0302623	-0.0156514
0.0530373	0.0267026	0.0664224
0.00912509	-0.0458159	0.00893933
-0.0516442	-0.0577785	0.00246441
-0.0154806	0.0215547	0.0218979
0.0339378	0.0334842	0.0241176
0.0231437	0.0474874	0.0562864
-0.036903	-0.0765969	-0.0407439
-0.0578055	-0.0241649	-0.0369781
0.0491605	0.000970383	-0.00872667
-0.0303187	-0.0350841	-0.0718173
0.0095503	-0.0158614	-0.018001
0.0139932	-0.0276704	-0.0399251
0.0126472	0.00149041	0.019763
0.040494	0.0402707	0.0181569
-0.00749704	0.0271517	0.00779706
-0.0342537	0.0292969	0.0170439
0.00950316	-0.0914766	-0.3366
0.0288445	0.000149825	-0.00603758
0.0300012	-0.0339206	-0.0184638
0.0465917	0.00649682	-0.0112662
0.0242442	-0.0247583	-0.0145006
0.0839125	-0.0107234	-0.035652
0.0125786	-0.00208896	0.00632033
-0.0171271	-0.0457771	-0.0847868
0.00014603	0.0226759	0.00114294
-0.000315216	0.0100211	-0.0107573
0.0277441	-0.0322657	-0.109418
0.00805135	-0.044445	-0.156339
0.0144279	0.0147992	-0.0402436
-0.0639467	-0.0524371	-0.018799
-0.0386672	-0.0901228	-0.0963565
-0.0180012	-0.00663293	0.00558598
0.051144	0.0365872	0.0547131
-0.0740143	0.0101905	0.00184587
-0.035517	-0.0466705	-0.0904211
-0.0184079	-0.107213	-0.339362
0.000114736	0.00385962	-0.00173557
0.0213292	-0.00066572	-0.0342242
-0.0250313	-0.00508693	-0.00547776
0.00316893	-0.0542661	-0.00465032
-0.0567504	-0.0721015	-0.0537267
0.0447337	0.0267395	0.0105672
0.0206198	0.0126982	0.0446021
0.0122095	-0.015469	-0.00773281
-0.115519	-0.0231437	-0.0288101
-0.0654425	-0.0406106	-0.0310633
-0.0446103	-0.0522657	-0.0495554
		-0.00726023
0.00573389	0.0309397	0.0393444
-0.0875587	0	0.0248568
