# Supplementary material for: Coupling of growth rate and developmental tempo reduces body size heterogeneity in C. elegans
Source: Nat Commun. 2022 Jun 6;13:3132. doi: 10.1038/s41467-022-29720-8 (PMC9170734; doi:10.1038/s41467-022-29720-8)
Supplement: Supplementary file 4 — Source Data [file 41467_2022_29720_MOESM4_ESM.zip › F7.xlsx]

## Sheet: 7a
0mM IAA		0.016mM IAA		1mM IAA
time(h)	fluorescence (au)	time(h)	fluorescence (au)	time(h)	fluorescence (au)
0	12.842	0	11.7969	0	-1.67893
0.899274	10.6668	0.893559	7.97828	1.01315	-1.12968
1.79855	9.64082	1.78712	6.21235	2.02631	0.107509
2.69782	8.11064	2.68068	5.18971	3.03946	0.890354
3.5971	6.63934	3.57424	4.12112	4.05262	0.192817
4.49637	4.25235	4.4678	3.26998	5.06577	-0.058196
5.39565	2.5039	5.36136	1.75783	6.07893	0.0340461
6.29492	1.42035	6.25491	1.24446	7.09208	-0.504666
7.1942	0.727458	7.14847	0.743697	8.10524	0.115931
8.09347	0.597949	8.04203	-0.105479	9.11839	-0.0244456
8.99274	0.560226	8.93559	-0.240512	10.1315	0.0146287
9.89202	-0.0925972	9.82915	-0.189455	11.1447	0.181559
10.7913	-0.319249	10.7227	-0.742299	12.1579	0.60636
11.6906	-0.48763	11.6163	-0.930639	13.171	-0.131989
12.5898	-0.578941	12.5098	-0.900153	14.1842	0.342407
13.4891	-0.945324	13.4034	-0.830504	15.1973	0.577225
14.3884	-0.956546	14.2969	-0.954769	16.2105	0.464319
15.2877	-0.830264	15.1905	-0.903124	17.2236	0.869136
16.1869	-0.670307	16.0841	0.0624837	18.2368	0.87636
17.0862	-0.751945	16.9776	-0.149664	19.2499	0.810187
17.9855	-1.01492	17.8712	-0.0196128	20.2631	0.765365
18.8848	-0.676007	18.7647	-0.362853	21.2763	0.731843
19.784	-0.82208	19.6583	-0.225018	22.2894	0.353353
20.6833	-0.852031	20.5519	-0.0950616	23.3026	0.482414
21.5826	-0.668169	21.4454	-0.543234	24.3157	0.0296233
22.4819	-0.858154	22.339	-0.331383	25.3289	-0.262534
23.3811	-0.961415	23.2325	-0.257835	26.342	-0.372332
24.2804	-1.20385	24.1261	-0.0638281	27.3552	-0.189276
25.1797	-0.883866	25.0197	-0.309735	28.3683	-0.0181933
26.079	-0.6178	25.9132	-0.31519	29.3815	-0.258402
26.9782	-0.00764896	26.8068	-0.184337	30.3946	-0.147825
27.8775	0.188905	27.7003	-0.242556	31.4078	-0.128875
28.7768	-0.118111	28.5939	-0.43956	32.421	-0.311141
29.6761	-0.0353279	29.4875	-0.0479294	33.4341	-0.0581119
30.5753	0.0816694	30.381	0.091235	34.4473	-0.145642
31.4746	0.0802935	31.2746	0.074287	35.4604	-0.168796
32.3739	0.294097	32.1681	0.0545807	36.4736	-0.395147
33.2732	0.224777	33.0617	0.0232473	37.4867	-0.350155
34.1724	0.417214	33.9553	0.0910648	38.4999	-0.270075
35.0717	0.189103	34.8488	0.225755	39.513	-0.544805
35.971	0.548899	35.7424	0.409086	40.5262	-0.227771
36.8703	0.773463	36.6359	0.450696	41.5393	-0.445343
37.7695	0.904382	37.5295	0.522286	42.5525	-0.299975
38.6688	1.19915	38.423	0.561777	43.5657	-0.101071
39.5681	1.21994	39.3166	0.90854	44.5788	-0.55678
40.4673	1.18723	40.2102	1.26538	45.592	-0.429325
41.3666	1.45018	41.1037	1.14009	46.6051	-0.408646
42.2659	1.29663	41.9973	1.10891	47.6183	-0.263277
43.1652	1.4401	42.8908	1.22574	48.6314	-0.499858
44.0644	1.69798	43.7844	1.16957	49.6446	-0.0949904
44.9637	2.18657	44.678	1.45739	50.6577	-0.0847361
45.863	2.33803	45.5715	1.82957	51.6709	-0.189895
46.7623	2.68424	46.4651	2.01152	52.684	0.706478
47.6615	3.28893	47.3586	1.80136	53.6972	0.372309
48.5608	3.44013	48.2522	2.44482	54.7104	0.0569357
49.4601	4.07199	49.1458	3.23658	55.7235	0.437396
50.3594	5.00511	50.0393	3.51302	56.7367	1.16757
51.2586	5.96097	50.9329	4.20772	57.7498	0.906546
52.1579	7.66189	51.8264	4.93566	58.763	1.45064
53.0572	9.34919	52.72	5.62897	59.7761	2.00156
53.9565	12.0129	53.6136	6.84614	60.7893	3.00322
54.8557	15.7745	54.5071	8.23419	61.8024	4.96907
55.755	20.494	55.4007	10.4376	62.8156	7.15694
56.6543	26.3639	56.2942	13.4127	63.8288	10.2501
57.5536	32.5668	57.1878	17.3048	64.8419	15.0318
58.4528	39.8909	58.0814	20.69	65.8551	21.2492
59.3521	48.5834	58.9749	25.8952	66.8682	28.153
60.2514	56.8278	59.8685	32.2927	67.8814	37.125
61.1507	65.6771	60.762	39.3704	68.8945	48.6449
62.0499	74.5095	61.6556	48.5161	69.9077	60.2002
62.9492	86.2956	62.5491	57.9726	70.9208	74.746
63.8485	96.23	63.4427	66.5	71.934	87.1008
64.7478	105.138	64.3363	77.8153	72.9471	102.78
65.647	113.083	65.2298	89.0783	73.9603	119.119
66.5463	122.456	66.1234	99.2984	74.9735	133.016
67.4456	130.929	67.0169	110.791	75.9866	145.141
68.3449	137.286	67.9105	120.591	76.9998	156.989
69.2441	144.301	68.8041	130.571	78.0129	170.656
70.1434	150.397	69.6976	138.757	79.0261	179.919
71.0427	151.173	70.5912	146.134	80.0392	185.102
71.942	153.998	71.4847	153.748	81.0524	194.432
72.8412	160.729	72.3783	158.367	82.0655	198.29
73.7405	161.146	73.2719	162.686	83.0787	201.987
74.6398	159.355	74.1654	166.738	84.0918	202.81
75.5391	160.06	75.059	165.615	85.105	204.272
76.4383	158.535	75.9525	165.207	86.1182	200.907
77.3376	155.425	76.8461	164.63	87.1313	200.744
78.2369	153.824	77.7397	161.325	88.1445	199.498
79.1362	152.548	78.6332	158.059	89.1576	194.04
80.0354	150.433	79.5268	158.749	90.1708	192.374
80.9347	148.474	80.4203	156.07	91.1839	187.821
81.834	146.091	81.3139	152.787	92.1971	186.099
82.7332	144.576	82.2075	150.746	93.2102	187.064
83.6325	145.685	83.101	149.322	94.2234	184.74
84.5318	144.408	83.9946	149.783	95.2366	185.956
85.4311	144.283	84.8881	150.237	96.2497	185.601
86.3303	143.857	85.7817	149.226	97.2629	187.21
87.2296	143.815	86.6752	149.475	98.276	187.474
88.1289	142.934	87.5688	150.464	99.2892	190.219
89.0282	141.853	88.4624	153.912	100.302	190.462
89.0282	140.968	88.4624	154.225	100.302	190.478
89.6594	139.689	88.9966	154.53	101.067	190.397
90.2906	137.045	89.5309	153.354	101.831	188.629
90.9218	130.115	90.0651	150.761	102.595	181.029
91.553	119.979	90.5994	145.62	103.359	166.922
92.1842	111.13	91.1337	137.588	104.123	150.789
92.8154	108.138	91.6679	129.695	104.888	142.856
93.4466	106.463	92.2022	124.102	105.652	140.533
94.0778	104.44	92.7364	120.593	106.416	137.291
94.709	102.714	93.2707	118.502	107.18	133.287
95.3402	100.187	93.805	117.061	107.945	131.279
95.9714	97.7355	94.3392	115.109	108.709	128.065
96.6026	97.1514	94.8735	113.316	109.473	124.957
97.2338	97.0681	95.4077	111.86	110.237	122.857
97.865	95.6075	95.942	109.983	111.001	120.593
98.4962	93.0125	96.4763	107.944	111.766	118.652
99.1274	92.1919	97.0105	106.945	112.53	116.162
99.7586	91.6807	97.5448	106.108	113.294	112.847
100.39	90.2588	98.079	104.705	114.058	110.978
101.021	88.1488	98.6133	102.933	114.822	110.451
101.652	86.444	99.1476	101.246	115.587	109.277
102.283	85.4619	99.6818	99.4539	116.351	107.396
102.915	83.8488	100.216	98.6924	117.115	104.301
103.546	83.2745	100.75	98.3062	117.879	102.701
104.177	83.0974	101.285	97.2191	118.644	102.703
104.808	82.2482	101.819	96.096	119.408	100.243
105.439	81.5256	102.353	95.242	120.172	99.0966
106.071	81.4947	102.887	94.6281	120.936	98.4386
106.702	81.5167	103.422	94.2347	121.7	95.9432
107.333	80.7919	103.956	93.6337	122.465	94.5193
107.964	79.4462	104.49	93.2767	123.229	93.7082
108.595	78.9583	105.024	93.7112	123.993	91.06
109.227	78.783	105.559	94.4604	124.757	91.5144
109.858	79.4857	106.093	94.9271	125.522	92.4337
110.489	80.4233	106.627	94.8369	126.286	91.4284
111.12	81.3898	107.161	95.5699	127.05	89.591
111.751	81.4182	107.696	97.0708	127.814	88.1546
112.383	81.3635	108.23	98.3214	128.578	89.6301
113.014	82.3106	108.764	99.7269	129.343	88.7453
113.645	83.3143	109.298	102.314	130.107	88.9648
114.276	85.2369	109.833	105.487	130.871	88.8246
114.908	86.9264	110.367	108.286	131.635	90.5142
115.539	88.6395	110.901	111.075	132.399	92.5082
116.17	91.6893	111.436	114.132	133.164	92.8273
116.801	95.1707	111.97	117.604	133.928	93.7695
117.432	98.5346	112.504	121.306	134.692	95.5239
118.064	101.741	113.038	126.34	135.456	98.6537
118.695	105.876	113.573	131.926	136.221	101.888
119.326	110.571	114.107	137.559	136.985	104.933
119.957	114.659	114.641	143.646	137.749	107.556
120.588	119.677	115.175	149.838	138.513	111.572
121.22	125.988	115.71	155.48	139.277	118.4
121.851	132.544	116.244	161.211	140.042	125.302
122.482	138.616	116.778	168.422	140.806	132.43
123.113	145.083	117.312	176.299	141.57	138.669
123.744	152.262	117.847	183.253	142.334	144.875
124.376	159.766	118.381	189.701	143.099	154.494
125.007	166.835	118.915	196.226	143.863	163.749
125.638	173.268	119.449	203.045	144.627	174.652
126.269	180.177	119.984	210.891	145.391	185.161
126.9	187.412	120.518	217.712	146.155	195.988
127.532	195.349	121.052	222.745	146.92	206.883
128.163	202.946	121.586	226.622	147.684	215.994
128.794	209.292	122.121	230.332	148.448	227.431
129.425	215.237	122.655	235.181	149.212	239.256
130.056	220.385	123.189	240.022	149.976	246.871
130.688	224.1	123.723	243.602	150.741	252.084
131.319	227.874	124.258	246.532	151.505	259.332
131.95	233.841	124.792	248.91	152.269	268.853
132.581	239.058	125.326	250.789	153.033	274.141
133.212	244.487	125.861	251.951	153.798	278.096
133.844	247.92	126.395	253.743	154.562	281.125
134.475	247.761	126.929	255.778	155.326	281.834
135.106	248.153	127.463	257.054	156.09	284.918
135.737	247.959	127.998	257.378	156.854	286.424
136.368	247.367	128.532	256.145	157.619	286.298
137	247.714	129.066	254.182	158.383	286.087
137.631	249.938	129.6	253.252	159.147	285.464
138.262	251.509	130.135	253.422	159.911	283.996
138.893	250.583	130.669	253.551	160.676	281.746
139.524	248.362	131.203	252.626	161.44	280.502
140.156	247.493	131.737	252.197	162.204	278.934
140.787	247.865	132.272	251.86	162.968	277.061
141.418	246.142	132.806	251.179	163.732	276.195
142.049	243.432	133.34	250.782	164.497	273.927
142.68	241.303	133.874	251.541	165.261	273.823
143.312	239.653	134.409	251.457	166.025	274.665
143.943	238.63	134.943	250.292	166.789	275.05
144.574	237.817	135.477	249.797	167.553	275.876
145.205	236.221	136.011	249.751	168.318	276.227
145.836	234.331	136.546	249.697	169.082	277.914
146.468	232.166	137.08	250.503	169.846	278.725
147.099	230.82	137.614	252.027	170.61	279.515
147.73	230.395	138.148	253.901	171.375	280.818
148.361	230.183	138.683	255.954	172.139	279.881
148.992	230.398	139.217	257.179	172.903	279.119
149.624	230.545	139.751	257.332	173.667	278.917
150.255	231.43	140.286	256.562	174.431	276.472
150.886	233.079	140.82	255.883	175.196	273.937
151.517	232.713	141.354	255.063	175.96	272.036
151.517	232.713	141.354	255.857	175.96	273.093
152.041	231.308	141.867	254.068	176.637	270.13
152.565	228.946	142.38	251.961	177.315	265.447
153.088	224.813	142.892	248.81	177.992	259.827
153.612	217.125	143.405	244.248	178.67	251.077
154.136	205.502	143.918	238.163	179.347	238.844
154.66	193.362	144.431	228.109	180.025	225.968
155.183	185.121	144.943	213.932	180.702	216.751
155.707	180.688	145.456	201.386	181.38	209.112
156.231	177.642	145.969	195.228	182.057	202.463
156.754	174.66	146.482	192.46	182.735	197.226
157.278	172.587	146.994	189.789	183.412	193.782
157.802	170.943	147.507	186.029	184.09	189.589
158.326	168.481	148.02	181.733	184.767	186.296
158.849	166.142	148.533	178.088	185.445	183.719
159.373	163.976	149.045	175.367	186.122	180.155
159.897	161.55	149.558	173.004	186.8	176.317
160.42	157.955	150.071	170.854	187.477	173.935
160.944	154.62	150.584	168.368	188.154	172.711
161.468	152.752	151.096	165.943	188.832	170.675
161.992	151.688	151.609	164.04	189.509	167.613
162.515	149.78	152.122	162.286	190.187	163.989
163.039	148.146	152.635	159.735	190.864	162.629
163.563	147.616	153.147	156.335	191.542	161.058
164.086	147.467	153.66	154.465	192.219	157.697
164.61	147.445	154.173	154.31	192.897	155.925
165.134	147.182	154.686	153.798	193.574	155.199
165.658	148.623	155.198	153.177	194.252	153.762
166.181	150.381	155.711	153.677	194.929	152.604
166.705	152.079	156.224	154.452	195.607	151.732
167.229	154.607	156.737	155.051	196.284	150.621
167.752	157.142	157.249	155.877	196.962	148.311
168.276	160.24	157.762	157.138	197.639	146.524
168.8	164.207	158.275	158.627	198.317	146.491
169.324	169.388	158.788	160.868	198.994	148.551
169.847	174.074	159.3	163.519	199.672	150.672
170.371	177.742	159.813	165.99	200.349	150.337
170.895	181.473	160.326	168.549	201.027	151.082
171.418	186.089	160.839	171.661	201.704	153.552
171.942	191.896	161.351	176.129	202.382	156.097
172.466	198.168	161.864	180.689	203.059	159.353
172.99	204.948	162.377	184.956	203.736	163.313
173.513	210.949	162.89	190.396	204.414	167.477
174.037	215.844	163.402	196.548	205.091	172.769
174.561	220.565	163.915	202.06	205.769	178.703
175.084	226.017	164.428	207.848	206.446	185.687
175.608	232.322	164.941	214.765	207.124	193.044
176.132	238.89	165.454	221.873	207.801	201.243
176.656	245.184	165.966	228.175	208.479	209.756
177.179	250.943	166.479	233.745	209.156	219.33
177.703	257.088	166.992	240.199	209.834	229.681
178.227	263.47	167.505	247.872	210.511	238.597
178.751	268.669	168.017	255.125	211.189	247.53
179.274	272.724	168.53	260.894	211.866	257.35
179.798	277.148	169.043	266.318	212.544	267.932
180.322	281.411	169.556	272.517	213.221	278.784
180.845	285.401	170.068	278.557	213.899	289.157
181.369	289.695	170.581	284.08	214.576	298.433
181.893	293.657	171.094	289.551	215.254	306.677
182.417	296.871	171.607	294.694	215.931	314.129
182.94	300.239	172.119	298.943	216.609	320.949
183.464	303.355	172.632	303.074	217.286	327.332
183.988	306.599	173.145	306.821	217.964	332.803
184.511	307.893	173.658	309.882	218.641	337.097
185.035	308.411	174.17	312.296	219.319	341.952
185.559	308.797	174.683	314.292	219.996	346.265
186.083	309.798	175.196	315.994	220.673	348.243
186.606	310.141	175.709	316.85	221.351	350.548
187.13	308.968	176.221	316.633	222.028	352.475
187.654	307.125	176.734	315.725	222.706	352.237
188.177	305.629	177.247	315.323	223.383	350.936
188.701	303.518	177.76	315.378	224.061	350.029
189.225	300.861	178.272	314.458	224.738	348.921
189.749	297.607	178.785	313.272	225.416	347.781
190.272	293.395	179.298	311.061	226.093	346.375
190.796	289.896	179.811	308.687	226.771	343.258
191.32	288.419	180.323	306.405	227.448	340.304
191.843	287.899	180.836	304.741	228.126	337.494
192.367	287.737	181.349	304.065	228.803	335.75
192.891	286.988	181.862	303.877	229.481	333.935
193.415	284.779	182.374	303.551	230.158	330.742
193.938	281.245	182.887	302.905	230.836	328.603
194.462	279.772	183.4	301.692	231.513	325.883
194.986	279.749	183.913	300.486	232.191	324.508
195.509	278.827	184.425	299.618	232.868	323.833
196.033	277.143	184.938	299.166	233.546	323.382
196.557	275.939	185.451	299.3	234.223	322.651
197.081	274.579	185.964	299.426	234.901	322.512
197.604	272.914	186.476	298.922	235.578	322.664
198.128	271.527	186.989	298.277	236.255	322.574
198.652	270.433	187.502	298.292	236.933	322.598
199.175	269.091	188.015	298.963	237.61	322.077
199.699	267.993	188.527	299.749	238.288	322.847
200.223	268.222	189.04	300.327	238.965	323.648
200.747	269.493	189.553	301.081	239.643	324.627
201.27	270.545	190.066	301.949	240.32	323.856
201.794	270.825	190.578	302.408	240.998	321.319
202.318	270.765	191.091	302.113	241.675	318.374
202.841	270.218	191.604	301.334	242.353	315.74
203.365	268.757	192.117	300.12	243.03	312.249
203.365	269.619	192.117	300.308	243.03	313.69
204.056	265.958	192.905	297.489	243.909	308.202
204.747	263.268	193.693	293.281	244.788	302.141
205.437	256.139	194.481	284.493	245.666	293.99
206.128	239.295	195.27	267.389	246.545	279.467
206.819	224.423	196.058	248.504	247.423	261.723
207.51	215.179	196.846	235.417	248.302	247.217
208.2	210.523	197.634	226.907	249.181	236.53
208.891	205.681	198.423	220.851	250.059	228.403
209.582	200.468	199.211	214.028	250.938	221.546
210.273	194.706	199.999	208.317	251.817	216.269
210.964	190.704	200.787	202.809	252.695	211.319
211.654	187.139	201.576	197.581	253.574	208.264
212.345	182.307	202.364	194.113	254.453	205.512
213.036	179.1	203.152	189.96	255.331	201.22
213.727	176.898	203.94	185.209	256.21	197.955
214.417	172.945	204.729	183.265	257.089	196.012
215.108	169.995	205.517	181.099	257.967	192.162
215.799	168.042	206.305	176.491	258.846	188.871
216.49	166.199	207.093	173.129	259.724	186.34
217.18	163.956	207.882	171.108	260.603	183.422
217.871	162.397	208.67	169.744	261.482	180.883
218.562	161.704	209.458	168.454	262.36	179.678
219.253	161.817	210.246	166.697	263.239	177.255
219.943	161.748	211.035	165.074	264.118	175.462
220.634	162.515	211.823	164.063	264.996	174.521
221.325	163.355	212.611	164.152	265.875	172.403
222.016	163.924	213.399	163.093	266.754	171.79
222.706	165.344	214.188	163.538	267.632	172.853
223.397	168.086	214.976	164.501	268.511	175.065
224.088	172.218	215.764	164.799	269.389	177.057
224.779	175.533	216.552	166.155	270.268	178.62
225.47	179.301	217.341	170.019	271.147	180.016
226.16	183.726	218.129	172.687	272.025	183.478
226.851	187.827	218.917	173.607	272.904	188.504
227.542	192.564	219.705	177.156	273.783	194.664
228.233	196.235	220.494	181.909	274.661	199.906
228.923	201.429	221.282	185.768	275.54	205.631
229.614	210.104	222.07	190.973	276.419	212.878
230.305	217.143	222.858	197.435	277.297	220.625
230.996	221.709	223.647	203.255	278.176	230.05
231.686	226.828	224.435	208.958	279.054	239.713
232.377	233.019	225.223	215.283	279.933	250.063
233.068	238.247	226.011	222.139	280.812	259.883
233.759	242.735	226.8	228.752	281.69	268.55
234.449	247.621	227.588	234.784	282.569	278.291
235.14	254.425	228.376	240.95	283.448	288.504
235.831	260.08	229.164	247.954	284.326	296.195
236.522	263.443	229.953	255.27	285.205	303.171
237.213	268.396	230.741	262.229	286.084	310.53
237.903	272.333	231.529	268.116	286.962	315.719
238.594	274.524	232.317	274.325	287.841	321.417
239.285	276.146	233.106	277.759	288.72	323.612
239.976	278.094	233.894	281.164	289.598	326.57
240.666	279.983	234.682	283.857	290.477	327.563
241.357	280.646	235.47	286.927	291.355	327.735
242.048	281.059	236.259	288.814	292.234	328.274
242.739	279.44	237.047	287.52	293.113	325.364
243.429	277.415	237.835	287.713	293.991	321.512
244.12	276.859	238.623	286.43	294.87	320.171
244.811	275.661	239.412	283.645	295.749	319.356
245.502	273.703	240.2	282.059	296.627	313.649
246.192	270.383	240.988	279.634	297.506	308.465
246.883	267.806	241.776	276.295	298.385	306.932
247.574	266.675	242.565	272.446	299.263	303.349
248.265	264.754	243.353	269.757	300.142	298.606
248.955	261.673	244.141	266.361	301.02	293.66
249.646	255.749	244.929	262.175	301.899	287.453
250.337	252.098	245.718	259.124	302.778	283.061
251.028	249.824	246.506	255.411	303.656	279.708
251.719	247.318	247.294	251.612	304.535	277.288
252.409	244.518	248.082	249.031	305.414	274.349
253.1	241.88	248.871	245.197	306.292	271.567
253.791	237.637	249.659	240.829	307.171	268.308
254.482	232.714	250.447	237.816	308.05	264.265
255.172	230.203	251.235	235.129	308.928	260.371
255.863	227.112	252.024	231.918	309.807	257.245
256.554	221.743	252.812	229.472	310.686	255.706
257.245	218.189	253.6	227.009	311.564	254.117
257.935	217.185	254.388	224.632	312.443	251.985
258.626	216.234	255.177	222.727	313.321	251.095
259.317	212.428	255.965	220.767	314.2	250.036
260.008	209.186	256.753	219.478	315.079	249.091
260.698	207.164	257.541	218.39	315.957	247.003
261.389	205.644	258.33	216.268	316.836	247.596
262.08	203.364	259.118	214.984	317.715	246.055
262.771	201.217	259.906	214.396	318.593	246.338
263.462	200.283	260.694	213.503	319.472	245.203
264.152	198.983	261.483	213.085	320.351	242.63
264.843	197.175	262.271	212.382	321.229	241.608
265.534	194.713	263.059	210.597	322.108	238.944
266.225	192.574	263.847	209.536	322.986	235.51
266.915	191.328	264.636	207.707	323.865	232.631
267.606	190.077	265.424	205.372	324.744	229.066
268.297	188.895	266.212	203.981	325.622	225.777
268.988	187.376	267	201.135	326.501	223.116
269.678	184.916	267.789	198.107	327.38	218.837
270.369	183.282	268.577	195.272	328.258	214.139
271.06	182.538	269.365	192.53	329.137	211.04
271.751	181.874	270.153	189.872	330.016	207.212

## Sheet: 7b
0mM IAA		0.016mM IAA		1mM IAA
time(h)	volume (cubic microns)	time(h)	volume (cubic microns)	time(h)	volume (cubic microns)
0	18134.7	0	20335.6	0	19927.8
0.899274	20044.8	0.893559	20333.4	1.01315	20198
1.79855	20369.6	1.78712	20488.5	2.02631	20424.4
2.69782	20727.6	2.68068	20584.5	3.03946	20488.6
3.5971	20763	3.57424	20771	4.05262	20741.8
4.49637	21094	4.4678	21049.9	5.06577	21111
5.39565	21369	5.36136	21202.7	6.07893	21614
6.29492	21669.9	6.25491	21494.5	7.09208	21834.5
7.1942	21990.7	7.14847	21675.7	8.10524	22088
8.09347	22221.3	8.04203	21813	9.11839	22187.5
8.99274	22235.2	8.93559	22243.6	10.1315	22633.8
9.89202	22496.2	9.82915	22601.3	11.1447	22840.7
10.7913	22807.6	10.7227	22589.5	12.1579	23158.8
11.6906	23285.8	11.6163	22888.1	13.171	23580
12.5898	23633.3	12.5098	23285.1	14.1842	23903.8
13.4891	23987.9	13.4034	23738.2	15.1973	24177.2
14.3884	24347	14.2969	24100.3	16.2105	24612.1
15.2877	24720.3	15.1905	24575.1	17.2236	25117.3
16.1869	25138.3	16.0841	24925.3	18.2368	25522.9
17.0862	25529.4	16.9776	25245.5	19.2499	26145.4
17.9855	26070.1	17.8712	25580.2	20.2631	26635.5
18.8848	26574	18.7647	25996.2	21.2763	26953.6
19.784	27109.4	19.6583	26375.7	22.2894	27596.6
20.6833	27533.4	20.5519	26810.2	23.3026	28091
21.5826	27936.2	21.4454	27397.9	24.3157	28708.8
22.4819	28532	22.339	28004.7	25.3289	29402.4
23.3811	28909.9	23.2325	28574.7	26.342	29972.4
24.2804	29494.3	24.1261	28955.8	27.3552	30705.4
25.1797	30059.1	25.0197	29398.1	28.3683	31072.8
26.079	30466.3	25.9132	30175.2	29.3815	31751.4
26.9782	30877.1	26.8068	30578.3	30.3946	32223.2
27.8775	31396.1	27.7003	31006.1	31.4078	32721.2
28.7768	31897.9	28.5939	31734.1	32.421	33657.4
29.6761	32618.2	29.4875	32233.1	33.4341	34445.6
30.5753	33204.4	30.381	32451.9	34.4473	35125.8
31.4746	33769.8	31.2746	33041.8	35.4604	35525.4
32.3739	34137.8	32.1681	33724.1	36.4736	36209.1
33.2732	34834.1	33.0617	34368.2	37.4867	37020.5
34.1724	35714.5	33.9553	35031.6	38.4999	37540.2
35.0717	36262.3	34.8488	35512.6	39.513	38444.8
35.971	36914.9	35.7424	36190.3	40.5262	38779.2
36.8703	37481.2	36.6359	36596.4	41.5393	39378.4
37.7695	37951.1	37.5295	37327.4	42.5525	40230.3
38.6688	38362.2	38.423	37790.7	43.5657	40732.5
39.5681	39095.8	39.3166	38283.7	44.5788	41498.9
40.4673	39610.2	40.2102	38847.6	45.592	42241.9
41.3666	40011.8	41.1037	39548.9	46.6051	42816.2
42.2659	40791.4	41.9973	40203.7	47.6183	43596.8
43.1652	41466.1	42.8908	40785.1	48.6314	44294
44.0644	42339.3	43.7844	41414.8	49.6446	44966
44.9637	42837.9	44.678	42177.2	50.6577	45989.6
45.863	43616.4	45.5715	42763.4	51.6709	46825.8
46.7623	44586.1	46.4651	43217.9	52.684	47560.6
47.6615	45177.6	47.3586	44013.7	53.6972	48336.8
48.5608	45735.3	48.2522	44602.8	54.7104	49035.1
49.4601	46507.9	49.1458	45265.5	55.7235	49880.9
50.3594	47610	50.0393	46004.1	56.7367	50540.2
51.2586	47970.2	50.9329	46879.2	57.7498	51675.8
52.1579	48520.2	51.8264	47408.4	58.763	51997.8
53.0572	49458.5	52.72	47908.5	59.7761	52710.5
53.9565	49988.4	53.6136	48685.7	60.7893	53903.3
54.8557	50745.4	54.5071	49453.7	61.8024	54618.6
55.755	51742.1	55.4007	50124.9	62.8156	55188
56.6543	52563.8	56.2942	50941.3	63.8288	56162
57.5536	53287.5	57.1878	51639.5	64.8419	57206.8
58.4528	54097.8	58.0814	52409.8	65.8551	58154
59.3521	55114	58.9749	53290.9	66.8682	58853.7
60.2514	55809.9	59.8685	53921.2	67.8814	60084.4
61.1507	56666.6	60.762	54773	68.8945	61051.5
62.0499	57865.6	61.6556	55726.5	69.9077	61945.1
62.9492	58353.4	62.5491	56487.3	70.9208	63053.4
63.8485	59039.2	63.4427	57205.2	71.934	64094.2
64.7478	60227.6	64.3363	57902.7	72.9471	64751.7
65.647	60791	65.2298	58750	73.9603	65662.7
66.5463	61707.3	66.1234	59547.3	74.9735	66317.8
67.4456	62231.9	67.0169	59992	75.9866	67236.5
68.3449	62772	67.9105	60736.5	76.9998	68010.5
69.2441	63821.2	68.8041	61402.1	78.0129	68973.8
70.1434	64354.9	69.6976	62263.6	79.0261	69897.9
71.0427	65482.4	70.5912	63034.5	80.0392	70712.6
71.942	66192.6	71.4847	63562	81.0524	71745.2
72.8412	66572	72.3783	64257	82.0655	72449.2
73.7405	67592	73.2719	65263	83.0787	73100.4
74.6398	68547.3	74.1654	66105.2	84.0918	74072.6
75.5391	69492	75.059	66947.7	85.105	74771
76.4383	70616.5	75.9525	67868.9	86.1182	75254.5
77.3376	71229.8	76.8461	68780.5	87.1313	75078.1
78.2369	71834.5	77.7397	69707.5	88.1445	74979.6
79.1362	72532.5	78.6332	70014	89.1576	74822.5
80.0354	72739.3	79.5268	69534.3	90.1708	74521.4
80.9347	72489.8	80.4203	69250.1	91.1839	73951.1
81.834	72225.5	81.3139	68966.9	92.1971	73124.2
82.7332	71897.2	82.2075	68746.6	93.2102	72332.8
83.6325	71856.7	83.101	68275.3	94.2234	71594.6
84.5318	71471.4	83.9946	67673.2	95.2366	70711.9
85.4311	71131.1	84.8881	67225	96.2497	70258
86.3303	70642.8	85.7817	66828.1	97.2629	69834.3
87.2296	70065.5	86.6752	66015.7	98.276	69348.7
88.1289	69809.6	87.5688	65291.6	99.2892	68985.6
89.0282	68977.8	88.4624	64937.1	100.302	69229.6
89.0282	68303	88.4624	65121.5	100.302	68822.6
89.6594	68299.2	88.9966	65333.9	101.067	68810.1
90.2906	68982	89.5309	65770.8	101.831	69587
90.9218	70699.3	90.0651	66491.3	102.595	71265.1
91.553	74209	90.5994	68063.9	103.359	74442.1
92.1842	77620.9	91.1337	70543.1	104.123	78872.4
92.8154	78885.5	91.6679	73082.7	104.888	81108.5
93.4466	79535.5	92.2022	75009.2	105.652	81813.7
94.0778	80415	92.7364	76166.8	106.416	82541.5
94.709	81072.2	93.2707	76749.6	107.18	83459.6
95.3402	81691.5	93.805	77235.3	107.945	84369.4
95.9714	82753.8	94.3392	77977.1	108.709	85170.8
96.6026	83819	94.8735	78785.9	109.473	85903
97.2338	84494.6	95.4077	79517.7	110.237	86713.7
97.865	85759	95.942	80375.5	111.001	87750.3
98.4962	86868.5	96.4763	81295.1	111.766	89027.6
99.1274	87522.7	97.0105	82120.5	112.53	90137.2
99.7586	88325.9	97.5448	82814.9	113.294	91289.2
100.39	89754.1	98.079	83444.4	114.058	92343.8
101.021	90902.2	98.6133	84240.1	114.822	93653.5
101.652	91993.8	99.1476	85233.2	115.587	95041.2
102.283	93145.5	99.6818	86283.1	116.351	96013.5
102.915	94559.5	100.216	87281.1	117.115	97290.2
103.546	95607.1	100.75	88214.6	117.879	98463.7
104.177	96700.9	101.285	89125.8	118.644	99504.3
104.808	98386.7	101.819	90107.2	119.408	101125
105.439	99834.4	102.353	91143.1	120.172	102391
106.071	100641	102.887	92217	120.936	103542
106.702	101613	103.422	93295.9	121.7	104986
107.333	102998	103.956	94239.4	122.465	106179
107.964	103865	104.49	95264.4	123.229	107238
108.595	105612	105.024	96300.8	123.993	108197
109.227	107260	105.559	97432.2	124.757	109236
109.858	108226	106.093	98566	125.522	110809
110.489	109184	106.627	99618.8	126.286	112322
111.12	110281	107.161	100563	127.05	113485
111.751	110868	107.696	101529	127.814	114496
112.383	111697	108.23	102597	128.578	115929
113.014	113229	108.764	103720	129.343	117158
113.645	114525	109.298	104795	130.107	118608
114.276	115667	109.833	105775	130.871	120122
114.908	117316	110.367	106683	131.635	120871
115.539	119292	110.901	107615	132.399	121969
116.17	120356	111.436	108726	133.164	123624
116.801	121269	111.97	109985	133.928	125223
117.432	122387	112.504	111068	134.692	126764
118.064	123415	113.038	112041	135.456	128418
118.695	125109	113.573	113050	136.221	129888
119.326	126723	114.107	113989	136.985	131317
119.957	128190	114.641	114933	137.749	133008
120.588	129389	115.175	116050	138.513	134405
121.22	130824	115.71	117186	139.277	136132
121.851	132353	116.244	118161	140.042	138076
122.482	133714	116.778	119133	140.806	139680
123.113	134995	117.312	120279	141.57	140916
123.744	136448	117.847	121418	142.334	142500
124.376	138056	118.381	122471	143.099	143926
125.007	139727	118.915	123519	143.863	145538
125.638	141290	119.449	124476	144.627	146859
126.269	142687	119.984	125405	145.391	148208
126.9	144180	120.518	126461	146.155	149570
127.532	145771	121.052	127595	146.92	150576
128.163	147143	121.586	128761	147.684	151844
128.794	148302	122.121	129888	148.448	152960
129.425	149309	122.655	130915	149.212	153430
130.056	150843	123.189	131918	149.976	154620
130.688	152139	123.723	133002	150.741	156019
131.319	153236	124.258	134056	151.505	157297
131.95	154342	124.792	134917	152.269	158601
132.581	155068	125.326	135794	153.033	159798
133.212	156120	125.861	136752	153.798	161265
133.844	157244	126.395	137611	154.562	162374
134.475	158243	126.929	138430	155.326	163309
135.106	159295	127.463	139198	156.09	164258
135.737	160325	127.998	139884	156.854	165099
136.368	161246	128.532	140521	157.619	165636
137	162162	129.066	141062	158.383	165952
137.631	162918	129.6	141254	159.147	166304
138.262	164003	130.135	141036	159.911	166147
138.893	164882	130.669	140543	160.676	165569
139.524	165826	131.203	139952	161.44	165502
140.156	166715	131.737	139250	162.204	165412
140.787	166627	132.272	138388	162.968	164711
141.418	165798	132.806	137497	163.732	164042
142.049	165535	133.34	136779	164.497	163136
142.68	165275	133.874	136180	165.261	161881
143.312	165056	134.409	135559	166.025	160476
143.943	164613	134.943	134896	166.789	158741
144.574	163869	135.477	134270	167.553	156917
145.205	163649	136.011	133741	168.318	155244
145.836	163587	136.546	133230	169.082	153824
146.468	162967	137.08	132531	169.846	152771
147.099	162439	137.614	131670	170.61	151912
147.73	161645	138.148	130663	171.375	151128
148.361	160462	138.683	129496	172.139	150562
148.992	159354	139.217	128468	172.903	150275
149.624	158160	139.751	127827	173.667	149896
150.255	156882	140.286	127550	174.431	149771
150.886	155569	140.82	127558	175.196	149900
151.517	154664	141.354	127829	175.96	150675
151.517	154664	141.354	127848	175.96	150317
152.041	154671	141.867	128389	176.637	151153
152.565	155769	142.38	129072	177.315	152168
153.088	158437	142.892	129921	177.992	153973
153.612	163088	143.405	131632	178.67	157523
154.136	169824	143.918	134784	179.347	162295
154.66	176066	144.431	139067	180.025	167359
155.183	180038	144.943	143944	180.702	171471
155.707	182238	145.456	147974	181.38	174088
156.231	183723	145.969	150164	182.057	175904
156.754	185312	146.482	151478	182.735	177481
157.278	187430	146.994	152805	183.412	179338
157.802	189699	147.507	154403	184.09	181226
158.326	191775	148.02	156316	184.767	183427
158.849	194064	148.533	158338	185.445	185019
159.373	196574	149.045	160291	186.122	186451
159.897	198896	149.558	162092	186.8	188420
160.42	201172	150.071	163789	187.477	190250
160.944	203777	150.584	165430	188.154	191673
161.468	206256	151.096	167054	188.832	193773
161.992	208176	151.609	168749	189.509	195948
162.515	210225	152.122	170511	190.187	197517
163.039	212894	152.635	172276	190.864	200004
163.563	215367	153.147	174125	191.542	202740
164.086	217378	153.66	176157	192.219	204846
164.61	219641	154.173	178236	192.897	206800
165.134	222292	154.686	180323	193.574	209671
165.658	225050	155.198	182385	194.252	212493
166.181	227881	155.711	184340	194.929	214932
166.705	230731	156.224	186320	195.607	217445
167.229	233342	156.737	188482	196.284	219900
167.752	235724	157.249	190808	196.962	222202
168.276	238360	157.762	192971	197.639	224928
168.8	241205	158.275	195147	198.317	228045
169.324	243810	158.788	197539	198.994	230469
169.847	246380	159.3	200088	199.672	233087
170.371	249196	159.813	202542	200.349	235963
170.895	252264	160.326	204912	201.027	238751
171.418	255293	160.839	207359	201.704	241617
171.942	257931	161.351	209843	202.382	244707
172.466	260434	161.864	212259	203.059	247632
172.99	263105	162.377	214566	203.736	250443
173.513	265746	162.89	216823	204.414	253727
174.037	268490	163.402	219198	205.091	256883
174.561	271307	163.915	221628	205.769	259688
175.084	273926	164.428	223869	206.446	262087
175.608	276635	164.941	226105	207.124	264472
176.132	279662	165.454	228581	207.801	267521
176.656	282516	165.966	231098	208.479	270304
177.179	285033	166.479	233383	209.156	272696
177.703	287534	166.992	235657	209.834	275289
178.227	290022	167.505	238041	210.511	277737
178.751	292649	168.017	240386	211.189	280480
179.274	295685	168.53	242973	211.866	283180
179.798	298914	169.043	245511	212.544	285228
180.322	301680	169.556	247894	213.221	286855
180.845	303938	170.068	250477	213.899	288923
181.369	306091	170.581	253308	214.576	291061
181.893	308292	171.094	255900	215.254	292836
182.417	310842	171.607	258284	215.931	294987
182.94	313385	172.119	260771	216.609	297374
183.464	315570	172.632	263245	217.286	299312
183.988	317768	173.145	265737	217.964	301032
184.511	320577	173.658	268367	218.641	303089
185.035	323581	174.17	270960	219.319	304581
185.559	325879	174.683	273427	219.996	306185
186.083	327833	175.196	275938	220.673	308216
186.606	330239	175.709	278454	221.351	309681
187.13	333337	176.221	280875	222.028	310647
187.654	336437	176.734	283405	222.706	311916
188.177	339158	177.247	285988	223.383	313401
188.701	341652	177.76	288324	224.061	314035
189.225	344328	178.272	290363	224.738	314579
189.749	346979	178.785	291505	225.416	315259
190.272	349114	179.298	293342	226.093	315623
190.796	350748	179.811	295056	226.771	316001
191.32	351808	180.323	296326	227.448	316112
191.843	351778	180.836	296714	228.126	316236
192.367	350742	181.349	296135	228.803	315852
192.891	349481	181.862	294994	229.481	315057
193.415	348788	182.374	293683	230.158	314419
193.938	348589	182.887	292087	230.836	312820
194.462	348255	183.4	290280	231.513	310441
194.986	347604	183.913	288530	232.191	308337
195.509	346727	184.425	286646	232.868	306091
196.033	345658	184.938	284558	233.546	303292
196.557	344521	185.451	282648	234.223	300703
197.081	343670	185.964	281032	234.901	298444
197.604	343281	186.476	279513	235.578	296173
198.128	342839	186.989	278003	236.255	294083
198.652	341827	187.502	276643	236.933	292452
199.175	340426	188.015	275356	237.61	290805
199.699	338661	188.527	273987	238.288	289356
200.223	336331	189.04	272485	238.965	288411
200.747	333680	189.553	270919	239.643	288048
201.27	331133	190.066	269513	240.32	287870
201.794	329120	190.578	268488	240.998	288074
202.318	327672	191.091	267930	241.675	288939
202.841	326892	191.604	267936	242.353	289881
203.365	326776	192.117	268457	243.03	291014
203.365	327922	192.117	268856	243.03	291344
204.056	328903	192.905	270736	243.909	294038
204.747	331796	193.693	274398	244.788	297620
205.437	341125	194.481	280986	245.666	303960
206.128	359785	195.27	292195	246.545	314574
206.819	374768	196.058	305562	247.423	327896
207.51	381504	196.846	314831	248.302	339935
208.2	385427	197.634	320510	249.181	347372
208.891	390333	198.423	325313	250.059	351678
209.582	396421	199.211	330123	250.938	356829
210.273	402785	199.999	335290	251.817	361449
210.964	409905	200.787	340837	252.695	364704
211.654	417210	201.576	346432	253.574	369587
212.345	423829	202.364	351519	254.453	372979
213.036	430241	203.152	356714	255.331	375608
213.727	436866	203.94	362436	256.21	380467
214.417	442937	204.729	367977	257.089	385621
215.108	449595	205.517	373388	257.967	391078
215.799	456918	206.305	379236	258.846	396192
216.49	462870	207.093	384744	259.724	401600
217.18	469099	207.882	389960	260.603	407631
217.871	476525	208.67	395760	261.482	413405
218.562	483388	209.458	401418	262.36	418881
219.253	489743	210.246	407483	263.239	425025
219.943	496523	211.035	413821	264.118	431054
220.634	504211	211.823	419204	264.996	436597
221.325	511079	212.611	425099	265.875	442058
222.016	517558	213.399	431829	266.754	447330
222.706	524862	214.188	436995	267.632	452035
223.397	531897	214.976	443133	268.511	457390
224.088	538796	215.764	449806	269.389	463409
224.779	545640	216.552	455799	270.268	468901
225.47	551817	217.341	462440	271.147	475394
226.16	559235	218.129	468848	272.025	481402
226.851	567688	218.917	475620	272.904	487033
227.542	574829	219.705	482938	273.783	494079
228.233	580976	220.494	490041	274.661	500807
228.923	586408	221.282	496947	275.54	506444
229.614	592401	222.07	503474	276.419	511463
230.305	600208	222.858	510245	277.297	517773
230.996	607758	223.647	516285	278.176	523111
231.686	614744	224.435	522857	279.054	527807
232.377	622330	225.223	529707	279.933	532576
233.068	629858	226.011	535967	280.812	536103
233.759	637411	226.8	542417	281.69	541806
234.449	644195	227.588	547957	282.569	547729
235.14	650758	228.376	554290	283.448	550761
235.831	658298	229.164	559807	284.326	555930
236.522	667691	229.953	564702	285.205	562080
237.213	676703	230.741	570039	286.084	565186
237.903	685611	231.529	575123	286.962	568866
238.594	693647	232.317	579796	287.841	574402
239.285	700599	233.106	585416	288.72	578946
239.976	709179	233.894	591347	289.598	584933
240.666	718659	234.682	597378	290.477	588893
241.357	727373	235.47	603364	291.355	594309
242.048	735294	236.259	607906	292.234	599810
242.739	743216	237.047	615170	293.113	605403
243.429	752051	237.835	623446	293.991	610324
244.12	760261	238.623	629356	294.87	615675
244.811	767472	239.412	636467	295.749	618541
245.502	774612	240.2	644458	296.627	623024
246.192	780539	240.988	649899	297.506	625594
246.883	786453	241.776	656050	298.385	626656
247.574	792282	242.565	660267	299.263	629285
248.265	797362	243.353	665446	300.142	629733
248.955	803058	244.141	669053	301.02	631814
249.646	809168	244.929	672034	301.899	635259
250.337	813164	245.718	674616	302.778	635742
251.028	816342	246.506	676734	303.656	636354
251.719	816784	247.294	678338	304.535	634986
252.409	815666	248.082	678841	305.414	633612
253.1	820748	248.871	679230	306.292	634149
253.791	824058	249.659	679057	307.171	633742
254.482	826123	250.447	679137	308.05	631218
255.172	823681	251.235	678677	308.928	629381
255.863	823200	252.024	676490	309.807	628243
256.554	824254	252.812	673925	310.686	625371
257.245	824952	253.6	672032	311.564	621852
257.935	823595	254.388	670557	312.443	618315
258.626	822833	255.177	667583	313.321	614166
259.317	823496	255.965	663963	314.2	610446
260.008	823430	256.753	660699	315.079	606380
260.698	822454	257.541	657899	315.957	602391
261.389	820882	258.33	655426	316.836	599310
262.08	819101	259.118	653008	317.715	596411
262.771	816606	259.906	649715	318.593	593304
263.462	813649	260.694	646770	319.472	591078
264.152	809942	261.483	643912	320.351	590238
264.843	806425	262.271	641624	321.229	590850
265.534	802494	263.059	639474	322.108	590907
266.225	799763	263.847	638629	322.986	591939
266.915	798287	264.636	639654	323.865	592791
267.606	795733	265.424	640775	324.744	594083
268.297	794973	266.212	641757	325.622	596369
268.988	794831	267	643211	326.501	597405
269.678	793723	267.789	643893	327.38	599028
270.369	792441	268.577	643911	328.258	600195
271.06	791273	269.365	643648	329.137	600850
271.751	790767	270.153	643220	330.016	602769
