# Supplementary material for: Coupling of growth rate and developmental tempo reduces body size heterogeneity in C. elegans
Source: Nat Commun. 2022 Jun 6;13:3132. doi: 10.1038/s41467-022-29720-8 (PMC9170734; doi:10.1038/s41467-022-29720-8)
Supplement: Supplementary file 4 — Source Data [file 41467_2022_29720_MOESM4_ESM.zip › S1.xlsx]

## Sheet: S1b
absolute growth rate (deviationfrom mean)				volume at larval stage entry (deviationfrom mean)
L1	L2	L3	L4	L1	L2	L3	L4
-0.0167637	-0.022704	-0.0689675	0.107881	-0.0563886	0.00952806	-0.044946	-0.0457287
	-0.061034	-0.00497093	0.044883		-0.0217687	-0.046148	-0.0546555
	-0.0505222	0.0594232	0.0157296		0.000848933	-0.00425323	0.0285954
-0.058383	0.0452349	0.107356	-0.0270311	0.0145256	0.00818935	-0.0278942	0.00247647
	-0.0496	0.0139499	0.023829		-0.0127247	-0.0426453	-0.0117845
-0.0321318	0.10534	0.0549879	0.0247781	-0.0393687	0.0398821	0.0724746	0.0289496
	-0.00014196	0.0482644	0.110626		-0.0395376	-0.0702742	-0.0299189
	-0.0985284	0.0257635	0.0819816		-0.0630997	-0.103359	-0.0529919
-0.00728795	-0.108967	-0.0129072	-0.0533135	0.0824926	0.00985718	-0.026778	-0.0408122
0.0147864	0.136203	0.144947	0.0379065	0.0193447	0.07394	0.0820162	0.135766
	-0.0217634	-0.0264233	-0.0399434		0.00382826	-0.0252686	-0.0143729
-0.039766	-0.0508037	-0.00215556	-0.0447237	-0.0436117	-0.0313975	-0.00957031	-0.0194708
	-0.00882913	0.0303819	0.0138278		-0.000394277	-0.00637744	0.0363001
	0.111693	0.025477	0.047433		0.0488902	0.0530992	0.0201516
0.00637005	-0.00298052	0.00716284	0.0402472	-0.00608623	0.00918619	0.00363603	0.0200184
	-0.00197627	-0.00261276	0.133273		-1.36614e-07	-0.0457085	-0.041814
	-0.0379263	-0.0168362	0.123334		0.0029816	-0.0142319	-0.0269149
	0.0111071	0.0920715	0.128211		0.00194846	0.0134257	0.0575661
0.10798	0.0542804	0.0640002	0.0389625	0.045934	0.0894395	0.087064	0.0402793
-0.0100407	-0.0176777	0.0053189	-0.0809033	0.0431999	0.0283806	0.00706376	0.0176819
-0.0438504	-0.0203664	-0.0272564	-0.0203015	-0.024099	-0.054789	-0.0370524	-0.030604
0.0343907	0.0026819	-0.00966506	-0.0756149	0.0652399	0.0163607	0.126522	0.0264839
	-0.038227	0.0100828	0.0423048		-0.0278167	-0.0284272	-0.0384766
	-0.107018	-0.0537286	-0.0475627		-0.0741629	-0.0820538	-0.0093345
-0.00999727	-0.0381609	0.155946	0.0407893	-0.0531371	-0.0531777	0.0648509	0.0616741
-0.347553	-0.167365	-0.0523652	0.0062422	-0.244532	-0.124677	-0.0970811	-0.00234816
	-0.0914472	-0.0263918	-0.0267287		-0.0555142	-0.0547168	-0.0307393
	-0.0348858	-0.19215	-0.0570633		-0.00985969	-0.0683913	-0.0434906
	0.0688509	0.0854758	0.0547833		0.0831379	0.126745	0.0824728
-0.0379777	0.00146211	0.0504544	0.00270888	0.00159185	-0.0103415	-0.00973016	0.0299848
0.065821	-0.00861483	0.0262415	-0.172117	0.0711864	0.0414656	0.058947	0.0316617
-0.039035	0.0277225	-0.0434896	-0.00520366	0.00955415	-0.0209392	-0.0365818	-0.0615635
0.124273	0.27331	0.205596	0.209132	0.00638578	0.129842	0.159104	0.0974743
	0.184316	0.274393	0.267287		0.0986415	0.110801	0.110102
	0.141126	0.114276	0.0966138		0.125172	0.0241046	0.016189
	0.0928117	0.0354261	0.00842113		0.0208257	-0.00815699	-0.0122376
	0.0927088	0.0453424	0.0577523		0.0323089	-0.0083294	-0.0139044
-0.000623352	-0.0201107	-0.00521023	-0.0164888	0.00738147	0.00283052	-0.0554524	-0.039791
0.00623875	0.0689271	0.0733997	0.0733584	-0.0542388	-0.0335019	-0.0097244	-0.00795477
0.026911	-0.00999661	0.0545238	-0.0441297	0.0146015	0.0174625	0.0194093	0.0315896
	-0.353673	-0.230789	-0.183728		-0.172243	-0.141378	-0.0360436
	-0.218039	-0.178503	-0.184845		-0.0939475	-0.100667	-0.0997537
0.0157638	0.0433791	0.0324564	-0.0115961	0.112809	0.0683942	-0.0170424	-0.0282912
0.0197545	0.0285618	0.0362014	-0.0209219	-0.000885816	0.0681473	0.0179991	0.0579724
	-0.233888	-0.29026			-0.0942603	-0.0777301	-0.0853618
	-0.0845374	-0.286588	-0.243913		0.0214188	0.0308311	-0.0855969
	-0.235617	-0.288694			-0.100822	-0.0833727	-0.0839189
	-0.148651	-0.145988	-0.181285		-0.0217821	-0.0402607	-0.0479623
-0.07439	-0.401477	-0.50001		0.0208016	-0.0366731	-0.134038	-0.218489
0.0738059	-0.0879552	-0.163338	-0.189959	-0.0256368	0.0165152	0.0256916	-0.0255333
	0.119174	0.0959553	0.00453443		0.0510776	0.0664096	0.0690063
0.0607597	-0.0668568	-0.160256	-0.189347	0.0123333	0.0136132	0.0231546	-0.032266
-0.0269619	-0.396443	-0.51016		0.0391726	-0.0344832	-0.12003	-0.222304
	-0.117526	-0.132065	-0.190853		-0.0354873	-0.0273217	-0.0444926
	-0.0820044	0.00187037	0.171052		-0.0826393	-0.0964015	-0.0457934
0.0426727	0.0409281	0.0596483	0.030822	0.0386013	0.0186767	0.00459096	0.0478979
-0.00614277	0.0201883	-0.00509342	-0.117688	0.0558107	-0.0188187	0.0794037	0.0446695
0.0402189	0.0836039	0.00421146	-0.157453	-0.0910167	0.004987	0.0343322	0.00922536
	0.169433	-0.0191843	-0.0665821		0.0937986	0.102939	0.0188746
-0.0492604	-0.0905545	-0.0463171	-0.0215089	0.0299673	-0.0548432	-0.0652502	-0.0450266
	-0.115388	-0.112279	-0.0299593		-0.0260241	-0.091773	-0.0415332
-0.191603	-0.162328	-0.0608657	-0.0128175	-0.00242183	-0.162516	-0.091152	-0.0279601
0.131421	0.227288	0.134367	0.0702985	-0.044684	0.083245	0.103997	0.0899967
	0.0366738	-0.00478772	-0.082399		-0.0262383	0.00326766	0.00702323
	0.0447911	-0.0246183	-0.0791951		0.0491057	-0.0020646	0.0182248
0.12524	0.0591322	0.0317209	-0.0140739	0.0544629	0.0614287	0.0244741	0.0261513
0.0646038	0.100725	0.0587284	0.0569613	-0.0461195	0.0388651	0.0406989	0.0362526
0.0991714	0.195866	0.15144	-0.0705675	0.0255258	0.0761516	0.178888	0.108117
0.0734329	0.137451	0.00603127	-0.0671351	0.00401162	0.0358816	0.191502	0.114554
	-0.145833	-0.114922	-0.0949231		-0.105082	-0.0761005	-0.0696489
-0.387052	-0.630942	-0.344682	-0.183222	-0.0316913	-0.303144	-0.374557	-0.201631
-0.0224896	0.013235	0.0806438	0.0535098	-0.0194724	-0.0123536	-0.0333349	0.00509319
	0.194742	0.164328	0.196054		0.0433096	0.0353609	0.0414565
	0.144538	0.131092	0.093324		0.0875853	0.0530887	0.0390761
-0.100269	-0.0431398	-0.0168813	-0.0508674	-0.0237279	-0.0928074	-0.0736566	-0.0362713
	-0.0206321	-0.0321791	-0.142408		-0.00885266	0.0202316	0.026816
	0.0561521	0.0132641	0.00276109		0.0147184	0.00530928	-0.00417493
	0.042157	0.0290611	0.0279283		0.0556907	0.0561609	0.0242104
-0.0296126	-0.00567029	-0.0093678	-0.0298074	-0.023317	-0.0144132	-0.0178081	0.0169257
	-0.445202	-0.195221	-0.146942		-0.266503	-0.186362	-0.141626
	0.133039	0.166981	0.124309		0.0723713	0.0567024	0.0409362
-0.128544	0.0147116	0.0714846		-0.126952	-0.0447714	-0.0257571	0.00196994
0.132295	0.195877	0.0955733	0.0195597	0.0601079	0.0546498	0.0669529	0.0655091
	0.152525	0.107151	0.024586		0.074438	0.133777	0.0335654
0.051144	0.0388381	0.0908044	-0.0162409	0.0435583	0.0404451	0.0654927	0.0876797
	-0.0333273	-0.056459			-0.0603027	-0.0295678	0.0242995
0.081585	0.170964	0.0257705	-0.0683449	0.00946836	0.066487	0.0628942	0.0535568
	0.00251404	-0.0345874	-0.0765869		-0.0110533	0.0237316	0.0125464
	0.16174	0.125738	0.0795776		0.0748937	0.0994797	0.0526305
	0.14241	0.166699	0.127393		0.0531576	0.027467	0.00489802
0.0855709	0.148009	0.157473	0.0865022	0.0419844	0.0429072	0.00900706	0.026013
0.139482	0.316704	0.277558	0.247678	0.0430593	0.162935	0.190531	0.162094
-0.0195721	0.0822818	0.0303137	0.058103	-0.0389789	-0.0114258	-0.0221325	-0.0419051
0.0556125	0.155531	0.136422	0.0496678	0.0232539	0.0541694	0.060283	0.0422132
	0.150894	0.0722517	0.151803		0.0577755	0.0113573	0.0326716
	0.147499	0.143725	0.127574		-0.0265975	-0.0243596	-0.0230511
	0.1951	0.132222	0.326618		0.0603089	0.0517007	-0.017344
	0.0239047	0.0124725	0.094041		-0.0468927	-0.0359159	-0.0633983
	0.00972187	-0.0172621	0.0255335		0.0213565	-0.00813192	-0.0558957
0.0232575	0.0475828	-0.0971006	0.0966051	0.0324582	0.0326496	-0.0292721	-0.0436308
0.0120314	0.0638786	-0.0865223	0.0630358	-0.025076	0.0282005	-0.00606566	-0.0384891
0.110543	0.074206	-0.0934189		0.0666619	0.095332	0.047294	-0.0623025
-0.137569	-0.0935695	-0.17851	-0.00406435	-0.110543	-0.0790302	-0.0835579	-0.102803
-0.106513	-0.0494238	-0.34438	-0.612326	-0.0291167	-0.0130018	-0.040828	-0.266003
-0.104929	-0.119844	-0.137361		-0.0273493	-0.0767799	-0.0139092	-0.0509665
		-0.328891				-0.0790292	-0.148408
	0.00561878	-0.183624	-0.000139901		0.00309188	-0.0140023	-0.0987984
-0.123881	-0.192577	-0.346201	-0.312363	-0.10853	-0.126621	-0.112266	-0.148259
0.123566	0.040712	-0.10721	-0.0379861	-0.0301629	0.064259	0.0192596	-0.00271074
0.153746	0.0507753	-0.0982047	-0.0737328	-0.00241135	0.0502743	0.0125924	-0.0383219
	-0.342926	-0.466755	-0.567759		-0.251872	-0.224718	-0.371265
	-0.141901	-0.139733	-0.107029		-0.167864	-0.0861222	-0.0967846
0.0221244	0.00361117	-0.100186	-0.000567744	-0.00336064	-0.0202732	-0.0599188	-0.0858683
0.194702	0.296142	0.548814	0.433133	0.0772932	0.122944	0.144951	0.174517
0.0688056	0.207635	0.413687	0.300048	-0.0565186	0.0384617	0.0509387	0.135629
0.0724893	0.0227701	-0.141941	-0.0836898	0.064968	-0.041026	-0.0527858	-0.068362
0.0555692	-0.00677194	-0.129831	-0.0417574	-0.045551	0.0312831	0.0215195	-0.0733849
0.0713305	-0.0396699	-0.182954	-0.137175	0.0954856	0.0237962	-0.0269447	-0.0791127
-0.139838	-0.138967	-0.2017	-0.187408	-0.0338767	-0.0654238	-0.0861222	-0.0953267
0.0741863	-0.0392376	-0.128067	-0.0910777	0.066449	0.0847795	0.0139242	-0.00445072
0.0944074	0.0167491	-0.0737505	-0.0450113	0.0874591	0.014884	0.054221	0.0462104
-0.0872466	-0.0759936	-0.069677	-0.102955	-0.0450658	0.00239075	0.00212923	-0.0320987
0.140537	0.151291	0.250987	0.318637	0.0534214	0.0779149	0.0631025	0.101528
-0.12987	0.0919912	0.195754	0.352157	-0.111204	-0.0578691	-0.0391751	0.0660976
-0.249347	-0.0198561	0.328148	0.0455149	-0.0942086	-0.0811547	0.165814	0.164521
-0.549054	-0.381884	-0.138858	-0.127166	-0.0304907	-0.356265	-0.254148	-0.175644
0.0292894	-0.070994	-0.156224	-0.167154	-0.0331508	0.0139796	0.00111762	-0.0572271
	-0.135745	-0.21994			0.0301589	-0.0273366	-0.115583
-0.0316097	-0.0847334	-0.0964143	-0.168709	-0.0375116	-0.00740358	-0.0234383	-0.0509719
-0.103169	-0.157714	-0.118495	-0.222357	-0.0316752	-0.118912	-0.0405339	-0.0635521
0.0655746	0.165765	0.333471	0.303376	0.00730552	0.0699514	0.0466637	0.102842
0.0609517	0.0203758	0.0115902	0.00117227	0.065406	-0.0267704	-0.0496191	-0.0447735
-0.256972	-0.261926	-0.163184		-0.0138404	-0.0909261	-0.0486667	-0.0795229
	-0.139922	-0.224465	-0.145277		-0.0238782	0.00285073	-0.105194
		-0.274493				-0.075763	-0.135715
0.00154774	-0.0736291	-0.194185	-0.286535	-0.0220066	-0.00350906	-0.0580585	-0.0781528
-0.0368945	0.010725	0.0210692	-0.0319568	-0.016137	-0.0520635	-0.0656539	0.0570921
0.0748855	0.181807	0.288565	0.0479137	0.0312879	0.045697	0.075939	0.145174
0.15195	0.152668	0.412528	0.368416	0.0160525	0.0672005	0.0565713	0.164419
0.120661	0.109242	0.239986	0.256312	0.0346082	0.105091	0.0597826	0.07459
0.0691317	0.0511236	0.168829	0.0497103	-0.0437801	0.0127669	0.0370197	0.0915346
-0.0890858	-0.113723	0.00858289	-0.21916	-0.0295137	-0.0371974	-0.0111872	0.0422458
-0.10041	-0.0696267	-0.130133	-0.182624	0.00666031	-0.0471642	-0.112266	-0.077806
-0.320726	-0.173205	-0.119836	-0.197438	-0.160556	-0.060892	-0.102818	0.0144225
0.107498	0.159555	0.221829	0.300986	0.00459784	0.0246581	0.0345379	0.0565056
			-0.0783544				-0.106827
-0.0393402				-0.00574885	-0.0424263
0.0305969	-0.110993	-0.0507119	-0.159832	-0.0235786	0.0638457	0.00576367	0.0618529
0.0805464	0.0607061	-0.032343	-0.175197	0.0711756	0.0248367	-0.0109729	0.00892911
	-0.0770256	-0.0911001	-0.110251		-0.0440789	-0.0299397	-0.0151015
-0.0514179	-0.0847058	0.0173741	-0.0896435	-0.0336173	-0.0055708	-0.00718115	0.0670083
0.192345	0.0872275	0.160222	-0.0340897	0.131778	0.141481	0.0993607	0.102693
0.0823495	0.116095	0.222521	0.193326	-0.0758193	0.0128294	0.0137176	0.0548911
0.0754234	0.0352846	0.173752	0.100094	-0.0634223	0.0608671	0.108667	0.159272
	0.0352364	0.0694546	0.00522428		0.00366724	0.0116866	0.0659098
-0.172705	-0.1174	-0.160492	-0.190059	-0.00732264	-0.0776996	-0.122795	-0.0333523
0.0351922	-0.0360592	-0.066884	-0.25528	-0.0944049	0.0177377	0.07658	0.0749433
0.113177	-0.0050662	-0.0088608	-0.121272	-0.0078208	0.0701424	0.0010404	0.0291448
	-0.0667541	-0.0377203	-0.1132		0.041914	-0.00328552	0.0216798
	-0.00125863	-0.169958	-0.123122		0.0560642	0.0213341	-0.0401842
0.0131256	-0.058245	-0.0988102	0.0270054	-0.017005	-0.0211352	-0.0421228	-0.0223646
0.0351384	-0.176737	-0.0645156	-0.325163	-0.0308154	0.0412142	0.150515	0.112605
-0.503109	-0.484989			0.000101187	-0.18381	-0.268441
0.190438	0.16002	0.175271	0.0309967	0.118618	0.133543	0.193465	0.241782
	0.0366785	0.183577	0.0743725		-0.0205974	0.0286211	0.0952441
0.127153	0.097485	0.174425	0.0997046	0.0460869	0.0967403	0.0759443	0.136388
0.0889169	0.18214	0.177373	0.214964	0.0113826	0.0538131	0.0604573	0.123727
0.00564876	0.0922843	0.0580712	0.145291	0.0480881	0.0667016	0.0295492	0.079524
-0.0953261	-0.178789	-0.245893	-0.10445	-0.0327589	-0.0379677	-0.115132	-0.0749825
0.0860523	-0.109439	-0.176596	-0.0560282	-0.0186777	0.00787895	-0.0168497	-0.0574604
0.00739287	0.0481014	-0.107094	-0.142495	0.0629079	0.0198603	0.105409	0.00841355
-0.0332257	-0.00646713	-0.106193	-0.100937	0.0498922	-0.0350237	-0.0227807	-0.0710647
0.0739736	0.0406524	-0.0677305	0.0929053	0.069569	0.0441756	0.0313378	0.00359351
0.163555	0.224242	0.25504	0.417104	0.0847814	0.104119	0.0995718	0.0583103
0.00459055	-0.00643666	0.0389724	0.119069	0.0361063	0.0383249	0.0288235	0.0120942
		0.00423227				0.0159207	-0.00715923
-0.0433999	-0.00514913	-0.204154	-0.0706073	0.0853585	-0.00125978	0.012791	-0.0823443
-0.0274787	0.023727	-0.0731463		-0.00173061	-0.00654802	-0.0187821	-0.0474965
-0.0438226	0.0697563	0.0356753	0.0577302	-0.00932473	-0.063587	0.0666794	-0.00204335
	0.230817	0.420089	0.473465		0.0476684	0.0334634	0.0913107
		0.183018	0.13237			-0.0177591	-0.00717744
0.0210903	0.195451	0.445519	0.452195	-0.0402456	0.00477552	0.0622849	0.175051
0.221547	0.368652	0.564759		0.0803449	0.111087	0.191874	0.305352
0.0299002	0.191848	0.303829	0.384373	-0.00237608	0.00777443	0.0575091	0.0686345
	0.169562	0.214048	0.155237		0.0413485	0.0685454	0.077268
	0.158461	0.146716	0.123344		0.0344323	0.036484	0.0720225
	0.0453002	0.0202149	0.120332		-0.00861569	0.000439913	-0.0530662
0.0500329	0.0436005	0.085285	0.0727571	0.0466997	0.0358273	0.013365	0.0253998
-0.00767275	0.00846011	0.0557451	0.138776	0.00857426	-0.0145945	-0.0340209	0.0392057
0.0141425	0.0531573	0.102662	0.105565	-0.0699407	0.0244063	0.0296789	0.0312631
	-0.035589	0.0267683	0.0556144		-0.0502902	-0.0959143	-0.0434851
0.017212	0.0772185	0.116792	0.167142	-0.0423885	0.018334	-0.00368233	0.0393759
-0.0478406	0.0518053	0.0885329	0.147329	-0.0432827	-0.0395801	-0.0277379	-0.0607382
0.0571717	0.0145545	0.080627	0.0829908	-0.00900631	0.00732263	-0.0315235	0.0136475
	0.0480639	0.0928538	0.06623		0.0194685	0.00449316	0.039799
	0.0206847	-0.0549375	0.0122079		0.0213659	-0.0202026	-0.0908518
0.0577129	0.0306207	-0.0577386	-0.0574719	-0.00473264	0.056469	-0.00728619	-0.0449241
	-0.0382643	-0.126513	-0.142335		-0.0242212	-0.0335558	-0.121666
-0.0401905	-0.0153946	-0.0207874	0.0662794	0.0529973	0.000795658	-0.000717041	-0.0746328
	-0.0392179	-0.0276275	0.0497383		0.000508539	-0.0451091	-0.0450477
0.161332	0.222545	0.206795	0.014447	0.0556649	0.155656	0.161012	0.137473
0.082407	0.0632713	0.0452206	0.0322683	0.0664611	0.0361673	0.0238212	0.0568027
-0.154789	-0.00736357	-0.0228234	0.00826104	-0.0435842	-0.0338593	-0.0346335	0.00415022
-0.214934	-0.0493003	-0.112651	-0.0934384	-0.137382	-0.027644	0.0583143	0.0875592
-0.0174252	0.0879674	0.121894	0.0846272	-0.0207069	-0.00333473	0.0588822	0.133202
	0.131618	0.196352	0.124571		0.0839344	0.0807625	0.105205
0.0173684	0.0252576	0.0153347	0.0117481	-0.0661196	0.0124316	0.009769	0.026368
-0.448247	-0.173289	-0.116843	-0.206658	-0.179691	-0.0882263	-0.0214883	0.0485825
0.0245974	-0.0509357	-0.0504284	-0.0226215	-0.0907409	-0.0238792	-0.0361817	0.0173448
0.038309	-0.0637372	-0.147021	-0.052866	0.145421	0.0389921	0.0320673	-0.00554465
	-0.124676	-0.127929	-0.0509449		-0.0276335	-0.0557225	-0.075787
	-0.134862	-0.0956414	-0.0726736		-0.061231	-0.100414	-0.0979029
	-0.0326222	-0.0792878	0.0919221		-0.0090604	-0.0287805	-0.0573411
	0.130456	0.0957993	0.0846251		0.0313721	0.0148101	-0.0359832
	-0.0557052	-0.0723782	-0.0659635		-0.0213985	-0.0216893	-0.0454875
	-0.470605	-0.209162	-0.273546		-0.198136	-0.154583	-0.140043
	-0.0114129	-0.0250499	-0.0300114		0.00776919	-0.0165349	0.0267177
0.106831	-0.0149862	-0.0985351	-0.204916	0.0406776	0.0405763	0.011061	-0.0158552
-0.1553	-0.126875	-0.148314	-0.223324	-0.102035	-0.108243	-0.101029	-0.0821781
0.0384747	-0.0198657	0.0236513	-0.0170034	0.0892224	0.002853	-0.0220519	0.0116815
	0.053867	0.188107	0.0952684		0.0460778	0.0329075	0.0710752
	-0.497268	-0.107441	-0.0266574		-0.403445	-0.242145	-0.203035
-0.0261621	-0.164855	-0.372032	-0.268757	-0.0612134	0.000135208	-0.0553308	-0.163995
-0.0777854	0.00366974	-0.0996183	-0.115833	-0.0179998	-0.0102127	-0.00204661	-0.0134876
-0.0492562	-0.0597062	-0.00199066	-0.109811	0.0146457	0.0114428	-0.00311048	0.0460431
	-0.024413	-0.060173	-0.0759249		-0.0313128	-0.0108264	0.0362636
	0.130565	0.0510692	-0.0678919		0.0519279	0.113634	0.106678
-0.0063462	-0.0388167	-0.0208761	-0.0780946	-0.0244228	3.05144e-05	0.0131914	0.0175668
0.017249	-0.0865093	-0.12499	-0.0183999	-0.0437849	-0.027464	-0.0579655	-0.0774066
0.00914365	-0.0490351	-0.0379922	0.101101	0.134982	0.00972332	-0.0199457	-0.00235338
-0.137064	-0.0103602	0.0284643	0.0113298	-0.0200686	-0.0697307	-0.0593587	-0.068464
	0.0363081	0.0206766	-0.0708504		0.0571352	0.0337675	0.000249213
	-0.132047	-0.0985012	-0.0751366		-0.0442079	-0.0524598	-0.0302053
0.11964	0.109554	0.0711755	0.05615	0.107186	0.106167	0.137406	0.0489964
0.0642442	0.0507874	0.0364639	0.00180215	-0.0114381	0.0405117	0.0187915	0.0683495
-0.0545491	0.0157789	-0.0318592	-0.0181302	0.0227715	-0.0129148	-0.0152195	0.0244625
0.134699	0.11384	0.0272302	-0.0243263	0.0100026	0.076289	0.0734078	0.0827566
0.144559	0.174886	0.0936536	0.0445813	0.0471111	0.0719519	0.143086	0.0955785
0.118573	0.0298016	0.0246246	-0.0567048	-0.0739407	0.0165911	0.0106272	0.0322505
	0.160426	0.209283	0.169792		-0.00974123	0.0207668	0.0593169
	0.103135	0.149357	0.0337953		0.0223854	0.164186	0.117525
0.0488278	0.0315167	0.110998	-0.0126522	-0.00233704	0.00686246	0.0022158	0.0952425
	0.0214264	0.0541353	-0.0468		0.0395321	0.0324362	0.025345
0.0321509	-0.0900323	0.00123205	-0.0901882	-0.0244063	0.00776025	0.0116366	0.0274826
0.094991	-0.0360555	0.0159547	-0.0404338	0.0341885	0.00214596	0.00265777	0.0648914
0.0305523	0.0443482	0.0542145	-0.00281205	0.0196096	0.0435662	0.091752	0.0621144
0.0556332	0.0267749	0.0177346	-0.00321228	-0.0549246	-0.00915777	0.0101416	0.0469499
	-0.0161705	-0.032272	-0.129492		0.0142251	-0.0477189	-0.0301102
-0.00407777	0.10053	0.076	0.0564754	0.0217835	0.00511115	0.0153689	-0.0478512
0.0608173	0.0719745	0.139712	0.0628072	0.0333613	0.0384953	0.0193718	0.112261
0.0902741	0.0204511	0.0553745	0.0794176	0.00435418	0.0568518	0.0100543	0.0368539
	0.033622	-0.00847473	0.0155071		-0.00375868	0.00889581	-0.0108327
	-0.0285636	-0.00477354	0.0532642		0.0108716	-0.00851702	0.01885
-0.396608	-0.251578	-0.128172	-0.192297	-0.17795	-0.216571	-0.0922901	-0.0880361
0.0645513	0.0951497	0.0284543	-0.0436558	0.0622567	0.0453854	0.0354328	0.0588024
0.0546608	-0.00644077	-0.113806	-0.0892182	0.11169	0.0378982	0.0303688	0.0511566
0.168838	0.179529	0.131295	0.144005	0.0571251	0.0911265	0.0575961	0.11042
0.00461624	0.0237382	0.0813307	0.0204916	0.0784177	-0.00630087	0.00432908	0.0227273
0.0166683	0.049946	-0.0258142	0.0722464	0.0877703	0.0467219	0.0455315	0.0536822
	0.00656278	-0.0369595	0.216635		0.0120859	-0.0194205	-0.0449155
0.0509163	0.0214639	-0.00124404	0.222823	0.0326311	-0.00999717	-0.0430285	-0.10396
-0.384717	-0.312271	-0.272758	-0.0637485	-0.0556601	-0.294278	-0.153933	-0.218365
0.0261895	0.0238025	-0.00835715	0.0399008	-0.0254686	0.0238307	0.033171	0.0267896
	2.07076e-05	0.0245457	-0.0410431		0.0533073	0.0352224	0.0480686
0.104173	0.041087	0.0420685	-0.0894262	0.052299	0.0285812	0.0115913	0.0707663
0.0643531	-0.00622543	0.0169578	-0.134554	-0.00429701	0.0615137	0.0375966	0.0473678
0.0101576	-0.0694387	-0.0773502	-0.00250879	-0.00450364	0.0234466	0.0154602	-0.0401021
	-0.0477882	-0.131655	0.0102713		0.00294635	-0.0436386	-0.0809073
-0.0265879	0.0892865	0.0125719		0.00361123	0.0332443	0.00134115	-0.0938594
0.0843288	-0.00562397	0.128873	0.0838608	0.0738638	0.0695705	0.109904	0.0465986
	0.0441954	-0.0707104	-0.0928826		-0.00271704	-0.0651124	-0.107914
	0.012584	-0.0697678	0.00845826		0.00709424	-0.0277773	-0.0966125
0.0869473	0.114837	-0.0962768	0.0916575	0.0127549	0.0217317	-0.0420739	-0.144995
-0.173794	-0.0201702	0.00068437	0.0875616	-0.116108	-0.072549	-0.0325773	-0.0686072
-0.192808	-0.182476	-0.321783	0.0454131	-0.0362935	-0.121125	-0.130382	-0.238907
	0.0310922	-0.18174	0.0780811		0.0705795	0.0231707	-0.0853796
-0.022968	-0.13377	-0.101792	0.0242892	0.0482885	-0.0751814	-0.00652197	-0.0698565
0.00647211	-0.0285933	0.0107896	0.0665771	-0.0274736	-0.0146235	-0.0322966	-0.0147506
0.0829444	0.0232948	-0.0690028	-0.0160638	0.0882655	0.0315579	-0.00504545	-0.0487673
	-0.0734694	-0.256765	0.0494122		-0.0436902	-0.0514571	-0.184953
	0.0321535	-0.0851267	0.0778835		0.0390062	-0.0045446	-0.0596075
	-0.109921	-0.113374	0.0410901		-0.0737752	0.0038992	-0.081942
0.0895764	-0.0370453	-0.0765984	-0.0177907	-0.031031	0.0502251	0.0165565	-0.0369635
-0.0387782	-0.0587869	-0.0431103	0.028513	-0.120688	-0.0468789	-0.0675626	-0.0242833
	0.049686	-0.0846258	0.00363321		0.0535905	0.0170599	-0.0818297
-0.0083354	-0.0404568	-0.156546	0.0488967	0.107113	0.0387215	0.0152016	-0.0890582
0.0396352	-0.031537	-0.0511513	0.00978998	0.0883322	0.0208838	-0.000576609	-0.0377701
0.0450211	0.02693	-0.0471773	0.0835128	-0.0742743	0.0549447	0.0650256	-0.0250921
-0.102213	-0.0219807	-0.0769809	0.0217326	-0.175838	-0.0635837	-0.0275086	-0.0480585
	0.0516043	-0.0377892	-0.191165		0.0730915	0.00735258	-0.0297472
-0.261506	-0.141954	-0.270837	-0.244333	-0.132868	-0.0511049	-0.0549985	-0.138131
-0.0678746	0.0761119	-0.0287872	0.103101	-0.0550217	0.0934361	0.0446353	-0.00512139
0.0553123	0.0678897	0.138702	-0.0616215	-0.0260968	0.0942655	0.0987768	0.0623189
0.0423868	0.0693014	0.127746	-0.0686142	-0.0332209	0.0364103	0.0578166	0.121811
0.0818463	0.0526132	0.181992	0.123004	-0.0471098	0.0384541	0.026113	0.0803166
-0.0337179	-0.0184016	0.0364759	-0.0468786	0.0452825	0.0427885	0.00550742	-0.0140078
	0.0333025	-0.0354673	-0.190497		0.00769849	-0.0307769	-0.0309304
0.0588634	0.0682118	0.11326	-0.0863839	0.0536178	0.0360577	0.101625	0.0624317
	0.096861	0.110674	0.0614713		0.0592822	0.0640565	0.110331
0.181385	0.149979	0.147447	0.0449132	0.0357023	0.100371	0.101674	0.138129
0.0889866	0.00840913	0.0772001	-0.108571	0.0353545	0.0218161	0.00928918	0.0680104
0.0245878	0.0101453	-0.00726021	-0.0193056	-0.0860718	0.0553936	-0.00903456	0.0556645
0.0711412	0.099354	0.0390072	0.00843088	-0.0478688	0.0528464	0.0168587	0.0237253
	0.116264	-0.0485753	0.316774		0.0467857	0.0200789	-0.0235944
-0.00126537	-0.0347368	-0.0905597	0.150388	-0.0051109	-0.0315718	-0.0237552	-0.0819623
	-0.00667878	-0.0452976	0.183489		-0.0344087	-0.0190338	-0.0814305
-0.0265997	-0.0298679	0.0595857	0.0665124	-0.0732145	0.00940823	-0.015603	0.0504196
0.0795324	0.0238528	0.105509	0.0578719	0.0218407	0.0244586	-0.00197123	0.0531183
-0.0220841	-0.028812	0.157919	0.0405977	-0.0309328	-0.0402564	0.00158624	0.0995963
-0.516669	-0.427137	-0.168386	-0.0639504	-0.0927138	-0.418354	-0.152581	-0.0679716
0.038451	-0.00194628	0.0815748	0.281941	0.0119625	7.60726e-05	0.00281285	0.0635567
	0.0553162	0.105273	0.24178		0.019909	0.022933	0.0709168
-0.0133684	0.0112842	-0.0275517	0.161285	0.0285723	0.0218953	0.0102561	-0.0277424
0.00476851	0.0611141	0.222366	-0.129746	-0.0756568	-0.00515439	-0.00578067	0.136875
	0.105359	0.0777414	0.185802		0.0194772	0.064635	0.0689327
-0.302219	-0.454973	-0.295133	-0.11969	-0.0586478	-0.264711	-0.208359	-0.17858
-0.0473329	-0.0978238	-0.0241853	-0.0604944	-0.0344691	-0.0927158	-0.0855329	-0.00866717
-0.00172692	-0.019627	-0.14936	0.0809675	-0.0262539	-0.0169759	-0.0142296	-0.0702641
-0.0990011	0.0533391	-0.0517792	0.245187	0.0347833	0.0236154	0.10283	-0.00334323
0.0663408	0.0359852	-0.0720095	0.188999	0.11313	0.0594526	0.0225628	-0.0292802
	0.0571666	-0.0539803	0.144941		0.0379896	0.0296329	-0.0379049
	0.0381935	-0.0152501	-0.0468345		0.0383004	0.00337633	0.014555
-0.0285012	-0.0339793	-0.0211205	-0.0936343	-0.0423163	-0.017693	-0.0478119	-0.0198852
-0.0665078	-0.0852783	0.0405731	-0.0623629	0.0521092	-0.0521202	-0.0413699	-0.00763885
	-0.0216067	-0.0865836	0.032042		0.0150008	-0.0239973	-0.0442257
	0.0034653	-0.00480561	-0.0626045		0.047792	-0.00872858	0.014505
0.0159512	0.0154111	0.0103561	0.104482	-0.041224	-0.00299128	0.00806698	0.00685083
-0.0903035	-0.0537653	0.0321666	0.21477	-0.0583004	-0.0394366	-0.00305977	0.0280782
	0.074742	0.0199298	0.238621		0.0680423	0.0435313	-0.00251619
	-0.00893378	0.0181898	-0.171846		-0.0534738	-0.0029218	-0.0129789
0.126843	0.0647415	0.0089048	-0.0656209	0.081804	0.0882863	0.0552734	0.0439932
-0.0560377	-0.042997	0.0784249	-0.114362	-0.0316928	-0.0497733	-0.0276614	0.0421058
	-0.161311	-0.204841			-0.104975	-0.0836122	-0.189685
	-0.00437731	-0.073935	-0.156806		-0.0237845	-0.0422073	-0.0619264
	0.00486329	-0.10789	-0.121867		0.00732926	-0.00987925	-0.0749312
0.051014	0.00248139	-0.0115917	0.101197	-0.0124558	0.0506215	0.000691135	-0.0452441
0.0755042	0.079077	0.129295	-0.0246541	0.05752	0.0847581	0.0661924	0.0540367
0.149421	0.151301	0.107961	-0.198079	0.0775657	0.130421	0.0796028	0.0935749
	-0.0477444	-0.113998	-0.0858721		-0.0361025	-0.0542284	-0.0617494
	-0.025498	0.0218908	-0.288514		-0.0120019	-0.00772781	-0.0166965
0.0942483	0.0227207	0.0280571	-0.258609	0.127286	-0.000977097	-0.0245104	0.00174583
0.0732373	0.0378682	0.117577	-0.108003	0.0841595	0.00819915	-0.0182842	0.0415091
	-0.115109	0.00939299	-0.112329		-0.0663685	-0.0563809	-0.00193528
	-0.0894962	0.0653282	-0.209155		-0.103487	-0.0500018	0.0221022
0.0061531	0.00291587	0.0449759	-0.0324706	-0.0176679	0.0146031	-0.0124943	0.0339228
	-0.0725389	0.0670071	-0.121872		0.00667683	-0.0290346	0.0468742
	0.0314211	0.133658	-0.229403		-0.0016215	0.0319232	0.0880778
	-0.0337341	-0.0426811	-0.177959		-0.0598592	-0.0738061	-0.0299098
	0.0180381	0.013151	-0.251641		-0.0451728	-0.0288751	0.00356413
-0.0351725	-0.0580759	-0.13566	-0.135475	0.0419097	-0.0197043	-0.0476508	-0.105892
0.0212079	0.00591425	-0.0244112	0.106343	-0.0291	0.0620734	0.0325132	0.0232422
0.029781	-0.0693916	-0.0224272	0.187343	0.0411709	-0.0384741	-0.0404382	-0.0330366
	0.0679008	0.0093998	-0.149159		-0.00904725	0.00573679	-0.0196783
-0.0498681	-0.0741963	-0.186142	-0.206093	-0.0353872	-0.0566837	-0.069798	-0.135681
	0.0293815	-0.0440709	-0.18723		-0.000288932	-0.0158204	-0.0410436
-0.0551419	-0.0360109	-0.0545617	-0.170724	-0.110463	-0.0391241	-0.0299266	-0.0364397
	0.0582085	0.125385	-0.0589126		0.0244826	0.0330381	0.104353
0.122677	0.0529689	0.096193	-0.0261208	0.0349525	0.0642683	0.00162259	0.0522026
0.0446376	0.0645766	-0.0212843	-0.0625863	0.0377184	0.0449181	-0.00910313	-0.0416509
-0.149242	-0.178962	-0.205233	0.117305	0.104717	-0.126551	-0.0188735	-0.0669437
	0.073198	-0.079977	0.023761		0.0901998	0.0306085	-0.0339081
0.155862	0.0422703	0.101	0.043977	0.0129897	0.0757145	0.0600914	0.0615591
0.0616812	0.0228827	0.0475251	0.0229882	0.0970739	0.034809	0.00076687	0.0260534
	0.0047696	-0.0371551	0.0104765		0.0229636	-0.00059155	-0.0208322
	0.00540977	0.00954286	0.0373152		0.000452471	-0.0203641	0.0137544
	-0.137336	-0.179888	-0.302149		-0.037459	-0.0625956	-0.118091
-0.173891	-0.0985174	-0.1411	-0.13017	0.0772028	-0.119903	-0.0449345	-0.116308
	-0.0202859	-0.0583626	-0.204377		-0.0433515	-0.0280389	-0.0471046
	0.027994	-0.0228604	-0.0963671		-0.002942	-0.0196925	-0.0351303
-0.299664	-0.287229	-0.108791	0.141412	0.0347817	-0.201952	-0.0849737	-0.0830836
	0.012957	0.0153994	0.155912		-0.0254766	0.0200068	-0.0145774
-0.00512018	0.0597411	0.0349767	0.0391066	-0.0508002	0.0188911	0.0425299	0.059492
0.230955	0.103883	0.0902088	-0.0757201	0.0316482	0.169007	0.0904047	0.0101535
	0.0475964	0.0736468	-0.0976918		-0.023264	0.0322533	-0.0185719
-0.0588083	0.0292638	0.126865	0.130995	0.00814103	-0.0149399	0.0322288	0.0588959
	0.0298434	0.0677467	-0.0722971		0.0122633	0.000270171	0.0436863
	-0.0714159	-0.126702	-0.0922868		-0.0396591	-0.0539827	-0.0727529
0.00575447	-0.0205569	0.0599078	-0.0355332	-0.114518	-0.0376373	-0.00364801	0.0929676
	0.105389	0.155682	-0.0466826		0.0253139	0.0273957	0.0955952
0.0650003	0.00497086	0.108521	0.10133	0.0641997	-0.00164909	0.0354626	0.0537581
	0.0161608	-0.00147017	0.0298202		0.029629	-0.00405562	-0.0322578
0.113971	0.0493341	-0.0212178	0.169823	0.0445645	0.0747989	0.0465223	0.00486485
0.0498329	0.0680783	0.0727697	0.143577	-0.0132763	0.0157631	0.0234156	0.0666653
0.0312954	0.0939725	0.119447	0.133554	0.0310659	-0.0173951	0.00711279	0.0729061
0.0277765	-0.0275766	0.0401902	0.0207739	0.0524001	-0.0134045	-0.0131145	0.0760229
	-0.0246502	-0.00953801	0.0438904		-0.00997297	0.000434439	0.0587423
0.0754682	0.196865	0.282429	-0.00501532	-0.047456	0.0506163	0.0898533	0.155883
0.0565819	0.0969189	0.11421	-0.119442	0.0578576	0.0717504	0.0749428	0.120211
-0.0269204	-0.0140472	0.0660489	-0.0588871	-0.0394267	-0.0110772	0.017173	0.0660431
	0.111779	0.109799	0.205427		0.0560953	0.044073	0.068596
0.0782377	0.0825916	0.115413	0.208181	-0.00566475	0.0248266	0.0156384	0.0970514
0.0590166	0.149596	0.150785	0.25413	0.00998227	0.100932	0.0947979	0.117492
	0.0260972	0.102594	0.289746		-0.0265678	0.0168926	0.0669417
-0.0257137	0.140246	0.200494	0.177947	-0.0344627	0.0161848	0.0453565	0.129421
-0.0145978	0.00335649	-0.0110976	0.193802	-0.0553204	-0.0134378	0.0151403	-0.0289503
-0.0109872	0.0659762	-0.0681137	0.0604668	-0.0655781	0.059806	0.0261481	-0.0565242
-0.0727748	3.94162e-05	-0.189836	0.0366692	0.0349226	0.008893	0.0457781	-0.0953432
-0.539874	-0.476181	-0.412128	-0.213651	0.00129404	-0.416452	-0.253749	-0.246632
	-0.0266675	-0.196825	0.0681234		-0.0471625	-0.0202338	-0.137277
	-0.215613	-0.203599	0.0830319		-0.21267	-0.0759856	-0.085887
0.00340671	0.0159245	-0.0587987	0.00846026	-0.0103703	0.0192352	-0.0123332	-0.0466998
0.0222935	0.0885242	0.0338567	0.132189	0.0599974	0.0119278	-0.00854499	0.0281157
0.112328	0.08548	0.164793	0.189332	0.0105927	0.0751399	0.0986184	0.123711
0.052636	0.0356787	0.0782612	0.158532	-0.00927937	0.0304845	0.0185322	0.0732531
0.149982	0.0706425	0.0439092	-0.0359366	0.117502	0.0782355	0.0511888	0.0509259
	0.0661995	0.140455	0.0583521		0.0414908	0.0442495	0.0618768
-0.0379972	-0.0283056	-0.0510113	-0.0162002	-0.0235597	-0.0171174	-0.0441454	-0.0822409
-0.129017	-0.0247086	-0.0902127	-0.0516232	-0.13085	-0.0245179	-0.0256895	-0.0867271
-0.00405932	0.0608657	-0.00414746	0.0169933	0.0057458	0.0126598	0.0238558	-0.0191003
	-0.252728	-0.3605	-0.285213		-0.269506	-0.220973	-0.240397
	-0.0134151	-0.108583	-0.0809749		-0.0700228	0.00721466	-0.116921
	-0.0837669	-0.199741	-0.124312		-0.0399456	-0.0706595	-0.13283
0.0838626	0.0164457	-0.083479	0.0697901	0.0139774	0.0135236	-0.0226061	-0.0463836
0.0233797	0.0116485	0.0369134	0.0278138	0.0298578	0.0174534	0.0242412	-0.00586988
-0.513641	-0.40751	-0.364089	-0.232394	0.0431649	-0.350925	-0.181847	-0.216096
	0.0616562	-0.142351	-0.11942		0.0486076	-0.0174645	-0.078032
-0.0471876	-0.0621653	-0.207649	-0.172827	-0.0477237	-0.0738032	-0.0443041	-0.101081
-0.0751775	-0.0819594	-0.191833	-0.100578	-0.0176495	-0.0202833	-0.0508614	-0.133501
-0.0108118	0.051446	-0.0592382	-0.0735205	-0.0693455	0.0225948	0.0129658	-0.0206902
	0.05596	0.0171994	0.032394		0.0653124	0.0136104	-0.0141348
0.145362	0.0445759	0.0218714	-0.0988279	-0.0915723	0.065239	0.03083	0.0219724
0.0744149	0.0248348	-0.101895	-0.10718	0.0420096	0.0365195	0.012066	-0.0356029
0.130594	0.217728	0.168341	0.0697254	-0.000466489	0.0988158	0.164989	0.160042
0.00351794	0.031921	0.0711267	0.0684348	-0.0020054	0.027631	0.0148859	0.0342024
-0.0564957	-0.0420113	0.04798	0.0986452	-0.0962186	-0.0547777	-0.0314971	-0.000670263
-0.019987	-0.0337983	-0.0217978	-0.0938148	-0.03513	-0.0485908	-0.0404838	-0.0160456
-0.0241425	0.0116617	-0.0190115	-0.0763195	-0.0706318	0.00752612	0.00610124	-0.000295554
0.0622731	0.00913118	-0.0457435	-0.135512	-0.0354261	0.0648263	-0.00959995	-0.0132227
-0.428865	-0.30355	-0.296652	-0.19002	0.0588059	-0.277026	-0.14542	-0.187039
-0.00197814	-0.0136655	-0.0877867	-0.0932455	-0.0536776	-0.0227954	-0.00406437	-0.0478031
	0.0284037	-0.0288496	-0.0779821		0.0258893	-0.0489137	-0.0499981
-0.0678499	-0.0796084	-0.0925852	0.0375586	-0.0340069	-0.0329507	-0.0681278	-0.0774542
-0.0585038	-0.0274003	0.0446309	0.0653644	-0.0598795	0.0111154	-0.024231	-0.00124644
-0.0556357	-0.180641	-0.4019	-0.385669	-0.0760939	-0.00751872	-0.152513	-0.293449
	0.0899628	0.00713253	-0.105194		0.0786476	0.0564588	-0.00446808
0.0268706	-0.0749165	-0.176095	-0.114931	-0.0401711	-0.04039	-0.0340897	-0.128475
-0.0551813	0.013991	-0.0998854	-0.157343	-0.0798252	-0.00253639	-0.00740356	-0.152478
0.11119	0.0778975	-0.0580723	-0.155362	0.0137778	0.069246	0.0385965	-0.0364418
	0.0691888	-0.0349855	-0.149163		0.0080686	-0.0320002	-0.0681441
0.1287	0.0764383	0.0413698	-0.16105	0.0814879	0.0496059	0.0273948	0.0201197
	0.00348854	0.0512574	-0.208874		-0.0263171	-0.0281364	-0.00783082
	0.0552167	0.110643	-0.0641706		0.0205274	0.0469193	0.080268
	0.00965035	0.125985	0.0116638		0.0520571	0.034701	0.0406804
	-0.0825703	-0.0375059	-0.0552409		-0.115265	-0.0841525	-0.0309521
0.0891602	0.0224998	0.00664512	-0.0462537	-0.055514	0.0434923	0.00907041	0.00954044
0.100123	0.0652646	-0.00887677	-0.0803104	0.00520368	0.0289818	0.033407	-0.0303706
-0.00499073	0.0361199	0.0247936	-0.20298	0.0222943	0.017186	0.0252741	-0.00818928
	0.0210714	0.0244151	-0.127181		0.0343854	0.068618	-0.0365878
0.0834931	-0.0082903	-0.0722062	-0.199651	0.0844829	0.0458158	0.0174676	-0.0721631
-0.0694426	-0.0581276	-0.088388	-0.150624	-0.0944784	-0.0100312	-0.0388178	-0.0655682
	0.00180068	-0.0770502	-0.106774		0.0151104	-0.0124828	-0.0803441
-0.0731441	-0.0141868	-0.0358518	0.0467872	-0.049713	-0.0235376	-0.0283233	-0.0951691
	-0.0502932	-0.00427148	-0.00567325		-0.0346411	-0.0195842	-0.0159577
	0.14044	0.212179	0.259896		0.0912364	0.122612	0.112675
	0.0316141	-0.0292035	-0.0469556		0.00808615	-0.00902936	-0.0323289
	-0.0321313	-0.123025	-0.0479584		-0.0978524	-0.0843388	-0.131923
0.0875319	0.119094	-0.0238711	-0.183226	0.0724615	0.0377704	0.0279349	-0.0294464
-0.0815058	-0.0615769	-0.022955	-0.132774	-0.095228	-0.0464957	0.0172271	-0.0577763
0.0546102	-0.0221952	-0.0761358	-0.213175	-0.0616555	-0.0195149	-0.0479769	-0.0758846
0.00444998	0.0125137	-0.0473191	-0.136523	0.00592581	0.0276573	0.0251542	-0.0322073
	-0.0136292	0.0348978	-0.114456		-0.00218376	-0.016562	0.00805831
0.145948	0.0921426	0.0144744	-0.103067	-0.0123894	0.0983788	0.0652595	0.019581
	0.0896106	0.125793	0.00211383		0.036962	0.077869	0.114577
0.145696	0.103599	0.083369	0.194713	0.0410714	0.0838644	0.0602071	-0.00508531
-0.0330252	-0.138603	-0.0653351	0.014439	0.0295934	-0.0775877	-0.0390064	-0.0530972
	-0.332407	-0.452945	-0.485397		-0.0591113	-0.179141	-0.335687
-0.0144048	-0.00166807	0.00984452	-0.0900035	-0.0400123	0.0427885	-0.0127915	-0.0125054
	0.0691143	-0.024203	-0.118402		0.0691481	0.0447695	0.00748318
-0.0947482	-0.100741	-0.151667	-0.168517	-0.0762389	-0.0314032	-0.0208619	-0.13677
	0.00394124	-0.0514758	-0.121195		0.0080513	0.00531229	-0.0297348
	-0.0154116	-0.0647969	-0.126455		0.0213836	-0.0193415	-0.0400807
	0.0303417	-0.057846	-0.164815		-0.0466961	-0.0284597	-0.05387
-0.309083	-0.258298	-0.226533	-0.0953799	0.0350642	-0.171804	-0.133384	-0.202026
0.135038	-0.0106228	-0.0163162	0.0916213	0.059715	0.0223018	0.0152755	-0.0290714
-0.175747	-0.177677	-0.320177	-0.322168	-0.0081964	-0.167526	-0.0948529	-0.226593
0.0540018	0.0698317	-0.0437966	0.0606085	0.0112638	0.0308667	0.0537078	0.0831951
0.081103	0.00591962	-0.0577543	-0.0968881	0.0383908	0.0421581	0.0197423	-0.0272192
-0.50625	-0.471791	-0.481928		-0.0578866	-0.318121	-0.275566	-0.285341
0.0347603	0.0465901	0.120365	-0.0375196	0.00848141	0.0430323	0.089558	0.0321082
0.144632	0.0818936	0.0231198	-0.0765027	0.174789	0.111605	0.0575036	0.0601268
-0.0566223	-0.0157252	0.0193333	-0.00757494	-0.0333966	0.0395839	0.110976	-0.0113859
	0.168665	0.194964	-0.0516368		0.115321	0.104622	0.167906
-0.196804	-0.013	0.00881458	0.0414465	-0.0221881	-0.0260168	-0.0224231	-0.0286483
0.0699669	0.0356166	0.127065	0.113511	0.0250366	0.0529864	0.0368466	0.0673991
0.0842435	0.106449	0.0746794	0.0320309	-0.0274966	0.0836667	0.0830525	0.0495625
-0.0435125	-0.0226437	-0.0240527	-0.0230864	-0.0828702	-0.0119611	0.0223242	-0.0152912
-0.0500925	-0.0512563	0.0393523	-0.0651375	0.00596236	-0.0272948	-0.0211541	-0.0163197
-0.022667	0.0199855	-0.0689952	-0.0897186	-0.0778309	-0.01732	-0.0113303	-0.0478223
0.0157486	0.0207651	-0.101124	-0.0576271	0.0206779	0.0534748	-0.00476864	-0.0613175
	-0.0431868	-0.151232	0.0487374		0.0045988	-0.0366382	-0.0973931
	-0.0554967	-0.233513	-0.0358829		-0.104236	-0.110589	-0.155534
-0.0613284	-0.106041	-0.180893	-0.0973426	-0.0100706	-0.0318668	-0.0512291	-0.118301
-0.103939	-0.140404	-0.202867	-0.0758883	-0.0862128	-0.0455737	-0.0497343	-0.134419
0.132959	0.0673889	-0.0114896	0.116341	0.0574011	0.0855183	0.0549749	0.0235456
	0.0220925	-0.0598989	0.214469		0.0144851	0.20178	0.0326722
0.0318678	0.0443805	-0.0926635	0.111906	0.0350041	0.0191951	-0.0145882	-0.0661515
0.0858987	0.0509143	-0.0194267	0.201243	-0.00710263	0.0326676	0.0336741	-0.00729043
0.0649463	0.0333143	-0.113451	0.107785	0.00400336	0.0679606	0.0058553	-0.0666407
-0.659795	-0.409653	-0.459691	-0.606698	-0.0547431	-0.405051	-0.25342	-0.359566
	-0.38493	-0.342565	-0.0467713		-0.280783	-0.186669	-0.23115
0.0336215	0.0743494	-0.00707223	0.00923652	-0.0526021	0.0117287	0.0070037	-0.00800352
0.110522	0.0549202	0.136881	0.0787219	-0.0171197	0.0593183	0.0499974	0.0523174
0.151855	0.133643	0.114989	0.128969	-0.0297427	0.099505	0.081803	0.0765808
0.0828294	0.114489	0.0657693	0.121835	-0.0268567	0.0929194	0.0494376	0.0906752
-0.0228149	-0.0161252	0.0605998	0.170854	-0.0243389	-0.0278063	-0.0115236	0.0642287
0.0238296	0.15643	0.142203	0.262075	0.0151234	0.0916871	0.067988	0.14205
0.0578619	0.135083	0.154959	0.283615	0.0596159	0.0683032	0.0805375	0.126527
0.0852305	0.0177504	0.0639517	0.113761	0.0369834	-0.0135094	-7.03991e-05	0.054393
0.0267968	0.0497171	0.100673	0.0991108	0.0167868	0.0259183	0.022448	0.0957151
0.141013	0.136449	0.163933	0.156598	0.038337	0.0918811	0.0742783	0.110038
-0.0393129	-0.370002	-0.218956	0.0727132	-0.0565243	-0.0469331	-0.217033	-0.0841554
	-0.179968	-0.111325	-0.147795		-0.13715	-0.0855994	-0.0284561
-0.0829653	-0.0543433	0.0390978	0.10449	0.0060712	-0.0105097	0.0221782	0.0021629
0.00475113	0.0478833	0.0462839	0.15044	0.0567615	0.0133766	0.00179684	0.0609578
	-0.131407	-0.0487778	0.0369234		-0.0487869	-0.0806705	-0.0506055
0.128519	0.151543	0.21476	0.143109	0.0285315	0.0714397	0.059286	0.133086
	0.104361	0.18491	0.120366		0.0614916	0.0514118	0.138633
0.0824168	0.0875703	0.106063	0.0262023	0.0236143	0.0771164	0.0551556	0.11022
	-0.000114706	0.0913987	0.0118363		0.0319351	-0.00107538	0.0359238
	0.11246	0.118503	0.00460853		0.0485708	0.0475994	0.0928234
0.0833001	0.133838	0.243943	0.0889276	0.082958	0.109511	0.122587	0.195203
	-0.0299476	0.0617307	0.0844692		-0.0863736	-0.0428486	0.0593542
-0.0570842	-0.0217839	-0.0515481	0.0119524	-0.0503035	-0.0408225	-0.0201121	-0.0489818
	-0.00979243	0.113266	0.0404303		-0.0780079	-0.0368994	0.0850829
0.0730407	0.0529423	0.155861	-0.126239	-0.0194857	0.0589148	0.033684	0.0974194
0.0794225	0.0616932	0.0755174	-0.108033	-0.0309579	0.0306286	0.0132531	0.0591599
0.122784	0.0981879	0.0944143	-0.0576282	0.0289458	0.0681323	0.0183712	0.0704634
0.115856	0.0953198	0.183076	0.0306459	0.151109	0.0788523	0.0572947	0.139426
0.118026	0.14655	0.152749	0.0755476	0.0744781	0.0651148	0.0969167	0.184567
	-0.198971	-0.029917	0.148404		-0.201046	-0.135676	-0.0638521
0.0840199	0.0387876	0.13741	0.139919	0.033501	0.0670258	0.0493797	0.0795777
	0.0807044	0.177775	0.0189755		0.0190959	0.039259	0.160731
0.0183317	0.0825152	0.220588	0.0442076	0.0685984	0.0700459	0.0825426	0.083668
-0.00213201	0.049195	-0.017139		0.0370993	0.0139733	0.00501962	-0.0477674
-0.0229551	0.00683391	0.110637	-0.0180255	-0.0151332	0.0378979	0.0106788	0.123694
0.0997125	0.0993806	0.152864	-0.0919063	0.0245274	0.117261	0.0820545	0.155518
	0.0533313	0.103984	-0.121639		0.0174979	0.0183066	0.105481
	-0.177571	-0.3878	-0.291342		-0.0859133	-0.202404	-0.279663
	0.0416011	0.135797	0.21026		0.0328199	0.0167148	0.118217
0.0476902	0.0136841	0.134559	0.0347905	0.0639901	0.0311654	0.0114765	0.0969005
-0.0999193	-0.0315883	-0.00262099	-0.0134008	-0.072247	-0.0247718	-0.0418179	-0.0360952
-0.0246272	0.0364625	0.0291812	-0.0273972	-0.00997225	0.0145851	0.00861504	0.0796204
0.0344374	0.0169397	0.0474611	0.0685554	-0.0431603	0.0345992	0.0165576	0.0399523
	0.0941131	0.193957	-0.000442487		0.0436593	0.0276184	0.106671
	0.0455802	0.0910988	0.164287		0.0216034	0.0108722	0.0644464
-0.0650227	-0.0328683	0.0375684	0.207504	-0.00744492	-0.0237588	-0.028311	-0.0319231
0.163771	0.17251	0.20421	0.178388	0.0213886	0.129678	0.119145	0.208567
-0.0369573	-0.0978351	-0.0201492	0.0270251	-0.0790806	-0.0259182	-0.0600013	-0.0400997
0.0501063	0.173096	0.0437331	0.0902746	0.0148929	0.0975932	0.11102	0.019107
	-0.0059035	0.0493766	0.0947696		-0.0101481	-0.0388965	0.084338
-0.0531578	0.0537172	0.0134803	0.132545	0.0551565	-0.0255975	-0.00107791	-0.0374182
0.0119533	-0.0597859	-0.0318059	0.0192992	-0.0879571	-0.0535119	-0.0661008	-0.0342263
	-0.0745176	0.0361976	-0.0614926		-0.0728197	-0.061866	0.0114079
0.0100034	0.0303647	0.0979806	0.0551471	-0.0755466	0.0673816	0.0354985	0.0411352
	-0.0452224	-0.0239121	-0.119131		-0.020582	-0.0349726	-0.00562333
-0.0435348	-0.0335005	0.0789892	0.241689	-0.00796449	-0.0239726	-0.018648	0.0191608
	-0.0343832	0.108615	0.194112		-0.0457538	-0.016949	0.0679222
	0.0561618	0.122867	0.0384542		0.0391792	0.0507086	0.134709
-0.00467741	-0.0524218	0.0548496	-0.0750626	-0.0995454	-0.0105722	0.0159262	0.0759306
0.138222	0.0803867	0.132755	0.117513	0.0385397	0.12177	0.093345	0.109903
-0.0229484	0.035426	0.134068	-0.04206	0.125455	0.0249811	-0.0127304	0.0612743
-0.0864818	-0.0952834	-0.0541492	0.0761005	0.0165769	-0.0947016	0.0165275	-0.076633
	0.0822854	0.144072	0.121061		0.0879349	0.107811	0.099928
	0.0551788	0.18272	0.136521		0.0608638	0.0822431	0.152878
0.0510261	0.115726	0.10772	0.14572	0.127079	0.0511498	0.0464888	0.0897252
0.0787524	0.102741	0.244852	0.105342	0.148551	0.0693032	0.131439	0.194666
0.134355	0.0862671	0.171601	0.0948032	0.0373382	0.0642971	0.0534363	0.0737022
-0.20679	-0.0880573	-0.0052139	0.0689678	0.117545	-0.049316	-0.024718	-0.0405231
	-0.188816	-0.111408	-0.188584		-0.0455206	-0.0165379	-0.0861903
	-0.0228542	-0.0607573	-0.0226073		-0.0308091	-0.0404748	-2.68286e-05
0.0896594	0.0128489	0.00408175	-0.0345766	-0.0251038	-0.00387641	-0.0402465	0.0121594
	0.072542	0.110465	0.0666968		0.0462223	0.0723343	0.136247
	0.0399886	0.152793	0.151959		0.0337513	0.0182229	0.121054
0.0812484	0.146933	0.116968	0.233396	-0.016502	0.0930584	0.0636416	0.125527
0.108592	0.150565	0.179591	0.176083	0.0368872	0.0901558	0.0834506	0.112955
	-0.011322	0.0707915	0.124076		0.00899692	-0.00795459	0.0802967
0.0681651	-0.0268093	0.0807704	0.110044	0.0419393	-0.0183394	-0.0146961	0.0675146
0.0704744	0.0715131	0.118666	0.161009	0.0739449	0.00582679	0.0186494	0.104477
0.00300738	0.0730489	0.146398	0.126491	0.0105916	0.0170905	0.00985519	0.0786951
	0.089909	0.182204	0.265878		0.0406319	0.0123367	0.0946282
	0.0386156	0.107802	0.109064		0.0161432	-0.00125329	0.0567394
	0.0236167	0.0566597	0.210237		-0.0421709	-0.0183606	0.0703264
0.0110534	0.0523852	0.179463	0.160104	-0.0572813	0.021122	0.0558672	0.161997
	0.105322	0.131356			0.0241108	0.0679865	0.119353
	-0.0579989	-0.198143	-0.180289		-0.0268143	-0.00185545	-0.125207
	0.00375116	-0.0800686	0.0802042		0.0147109	0.0323245	-0.0548862
	-0.118248	-0.0508482	-0.00534811		-0.0687201	-0.0580406	-0.0422498
	-0.00688577	0.0843376			-0.0198659	-0.00452783	0.0497117
	-0.0198642	0.146028	0.257752		0.0160505	0.0355481	0.0697611
0.0333478	0.0774547	0.160502	0.35438	-0.00788447	0.079074	0.0523545	0.120231
-0.178289	-0.0884036	-0.0807233	-0.000614193	-0.0113976	-0.0713869	-0.0484092	-0.0172867
	-0.00210077	-0.0785242	-0.0114476		-0.0225065	-0.0259321	-0.0425384
	-0.122899	-0.153111			-0.0354461	-0.0150918	-0.0986434
	-0.233911	-0.105868			-0.139405	-0.110231	-0.00882079
	0.0292966	-0.0731498	0.217563		0.0325006	-0.0168946	-0.102585
	0.0168383	-0.113632			0.00901849	0.00851949	-0.0621366
	0.0129031	-0.0324585	-0.0772427		-0.0023195	0.00797767	-0.0270935
	0.0284436	-0.0219793	-0.155759		0.052687	0.0510557	0.016336
	-0.0366297	-0.0838151	-0.0445504		-0.0122246	-0.0349752	-0.062943
-0.0363751	-0.037967	-0.030336	-0.0312903	-0.0590319	-0.0186294	-0.00969406	-0.0273025
	0.0692065	0.11172	0.037306		0.0773706	0.0838657	0.0638209
	-0.0854598	-0.112761	-0.0812373		-0.028456	-0.0381995	-0.0521748
	0.0716637	-0.0558654	-0.0966343		0.021932	0.0451006	-0.0215315
	0.0363012	-0.0265123	0.0245324		-0.0319286	-0.0103205	-0.016477
	-0.0360337	0.124556	0.108968		0.0790182	0.0741987	0.0676487
	0.041376	0.0241465	0.119586		0.014108	-0.0632057	-0.0422543
	-0.0373165	0.014614	0.00850909		0.0103039	-0.0113946	0.0156478
	0.0112983	0.0199849	-0.0605149		0.0256579	-0.0179461	0.00653756
	-0.0121256	0.0768555	-0.0517229		0.0237868	0.0203921	0.0189962
	0.0935185	0.131955	0.0138718		0.0666126	0.0441942	0.0980491
	0.049958	0.0802588	-0.00743898		0.0126651	0.0299737	0.0650871
	0.0124829	0.0891361	-0.120722		0.0815666	0.0198393	0.0376679
	-0.26012	-0.0843356	-0.0247842		-0.254167	-0.106364	-0.0790204
	0.00214615	-0.0727537			-0.0168176	-0.0460453	-0.0429944
	0.0207249	-0.177365			0.0451611	-0.0280274	-0.14053
	0.00826323	0.00492608	-0.0840962		0.0154993	0.0176433	-0.0309653
	0.0596349	0.104913	-0.0303507		0.0407832	0.0429816	0.0577992
	-0.162477	-0.0437385	-0.0530205		-0.146612	-0.0943078	-0.0570882
	0.0477513	0.102543			0.0433472	0.01925	0.072119
	0.0361126	0.0730033	-0.0431977		0.0151773	0.00723489	0.062366
	0.0359971	0.0612327	0.08411		0.060386	0.00202333	0.0357002
	0.0413289	0.0955823	0.0838049		0.0690247	0.0540287	0.049286
	-0.194268	-0.105179			-0.0992565	0.0349191	0.0696348
	0.00041744	-0.108197	0.105815		0.00770648	-0.041602	-0.0989697
	-0.0126806	-0.0419314	-0.0225608		0.00531895	-0.0264649	-0.0403012
	-0.0374904	-0.0592359	-0.0575575		-0.0152069	-0.0233932	-0.0232054
	-0.0280841	0.00308858			0.0163849	0.00306346	0.0407383
	0.0209659	0.0295867	-0.027361		-0.0186746	-0.0217656	0.0106035
	0.0141739	0.0402851	-0.0928666		-0.0120799	0.0273945	0.0449677
	-0.418717	-0.268922			-0.364198	-0.206688	-0.146782
	-0.0203098	-0.0413864			-0.0196851	-0.0541769	-0.0844034
	0.0537683	0.0321903	-0.0804793		0.0164152	0.00762931	0.0260543
	-0.00168078	0.00877933	-0.108265		0.00454616	0.0330034	-0.0162635
	0.0347203	-0.0528343	-0.0831294		0.015638	-0.003297	-0.025248
	0.0213124	-0.116213			0.00210003	0.0158647	-0.091035
	-0.0032201	-0.164177	0.0242263		0.00940323	-0.0320415	-0.128612
	-0.0228993	-0.116542			0.00885512	-0.054784	-0.10132
	-0.0911431	-0.206337	-0.179664		-0.0223275	-0.0715696	-0.137473
	-0.0215826	-0.0165494	-0.130638		0.0180463	-0.0170449	0.00389083
	-0.010014	-0.0237542	-0.0603471		-0.00880769	-0.0234195	0.00107181
	0.0011347	-0.032852	-0.152896		0.0216397	-0.0138281	-0.00186096
	0.00107251	-0.0225768	-0.176869		0.0476602	0.0285398	-0.0387284
	0.0540465	0.00551124			0.04658	0.010799	0.0215952
	0.0513068	0.0576559			0.0159924	0.0276221	0.0118833
0.0338938	0.0631488	0.0275185		0.0018865	0.0740048	0.0818517	0.0171152
	-0.0259212	-0.130626			-0.0488776	-0.068758	-0.0705089
	0.00113077	-0.0495334			0.0127162	0.00581486	-0.0567224
	0.0859453	0.0103928			0.0038856	-0.0358536	0.00767906
	0.0697431	0.100713	-0.120857		0.0549532	0.0525295	0.0387899
	0.0423261	0.0425153	-0.127909		0.042528	0.0446845	0.0258937
	-0.0540921	-0.0731616	-0.142194		-0.0172794	-0.0553994	-0.0461722
	0.0255444	0.0786157	-0.0678575		0.0316556	0.0357936	0.050822
	0.0040575				0.00518583	0.00842693
	-0.0609839	0.0166676			0.0182411	0.0610941	0.0439058
	-0.0112779	-0.0604292	-0.0201416		-0.0151498	-0.0112521	-0.0434281
	-0.00361026	0.00344127			0.0305728	-0.0237318	0.11184
	0.0513227	0.0593698	-0.0720594		0.0364256	-0.00827189	0.00350561
	0.0175252	0.00701615	-0.0361027		0.0100967	-0.0253774	0.00814963
	-0.0372496	-0.0315306	-0.171049		-0.0164018	-0.0286463	-0.0177969
	0.00675241	-0.0435475	-0.112867		0.0141241	-0.00769422	-0.0429957
	0.0286158	0.0321226	-0.181107		0.0261322	0.0357299	-0.00842258
	0.0268168	-0.0839943	-0.196254		0.0172388	-0.0212203	-0.0528501
	-0.100941	-0.116002			-0.0456063	-0.0729539	-0.0904749
	-0.0807338	-0.168152	-0.134119		-0.0366975	-0.0813942	-0.117253
	0.0566272	-0.0134202			0.0868612	0.056332	-0.000946169
	0.0304572	-0.032314			-0.0100361	-0.0283901	-0.0454684
0.06216	0.0518414	0.114073	0.00549017	-0.0347107	0.023058	0.0291028	0.0294721
	-0.152747	-0.171257	-0.270714		-0.0483258	-0.0794571	-0.101988
	-0.0441134	-0.0391975			-0.0370548	-0.0288891	-0.0506393
	0.0773589	0.257269	-0.0724327		0.0594391	0.250783	0.186716
	0.0379742	0.0993199	0.10842		-0.0200354	-0.0235957	0.0706471
0.0299962	0.0383351	0.0502786	0.0438744	0.0565075	0.0646085	0.00528919	0.0473835
0.00290183	0.00275497	0.00663319	-0.00328041	0.10428	0.0336223	0.0510184	0.039747
0.0454925	0.0302315	0.0947634	0.00927039	0.00457846	0.00572984	-0.00557591	0.05542
	-0.231211	-0.0440678	0.0746908		-0.180083	-0.0613841	-0.013756
	0.0398256	0.0111942	0.132857		0.0202479	0.0218326	0.00108198
	0.0584278	0.117828	0.118605		0.0514827	0.0703453	0.103205
	0.153642	0.174001	0.151252		0.0899073	0.0718648	0.118146
	0.108193	0.0525697	0.0256791		0.0168619	0.0269417	0.0521604
	-0.0819362	-0.0114676	0.0784799		-0.00635774	-0.0339262	-0.0272914
	-0.0244285	-0.157445	-0.382402		0.00392353	0.00339087	-0.134787
	0.000992002	-0.000103084			-0.00854418	-0.0231186	-0.0251946
	0.0546783	0.049199	0.206789		0.0113643	0.0543698	0.0521552
	0.0653969	0.0506661	0.228136		-0.00286957	0.00759223	0.0379824
	-0.0902944	-0.220273	-0.130729		-0.0653071	-0.189506	-0.175217
-0.038151	0.0223935	0.165229	0.175335	-0.0179562	-0.0162657	0.0389976	0.105145
0.0201014	0.237547	0.165488	0.173743	-0.0684848	0.00545043	0.104638	0.177015
0.103844	0.22882	0.34736	0.37522	0.0165243	0.0394399	0.126011	0.232997
	-1.36147e-06	0.180266	0.282131		-0.0417951	0.0192668	0.113673
	0.11877	0.175955	0.285747		0.0677838	0.0751113	0.0696869
-0.0988048	-0.0603737	0.0202576	0.179745	-0.0121583	-0.109581	-0.0762136	0.0393489
	0.180021	0.205707	0.271643		0.0515362	0.0433443	0.172448
0.0198826	0.163857	0.0993741	0.127234	0.0278476	0.0299973	0.102648	0.0615072
-0.135764	-0.0620337	-0.0354823	0.141315	-0.0308462	-0.0574118	-0.0263472	-0.00287455
-0.0783033	-0.0444852	-0.0519008	0.00922449	-0.119263	-0.0632599	-0.0538815	-0.0356046
	0.0388069	-0.00874677	0.0777321		0.0167506	-0.0232564	-0.0183093
	0.0207557	-0.0480616	0.0278141		-0.0447026	-0.0402787	-0.0246129
0.0382786	-0.0139712	-0.068927	-0.0183778	-0.0681235	0.00588393	-0.0513014	-0.0247277
0.0320262	-0.0128424	-0.0606104	-0.0346531	-0.0231959	0.0145456	-0.0402236	-0.0247245
	-0.0318707	-0.0923546	-0.0303721		-0.0380201	-0.0517895	-0.0689603
0.041396	0.10197	0.0207617	0.0580039	-0.0120503	0.0206752	-0.0118428	-0.0222567
	0.0860674	0.0479876	0.109718		0.0194746	0.0193836	0.018537
-0.227877	-0.228394	0.0195869	0.043878	-0.00150704	-0.209933	0.0137823	0.01832
0.020886	0.0305197	0.0897807	0.209562	0.0680922	-0.0547489	-0.0350112	0.0279772
	0.0605383	0.0220927	0.0383272		-0.00422237	-0.0428612	-0.0460058
	0.0612484	0.000924141	0.0500732		0.0382404	-0.000182446	-0.000577467
-0.00335034	0.0680688	0.0581832	0.0860017	-0.0625047	0.0138852	-0.000658238	0.0240726
-0.0112575	0.00127941	0.0323541	-0.0488651	-0.0532232	-0.0118648	-0.0228252	0.00460399
0.0959126	0.0914172	0.0379267	-0.0682772	-0.0555954	0.0736256	0.0391663	0.029994
	0.0723729	0.0556097	-0.0778876		0.0222605	0.0143579	0.020245
0.0717721	0.0434225	0.0221337	-0.0601169	0.0422155	0.0546185	0.0440621	0.0273953
-0.149933	-0.18963	-0.0431388	-0.0535681	-0.135075	-0.162878	-0.0558708	-0.0202536
0.0733303	-0.0733751	-0.113536	-0.136881	0.0419887	0.0315334	-0.032997	-0.0618816
	-0.0662006	-0.0543472	0.0185403		-0.0596554	-0.0425572	-0.0354853
	0.0106532	-0.00440801	0.0938545		0.00176562	-0.0236675	-0.024139
0.00639933	0.0578086	-0.0206602	-0.00587156	-0.0537548	0.022764	-0.0114872	-0.0199928
-0.207718	-0.152007	0.11671	0.0431715	0.0205208	-0.163257	0.276221	0.0770087
0.0581258	0.0291814	0.0890012	-0.0154707	0.0556328	0.030122	0.132915	0.0745457
-0.0274886	-0.0652819	-0.0256144	-0.0865976	-0.0531078	0.00770495	0.00734985	-0.00333606
	-0.0156203	-0.0208431	-0.0535262		-0.0717878	0.00966001	0.0133616
0.0189653	-0.031278	-0.0387789	-0.0532782	-0.00731031	0.00461519	-0.0264234	0.00993891
	0.0413593	0.0796633	-0.0832997		0.0159699	0.0671177	0.0506021
0.0276375	-0.0096365	-0.0264829	-0.0633266	0.00510403	0.0388228	0.000338697	0.00246389
0.091421	0.0954204	0.0682599	-0.013975	0.00544979	0.0554898	0.0358391	0.0457183
0.107436	0.0433272	0.0773553	0.0884277	-0.00938662	0.0462482	0.0342963	0.0437029
	-0.0514585	0.00121912	0.0397744		-0.0750293	-0.053242	-0.0354876
	0.0138336	-0.0370092	0.0447278		0.0134655	-0.00715467	-0.0349464
0.165251	0.133383	0.102892	0.00971584	0.0847542	0.100232	0.0805802	0.062012
0.00210125	0.0535692	0.0390185	0.012615	0.049892	0.0618306	0.0481719	0.0334965
	-0.0310749	-0.0382498	-0.121989		-0.0232529	-0.0185919	-0.031982
0.0686845	0.0584698	0.00358313	-0.103735	0.0770261	0.0847706	0.0532249	0.012309
	0.065542	0.0161646	-0.0578952		0.0297833	0.0142665	0.00833425
0.0828457	0.116466	0.0219257	-0.0874308	0.161886	0.0528575	0.0143212	0.00321572
	-0.0290011	-0.0383313	-0.105547		0.0378846	-0.0302104	-0.0274817
-0.0799974	-0.0511421	0.0285175	-0.010406	-0.0237418	-0.0172044	-0.00670984	0.00857206
	0.06957	0.0097682	0.0424162		-0.0018389	0.0109284	-0.00569058
-0.102863	-0.0602272	-0.0965369	-0.0364648	-0.0302741	-0.0461449	-0.0608492	-0.0333306
	-0.127788	-0.171041	-0.183546		-0.0709815	-0.0944313	-0.144078
-0.0659075	-0.0699939	-0.0893868	-0.0191821	-0.0500203	-0.0376826	-0.054211	-0.0190344
-0.153457	-0.0890246	-0.0999175	-0.119879	0.0261628	-0.0395357	-0.0271852	-0.0455051
	0.0446034	-0.0168165	-0.0501445		0.0362778	-0.0112901	-0.0139702
0.0408524	0.0527447	0.0402689	-0.0604549	0.0162157	0.0298227	0.054949	0.0530466
	-0.162067	-0.0734281	-0.109946		-0.153992	-0.115105	-0.114204
-0.0632099	-0.0237486	0.0103414	-0.0400986	0.0510048	-0.0301154	-0.00149576	0.0121693
0.166819	0.106592	0.106059	0.0120865	0.119658	0.117221	0.0945566	0.0670128
	0.0131642	0.0221129	-0.0490191		0.0488108	0.00334297	-0.00680759
0.00804483	0.000768073	0.0482469	0.0397249	0.0480974	0.0169014	0.0454401	0.0418032
0.0830412	0.0749134	0.0544596	-0.0261665	0.0459415	0.0610527	0.0575305	0.00490015
0.0132749	0.0772375	0.0208712	0.0478884	0.00736893	0.0463114	0.0329158	0.0240853
0.0655673	0.0284894	-0.00468643	-0.0691821	0.0104858	0.0090926	-0.00814057	-0.0274716
0.0629228	0.0531066	-0.0239652	-0.066538	-0.0360811	0.0304253	-0.00234216	0.0117713
0.102446	0.0697652	0.019772	-0.0802803	0.0792516	0.0404438	0.0161078	0.0119233
0.0271681	0.0690441	0.0201831	-0.0533525	-0.034392	0.0273082	0.0276203	0.043912
	-0.00313754	0.00187376			-0.0650139	-0.0357287	-0.0351153
0.0295102	0.0431757	0.0668158	-0.045744	0.0254676	0.0580079	0.0262315	0.0178983
0.0755356	0.0226938	-0.00793239	-0.0301919	0.0320531	0.0145992	0.0076025	0.0120312
	-0.0441732	-0.00293253	-0.0265562		0.0146937	-0.00855717	-0.0102793
	0.0834462	0.0202499	-0.0220335		0.0462616	0.0210969	0.021152
-0.00348344	-0.0210544	0.0195063	-0.00189124	0.0407943	0.0260629	0.0175441	0.0390607
	0.0174672	-0.0107908	-0.0140321		-0.0137319	-0.0137028	-0.00651288
-0.05759	-0.0300433	-0.0482053	-0.0230881	0.0298385	-0.0114659	-0.0554084	-0.0469929
	0.0715039	0.0453227	0.0116641		0.0428566	0.040595	0.0375019
	-0.0363251	-0.0393623	-0.0836424		-0.0183599	-0.0336986	-0.031477
0.0344128	0.0214617	0.0337623	-0.0841308	-0.0595178	0.00653359	-0.00751591	0.00204788
0.0727699	0.0739824	0.00274934	0.0239823	-0.0217767	0.0194482	-0.000129913	-0.00877494
-0.0581525	-0.0421792	-0.0213093	0.0705475	-0.163212	-0.0640866	-0.0401531	-0.0442577
0.030428	0.0419159	0.0787585	0.193474	-0.0891699	0.0107565	0.138229	0.072545
	-0.0263351	-0.0261843	0.0483918		-0.013013	-0.0180276	-0.0252978
	0.0511472	-0.022501	-0.0204735		0.0197668	-0.0126032	-0.00264533
-0.0815728	-0.034953	-0.0525995	-0.0567713	-0.112865	-0.0900118	-0.0652231	-0.0288217
0.0805389	0.0783911	0.056446	-0.054231	0.119892	0.0608707	0.0971549	0.0980668
0.166282	0.0469653	0.035838	-0.046216	0.0818794	0.0625054	0.00165891	0.0313732
-0.0609653	-0.0168476	0.00379728	-0.0717972	-0.0211883	-0.00586322	-0.0269063	-0.0289197
	0.0581682	-0.0306775	-0.0473498		0.0161917	-0.00391948	-0.0283281
	-0.368154	-0.028629	-0.00803307			-0.0389634	-0.0199178
	-0.055363	-0.046652	-0.0334034		0.0381582	-0.000580986	-0.0198039
	0.0354066	-0.00262783	-0.0296791		0.0103849	0.0189618	0.0425568
	-0.00313613	-0.0136602	-0.0502774		-0.0150399	-0.0205059	-0.0298507
	0.111226	-0.0131251	0.0427325		0.075949	0.0475177	0.022777
-0.0198494	-0.0467744	-0.126547	-0.253198	0.12744	0.0155109	-0.0999496	-0.160027
-0.223732	0.00687802	-0.00489264	0.205476	-0.000232399	0.00788155	-0.023217	-0.00745943
	-0.00302165	0.0767681	0.234704		-0.034854	0.0422804	0.0426956
	-0.00789349	-0.0623456	0.0492163		-0.0320783	-0.0304417	-0.0371064
-0.00420591	0.0398856	1.26803e-05	0.0228348	-0.0432929	0.0151513	0.0374561	0.0238081
-0.0544563	0.00103066	0.00125883	-0.0260672	-0.0565237	-0.0103741	-0.0288284	-0.0203201
-0.117485	-0.011176	-0.0193136	0.00876043	-0.147952	-0.0447377	0.0107493	0.0214394
	-0.00447241	0.0427108	0.0460873		0.0452653	-0.015668	-0.00632146
	0.0452319	0.0316008	0.0669316		0.056433	0.00977822	0.03098
			0.049707				-0.000871712
		-0.0814824	-0.0640035			-0.0691264	-0.0553573
	-0.0402706	-0.135855	-0.0953905		0.0801543	-0.0383414	-0.0760823
0.0718219	0.0221328	0.0410404	-0.0364057	0.0275761	0.0559333	0.0376087	0.0527331
0.103132	-0.0164672	0.00808518	-0.0705526	0.0217235	-0.00159263	0.00976042	0.00567436
	0.0837783	0.040626	0.0539637		0.0537749	0.053081	0.0696401
0.0535004	0.0341174	-0.00601539	0.0777878	0.0117701	0.0150061	0.015832	0.0071221
-0.0721011	-0.0204411	-0.0141909	0.133976	-0.0939841	-0.0235589	-0.0275821	0.0196923
0.00156219	0.000400175	0.0845455	0.19163	0.0855046	-0.0204362	-0.0198068	0.0704575
-0.137564	-0.255378	0.102885	0.304814	0.0151039	-0.139556	-0.0492	0.0403357
	0.0379042	0.100988	0.395267		0.0569057	0.0183204	0.175937
-0.149342	-0.344616	-0.0808337	-0.0839814	0.0457816	-0.269592	0.028591	-0.0256215
0.102663	0.0788574	0.0473952	0.100938	0.0580967	0.0963291	0.0708099	0.0268155
-0.0471386	-0.0125003	-0.0462485	-0.00261928	-0.0705014	-0.018241	-0.0719026	-0.0743157
	0.021981	0.0454277	0.0260142		-0.0188494	0.0038183	0.00308718
			0.0354586				-0.0283819
	-0.0477632	-0.0440241	-0.00159159		-0.0529057	-0.0630146	-0.0418874
0.0261493	0.0508497	0.151774	-0.197833	0.000847632	0.0018969	0.140929	0.155123
	-0.054434	-0.0460228	-0.00907539		-0.0273434	-0.0215407	-0.0289922
-0.116689	-0.108368	-0.0158448	0.0269521	0.0357705	-0.0761526	-0.0482094	0.0174887
	-0.0152534	-0.0498728	-0.178491		0.0193677	-0.00179578	-0.0335431
-0.0207768	-0.0701795	-0.0222267	-0.244347	0.000643622	-0.0275285	-0.0188158	-0.0285236
-0.349209	-0.268872	-0.180413	-0.27467	-0.0155673	-0.144652	-0.0628897	-0.0663997
-0.0629606	-0.0960956	-0.00571366	-0.284409	-0.0449305	-0.0443	-0.0425384	-0.0488808
	-0.0462292	-0.0674571	-0.224842		-0.0877938	-0.0558955	-0.0280089
	-0.0876844	-0.074343	-0.289196		-0.0531741	-0.0863932	-0.0305091
	0.0207154	0.0403233	-0.248726		0.051466	0.0142545	0.0162795
0.0139719	-0.00410356	0.000233152	-0.329331	0.0731006	0.0117335	0.0210329	-0.00829779
-0.10816	-0.0965188	0.00833523	-0.211409	-0.0785583	-0.032239	-0.0754207	-0.061918
	-0.387771	-0.492655	-0.453008		-0.194692	-0.248166	-0.346669
	-0.18238	-0.124515	0.290692		-0.107005	0.0156589	-0.0110492
	0.0590706	0.041108	0.0453046		0.0753055	0.0179071	0.0144499
0.0147951	0.003614	0.0827137	-0.0469909	0.0286008	0.0154919	-0.00452473	-0.00371329
0.138963	0.125206	0.14854	0.0604032	0.170116	0.12924	0.103368	0.0854057
	-0.0195247	0.0520082	0.155008		-0.0258413	-0.0199819	-0.0138329
		-0.0375261	-0.16244			0.0943994	0.0190177
0.102314	0.0290324	-0.0554324	-0.375229	0.0887323	0.0712854	0.00442097	-0.0167059
	-0.0475778	-0.0500272	-0.283732		-0.0223605	-0.0487838	-0.0299317
	-0.0564512	-0.0148118	-0.32936		0.0284839	0.0179829	-0.00439449
0.13413	0.0996242	0.119176	-0.406015	0.108582	0.0662591	0.0974593	0.0735655
	0.0917617	0.0440048	-0.228831		0.0708924	0.0352351	0.0476559
-0.0225554	0.00356197	-0.0639793	-0.437884	-0.0890794	-0.0389399	-0.0613121	-0.0794305
-0.00427779	-0.0238054	-0.0291117	-0.342532	0.0346698	0.00639489	-0.0212064	-0.0127126
0.0949885	0.0628499	0.0298191	-0.371688	-0.0228099	0.109327	0.00963338	-0.0384156
	-0.0734451	-0.0575796	-0.339451		0.00547721	0.0166201	-0.02022
0.0119927	-0.0345368	-0.0883097	-0.241093	0.0184889	0.0189601	-0.00798988	0.011303
	0.0302495	-0.0260296	-0.353423		-0.00596916	-0.0171511	-0.0248179
	-0.0278926	-0.051216	-0.380651		-0.00118545	-0.0106238	-0.0263605
0.0507756	-0.0022863	-0.133514	-0.393303	-0.0651956	0.0814294	-0.000363135	-0.0130544
0.0239255	-0.00758166	0.0101583	-0.398772	0.0085317	0.0104492	0.0234442	0.00518013
	-0.00949273	0.00765857	-0.337235		-0.0608951	-0.0439246	0.00371416
0.0525736	0.0247189	0.190658	-0.341221	0.0053843	0.0927835	0.178567	0.0523061
	0.0304091	0.040956	-0.22725		0.0564512	0.0577849	0.0442122
	-0.116143	-0.0909888	-0.409808		-0.0324137	-0.0921928	-0.116282
-0.0940723	-0.127228	0.00290274	0.109546	-0.13409	-0.0438917	-0.0400382	-0.0565258
	-0.057469	-0.0496375	-0.0304994		-0.0354608	-0.0542718	-0.0194751
-0.054775	-0.0763699	-0.0565263	-0.147799	0.029692	-0.0349342	-0.0336804	-0.0047805
	-0.0861159	-0.126482	-0.322663		-0.0787099	-0.0680438	-0.0784014
	-0.0684243	-0.106766	-0.317083		-0.0406978	-0.0458162	-0.0607367
	-0.0621452	-0.0268596	-0.130621		-0.0355179	-0.0587359	-0.029433
	0.0883877	-0.0524435	-0.262626		0.0880163	0.0596881	0.00510378
	-0.00586613	0.0054906	-0.0978082		-0.0397442	-0.00735861	0.00775438
	-0.022116	-0.0842862	-0.177641		0.0181132	0.00891154	0.0161768
	0.0733508	-0.0320326	-0.408469		0.150776	0.139188	0.0774169
0.153748	0.010858	0.00476654	-0.247463	0.172686	0.122713	0.0586617	0.0198518
0.000509133	0.00180501	-0.0551485	-0.149214	-0.0356348	0.0699468	0.0215803	0.0169926
	-0.00936746	-0.00884322	0.268273		-0.0271941	-0.0721425	-0.0737371
	-0.046473	-0.00888559	0.0549712		-0.0528872	-0.0391739	-0.0276985
	0.0212846	0.0152452	-0.0614353		-0.0197009	-0.0049546	-0.0106549
0.109307	0.0542672	0.109218	-0.0817944	0.10508	0.0882874	0.0575764	0.0316044
0.0378178	-0.0165296	0.000195224	-0.0619834	0.0344612	0.00686794	-0.0151826	-0.0117169
-0.000673124	0.0667233	0.0831146	0.0642591	0.0102833	-0.00892535	0.0088379	0.0265649
	0.0344576	0.0255281	-0.0596975		-0.0407529	-0.00231052	0.0354046
	0.0600046	-0.0567801	-0.087311		-0.00852149	0.00566878	0.0199395
	-0.0328966	-0.0192445	-0.0730517		-0.0476242	-0.0467688	-0.0170728
-0.0330112	-0.0582704	-0.0934843	-0.213164	-0.110357	-0.0158837	-0.0431208	-0.0210506
0.00564195	0.0441932	0.0121506	-0.195478	-0.0286925	0.0206152	0.0275722	0.0281672
-0.036943	-0.0645071	-0.0258007	-0.0699019	0.0151594	-0.0540269	-0.0864236	-0.0491953
	-0.102695	-0.0510662	0.146727		-0.0929507	-0.0535606	-0.0701604
	0.0792604	0.0417608	0.419451		0.0689893	0.0266805	0.0422749
-0.00316344	-0.0844381	-0.114624	-0.185495	-0.0258037	-0.0408148	-0.0529731	-0.114017
0.105549	0.0458807	0.00642424	-0.0117774	-0.0576167	0.0340664	0.0444555	0.0459141
	0.0807386	0.00505042	-0.018069		0.0494772	0.0201115	0.0175244
-0.0323794	-0.0494311	0.0125256	0.0459831	0.0523954	-0.0473707	-0.047476	-0.00907331
	-0.04122	-0.0319621	0.0154773		-0.0637757	-0.028479	-0.0146589
	-0.010702	-0.0245945	0.0800469		-0.0179365	-0.0166728	-0.00718596
	0.0196575	0.0442759	0.130732		-0.0553295	-0.0358557	-0.00757205
	-0.0758709	-0.00528682	0.128033		-0.0787244	-0.0447038	-0.0144859
	0.0459214	0.0520378	0.165365		0.0061287	0.0222426	0.0413929
	0.0253165	0.0492253	0.100207		0.00817685	0.0781994	0.0316197
	-0.0536555	-0.0119153	0.105183		-0.0275559	-0.0618273	-0.00721412
0.0310172	0.0699534	0.045092	0.210637	-0.0461536	0.0242482	-0.0121668	-0.0103133
0.0910059	0.0551758	0.096821	0.507455	0.000705227	0.0471234	0.0396873	0.0271542
-0.0412842	-0.0281949	0.0609621	0.42792	-0.109759	-0.0352394	-0.0310889	-0.00661727
	-0.085783	-0.0648184	0.205394		-0.111293	-0.065817	-0.0321845
-0.00739818	-0.198497	-0.319503	-0.163063	0.0133913	-0.0220569	-0.150745	-0.2046
-0.0180827	0.012635	0.0630662	0.362028	-0.0204567	-0.00588331	-0.00802107	0.0184271
0.0645546	0.16325	0.109924	0.239461	0.00632483	0.0167176	0.0540882	0.0618236
0.0180645	0.0363448	0.0615348	0.196534	0.0159077	-0.0262368	0.0331823	0.0426517
-0.0825592	-0.00133488	0.0984089	0.173999	-0.019309	-0.0458911	-0.00982324	0.000812572
	0.0216296	0.0296473	0.154549		0.0145416	-0.0205803	-0.013679
	0.0176169	-0.0487599	0.048755		-0.0247411	0.0235189	0.00549324
	0.0232599	0.0101862	0.103678		0.0140305	0.0320025	0.00595255
	0.058917	-0.00304405	0.170601		0.0174467	-0.0183444	-0.00922814
0.059756	0.175271	0.317103	0.317267	0.184572	0.125007	0.263635	0.35237
-0.114361	-0.0773791	0.0231049	0.48686	-0.0703516	-0.0992903	-0.0662437	-0.0222188
	-0.1445	-0.0630551	0.348874		-0.0656768	-0.0783181	-0.0256763
	0.122764	-0.0219374	0.294823		0.157988	0.0825801	0.0689549
0.118773	0.0686538	0.0174797	0.157976	-0.0755091	0.0692784	0.0307287	0.0201545
	0.0393158	-0.0407746	0.154393		0.0087162	-0.0388335	-0.00222194
	0.068172	0.00996754	0.260453		0.0410767	0.0231247	-0.0124497
	0.0845485	0.0722405	0.131679		0.0208153	0.0211617	0.0284014
	0.11012	0.112415	0.247043		0.0831477	0.0742431	0.0705539
0.0199677	0.0153311	0.0292838	0.162808	0.00508095	-0.0429005	-0.0458252	-0.0262166
0.165355	0.140461	0.024436	0.167652	0.00527526	0.0484019	0.0167932	0.0138161
0.161057	0.0993437	0.0671846	0.24088	-0.00133813	0.0763966	0.0275524	0.0268893
	0.104781	0.0306308	0.178263		0.1096	0.114628	0.0774278
	0.0872636	0.00750274	0.341456		0.0825639	0.0634113	0.0423256
0.0610146	0.0237976	0.0545767	0.313219	0.0268842	-0.0498201	-0.0285836	-0.00752841
-0.0464889	0.0100947	0.0186417	0.508083	-0.0203	-0.00609473	0.0130496	0.00699318
	0.0538005	0.0706399	0.340649		0.00394944	-0.0225467	0.00617552
	0.0709848	-0.0548952	0.277996		-0.00287331	-0.00824441	0.0322846
	0.199955	0.163357	0.347696		0.125381	0.229825	0.113905
	0.111389	0.0625138	0.196413		0.026741	0.0386607	0.0158252
-0.0156624	0.0390323	0.0828877	0.232061	0.0191427	-0.0509301	-0.0228092	0.00368085
	0.0542222	0.0888045	0.28407		-0.0335368	-0.0213181	0.0261313
	0.0882457	0.133684	0.0770661		0.0906473	0.0725234	0.0459755
-0.300693	-0.00345931	0.107828	0.308678	-0.177653	-0.0523042	0.0622915	0.0492061
	0.0269933	0.0380848	0.196905		0.023794	-0.00331471	0.0225052
	0.135342	0.0885369	0.21616		0.0707279	0.0409018	0.0415404
	-0.0158885	-0.0879671	0.308148		-0.0519029	-0.0408794	0.00411125
0.0818094	0.0103226	-0.0873046	0.157417	-0.0122023	-0.0216955	-0.046708	-0.0528791
0.00895613	0.0748426	0.103191	0.362628	-0.0148713	-0.0124581	0.00232005	0.0790475
-0.392308	-0.314146	-0.124795	0.0951108	0.0057291	-0.200967	-0.0984805	-0.0966718
0.00927582	0.147549	0.0660822	0.107753	-0.00571888	0.0253907	0.0339369	0.0394475
	0.0525431	0.121313	0.114234		0.024023	-0.0285196	0.0614152
-0.0841886	-0.0476065	0.0172334	0.130638	-0.0687185	-0.0417542	-0.0369252	0.0200213
	-0.00882876	0.0736382	0.0291345		-0.0571489	0.0274344	0.0347494
	0.0884304	0.0760732	-0.0149144		-0.0231155	0.012176	-0.000556248
0.137919	0.0970987	0.0459413	0.0897574	0.0526207	0.0517399	0.00467615	0.0113708
	0.0781097	0.0949406	0.095932		0.0227275	0.0159961	0.00729298
	0.0669797	0.119511	0.127407		0.029556	0.0577717	0.0533245
	0.0400638	0.0424505	0.115013		-0.0204225	-0.00930958	0.0560884
	0.115736	0.0855892	0.103127		0.022592	0.0490596	0.0467189
	0.10638	0.0490279	0.0378118		0.0369076	0.0459726	0.0224591
0.0147172	0.0951467	0.0638873	0.0120917	-0.0147622	0.0153238	0.0530508	0.0270435
0.187765	0.200376	0.116408	0.0930803	0.0422337	0.125541	0.0787446	-0.00304028
0.0103068	0.0823529	0.0595798	0.0509386	0.0191175	0.0414918	0.0580638	0.051602
0.0697071	0.109913	0.0217357	0.0758089	-0.0198495	0.0189527	0.0517649	0.0356919
0.168992	0.159514	0.0633363	0.0391128	0.013779	0.119943	0.136026	0.0698933
	0.11716	0.0548507	-0.0198946		-0.00577162	0.0239227	0.0393618
-0.0479528	0.0833473	0.0663567	0.0337998	-0.0266131	0.0106358	0.0350792	0.0307167
0.0802712	0.167838	0.144081	0.00659197	-0.0344509	0.0807011	0.0726231	0.0760462
	0.0679536	-0.0110793	-0.120632		0.00158017	0.0316054	0.0189601
0.0763472	-0.0319676	-0.0677456	-0.0258281	0.0446732	0.0384631	0.0376368	-0.0073932
-0.0513348	-0.130504	-0.00897677	-0.0447595	-0.0268694	-0.0558082	-0.0386165	-0.0254353
	-0.117694	0.00139622	0.0401756		-0.0415366	-0.0760082	-0.0332529
0.0189751	0.0568411	0.0985871	0.00756895	0.0558498	-0.00251097	-0.0210857	0.152844
-0.0395942	-0.141919	-0.0342523	-0.207528	0.00885789	-0.0402444	-0.0751071	-0.0911058
-0.0415995	-0.101144	-0.061344		0.0213528	0.0442056	-0.00597743	0.0106929
-0.143266	-0.09826	-0.0113101	-0.0222968	0.0254351	-0.0559325	-0.0541294	-0.0343799
	-0.0658284	0.00210206	0.0104923		0.00184367	-0.0310154	-0.00692894
0.082144	0.0735564	-0.000292699	-0.00501013	0.0339988	0.043031	0.0737449	0.0333865
0.0531877	0.181347	0.1823	0.137727	0.00571403	0.0421107	0.10152	0.0880983
-0.0612568	0.0148469	0.049	0.0536946	-0.0783682	-0.051543	-0.0282973	0.00742356
0.0227367	0.186766	0.116245	0.108284	0.0282583	0.0652176	0.126807	0.131076
0.0364546	0.0907206	0.0476558	-0.0599863	0.0208219	0.0594674	0.101632	0.0911134
-0.00886752	0.0138617	0.0137866	0.104395	0.00185284	-0.0418123	0.0510558	0.0164327
	0.0660243	-0.0130792	0.049727		-0.02479	0.0035077	0.00620829
0.0526983	0.0111149	0.0045447	-0.0148693	0.0239756	-0.000229079	0.00859204	-0.00728928
	-0.0156731	0.0450161	0.134456		-0.0141099	-0.0272644	-0.0131675
-0.0817978	-0.00118345	-0.00595551	-0.0811955	-0.0980387	-0.0269609	0.00623703	0.0338173
	0.0983576	-0.137936	-0.334501		0.0307385	0.0127066	0.175893
0.075457	0.0631648	0.0698171	-0.0288787	0.00733248	0.00235923	0.0195674	-0.0189496
0.101462	0.0928124	0.0928658	0.0546661	0.00602138	0.110483	0.113252	0.116114
0.0543667	0.148035	0.0219886	0.0434098	0.0237097	0.0310324	0.00808195	0.0260203
-0.00526409	-0.052212	-0.0727846	-0.0162103	0.0283185	-0.0114687	-0.0405826	-0.0304612
	0.127495	0.0561933	0.118444		0.0734	0.0994043	0.0526018
	-0.078023	-0.0674514	-0.0361648		-0.0444408	-0.06451	-0.0282192
0.0384783	0.0219311	-0.00348453	-0.0518641	-0.0103955	0.0271607	-0.00340634	0.00554716
0.0336685	-0.0360991			0.0574849	-0.0147185	-0.0230099
-0.0692832	-0.147718	-0.180135		-0.0594394	-0.0338556	-0.0776309	-0.152189
-0.0488659	-0.05735	-0.0228685	0.0249408	0.0691173	-0.00324914	-0.0228975	0.00323878
-0.0220414	-0.126145	-0.0746731	-0.0326667	0.0396684	-0.0471832	-0.0736286	-0.0392306
0.138487	0.0824905	0.120454	0.0603355	0.135472	0.105816	0.122818	0.0353521
0.0603568	0.00817018	0.00548686	0.0114943	-0.0338198	0.00267507	0.000347199	0.0016338
-0.245443	-0.0561718	0.0375168	-0.0150424	-0.108107	-0.00766288	0.182097	0.0881093
0.0506664	-0.148871	-0.161963	-0.0273273	0.0225037	0.014043	-0.0966409	-0.0649161
	-0.0135068	0.0439862	0.00635845		-0.0312102	0.0109531	0.00944802
0.0118814	0.117503	0.0639458	0.0540535	0.0145514	0.0367502	0.0664349	0.0555508
0.148039	0.0818638	0.182902	0.169399	0.0319495	0.00861058	0.0359764	0.0509513
0.0412793	0.0387545	0.0276652	-0.000243433	-0.0415052	0.0198144	-0.0200927	-0.0385374
	0.0472073	0.0533151	-0.0113256		0.0771143	0.0557405	0.0598131
	0.00643487	-0.0640061	0.0568701		-0.00157399	-0.00634456	0.0175398
0.102124	0.116465	0.0273007	-0.013128	0.0643423	0.0605594	0.0167561	0.0227122
0.0287236	0.0519385	0.0464466	-0.0244572	0.0452419	-0.0334979	0.0250439	0.0202465
-0.00746834	0.0166171	0.0462042	-0.0158175	-0.0530676	-0.0220674	-0.00338603	-0.0106902
0.00913718	-0.0438203	0.0366967	0.0256471	0.0273424	-0.00739914	-0.0269047	-0.0102339
0.0523597	0.0215526	0.0275853	-0.0644069	0.0271514	0.0231827	0.0117925	0.0365472
	-0.235567	-0.0731417	0.0790051		-0.115125	0.0308152	0.0303747
0.0598355	0.0311974	0.0513873	0.0458985	0.0423431	-0.0122974	-0.0350211	-0.00559025
-0.140417	-0.149642	-0.144701	-0.0786863	-0.051112	-0.0676867	-0.106399	-0.114548
-0.0563597	-0.13421	-0.0892706	0.012556	0.0054474	-0.0326559	-0.0568165	-0.0555879
	-0.108553	-0.121579	-0.560876		-0.0395361	-0.0753029	-0.158799
-0.0314929	-0.178215	-0.254705		0.011422	-0.0347634	-0.0873906	-0.200378
-0.210098	-0.0963538	-0.0473707	0.00480281	-0.166027	-0.0953381	-0.0365737	-0.0095166
0.00433001	-0.0247551	-0.0709167	-0.0465951	-0.010163	-0.0358054	-0.0415029	-0.0351533
	-0.0861057	-0.0290015	0.109037		-0.0514601	-0.073982	-0.0498395
0.0617089	0.0272451	0.0244687	-0.0297104	0.0283657	0.0547991	0.0374118	-0.00344656
	-0.0578045	-0.0257401	-0.0685164		0.0492505	-0.00678227	-0.0245695
	-0.0866298	-0.0287829	-0.000874794		-0.0679146	-0.0795959	-0.0541986
	0.0303826	-0.0161208	0.102081		-0.0316884	-0.0314613	-0.035135
0.0479331	0.0963711	0.140438	-0.0531455	0.0128593	0.0730377	0.113491	0.074993
	0.0827368	-0.0776622	-0.0727725		0.0237129	-0.00819963	-0.0193628
	0.0975457	0.174189	0.139488		0.0563867	0.0650818	0.0432229
	0.0173385	0.0435124	0.060666		-0.00326795	-0.0311356	-0.0253297
0.0531876	0.0677622	0.0764148	-0.0233516	-0.0442401	0.016689	0.0345157	0.0161636
0.116278	0.00747265	-0.00678537	-0.00731919	0.0497049	0.0359166	0.042872	0.0389063
	0.0512261	-0.0174117	0.0873505		0.0312588	0.0401249	0.0600515
	-0.00714029	0.007677	0.0215783		0.0257959	0.00776098	0.00608115
	-0.000321947	0.0111329	0.0727677		-0.0367805	0.0149019	0.0200484
0.065602	0.0714739	-0.0230007	-0.00485132	-0.00530583	0.0249566	-0.00556705	-0.034804
-0.0574581	-0.0760159	-0.0721863	-0.0401882	0.0127805	0.00477775	-0.0228938	-0.022894
0.0311935	-0.0337645	0.047175	0.0514547	0.0593083	0.00220648	-0.0288488	-0.00431564
-0.0030205	-0.0333893	0.00683161	-0.0838418	0.0156269	0.00142796	-0.00870809	-0.0285998
-0.12693	-0.215401	-0.389303		0.0697267	-0.102657	-0.143795	-0.296221
-0.192179	-0.175655	-0.0858952	0.0185497	-0.0790293	-0.0766704	-0.0363187	-0.0828624
-0.00626293	-0.138917	-0.0864368	-0.011826	-0.031852	-0.0245459	-0.0368843	-0.0273218
-0.0212307	0.0391648	0.0519612	0.0509723	0.10267	0.0147638	0.0577573	0.0473821
0.0212073	-0.0624956	-0.0155267	-0.0198752	0.0722096	0.00768316	-0.0299589	-0.0122776
	0.0308258	-0.0403796	0.0884603		-0.0056762	-0.0101167	-0.00860595
	-0.0282298	-0.291612	-0.506752		0.00397481	0.0446001	0.0371455
-0.0755603	-0.0341015	-0.0226625	0.0546448	-0.01275	-0.00857998	-0.033106	0.057004
	-0.0172275	-0.093215	-0.0102712		0.00184211	-0.0689458	-0.0466211
0.0437652	-3.85564e-05	0.0158277	-0.0403866	0.0289698	0.0298788	0.052217	-0.00644209
-0.112688	-0.0682139	0.0169345	-0.0463096	-0.0809513	-0.0555069	-0.0359234	-0.0288294
0.00194026	-0.0577186	0.0133519	-0.0628602	-0.0152761	-0.0504813	-0.0629449	-0.0414087
-0.0174683	-0.00536388	-0.00544917	-0.166472	-0.0446255	0.0428488	-0.00190566	-0.0423064
	-0.0298394	0.0519133	0.103988		-0.0146164	-0.00330993	0.00242079
	0.0309698	-0.000102907	0.0797452		0.0259089	0.00872653	0.0676739
-0.0132776	0.0509677	0.0549816	0.155328	-0.0536272	-0.01266	-0.0160133	0.0673092
0.0157428	-0.0472468	-5.09689e-05	0.00797643	-0.0502265	0.0370615	0.00988539	0.00779331
0.0338161	0.009302	0.0155845	-0.0567152	-0.0522527	-0.0339153	0.0172608	0.0190721
	-0.145248	-0.0804959	-0.00437442		-0.0980829	-0.0799079	-0.041336
-0.0292048	-0.0762682	-0.0325035	-0.153661	-0.0381405	-0.0496451	-0.0979076	-0.06168
0.00872939	0.0399892	0.069217	-0.096625	0.0461189	-0.00165711	0.00614561	0.0181076
0.0158282	-0.0460083	-0.0282884	-0.0284704	0.0309315	0.0393002	-0.0560742	-0.0402005
-0.0203066	-0.164418	-0.179967	-0.178286	0.0203915	-0.0614462	-0.119479	-0.180674
-0.159481	-0.179304	-0.326436	-0.138159	-0.011745	-0.064526	-0.125809	-0.249534
-0.317422	-0.173647			-0.180577	-0.101659	-0.0773052
-0.0140778	0.0575984	0.289542	0.326903	-0.00854728	0.0674234	0.0535751	0.104898
0.107312	0.0450652	0.101065	0.163545	0.0620934	0.0520548	0.0446406	0.0832898
	-0.00525919	0.0746658	0.0254128		0.0519518	0.0158263	0.0183101
	-0.119243	0.0135238	0.0115866		-0.108995	-0.102676	-0.0667431
	-0.127119	0.0126894	-0.00683487		-0.107007	-0.0857415	-0.0794176
	-0.0541617	-0.0316783	0.18962		-0.0323571	-0.0406316	-0.0310668
	0.0311634	0.0920116	0.270691		-0.00670363	0.00145573	0.0156797
	-0.0413681	0.120463	0.286363		-0.0461445	-0.044182	0.0151214
	-0.0178548	0.0198662	0.235752		-0.00246202	-0.0185351	-0.0171251
	-0.195625	-0.0856929	-0.0663577		-0.129771	-0.00355908	-0.0651217
	-0.00674514	0.0391741	-0.0241691		-0.0161592	-0.00351743	0.0208419
-0.0536091	-0.0500008	-0.0940832	-0.122149	0.00711535	-0.0643845	-0.0590488	-0.0841949
-0.626847	-0.606124	-0.386107		-0.051258	-0.497258	-0.298242	-0.216688
0.129796	0.095652	0.0430508	0.18502	0.0308719	0.0871186	0.0514472	0.040651
0.0465704	-0.0776855	-0.149302	-0.389049	-0.0574447	0.0262471	-0.0319925	-0.110218
0.129572	0.111633	0.15465	0.306644	0.133312	0.0479978	0.105976	0.105166
	0.115709	0.162245	0.297563		0.021594	0.0144466	0.0614951
0.106215	0.0794075	0.0579885	0.150894	0.0151101	0.00695476	-0.0118055	0.0307529
	0.0843866	0.0531327	0.122627		0.0579188	0.0549486	0.0287226
0.00833159	0.0456236	-0.0610259	-0.0811747	-0.0233369	-0.0426488	-0.0233247	-0.06411
	-0.269229	-0.148225	-0.288654		-0.0197581	-0.149547	-0.0772722
	-0.0442195	-0.0374217	-0.204896		-0.0659149	-0.0617629	-0.0141777
0.0579317	-0.0254749	-0.0976384	-0.0582326	-0.014857	-0.0179333	-0.0345562	-0.0587483
	0.104187	0.105208	0.115358		0.0515407	0.0432587	0.0434982
-0.075035	-0.109081	0.0524183	0.252587	-0.0891298	-0.0834989	-0.0157738	-0.0315812
0.0944038	0.0424388	0.128537	0.353207	0.118018	0.0546767	0.0698254	0.0573246
	0.0151181	-0.106992	0.143419		0.0510434	0.00478942	-0.0230991
	0.0262835	-0.0248785	0.0574001		0.052116	0.0541542	0.0413627
	-0.00987331	-0.0556422	-0.31378		0.0127454	0.0136295	0.000655904
0.000271703	0.054419	-0.10926	-0.217468	-0.0593452	0.0509664	0.0440376	-0.0437598
	-0.0566508	-0.222119	-0.612382		-0.0581877	-0.0736027	-0.164456
0.0384268	0.034019	-0.0915314	-0.0833479	0.00883231	0.0371821	0.0470023	-0.0128679
	0.0514004	-0.0288956	0.0571624		-0.0019432	0.0275722	0.0662732
	0.192976	0.181644	0.322613		0.0539517	0.102829	0.152454
	0.0994764	0.0461905	0.195738		0.00108709	0.0147765	0.106244
0.00765135	0.064484	0.00618692	0.17005	-0.0199112	0.0168693	0.0199201	0.0454728
	0.028163	0.0707515	0.0341184		0.0196278	0.00503234	0.0558261
	-0.0131145	-0.124502	-0.200535		-0.0178189	-0.0548272	-0.0291661
	0.162395	-0.0215654	-0.384258		0.115494	0.0728751	0.00512489
	0.0143302	-0.0888698	-0.329417		0.0247495	0.0225595	-0.0319097
	-0.033893	-0.0405099	-0.35291		-0.0507364	-0.0399059	-0.0182523
	-0.0462935	-0.0683212	-0.0558852		-0.0311482	0.010288	0.0135114
0.0596358	0.0528441	0.00379788	0.191016	0.0294761	0.00859392	0.0219243	0.00714535
-0.083931	-0.0416147	0.0211526	0.273857	-0.0320774	-0.0277018	-0.0478696	-0.028938
-0.00734542	0.0180561	0.0657111	0.184179	0.0185055	-0.0334774	-0.0267417	0.023104
0.00717927	0.00466022	0.0111576	0.271486	-0.0190811	0.0120478	0.00463302	0.00462612
-0.00717964	0.00815122	0.0982284	0.0140659	-0.0292097	0.0276041	0.0272229	4.24606e-05
-0.0784204	-0.0960992	-0.0830105	-0.233704	-0.00496969	-0.0570315	-0.0384538	-0.0937103
	-0.026648	-0.13942	-0.375635		-0.0285566	-0.0350589	-0.0619388
	0.000617111	-0.111007	-0.350156		0.00672467	-0.0152078	-0.0317348
	0.0947138	0.00452768	-0.0983282		0.015317	0.0636891	0.0388516
0.100037	0.099921	0.058085	0.0527989	-0.00800478	0.0509231	0.0384502	0.00698402
	0.108031	0.102601	0.155973		0.0379752	0.0378391	0.0597478
-0.0235388	-0.0526452	-0.0257264	0.268997	0.0283485	-0.0188762	0.00246982	-0.0180275
	0.0441509	0.11197	0.190401		-0.00493522	-0.0295722	0.0683042
0.107458	0.133761	0.0845846	0.153929	0.0471454	0.0304779	0.0244212	0.0106499
-0.187587	-0.121932	-0.157936	-0.146305	-0.224423	-0.149875	-0.129547	-0.115877
-0.0145527	-0.0263198	-0.068008	-0.183086	-0.0823847	-0.0495065	-0.0133262	-0.0120246
	-0.0041817	-0.0489569	-0.316031		-0.00770921	-0.0128675	-0.0350976
	0.0655146	-0.0539904	-0.361454		0.067268	0.0599255	0.0125008
0.0587678	0.0857807	-0.000838135	-0.143488	0.08849	0.0538891	0.0299597	0.036124
	-0.0668234	-0.0350925	-0.0489281		-0.0570724	-0.0523655	-0.0336897
-0.0566799	-0.0388538	0.0499423	0.328547	-0.0137879	-0.0362459	0.000547591	0.00567142
	0.0242895	0.0303935	0.189758		0.0215376	-0.0190309	0.030307
	-0.0651854	0.027637	-0.116155		-0.0576518	-0.0644178	-0.0218355
0.0512527	-0.0480435	-0.0124567	-0.299486	-0.00815169	0.0195481	0.0183146	-0.0319543
	-0.0619591	-0.115967	-0.40463		-0.0127527	-0.0273891	-0.0388533
-0.0605397	-0.0190182	-0.105367	-0.386536	-0.011234	0.0161983	-0.000672824	-0.0455241
0.0257173	-0.0358273	-0.028807	-0.29367	-0.0846606	-0.00287198	-0.0368112	-0.0238653
	0.000921697	-0.0851108	-0.0238021		-0.00416924	-0.0287137	-0.0191119
0.00126413	0.0981812	-0.0473429	0.00957872	0.0203287	0.0348548	0.037687	0.0100081
0.0378304	0.00426546	-0.0854373	0.174215	0.131569	0.0912396	0.0544953	0.00202275
	0.106194	0.155306	0.189394		0.0791398	0.0519431	0.12549
0.0753279	0.193798	0.275847	0.34264	0.0233317	0.0697912	0.243887	0.131252
0.0591826	0.126864	0.0963193	0.0558343	-0.0217117	0.0624357	0.09369	0.0543315
-0.00901061	-0.0412799	-0.0181491	-0.14144	0.0593559	-0.0230361	-0.0158121	-0.00846776
	-0.0289063	-0.0287388	-0.318399		-0.00912207	-0.00103025	0.0262984
0.0220888	-0.0462198	-0.0686166	-0.392064	0.0119477	-0.00723059	-0.0247452	-0.0395802
	0.0584673	-0.0518125	-0.278588		0.0380596	0.0720025	0.037404
0.0559636	0.083459	0.0610731	-0.166722	-0.0720678	0.098354	0.0865551	0.0201406
-0.0349339	-0.0922636	-0.0589003	0.0476169	0.0099263	0.0169884	-0.0428745	-0.0303895
	-0.040632	0.0999411	0.269483		-0.0229911	-0.0288188	0.00194071
	0.0204302	0.0115461	0.00496954		0.0311849	-0.00461421	-0.0151046
0.0604808	-0.0321697	0.0238913	-0.205647	0.0189483	0.0726433	0.0798051	0.0103039
	-0.0466588	-0.030126	-0.298596		0.028775	-0.0162201	-0.0122454
	-0.121463	-0.100931	-0.33299		-0.0978364	-0.0616662	-0.0667827
0.0273919	0.0162169	-0.000878895	-0.251142	0.0018071	0.063008	0.0334652	-0.0287767
0.0826687	0.0427927	0.0254422	-0.151429	0.0735894	0.0560971	0.0265587	0.0407543
0.0124502	0.0622185	-0.0829606	0.0768991	0.00253835	0.024889	0.0359648	0.0194229
0.0505536	0.0767817	-0.0119906	0.117535	-0.0626031	0.0613897	0.044399	0.0522416
	0.115401	0.206706	0.198247		0.0239845	0.104756	0.13846
	0.156878	0.107269	0.241887		0.0490443	0.0722352	0.149769
0.154083	0.0866116	0.0854159	0.189798	0.0774077	0.0836997	0.0774634	0.0879894
-0.151409	-0.000268421	-0.0522418	-0.0642036	-0.0531217	-0.0271756	-0.0113316	-0.0437007
	-0.0414199	0.060589	-0.0491964		-0.0407336	-0.0500722	-0.0137848
-0.0724615	-0.0693918	-0.0144474	-0.270381	0.0225722	-0.0163324	-0.0101614	-0.0171826
	0.00591136	0.0333824	-0.154331		-0.00786056	-0.0401811	-0.0406233
0.0230347	-0.0179319	-0.0492062	-0.132877	0.0407789	0.021261	-0.0133855	-0.0305265
0.0266501	0.0518676	-0.0639181	0.0651109	0.018627	0.0884817	0.00846816	-0.0314318
	-0.0707299	-0.100562	0.0714606		-0.0255574	-0.0536333	-0.063044
	-0.0342451	-0.0573119	0.0194695		-0.0239281	-0.0497613	-0.046328
-0.000596269	-0.0261084	-0.0435884	-0.110884	0.0772749	-0.00584911	-0.00347652	-0.0248781
0.0322743	0.0103848	0.00180014	0.0408178	0.0331094	0.0760697	0.0131757	-0.00946541
-0.354893	-0.255766	-0.15328	-0.0846075	-0.0943074	-0.202186	-0.11611	-0.0918327
0.0850499	-0.0296575	0.0932146	0.0589865	0.0537718	0.0422668	0.0271133	0.00472243
	0.109135	0.0616289	0.0694284		0.0531592	0.023621	0.020282
0.0667881	0.0605504	0.0471065	0.213347	0.0503216	0.0308524	0.0326221	0.0346969
0.105548	0.0348274	0.13158	0.260388	0.0123825	0.00625232	-0.00193445	0.0845109
-0.0134267	0.0421682	0.185099	0.447686	-0.109522	0.0053684	-0.0168344	0.118105
	-0.347258	-0.0872879	0.174303		-0.0540172	-0.20129	-0.106003
	0.108534	0.0263473	0.304006		0.0264244	0.0660433	0.0674361
	0.0012704	0.0722562	0.276422		-0.030755	-0.0344868	-0.0215137
	0.00722799	0.0141152	0.221077		-0.0377712	-0.0119204	-0.0336798
-0.189087	-0.0212399	-0.0169831	0.28651	-0.0717596	-0.0834851	0.0314246	-0.0268185

## Sheet: S1c
absolute growth rate (nl/h)				volume at larval stage entry (nl)
L1	L2	L3	L4	L1	L2	L3	L4
0.00407672	0.013926	0.042224	0.106084	0.0213977	0.0695765	0.145173	0.377415	1.17455
	0.0133798	0.0451263	0.100052		0.0674196	0.14499	0.373885	1.08226
	0.0135296	0.0480467	0.0972605		0.0689784	0.151358	0.40681	1.22472
0.00390416	0.014894	0.0502206	0.093166	0.0230058	0.0694843	0.147765	0.39648	1.12166
	0.0135427	0.0459844	0.0980361		0.0680429	0.145523	0.39084	1.14094
0.004013	0.0157505	0.0478456	0.098127	0.0217837	0.0716685	0.163021	0.40695	1.12953
	0.0142475	0.0475407	0.106347		0.0661949	0.141323	0.383668	1.14377
	0.0128455	0.0465202	0.103604		0.064571	0.136294	0.374542	1.17309
0.00411601	0.0126968	0.0447664	0.0906494	0.024547	0.0695992	0.147934	0.37936	1.10571
0.00420754	0.0161903	0.0519254	0.0993841	0.0231151	0.0740158	0.164472	0.449196	1.24908
	0.0139394	0.0441534	0.0919296		0.0691837	0.148164	0.389816	1.13449
0.00398135	0.0135255	0.045254	0.0914719	0.0216874	0.0667559	0.15055	0.3878	1.12657
	0.0141237	0.0467296	0.0970784		0.0688927	0.151035	0.409858	1.20179
	0.015841	0.0465072	0.100296		0.0722894	0.160076	0.403471	1.17413
0.00417264	0.014207	0.0456766	0.0996082	0.0225384	0.069553	0.152558	0.403418	1.16769
	0.0142213	0.0452333	0.108516		0.0689198	0.145057	0.378963	1.18593
	0.013709	0.0445882	0.107564		0.0691253	0.149842	0.384856	1.15796
	0.0144077	0.0495274	0.108031		0.0690541	0.154046	0.418268	1.22167
0.00459394	0.0150229	0.0482543	0.0994852	0.023718	0.075084	0.165239	0.411431	1.16527
0.0041046	0.0139976	0.045593	0.0880075	0.023656	0.0708758	0.153079	0.402494	1.11131
0.00396442	0.0139593	0.0441157	0.0938104	0.0221299	0.0651438	0.146373	0.383397	1.12656
0.00428882	0.0142877	0.0449134	0.0885139	0.0241558	0.0700474	0.171237	0.405975	1.06557
	0.0137048	0.0458091	0.0998052		0.0670027	0.147684	0.380283	1.14377
	0.0127245	0.0429151	0.0912		0.0638086	0.139532	0.391809	1.09069
0.00410478	0.0137057	0.0524242	0.0996601	0.0214714	0.0652548	0.161863	0.419893	1.11131
0.00270519	0.0118646	0.0429769	0.0963521	0.0171313	0.0603271	0.137248	0.394572	1.13074
	0.0129464	0.0441549	0.093195		0.0650938	0.143688	0.383343	1.1039
	0.0137524	0.0366374	0.0902903		0.0682403	0.141609	0.3783	1.1779
	0.0152306	0.0492283	0.101		0.0746497	0.171271	0.428119	1.1785
0.00398877	0.0142703	0.04764	0.0960137	0.0227125	0.0682071	0.150526	0.40736	1.20179
0.00441914	0.0141267	0.0465419	0.0792734	0.0242907	0.0717777	0.160965	0.408023	1.04713
0.00398438	0.0146445	0.0433794	0.0952561	0.0228931	0.0674767	0.146444	0.371152	1.12224
0.00466149	0.018144	0.0546759	0.11578	0.0228212	0.0778685	0.176189	0.434052	1.28549
	0.0168759	0.057796	0.121348		0.0757182	0.168847	0.439046	1.27446
	0.0162604	0.0505344	0.105006		0.0775467	0.155669	0.401904	1.16299
	0.015572	0.0469584	0.0965607		0.0703552	0.150765	0.390661	1.11964
	0.0155705	0.0474081	0.101284		0.0711466	0.150739	0.390002	1.14441
0.00414365	0.0139629	0.0451155	0.0941755	0.0228438	0.0691149	0.143576	0.379763	1.1785
0.0041721	0.0152317	0.0486806	0.102779	0.0214465	0.0666109	0.150527	0.392355	1.14707
0.00425781	0.014107	0.0478245	0.0915288	0.0230075	0.0701234	0.154955	0.407995	1.1262
	0.00920982	0.0348851	0.0781616		0.0570489	0.130515	0.381246	1.12846
	0.0111425	0.0372563	0.0780547		0.062445	0.136703	0.356048	1.04795
0.00421159	0.0148676	0.0468237	0.094644	0.0252345	0.0736336	0.149414	0.384312	1.1366
0.00422814	0.0146565	0.0469936	0.093751	0.0226563	0.0736166	0.154741	0.418429	1.14441
	0.0109167	0.032188			0.0624234	0.14019	0.36174
	0.0130449	0.0323545	0.0723986		0.070396	0.156691	0.361647	0.997912
	0.0108921	0.032259			0.0619712	0.139332	0.362311
	0.0121313	0.038731	0.0783956		0.0674186	0.145885	0.376532	1.05825
0.00383779	0.00852864	0.0226754		0.0231481	0.0663923	0.13163	0.309088
0.00445225	0.0129962	0.0379441	0.077565	0.0220951	0.0700581	0.15591	0.385402	1.00054
	0.0159476	0.0497035	0.0961886		0.0724401	0.162099	0.422793	1.18603
0.00439815	0.0132968	0.0380839	0.0776236	0.0229561	0.0698581	0.155524	0.38274	1.00239
0.00403444	0.00860037	0.0222151		0.0235647	0.0665433	0.13376	0.307579
	0.0125748	0.0393624	0.0774793		0.0664741	0.147852	0.377904	1.0771
	0.013081	0.0454366	0.112133		0.0632244	0.137351	0.377389	1.20856
0.00432316	0.0148327	0.0480569	0.0987057	0.0235517	0.070207	0.152703	0.414444	1.2026
0.00412076	0.0145371	0.0451208	0.0844852	0.023942	0.0676229	0.164075	0.413168	1.14441
0.00431299	0.0154408	0.0455428	0.0806776	0.0206125	0.0692636	0.157224	0.399149	1.04534
	0.0166638	0.0444817	0.0893788		0.0753844	0.167652	0.402966	1.14548
0.00394198	0.0129591	0.0432512	0.0936948	0.023356	0.0651401	0.142087	0.377693	1.11131
	0.0126053	0.0402597	0.0928856		0.0671263	0.138055	0.379074	1.09022
0.0033518	0.0119364	0.0425914	0.094527	0.0226215	0.0577193	0.138149	0.384443	1.08452
0.00469113	0.0174882	0.0514456	0.102486	0.0216631	0.0746571	0.167813	0.431095	1.21361
	0.0147721	0.0451346	0.0878643		0.0671115	0.152502	0.398279	1.21361
	0.0148877	0.0442353	0.0881711		0.0723042	0.151691	0.402709	1.10487
0.00466551	0.0150921	0.0467904	0.0944067	0.0239114	0.0731535	0.155725	0.405844	1.16319
0.00441409	0.0156847	0.0480152	0.101209	0.0216306	0.0715984	0.158191	0.409839	1.19571
0.00455742	0.0170405	0.0522198	0.0889972	0.0232552	0.0741682	0.179197	0.438261	1.14968
0.0044507	0.0162081	0.0456253	0.0893259	0.0227674	0.0713928	0.181114	0.440807	1.12999
	0.0121714	0.0401399	0.0866651		0.0616776	0.140437	0.367955	1.05465
0.00254142	0.00525889	0.0297198	0.07821	0.0219578	0.0480272	0.0950704	0.315756	0.981344
0.00405298	0.0144381	0.0490091	0.100878	0.0222348	0.0680684	0.146938	0.397515	1.14284
	0.0170244	0.0528043	0.114527		0.0719047	0.15738	0.411897	1.2361
	0.0163091	0.051297	0.104691		0.0749562	0.160075	0.410955	1.15314
0.00373049	0.0136348	0.0445862	0.0908836	0.0221383	0.0625236	0.140809	0.381156	1.10588
	0.0139555	0.0438924	0.0821182		0.0683097	0.15508	0.406107	1.06062
	0.0150496	0.0459533	0.0960187		0.0699342	0.152812	0.39385	1.14847
	0.0148502	0.0466697	0.0984286		0.072758	0.160542	0.405076	1.14422
0.00402345	0.0141687	0.0449269	0.0929002	0.0221477	0.0679265	0.149298	0.402195	1.15271
	0.00790558	0.0364982	0.081684		0.0505525	0.123677	0.339488	1.0307
	0.0161452	0.0529247	0.107657		0.0739077	0.160624	0.411691	1.22554
0.00361326	0.0144591	0.0485937		0.0197976	0.0658342	0.14809	0.39628
0.00469476	0.0170406	0.0496862	0.0976273	0.0240394	0.0726863	0.162182	0.42141	1.16183
	0.0164229	0.0502113	0.0981086		0.0740501	0.17234	0.408776	1.16446
0.00435828	0.0148029	0.0494699	0.0941992	0.0236641	0.0717073	0.16196	0.430178	1.14056
	0.0137746	0.0427913			0.0647638	0.14751	0.405111
0.0044845	0.0166856	0.0465205	0.08921	0.0228911	0.0735021	0.161565	0.416683	1.11131
	0.0142853	0.0437832	0.0884208		0.0681581	0.155612	0.400463	1.09639
	0.0165542	0.0510542	0.103374		0.0740815	0.167126	0.416316	1.1785
	0.0162787	0.0529119	0.107953		0.0725835	0.15618	0.397438	1.19022
0.00450103	0.0163585	0.0524935	0.104037	0.0236285	0.071877	0.153374	0.405789	1.133
0.00472456	0.0187623	0.0579395	0.119471	0.0236528	0.0801493	0.180966	0.459609	1.26636
0.00406508	0.0154219	0.0467266	0.101318	0.0217925	0.0681324	0.148641	0.378927	1.08711
0.00437681	0.0164657	0.0515388	0.10051	0.0232037	0.0726532	0.161168	0.412196	1.17324
	0.0163996	0.0486285	0.11029		0.0729017	0.153731	0.408422	1.22406
	0.0163513	0.05187	0.10797		0.0670868	0.148302	0.386384	1.18367
	0.0125972	0.031388	0.0926803		0.0696042	0.140327	0.30914	1.0666
	0.0107927	0.0280683	0.076432		0.062567	0.128636	0.294652	0.936963
	0.0106432	0.027244	0.0716459		0.0670472	0.132344	0.297012	0.957404
0.00387643	0.0110422	0.0250306	0.0766111	0.024413	0.0677885	0.129523	0.30087	0.965236
0.0038339	0.011214	0.0253239	0.0742659	0.0230526	0.0674965	0.132619	0.302488	0.93125
0.00420709	0.0113229	0.0251327		0.0252218	0.0719033	0.139739	0.294996
0.00326717	0.0095544	0.0227738	0.0695781	0.0210317	0.0604573	0.12228	0.282255	0.894567
0.00338481	0.0100197	0.0181754	0.0270837	0.0229571	0.0647917	0.127981	0.230913	0.57978
0.00339082	0.00927745	0.0239145		0.0229989	0.060605	0.131573	0.298563
		0.0186048				0.122884	0.267908
	0.0105999	0.022632	0.0698523		0.0658482	0.13156	0.283515	0.877325
0.00331902	0.00851079	0.018125	0.0480397	0.0210793	0.0573332	0.118449	0.267955	0.773853
0.00425643	0.0109698	0.0247504	0.0672083	0.0229323	0.0698636	0.135998	0.313744	0.925236
0.00437076	0.0110759	0.025	0.064711	0.0235885	0.0689455	0.135109	0.302541	0.884237
	0.00692601	0.0147829	0.0301973		0.0491111	0.103445	0.197798	0.410628
	0.00904496	0.0238488	0.0623848		0.0546258	0.121938	0.284148	0.881852
0.00387213	0.0105788	0.0249451	0.0698224	0.0235661	0.0643144	0.125434	0.287583	0.896296
0.00452591	0.0136622	0.042937	0.100122	0.0254732	0.0737159	0.152769	0.369499	1.15583
0.00404898	0.0127293	0.039191	0.0908241	0.0223091	0.0681701	0.140225	0.357265	1.07124
0.00406293	0.0107807	0.0237876	0.0640153	0.0251818	0.0629521	0.126386	0.29309	0.863139
0.00399883	0.0104693	0.0241233	0.0669448	0.0225685	0.0676988	0.1363	0.29151	0.857563
0.00405854	0.0101225	0.0226506	0.0602788	0.0259034	0.0672074	0.129834	0.289708	0.894713
0.00325857	0.00907588	0.0221309	0.0567694	0.0228445	0.0613505	0.121938	0.284607	0.847829
0.00406936	0.0101271	0.0241722	0.0634992	0.0252168	0.0712106	0.135287	0.313196	0.928182
0.00414596	0.0107172	0.025678	0.0667175	0.0257136	0.0666223	0.140663	0.329134	0.963589
0.0034578	0.00973967	0.0257909	0.0626694	0.0225799	0.0658022	0.133713	0.304498	0.897564
0.00432072	0.0121354	0.0346805	0.0921227	0.0249087	0.07076	0.141848	0.346537	1.10689
0.00329633	0.0115103	0.0331493	0.0944645	0.0210161	0.0618464	0.128202	0.335391	1.11477
0.00284371	0.0103314	0.0368196	0.0730419	0.0214179	0.0603178	0.155553	0.366354	0.999001
0.00170833	0.00651537	0.023873	0.060978	0.0229246	0.0422582	0.0995181	0.259339	0.828358
0.00389928	0.00979237	0.0233916	0.0581844	0.0228617	0.0665629	0.133578	0.296593	0.866855
	0.00910985	0.0216252			0.067625	0.129781	0.278234
0.00366857	0.00964754	0.0250497	0.0580757	0.0227586	0.0651592	0.130301	0.298561	0.864281
0.00339748	0.00887827	0.0244375	0.0543278	0.0228966	0.0578393	0.12802	0.294603	0.852504
0.00403674	0.012288	0.0369672	0.0910566	0.0238183	0.0702372	0.139655	0.34695	1.10656
0.00401922	0.0107555	0.0280438	0.069944	0.0251921	0.0638879	0.126808	0.300511	0.886098
0.00281483	0.00777981	0.0231986		0.0233183	0.0596764	0.126935	0.289579
	0.00906582	0.0214998	0.0597127		0.0640778	0.133809	0.281503	0.852462
		0.0201129				0.12332	0.271901
0.00379418	0.00976459	0.0223392	0.0498442	0.0231252	0.0654149	0.125682	0.29001	0.800411
0.00364855	0.0106537	0.0283066	0.0676295	0.023264	0.0622275	0.124669	0.332557	0.967818
0.00407201	0.0124571	0.0357223	0.0732094	0.0243854	0.068645	0.143561	0.360268	1.02846
0.00436395	0.0121499	0.0391588	0.0956004	0.0240251	0.0700566	0.140977	0.366322	1.1379
0.00424542	0.0116922	0.0343755	0.0877686	0.0244639	0.072544	0.141405	0.338062	1.09715
0.00405021	0.0110796	0.0324029	0.073335	0.0226103	0.0664833	0.138368	0.343393	1.01462
0.00345083	0.00934197	0.0279605	0.0545511	0.0229477	0.0632034	0.131936	0.327887	0.886098
0.00340793	0.00980678	0.0241149	0.0571036	0.023803	0.0625491	0.118449	0.290119	0.854498
0.00257331	0.008715	0.0244004	0.0560687	0.0198491	0.061648	0.11971	0.319134	0.869118
0.00419555	0.0122225	0.0338722	0.0908896	0.0237543	0.0672639	0.138037	0.332373	1.07144
			0.0643881				0.280989	0.85242
0.00363929				0.0235096	0.0628602
0.00390423	0.00937075	0.0263167	0.0586959	0.023088	0.0698364	0.134198	0.334055	0.903411
0.00409345	0.0111806	0.0268259	0.0576225	0.0253285	0.0672757	0.131965	0.317406	0.912193
	0.00972879	0.025197	0.0621598		0.0627517	0.129434	0.309846	0.930016
0.00359353	0.00964783	0.0282042	0.0635994	0.0228506	0.0652796	0.132471	0.335677	0.934627
0.00451698	0.0114601	0.0321643	0.0674805	0.0267615	0.0749328	0.146686	0.346903	0.966712
0.00410028	0.0117644	0.0338913	0.0833682	0.0218528	0.0664874	0.135259	0.331865	1.07531
0.00407405	0.0109126	0.0325394	0.0768548	0.0221459	0.0696409	0.147928	0.364703	1.03445
	0.0109121	0.029648	0.0702271		0.065886	0.134988	0.335331	0.976113
0.00313406	0.00930321	0.0232733	0.0565842	0.0234724	0.0605446	0.117044	0.304104	0.889597
0.00392164	0.0101606	0.0258683	0.0520277	0.0214133	0.0668096	0.143647	0.338173	0.912193
0.00421707	0.0104873	0.0274769	0.0613898	0.0234606	0.0702498	0.133568	0.323765	0.903411
	0.00983706	0.0266768	0.0619537		0.0683967	0.13299	0.321417	0.928768
	0.0105274	0.0230108	0.0612605		0.0693256	0.136275	0.301955	0.852462
0.00383804	0.00992675	0.0249832	0.0717487	0.0232435	0.0642578	0.127808	0.307561	0.97611
0.00392143	0.00867776	0.025934	0.0471455	0.0229169	0.0683508	0.153512	0.350022	0.939057
0.00188238	0.00542857			0.0236479	0.053579	0.097611
0.00450976	0.0122274	0.0325815	0.0720276	0.0264503	0.0744117	0.159243	0.39066	1.04252
	0.0109273	0.0328117	0.0750579		0.0642931	0.137248	0.34456	1.01059
0.00427002	0.0115683	0.032558	0.0768277	0.0247353	0.0719958	0.143562	0.357504	1.05907
0.00412516	0.0124606	0.0326398	0.0848799	0.0239147	0.0691778	0.141495	0.353521	1.04942
0.00380972	0.0115134	0.0293324	0.0800124	0.0247826	0.0700239	0.137371	0.339614	1.01367
0.00342719	0.00865613	0.0209057	0.062565	0.0228709	0.0631529	0.118067	0.291007	0.921061
0.00411431	0.00938713	0.0228268	0.0659478	0.0232039	0.0661625	0.13118	0.29652	0.903411
0.00381633	0.0110477	0.0247536	0.0599071	0.025133	0.066949	0.147493	0.317243	0.89131
0.00366245	0.0104725	0.0247786	0.0628104	0.0248253	0.0633461	0.130389	0.29224	0.894713
0.00406855	0.0109692	0.0258449	0.0763526	0.0252905	0.0685452	0.13761	0.315727	0.966945
0.00440792	0.0129044	0.0347929	0.0990018	0.0256503	0.0724802	0.146714	0.332941	1.10664
0.00380571	0.0104728	0.0288029	0.0781805	0.0244993	0.0681611	0.137275	0.318401	0.972429
		0.0278398				0.135553	0.312344
0.00362391	0.0104864	0.0220629	0.0649293	0.0256639	0.0655626	0.135135	0.288691	0.90329
0.00368422	0.0107908	0.0256947		0.0236046	0.0652154	0.130923	0.299654
0.0036223	0.011276	0.0287115	0.0738952	0.0234251	0.0614711	0.142326	0.313954	0.961725
	0.0129737	0.0393684	0.102939		0.0687745	0.137894	0.343322	1.12389
		0.0327962	0.0791097			0.131059	0.312338	0.940915
0.00386822	0.0126009	0.0400734	0.101453	0.0226939	0.0659587	0.141739	0.369667	1.14323
0.00462761	0.0144265	0.0433791		0.0255453	0.0729376	0.15903	0.410659
0.00390159	0.0125629	0.0361454	0.0967152	0.0235894	0.0661556	0.141102	0.336189	1.07957
	0.0145599	0.0474599	0.106112		0.0692928	0.154425	0.401131	1.19296
	0.0144218	0.0448277	0.103183		0.0688326	0.149791	0.399178	1.20182
	0.013013	0.0398825	0.102906		0.0659681	0.144582	0.3526	1.12681
0.00402631	0.0129918	0.0424262	0.0985363	0.0241062	0.0689254	0.14645	0.381817	1.1771
0.00380504	0.0125544	0.0412715	0.1046	0.0232282	0.0655702	0.139602	0.386958	1.19189
0.00388869	0.0131108	0.0431055	0.10155	0.0214199	0.0681654	0.148808	0.384001	1.21537
	0.012006	0.0401387	0.0969616		0.063195	0.130657	0.356167	1.14036
0.00390045	0.0134104	0.0436579	0.107206	0.0220545	0.0677613	0.143987	0.387022	1.21184
0.00365101	0.013094	0.0425532	0.105386	0.0220339	0.0639077	0.14051	0.349743	1.13605
0.00405368	0.0126302	0.0422441	0.0994763	0.0228233	0.0670286	0.139963	0.377441	1.13819
	0.0130474	0.0427221	0.0979367		0.0678368	0.145168	0.387179	1.18789
	0.0127066	0.0369446	0.0929746		0.0679631	0.141599	0.33853	1.09659
0.00405575	0.0128303	0.0368351	0.0865743	0.0229217	0.0702989	0.143466	0.355632	1.02449
	0.0119727	0.0341466	0.0787793		0.0649297	0.139669	0.327056	0.98307
0.00368035	0.0122574	0.0382796	0.0979413	0.0242513	0.0665943	0.144415	0.344569	1.07527
	0.0119608	0.0380122	0.0964219		0.0665752	0.138	0.355586	1.17499
0.00445308	0.0152195	0.0471763	0.0931803	0.0243127	0.0768989	0.167788	0.423549	1.12856
0.00415044	0.0132367	0.04086	0.0948172	0.0245613	0.068948	0.147961	0.393511	1.15718
0.00324093	0.0123574	0.0382	0.0926121	0.0220269	0.0642883	0.139514	0.373905	1.10335
0.0030103	0.0118353	0.0346885	0.0832707	0.0198667	0.0647019	0.152946	0.404963	1.06003
0.00376764	0.0135442	0.0438574	0.0996266	0.0225538	0.0663195	0.153028	0.421959	1.19688
	0.0140876	0.0467681	0.103296		0.0721265	0.156191	0.411534	1.20675
0.00390105	0.0127635	0.0396917	0.0929324	0.0215079	0.0673686	0.145931	0.382178	1.14917
0.00211567	0.0102918	0.0345246	0.072871	0.0188923	0.0606707	0.141413	0.39045	1.03445
0.00392877	0.011815	0.0371209	0.0897754	0.0209409	0.0649524	0.13929	0.378818	1.09445
0.00398135	0.0116556	0.0333449	0.0869974	0.0263798	0.069136	0.149153	0.370295	1.04298
	0.010897	0.0340912	0.0871738		0.0647026	0.136466	0.34414	1.05466
	0.0107702	0.0353534	0.085178		0.062467	0.130007	0.335904	1.0373
	0.0120429	0.0359927	0.100297		0.0659385	0.140359	0.351008	1.09627
	0.0140731	0.0428373	0.0996264		0.0686289	0.146659	0.358961	1.13505
	0.0117556	0.0362628	0.0857943		0.0651175	0.141384	0.355422	1.02623
	0.00659047	0.0309156	0.0667271		0.0533572	0.122179	0.320213	0.886098
	0.012307	0.038113	0.0890966		0.0670584	0.142129	0.382308	1.07919
0.00424409	0.0122625	0.0352403	0.0730311	0.0239675	0.0692414	0.146117	0.366456	1.03445
0.00323896	0.0108696	0.0332943	0.0713402	0.0206808	0.0593387	0.129918	0.34176	0.93088
0.00398199	0.0122018	0.0400168	0.0902915	0.0250855	0.0667312	0.141332	0.376709	1.08306
	0.0131197	0.0464458	0.100604		0.0696075	0.149275	0.398825	1.20052
	0.00625855	0.0348921	0.0894047		0.0396956	0.109524	0.296757	1.04286
0.00373414	0.0103968	0.0245487	0.0671671	0.0216209	0.0665504	0.136522	0.311295	0.881824
0.00353619	0.0124947	0.0351979	0.0812136	0.0226161	0.0658618	0.144223	0.367337	1.04618
0.00364559	0.0117058	0.0390144	0.0817668	0.023368	0.0673028	0.144069	0.389504	1.05654
	0.0121451	0.03674	0.0848793		0.0644578	0.142954	0.385863	1.07425
	0.0140745	0.0410887	0.0856172		0.0699967	0.160941	0.412082	1.151
0.00381012	0.0119658	0.0382762	0.08468	0.0224682	0.0665434	0.146425	0.378901	1.05466
0.0039006	0.0113721	0.0342061	0.0901632	0.0220223	0.0647139	0.136142	0.343536	1.05466
0.00386952	0.0118386	0.037607	0.10114	0.0261394	0.0671884	0.141636	0.371483	1.17871
0.00330889	0.0123201	0.040205	0.092894	0.0225685	0.0619014	0.13594	0.346866	1.0758
	0.0129011	0.0399005	0.0853454		0.0703432	0.149399	0.372452	1.10368
	0.0108052	0.0352416	0.0849517		0.0635997	0.136937	0.361112	1.0638
0.00429321	0.0138129	0.0418747	0.0970108	0.0254993	0.0736059	0.164377	0.390604	1.11769
0.0040808	0.0130813	0.0405177	0.0920188	0.0227673	0.0692371	0.147235	0.39781	1.12856
0.00362529	0.0126455	0.0378468	0.090188	0.0235551	0.065682	0.142319	0.381468	1.11769
0.00435095	0.0138663	0.0401567	0.0896188	0.0232611	0.0716178	0.155128	0.403175	1.13953
0.00438876	0.0146262	0.0427534	0.0959482	0.0241157	0.0713292	0.165197	0.407949	1.15029
0.00428912	0.0128201	0.0400549	0.0866448	0.0213278	0.0676454	0.146055	0.384368	1.09804
	0.0144462	0.0472736	0.107449		0.0658932	0.14752	0.394447	1.18473
	0.013733	0.0449309	0.0949575		0.0680309	0.168247	0.416121	1.13981
0.00402168	0.0128414	0.0434314	0.0906911	0.0229769	0.066998	0.144839	0.407824	1.13369
	0.0127158	0.0412085	0.0875545		0.0691719	0.149206	0.381797	1.1297
0.00395774	0.0113282	0.0391404	0.0835692	0.0224686	0.0670578	0.146201	0.382593	1.0919
0.00419869	0.0120002	0.039716	0.0881393	0.0238181	0.0666842	0.144903	0.396522	1.15029
0.00395161	0.0130012	0.0412116	0.091595	0.0234823	0.0694403	0.157779	0.395488	1.11397
0.00404778	0.0127824	0.0397855	0.0915582	0.0217657	0.065932	0.145984	0.389842	1.14675
	0.0122478	0.0378307	0.079959		0.0674879	0.137623	0.361148	1.02443
0.00381882	0.0137006	0.0420633	0.0970407	0.0235324	0.0668815	0.14674	0.354542	1.1058
0.00406766	0.0133451	0.0445539	0.0976223	0.023799	0.0691029	0.147318	0.414161	1.16179
0.00418061	0.0127037	0.041257	0.0991481	0.023131	0.0703244	0.145972	0.386082	1.16179
	0.0128676	0.038761	0.0932777		0.0662913	0.145804	0.368326	1.12856
	0.0120935	0.0389056	0.0967458		0.0672648	0.143288	0.379379	1.13953
0.00231368	0.00931715	0.0340817	0.0741902	0.0189324	0.0521305	0.131181	0.339578	0.9704
0.00408198	0.0136336	0.0402046	0.0878434	0.0244645	0.0695614	0.14964	0.394255	1.112
0.00404405	0.0123689	0.0346433	0.0836583	0.025603	0.0690632	0.148908	0.391408	1.08142
0.00448186	0.014684	0.0442249	0.105081	0.0243463	0.0726051	0.152843	0.413475	1.21938
0.00385216	0.0127446	0.0422717	0.0937355	0.0248367	0.0661221	0.145144	0.380822	1.15061
0.00389837	0.0130708	0.0380831	0.0984894	0.0250521	0.0696503	0.151099	0.392349	1.22523
	0.0125308	0.0376474	0.111752		0.0673456	0.141712	0.355635	1.17309
0.00402969	0.0127163	0.0390436	0.11232	0.0237822	0.0658762	0.1383	0.333649	1.15608
0.00235927	0.00856158	0.0284295	0.0859978	0.0217488	0.0469597	0.122273	0.291049	0.977371
0.00393488	0.0127454	0.0387656	0.0955183	0.0224441	0.0681271	0.149313	0.382335	1.07527
	0.0124493	0.0400518	0.0880833		0.0700885	0.149609	0.390258	1.05466
0.0042339	0.0129606	0.0407368	0.0836392	0.0242352	0.0684432	0.146194	0.39871	1.07768
0.00408122	0.0123716	0.0397552	0.0794941	0.0229317	0.0706346	0.149952	0.389997	1.00057
0.00387341	0.0115846	0.0360685	0.0916228	0.022927	0.0681015	0.146753	0.357427	1.11577
	0.0118541	0.0339456	0.0927967		0.0667374	0.138212	0.342233	1.02223
0.00373251	0.0135606	0.0395837		0.0231139	0.0687535	0.144713	0.33741
0.00415781	0.012379	0.0441302	0.0995562	0.0247318	0.0711707	0.160402	0.389711	1.17095
	0.0129993	0.036328	0.0833217		0.0663606	0.135109	0.332177	1.07147
	0.0126057	0.0363649	0.0926302		0.0670134	0.140504	0.336385	1.01162
0.00416785	0.0138787	0.0353286	0.100272	0.0233244	0.0679874	0.138438	0.318369	1.06647
0.00316805	0.012198	0.039119	0.0998961	0.0203567	0.0617139	0.139811	0.346813	1.06335
0.00337667	0.0115347	0.0294958	0.0917741	0.0229738	0.0599805	0.121974	0.260654	0.898834
	0.0145479	0.0355862	0.0946419		0.0730638	0.143512	0.313233	0.984358
0.00408714	0.0122219	0.0390632	0.0899197	0.0249902	0.0631161	0.139347	0.318549	0.981886
0.0042103	0.0137058	0.0439594	0.093632	0.0231841	0.067249	0.135732	0.337421	1.01121
0.0045302	0.0144379	0.0404892	0.0863772	0.0259432	0.0704007	0.139554	0.325771	0.967884
	0.0130727	0.0323234	0.0921252		0.0652652	0.133044	0.279132	0.90127
	0.0145629	0.039788	0.0946246		0.070909	0.139624	0.322059	0.96046
	0.0125583	0.0385595	0.0913946		0.063212	0.140809	0.31441	0.874062
0.00455794	0.0135866	0.0401589	0.0862256	0.0230993	0.0716747	0.142584	0.329814	0.931421
0.00402101	0.0132798	0.0416153	0.0902905	0.0209619	0.0650476	0.130785	0.334157	0.974027
	0.0148103	0.0398098	0.0881063		0.0719044	0.142655	0.314448	0.94757
0.00414836	0.0135384	0.0366819	0.0920799	0.0263925	0.0708896	0.142394	0.311973	0.956143
0.00434903	0.0136643	0.0412656	0.0886468	0.0259448	0.0696722	0.140181	0.329538	0.936175
0.00437156	0.0144892	0.0414384	0.0951188	0.0220684	0.0719968	0.149382	0.33388	0.947918
0.00375565	0.0137991	0.0401423	0.0896952	0.0196472	0.0639076	0.136403	0.326014	0.888825
	0.0148374	0.0418467	0.0710055		0.0732352	0.141293	0.332285	0.866951
0.00308929	0.0121064	0.0317114	0.066338	0.0206716	0.0647592	0.132548	0.295167	0.748448
0.00389929	0.0151831	0.0422382	0.0968384	0.0225273	0.0746237	0.146522	0.340719	1.02525
0.00441461	0.0150671	0.0495223	0.0823778	0.0232169	0.0746803	0.154116	0.363815	0.935516
0.00436054	0.015087	0.0490458	0.0817639	0.0230471	0.0707319	0.148371	0.38419	1.02285
0.00452561	0.0148516	0.051405	0.0985856	0.022716	0.0708713	0.143924	0.369979	1.04968
0.00404218	0.0138496	0.0450765	0.083672	0.0249185	0.0711671	0.141034	0.337676	0.93702
	0.0145791	0.0419477	0.0710641		0.0687724	0.135945	0.33188	0.918098
0.00442946	0.0150717	0.0484159	0.080204	0.0251172	0.0707078	0.154516	0.363854	0.992434
	0.0154759	0.0483034	0.0931838		0.0722928	0.149246	0.380258	1.02563
0.004942	0.0162253	0.0499027	0.0917302	0.0246901	0.075097	0.154523	0.389778	1.01368
0.00455548	0.0142279	0.0468476	0.0782562	0.0246818	0.0697358	0.141565	0.365765	1.00011
0.00428608	0.0142524	0.0431744	0.0860926	0.0217871	0.0720274	0.138994	0.361537	1.02643
0.00448082	0.0155111	0.0451866	0.0885275	0.0226979	0.0718536	0.142626	0.350598	0.978782
	0.0157496	0.0413776	0.115596		0.0714399	0.143078	0.334392	1.13953
0.00417793	0.0136191	0.0395517	0.10099	0.0237172	0.0660923	0.13693	0.314403	1.04421
	0.014015	0.0415202	0.103895		0.0658987	0.137592	0.314585	1.0824
0.00407195	0.0136878	0.0460816	0.0936263	0.0220937	0.068889	0.138073	0.35974	1.10693
0.00451593	0.0144458	0.0480788	0.0928678	0.0243597	0.0699162	0.139985	0.360665	1.11183
0.00409084	0.0137027	0.0503581	0.0913513	0.0231016	0.0654996	0.140484	0.376582	1.06551
0.00202188	0.00808267	0.036167	0.0821733	0.0216288	0.0396956	0.11886	0.319194	0.971148
0.00434407	0.0140818	0.0470379	0.112538	0.0241242	0.0682522	0.140656	0.364239	1.19601
	0.0148897	0.0480685	0.109013		0.0696057	0.143478	0.36676	1.13328
0.0041273	0.0142685	0.0422919	0.101946	0.0245201	0.0697413	0.1417	0.332972	1.08259
0.00420317	0.0149715	0.0531609	0.0763973	0.0220354	0.0678952	0.139451	0.389349	1.08572
	0.0155958	0.0468712	0.104098		0.0695762	0.149328	0.366081	1.16179
0.00291897	0.00768992	0.0306548	0.0772801	0.0224409	0.0501813	0.111037	0.281314	0.834439
0.00398522	0.012729	0.0424383	0.0824767	0.0230173	0.0619194	0.128265	0.339505	1.00833
0.004176	0.0138323	0.0369945	0.0948953	0.0232131	0.0670884	0.138266	0.318409	0.995181
0.00376908	0.0148618	0.0412383	0.109312	0.0246682	0.0698586	0.154685	0.341328	1.07139
0.00446074	0.014617	0.0403585	0.104379	0.0265359	0.0723044	0.143426	0.332445	1.10789
	0.0149158	0.0411426	0.100511		0.0708396	0.144418	0.329492	1.01813
	0.0146481	0.0428269	0.0836759		0.0708608	0.140735	0.347458	1.06183
0.004064	0.0136298	0.0425716	0.0795675	0.0228302	0.0670395	0.133556	0.335663	0.930016
0.00390501	0.012906	0.0452547	0.0823127	0.0250812	0.0646899	0.134459	0.339857	0.921061
	0.0138044	0.0397246	0.0906003		0.0692707	0.136896	0.327327	1.00069
	0.0141581	0.0432812	0.0822915		0.0715086	0.139037	0.347441	1.01462
0.00424995	0.0143267	0.0439406	0.0969596	0.0228563	0.0680428	0.141393	0.344819	1.09627
0.00380547	0.0133507	0.0448891	0.106641	0.0224492	0.0655555	0.139833	0.352089	1.13673
	0.0151638	0.0443569	0.108735		0.0728906	0.146367	0.341611	1.13953
	0.0139832	0.0442813	0.0727015		0.0645975	0.139852	0.338028	0.869118
0.00471384	0.0150227	0.0438774	0.0820267	0.0257891	0.0742722	0.148014	0.357539	1.02451
0.00394881	0.0135026	0.0469009	0.0777479	0.0230835	0.0648501	0.136382	0.356893	0.939057
	0.0118333	0.0345816			0.0610827	0.128534	0.277511
	0.0140475	0.0402747	0.0740218		0.0666237	0.134342	0.321265	0.903411
	0.0141779	0.038798	0.077089		0.0687472	0.138876	0.316811	0.921061
0.00439663	0.0141443	0.042986	0.0966712	0.0235421	0.0717017	0.140359	0.326978	1.05466
0.00449908	0.015225	0.0491133	0.0856231	0.0252102	0.0740314	0.149546	0.360979	1.07806
0.00480829	0.016244	0.0481854	0.0703985	0.0256881	0.0771478	0.151427	0.37452	0.853695
	0.0134356	0.0385324	0.0802489		0.0657831	0.132656	0.321325	0.939057
	0.0137495	0.0444422	0.0624595		0.0674279	0.139178	0.336755	0.886098
0.00457749	0.0144298	0.0447104	0.0650848	0.0268734	0.0681803	0.136824	0.343071	0.912193
0.00448959	0.0146435	0.0486036	0.0783061	0.0258453	0.0688065	0.137697	0.356689	0.911927
	0.0124851	0.0438987	0.0779263		0.0637175	0.132354	0.34181	0.901763
	0.0128465	0.0463313	0.0694262		0.0611843	0.133248	0.350042	0.923277
0.00420897	0.0141504	0.0454462	0.0849369	0.0234178	0.0692436	0.138509	0.354091	0.986244
	0.0130858	0.0464043	0.0770885		0.0687026	0.136189	0.358526	1.00117
	0.0145526	0.049303	0.0676487		0.0681363	0.144739	0.372637	0.957404
	0.0136333	0.041634	0.0721648		0.0641618	0.12991	0.33223	0.939057
	0.0143638	0.0440621	0.0656965		0.0651641	0.136212	0.343694	0.903411
0.00403609	0.0132898	0.0375903	0.0758944	0.0248381	0.0669022	0.133578	0.306208	0.917142
0.00427194	0.0141927	0.0424285	0.0971229	0.0231453	0.0724833	0.144822	0.350433	1.09388
0.00430781	0.0131302	0.0425148	0.104234	0.0248205	0.0656212	0.13459	0.331159	1.06321
	0.0150673	0.043899	0.0746931		0.0676295	0.141066	0.335734	0.939057
0.00397462	0.0130624	0.0353948	0.0696951	0.0229954	0.0643785	0.130472	0.296006	0.820103
	0.0145238	0.0415735	0.0713509		0.0682272	0.138043	0.328417	0.877567
0.00395255	0.0136012	0.0411173	0.0728	0.0212057	0.0655769	0.136064	0.329993	0.894713
	0.0149305	0.0489432	0.0826156		0.0699178	0.144896	0.378211	1.01688
0.00469641	0.0148566	0.0476736	0.0854943	0.0246722	0.0726331	0.140489	0.360351	1.02449
0.00436995	0.0150204	0.0425645	0.0822931	0.0247382	0.0713125	0.138985	0.328209	1.03946
0.00355891	0.0115842	0.0345646	0.0980853	0.0263354	0.0596102	0.137614	0.319547	1.01567
	0.015142	0.040012	0.0898733		0.0744028	0.144555	0.33086	1.00212
0.00483523	0.0147057	0.0478827	0.091648	0.0241487	0.0734142	0.14869	0.363555	1.06491
0.00444125	0.0144321	0.045557	0.0898055	0.0261532	0.0706226	0.140369	0.351396	1.00554
	0.0141765	0.0418743	0.0887071		0.0698142	0.140179	0.335338	0.972522
	0.0141856	0.0439052	0.0910632		0.0682778	0.137405	0.347183	1.06821
	0.0121715	0.0356668	0.0612625		0.0656905	0.131482	0.30203	0.791217
0.0034558	0.0127192	0.0373537	0.0763601	0.0256795	0.060064	0.133959	0.302641	0.823818
	0.013823	0.040952	0.0698456		0.0652884	0.136329	0.326341	0.921061
	0.0145042	0.042496	0.0793276		0.0680462	0.1375	0.330442	0.948186
0.00292966	0.0100567	0.0387588	0.100202	0.0246682	0.0544644	0.128343	0.314019	1.03559
	0.0142921	0.0441599	0.101474		0.0665083	0.143068	0.337481	1.06705
0.00416181	0.0149522	0.0450113	0.0912205	0.022628	0.0695362	0.146227	0.362847	1.09627
0.00514936	0.015575	0.0474134	0.0811401	0.0245935	0.0797812	0.152942	0.34595	0.926872
	0.0147808	0.0466931	0.0792113		0.0666593	0.144786	0.336113	0.957404
0.00393722	0.0145221	0.0490075	0.0992871	0.0240331	0.0672274	0.144782	0.362643	1.05279
	0.0145303	0.0464365	0.0814406		0.0690839	0.1403	0.357434	1.00535
	0.0131016	0.0379799	0.0796858		0.0655404	0.13269	0.317557	0.933255
0.0042073	0.0138192	0.0460956	0.084668	0.021109	0.0656783	0.13975	0.374312	1.01462
	0.0155962	0.0502608	0.0836892		0.0699746	0.144104	0.375212	1.03184
0.00445514	0.0141794	0.0482098	0.0966828	0.0253695	0.0681344	0.145236	0.360884	1.09627
	0.0143373	0.0434262	0.0904052		0.0702691	0.139693	0.331425	1.01462
0.00465999	0.0148053	0.0425674	0.102696	0.0249014	0.0733518	0.146787	0.344139	1.08166
0.00439169	0.0150698	0.0466549	0.100392	0.0235225	0.0693228	0.143546	0.365304	1.11937
0.00431414	0.0154351	0.0486849	0.0995117	0.0245796	0.0670598	0.141259	0.367441	1.11737
0.00429942	0.0137202	0.0452381	0.0896111	0.0250882	0.0673322	0.138422	0.368509	1.00926
	0.0137615	0.0430754	0.0916404		0.0675663	0.140323	0.362591	1.04849
0.00449893	0.0168869	0.0557731	0.0873471	0.0227077	0.0717014	0.152865	0.395859	1.09376
0.00441992	0.0154767	0.0484572	0.0773018	0.0252183	0.0731437	0.150773	0.383642	0.985994
0.00407061	0.0139111	0.0463627	0.0826178	0.0228991	0.067491	0.14267	0.365091	1.04763
	0.0156864	0.0482654	0.105821		0.0720753	0.146443	0.365965	1.09271
0.00451051	0.0152746	0.0485095	0.106063	0.023704	0.0699413	0.142455	0.37571	1.18449
0.00443011	0.0162199	0.0500479	0.110097	0.024077	0.0751353	0.153558	0.382711	1.19212
	0.0144775	0.047952	0.113223		0.0664338	0.142631	0.365399	1.13316
0.00407566	0.016088	0.0522097	0.103409	0.0230175	0.0693515	0.146623	0.386796	1.14361
0.00396656	0.013821	0.0436358	0.105468	0.0228947	0.0651907	0.140866	0.333586	1.10823
0.00398109	0.0146836	0.0411199	0.0936886	0.0226461	0.0700305	0.142394	0.324113	0.990198
0.00373238	0.0137753	0.0357489	0.0915862	0.0250818	0.0666662	0.145118	0.310778	0.928825
0.00185215	0.0072155	0.0259402	0.0694712	0.0242668	0.03856	0.103554	0.258805	0.768834
	0.0134074	0.0354405	0.094365		0.0629622	0.135957	0.296372	0.989615
	0.0108048	0.0351416	0.0956821		0.0520257	0.128221	0.314026	1.02163
0.00403903	0.0139941	0.041531	0.089094	0.0239841	0.0673496	0.137054	0.327488	0.983404
0.00411506	0.0149942	0.0456194	0.100025	0.0256895	0.0668668	0.137579	0.353189	1.08734
0.00447748	0.0149522	0.0513971	0.105073	0.0244922	0.0710437	0.15245	0.386029	1.13917
0.0042372	0.0142662	0.0475788	0.102352	0.0240106	0.068093	0.141337	0.368696	1.14633
0.00462904	0.0147479	0.046063	0.0851717	0.0270831	0.0712483	0.145868	0.361025	1.05466
	0.0146867	0.0503231	0.0935018		0.0688203	0.144905	0.364787	1.00606
0.00387237	0.0133849	0.0418746	0.0869153	0.0236645	0.0649475	0.132639	0.315279	0.907665
0.00350598	0.0134344	0.0401448	0.0837858	0.0210642	0.0644585	0.1352	0.313737	0.904093
0.00400898	0.0146132	0.0439425	0.0898479	0.0243747	0.0669151	0.142076	0.336969	0.984795
	0.0102935	0.0282182	0.063149		0.04827	0.108102	0.260947	0.742807
	0.01359	0.0393342	0.0811927		0.0614516	0.139766	0.303365	0.917476
	0.0126209	0.0353118	0.077364		0.0634391	0.12896	0.2979	0.885491
0.00436289	0.0140013	0.0404419	0.0945123	0.0245742	0.0669722	0.135628	0.327597	1.02698
0.00411943	0.0139352	0.0457543	0.0908038	0.0249591	0.0672319	0.142129	0.341514	1.00423
0.00195775	0.00816142	0.0280599	0.0678153	0.0252816	0.04289	0.113531	0.269295	0.78363
	0.0146241	0.0378442	0.0777963		0.0692905	0.136342	0.316724	0.891292
0.00383537	0.0129185	0.0349629	0.0730779	0.0230788	0.0612018	0.132617	0.308806	0.869118
0.00372271	0.0126458	0.0356607	0.0794609	0.0238077	0.0647383	0.131707	0.297669	0.86481
0.0039818	0.0144834	0.0415116	0.0818513	0.0225548	0.0675716	0.140564	0.336423	0.911313
	0.0145456	0.0448844	0.0912085		0.0703944	0.140654	0.338675	0.942843
0.00461045	0.0143888	0.0450906	0.0796155	0.0220161	0.0703895	0.143043	0.351079	0.916738
0.00432486	0.0141169	0.0396293	0.0788775	0.0252536	0.0684918	0.140439	0.3313	0.883701
0.004551	0.0167739	0.0515536	0.0945066	0.0242241	0.0726082	0.16166	0.39851	1.03097
0.00403948	0.0142145	0.047264	0.0943925	0.0241868	0.0679044	0.140831	0.35528	1.02402
0.00379791	0.0131961	0.0462426	0.0970615	0.0219035	0.062459	0.134394	0.343301	1.00862
0.00394486	0.0133092	0.0431637	0.0800583	0.0233841	0.0628678	0.133147	0.338019	0.907567
0.00392814	0.0139354	0.0432866	0.081604	0.0225236	0.0665759	0.139612	0.343429	0.930016
0.00427599	0.0139006	0.042107	0.0763745	0.0233769	0.0703622	0.137433	0.338988	0.891552
0.002299	0.00959344	0.0310356	0.0715589	0.0256606	0.0477731	0.118586	0.279277	0.77447
0.00401736	0.0135865	0.0402519	0.0801086	0.0229345	0.0645723	0.138201	0.327109	0.886157
	0.014166	0.0428525	0.0814571		0.0677893	0.131978	0.326355	0.962268
0.0037522	0.0126782	0.0400401	0.0916647	0.0234113	0.0639013	0.129311	0.316923	0.938868
0.00378982	0.0133973	0.0460949	0.0941213	0.0227842	0.0668131	0.135403	0.343103	0.983751
0.00380137	0.0112865	0.0263915	0.0542741	0.0223913	0.0655818	0.117602	0.242722	0.610609
	0.015014	0.0444402	0.079053		0.0712755	0.1466	0.341996	0.915571
0.00413348	0.0127428	0.0363552	0.0781928	0.0232619	0.0634097	0.134035	0.299396	0.844462
0.0038032	0.0139675	0.039718	0.0744459	0.0223008	0.065911	0.137738	0.29115	0.816703
0.00447289	0.0148478	0.041563	0.0746209	0.0245694	0.0706543	0.144121	0.331012	0.862522
	0.0147278	0.0425817	0.0751685		0.0666118	0.134325	0.320121	0.830031
0.00454338	0.0148277	0.045951	0.0741183	0.0262103	0.0693565	0.142567	0.350443	0.894937
	0.0138228	0.0463873	0.0698933		0.0643396	0.134861	0.340841	0.834277
	0.0145354	0.0490077	0.0826773		0.067435	0.145276	0.371105	0.93698
	0.0139077	0.0496847	0.089377		0.0695185	0.14358	0.357506	0.963529
	0.0126374	0.0424705	0.0834662		0.0584621	0.127088	0.332898	0.943016
0.00438422	0.0140847	0.0444187	0.0842602	0.02289	0.0689525	0.140024	0.346808	0.950006
0.00442834	0.0146738	0.0437338	0.0812514	0.0243616	0.0679937	0.143401	0.333098	0.903411
0.00400523	0.0142723	0.0452195	0.070414	0.0247758	0.0672142	0.142272	0.340718	0.853408
	0.014065	0.0452028	0.0771106		0.0683507	0.148287	0.330962	0.863328
0.00436141	0.0136606	0.0409394	0.0707081	0.0262829	0.069106	0.141189	0.318741	0.840917
0.00374579	0.0129741	0.0402253	0.0750394	0.0219457	0.0654158	0.133379	0.321006	0.843489
	0.0137996	0.0407256	0.0789135		0.0670771	0.137033	0.31593	0.852462
0.00373089	0.0135794	0.0425435	0.0924801	0.0230306	0.0645233	0.134835	0.310837	0.915686
	0.013082	0.043937	0.0878454		0.0637896	0.136048	0.338049	0.940739
	0.0157093	0.053488	0.111307		0.0721074	0.155779	0.382238	1.12799
	0.0142103	0.0428369	0.0841982		0.0666129	0.137512	0.332425	0.916855
	0.0133322	0.038697	0.0841096		0.0596127	0.127062	0.298211	0.846876
0.00437766	0.0154153	0.0430722	0.0721592	0.0259916	0.0685744	0.142642	0.333415	0.861135
0.00369723	0.0129266	0.0431126	0.0766164	0.0219276	0.0630062	0.141156	0.323683	0.885821
0.00424514	0.013469	0.040766	0.0695133	0.0227412	0.0647891	0.132108	0.317462	0.813555
0.00404323	0.0139472	0.0420375	0.0762853	0.0243791	0.0679062	0.142256	0.332467	0.856767
	0.013587	0.0456654	0.0782348		0.0659343	0.136467	0.346299	0.88465
0.00461281	0.015044	0.0447642	0.0792409	0.0239352	0.0725793	0.147821	0.350258	0.901294
	0.0150091	0.0496762	0.0885333		0.068521	0.149571	0.382891	0.963164
0.00461179	0.0152018	0.0478042	0.105549	0.0252308	0.0716202	0.14712	0.341784	1.01071
0.00389238	0.0118656	0.0412426	0.0896222	0.0249527	0.0609517	0.133352	0.32529	0.896705
	0.00919594	0.0241391	0.0454634		0.0621726	0.113907	0.228212	0.530631
0.00396733	0.0137518	0.0445599	0.0803951	0.0232657	0.068906	0.13699	0.339235	0.883977
	0.0147268	0.0430575	0.0778861		0.0706478	0.144978	0.346102	0.916801
0.00364393	0.0123871	0.0374331	0.0734587	0.0223878	0.0640035	0.13587	0.296546	0.800598
	0.0138291	0.0418541	0.0776394		0.0666106	0.139502	0.333316	0.902772
	0.0135625	0.0412663	0.0771747		0.0674916	0.136081	0.329762	0.911411
	0.0141927	0.041573	0.0737858		0.062993	0.134816	0.325025	0.847988
0.00278116	0.0102168	0.0341296	0.0799201	0.0250852	0.054726	0.120256	0.274129	0.810689
0.00456889	0.0136285	0.0434055	0.096441	0.0256827	0.0675523	0.140885	0.333544	0.967438
0.00331788	0.0113273	0.0299975	0.0598841	0.0240368	0.0550088	0.125603	0.265689	0.653402
0.00424269	0.0147367	0.0421929	0.0937011	0.0245084	0.0681182	0.146218	0.372111	1.19105
0.00435178	0.0138563	0.0415771	0.0797868	0.0251659	0.0688643	0.141505	0.33418	0.921308
0.0019875	0.00727596	0.0228602		0.0228325	0.0450576	0.100526	0.245507
0.00416524	0.0144165	0.0494366	0.0850318	0.024441	0.0689221	0.151193	0.354561	0.918783
0.00460751	0.0149028	0.0451457	0.0815878	0.0284715	0.0734533	0.146745	0.364186	0.942827
0.0037974	0.0135582	0.0449786	0.0876773	0.0234261	0.0686943	0.154165	0.339619	0.924158
	0.0160981	0.0527284	0.0837846		0.0736989	0.153283	0.401212	0.972888
0.00323312	0.0135957	0.0445144	0.0920082	0.0236977	0.0643595	0.135654	0.333689	1.00155
0.00430696	0.0142654	0.0497323	0.0983749	0.0248422	0.0695799	0.143878	0.366685	1.07068
0.00436443	0.0152411	0.0474208	0.0911764	0.023569	0.0716072	0.15029	0.360557	0.990991
0.00385017	0.0134629	0.0430642	0.086307	0.022227	0.0652882	0.141863	0.338278	0.942733
0.00382368	0.0130687	0.0458619	0.0825919	0.0243799	0.064275	0.13583	0.337925	0.925344
0.00393408	0.0140501	0.041081	0.0804202	0.0223492	0.0649341	0.137193	0.327102	0.940537
0.00408871	0.0140608	0.0396634	0.0832554	0.0247366	0.0696121	0.138103	0.322466	0.94266
	0.0131799	0.0374523	0.0926523		0.0663825	0.133681	0.310073	0.940291
	0.0130103	0.0338216	0.0851764		0.0591908	0.123419	0.2901	0.894997
0.00377845	0.0123141	0.0361435	0.0797467	0.0239914	0.0639729	0.131656	0.302891	0.868523
0.00360693	0.0118407	0.0351739	0.0816421	0.022146	0.0630672	0.131864	0.297354	0.788531
0.00456052	0.014703	0.0436185	0.0986249	0.0256266	0.0717295	0.146394	0.351619	1.02536
	0.0140791	0.0414824	0.107294		0.0670358	0.166765	0.354755	0.991396
0.0041536	0.0143861	0.0400367	0.098233	0.0250838	0.067347	0.136741	0.320806	1.00177
0.00437109	0.0144761	0.0432683	0.106126	0.0240633	0.0682372	0.143438	0.341026	1.09204
0.00428675	0.0142337	0.0391194	0.097869	0.0243325	0.0705693	0.139578	0.320638	1.05025
0.00136943	0.0081319	0.0238414	0.0347469	0.0229087	0.0393134	0.103599	0.220009	0.450157
	0.00847245	0.0290096	0.0842145		0.0475249	0.112862	0.264124	0.832912
0.00416066	0.0147989	0.0438134	0.0891626	0.0229606	0.0668536	0.139737	0.340781	0.998177
0.00447021	0.0145313	0.0501654	0.0953014	0.0238205	0.0699983	0.145703	0.361503	1.06377
0.00463658	0.0156157	0.0491995	0.0997405	0.0235146	0.0726538	0.150117	0.369839	1.0784
0.00435873	0.0153518	0.0470276	0.0991103	0.0235846	0.0722186	0.145625	0.374681	1.10937
0.00393348	0.0135527	0.0467995	0.103441	0.0236456	0.0642412	0.137166	0.365595	1.11423
0.00412124	0.0159296	0.0504003	0.1115	0.024602	0.0721372	0.1482	0.392329	1.15296
0.00425823	0.0156355	0.0509631	0.113403	0.0256803	0.070592	0.149941	0.386997	1.15033
0.0043684	0.0140193	0.0469474	0.098397	0.0251318	0.0651859	0.138755	0.362217	1.02991
0.00413318	0.0144596	0.0485677	0.0971027	0.0246423	0.0677912	0.14188	0.376412	1.03662
0.00459294	0.0156543	0.0513591	0.102181	0.0251646	0.07215	0.149072	0.381332	1.06537
0.00386707	0.00867808	0.034464	0.0947705	0.0228656	0.0629773	0.108649	0.314621	0.874741
	0.0112958	0.0392132	0.0752894		0.0570159	0.126887	0.333755	0.883246
0.00369136	0.0130262	0.0458507	0.0975779	0.0243826	0.0653841	0.141843	0.344274	0.948212
0.00404444	0.0144344	0.0461678	0.101637	0.0256111	0.0669625	0.139014	0.364472	1.02872
	0.0119647	0.0419731	0.0916086		0.0628548	0.127571	0.326146	0.973587
0.00454265	0.0158623	0.0536019	0.10099	0.0249269	0.0707992	0.146992	0.38925	1.09128
	0.0152123	0.0522847	0.0989805		0.0701419	0.145899	0.391155	1.13127
0.00435707	0.014981	0.0488056	0.0906614	0.0248077	0.0711743	0.146419	0.381395	1.00515
	0.0137732	0.0481585	0.0893923		0.0681888	0.138616	0.355872	0.951879
	0.0153239	0.0493545	0.0887537		0.0692881	0.14537	0.375419	1.05398
0.00436063	0.0156184	0.0548896	0.096203	0.026246	0.0733149	0.155776	0.410589	1.07322
	0.0133623	0.0468494	0.0958091		0.0603712	0.132819	0.363921	1.05466
0.00379554	0.0134747	0.0418509	0.0894025	0.0230163	0.0633811	0.135974	0.326704	0.921061
	0.0136399	0.0491234	0.0919184		0.0609239	0.133645	0.372759	1.03445
0.00431933	0.014504	0.0510029	0.0771938	0.0237632	0.0699716	0.143439	0.376997	0.973451
0.00434502	0.0146246	0.0474577	0.0788022	0.0234852	0.0681025	0.140604	0.363854	0.995181
0.00451956	0.0151273	0.0482916	0.0832553	0.024937	0.0705807	0.141314	0.367737	1.01378
0.00449168	0.0150878	0.0522038	0.091054	0.0278976	0.071289	0.146716	0.391428	1.07004
0.00450041	0.0157935	0.0508656	0.0950209	0.0260405	0.0703813	0.152214	0.406935	1.13784
	0.011034	0.0428054	0.101458		0.0527937	0.119938	0.321596	0.983811
0.00436353	0.0143091	0.0501888	0.100708	0.0250474	0.0705076	0.145617	0.370868	1.03139
	0.0148865	0.0519699	0.090023		0.0673404	0.144213	0.398747	1.03419
0.00409911	0.0149114	0.053859	0.0922522	0.025898	0.0707071	0.150219	0.372273	0.927839
0.00401674	0.0144524	0.0433692		0.0251346	0.0670019	0.139462	0.327121
0.00393292	0.0138689	0.0490074	0.0867541	0.0238687	0.0685828	0.140247	0.386024	1.03445
0.00442669	0.0151437	0.0508707	0.080227	0.0248299	0.0738271	0.150151	0.396956	1.01354
	0.0145094	0.0487139	0.0776002		0.0672348	0.141305	0.379767	0.955276
	0.0113288	0.0270136	0.0626075		0.0604016	0.110679	0.247458	0.69463
	0.0143478	0.0501176	0.106922		0.0682473	0.141085	0.384142	1.12391
0.00421729	0.0139633	0.050063	0.0914202	0.0257863	0.068138	0.140358	0.376819	1.08695
0.00362311	0.0133397	0.0440098	0.0871626	0.0224845	0.0644417	0.132962	0.331131	0.895619
0.00392619	0.014277	0.0454131	0.0859261	0.0239938	0.0670424	0.139961	0.370883	0.966712
0.00416394	0.0140081	0.0462197	0.0944032	0.0231894	0.0683649	0.141063	0.357256	0.988473
	0.0150712	0.0526839	0.0883075		0.0689635	0.142598	0.380176	1.06793
	0.0144026	0.0481453	0.102861		0.0675061	0.140274	0.36567	1.09238
0.00376358	0.013322	0.0457832	0.106679	0.024055	0.0645087	0.134837	0.332564	0.961236
0.00468455	0.0161511	0.0531363	0.104107	0.0247538	0.0746475	0.155298	0.41518	1.09315
0.00387655	0.0124271	0.0432364	0.0907341	0.0223189	0.064366	0.130439	0.329755	0.945731
0.00422701	0.0161591	0.0460552	0.096322	0.0245964	0.0725274	0.154171	0.350095	0.986516
	0.0136935	0.0463043	0.0967191		0.065408	0.133368	0.372504	1.071
0.00381134	0.0145147	0.0447203	0.100056	0.0255722	0.0643872	0.138616	0.330677	0.9412
0.00407344	0.0129512	0.042722	0.0900516	0.0221038	0.0625426	0.129593	0.331773	0.911965
	0.0127483	0.0457227	0.0829139		0.0612668	0.13018	0.34745	0.996616
0.00406559	0.014193	0.0484489	0.0932186	0.0224045	0.0705311	0.143691	0.357662	0.939057
	0.0131519	0.0430704	0.0778217		0.0647186	0.133912	0.341599	0.903303
0.00385008	0.0133133	0.0476109	0.109699	0.0240424	0.0644945	0.136177	0.350113	1.0947
	0.0133012	0.0489182	0.105496		0.0630553	0.136413	0.366864	1.14786
	0.0145484	0.0495471	0.0917439		0.0686675	0.145802	0.389808	1.07663
0.00400649	0.0130527	0.0465458	0.081715	0.0218229	0.06538	0.140975	0.369615	0.914143
0.00458171	0.0148821	0.0499834	0.0987284	0.0251695	0.074125	0.151718	0.381286	1.00231
0.00393294	0.0142628	0.0500413	0.0846307	0.0272759	0.0677293	0.136999	0.36458	0.922454
0.0036772	0.0124623	0.0417361	0.0950698	0.0246372	0.0598209	0.141059	0.317205	0.886306
	0.0149082	0.0504827	0.0990419		0.0718892	0.153726	0.377859	0.997069
	0.0145349	0.0521881	0.100408		0.0701004	0.150178	0.396049	1.13197
0.00423072	0.0153689	0.0488787	0.10122	0.0273153	0.0694585	0.145216	0.374354	1.13729
0.00434232	0.01519	0.0549297	0.0976531	0.0278356	0.0706581	0.157004	0.410405	1.08483
0.00456614	0.0149631	0.0516975	0.0967221	0.0251404	0.0703273	0.14618	0.36885	1.00075
0.00319292	0.0125618	0.0438954	0.0944396	0.0270842	0.0628199	0.135335	0.32961	0.919687
	0.0111739	0.0392096	0.0716858		0.0630707	0.13647	0.313922	0.787307
	0.01346	0.0414445	0.0863493		0.0640428	0.133149	0.343522	1.02783
0.00438623	0.0139518	0.0443056	0.0852918	0.023627	0.0658225	0.13318	0.347708	1.02304
	0.014774	0.0489998	0.094239		0.0691329	0.148803	0.390336	1.10369
	0.0143256	0.0508676	0.101772		0.0683088	0.141294	0.385117	1.20416
0.00435237	0.0157988	0.0492868	0.108966	0.0238355	0.0722278	0.147596	0.386653	1.19448
0.00446244	0.0158488	0.05205	0.103903	0.0251294	0.072036	0.150345	0.382335	1.12065
	0.0136188	0.0472492	0.0993083		0.0666731	0.137661	0.371115	1.18699
0.00429971	0.0134055	0.0476895	0.0980686	0.0252519	0.0648668	0.136726	0.366724	1.09884
0.004309	0.0147599	0.0493617	0.102571	0.0260275	0.0664636	0.141353	0.379422	1.15766
0.00403742	0.014781	0.0505854	0.0995216	0.0244921	0.0672079	0.140133	0.370565	1.09907
	0.0150133	0.0521653	0.111836		0.0687635	0.140477	0.376039	1.11996
	0.0143067	0.0488823	0.097982		0.0671453	0.138591	0.363023	1.09538
	0.0141001	0.0466256	0.10692		0.063292	0.136217	0.36769	1.10703
0.00406981	0.0144964	0.0520444	0.102491	0.0228472	0.0674743	0.146518	0.399182	1.13953
	0.0152256	0.0499216			0.0676718	0.148199	0.384532
	0.0126989	0.033229	0.0691372		0.0625491	0.136534	0.297575	0.853125
	0.0135314	0.038122	0.091108		0.0652181	0.141209	0.321496	0.970989
	0.0118867	0.0393329	0.0838922		0.0598558	0.128848	0.325795	0.908621
	0.013388	0.044935			0.0629957	0.136168	0.357077
	0.013213	0.0474915	0.106083		0.0653042	0.14165	0.363897	1.13518
0.00404992	0.014525	0.0480913	0.114233	0.0242814	0.0693549	0.143949	0.381065	1.18107
0.00322046	0.0122891	0.0380949	0.0842915	0.0241954	0.0596843	0.130166	0.334286	0.919305
	0.0134525	0.038186	0.0833778		0.062826	0.13324	0.325697	0.90215
	0.011824	0.0350952			0.0619944	0.134723	0.306611
	0.0103275	0.0370529			0.0553127	0.121709	0.337166
	0.0138758	0.0384088	0.102693		0.0663615	0.134476	0.305271	1.04938
	0.0137078	0.0367312			0.0648522	0.137953	0.31903
	0.0136548	0.040095	0.0778284		0.0641235	0.137879	0.33095	0.94238
	0.0138643	0.0405293	0.071206		0.0676589	0.143771	0.345724	0.886098
	0.012987	0.0379668	0.0805858		0.0634869	0.132003	0.318756	0.906585
0.00377666	0.012969	0.040183	0.0817042	0.0230296	0.0630752	0.135461	0.330879	0.918227
	0.0144138	0.0460698	0.0874898		0.0692454	0.148259	0.361876	1.01699
	0.0123288	0.0367673	0.0774915		0.0624436	0.131562	0.322419	0.889628
	0.0144469	0.039125	0.0761929		0.0656822	0.142957	0.332842	0.915897
	0.0139702	0.0403414	0.0864125		0.0622204	0.135376	0.334562	0.948186
	0.0129951	0.0466017	0.093534		0.0693513	0.146937	0.363179	1.02276
	0.0140386	0.0424407	0.0944296		0.0651793	0.128142	0.325793	1.02781
	0.0129778	0.0420457	0.085061		0.0649348	0.135229	0.34549	0.97611
	0.0136331	0.0422683	0.0792393		0.0659217	0.134333	0.342391	0.938954
	0.0133174	0.044625	0.0799808		0.0658014	0.139577	0.346629	0.957133
	0.0147415	0.0469083	0.0855133		0.0685539	0.142833	0.37352	1.02297
	0.0141543	0.044766	0.0837159		0.0650866	0.140887	0.362307	1.03346
	0.0136491	0.0451339	0.0741612		0.0695151	0.139501	0.35298	0.97611
	0.00997419	0.0379452	0.0822529		0.0479366	0.122238	0.313287	0.97611
	0.0135098	0.0384252			0.0631917	0.130489	0.325541
	0.0137602	0.0340901			0.0671752	0.132954	0.292363
	0.0135922	0.0416442	0.0772504		0.0652687	0.139201	0.329633	0.92687
	0.0142847	0.0457877	0.0817834		0.0668938	0.142667	0.359828	0.969306
	0.0112905	0.0396276	0.0798714		0.0548494	0.123887	0.320747	0.95621
	0.0141245	0.0456895			0.0670586	0.13942	0.364699
	0.0139676	0.0444654	0.0806999		0.0652481	0.137777	0.361382	0.995181
	0.0139661	0.0439776	0.0914374		0.0681537	0.137064	0.352311	1.02406
	0.014038	0.045401	0.0914117		0.068709	0.144178	0.356932	1.03445
	0.0108619	0.0370815			0.0578931	0.141564	0.363854
	0.0134864	0.0369564	0.0932681		0.0647679	0.131097	0.3065	0.959568
	0.0133099	0.0397025	0.0824405		0.0646144	0.133167	0.326458	0.949746
	0.0129754	0.0389853	0.0794887		0.0632952	0.133587	0.332273	0.939057
	0.0131022	0.0415681			0.0653257	0.137206	0.354024
	0.0137635	0.0426662	0.0820356		0.0630723	0.13381	0.343774	0.941918
	0.0136719	0.0431095	0.0765106		0.0634962	0.140535	0.355463	0.967371
	0.00783617	0.0302959			0.0408646	0.108515	0.290236
	0.013207	0.039725			0.0630074	0.129377	0.311455
	0.0142057	0.0427741	0.0775554		0.0653276	0.137831	0.34903	0.989492
	0.0134582	0.0418039	0.0752119		0.0645648	0.141302	0.334634	0.930928
	0.0139489	0.0392506	0.0773319		0.0652777	0.136336	0.331578	0.937397
	0.0137681	0.0366242			0.0644075	0.138957	0.3092
	0.0134374	0.0346366	0.0863866		0.0648769	0.132404	0.296417	0.939057
	0.0131721	0.0366106			0.0648417	0.129294	0.305701
	0.0122521	0.0328895	0.0691898		0.0628375	0.126998	0.293403	0.843945
	0.0131899	0.0407543	0.0733248		0.0654325	0.134456	0.34149	0.954354
	0.0133458	0.0404557	0.0792534		0.0637065	0.133584	0.340531	0.933963
	0.0134961	0.0400787	0.0714476		0.0656634	0.134896	0.339534	0.938957
	0.0134953	0.0405045	0.0694256		0.0673358	0.140691	0.326993	0.887575
	0.0142094	0.0416685			0.0672664	0.138264	0.347513
	0.0141725	0.0438294			0.0653004	0.140566	0.344209
0.00405206	0.0143321	0.0425805		0.0245205	0.069029	0.147984	0.345989
	0.0131314	0.0360269			0.0611311	0.127382	0.316182
	0.0134961	0.0393874			0.0650899	0.137583	0.320872
	0.0146394	0.0418708			0.0645223	0.131883	0.342779
	0.014421	0.0456137	0.0741498		0.0678046	0.143973	0.353362	0.961913
	0.0140514	0.0432019	0.073555		0.067006	0.1429	0.348975	0.937774
	0.0127516	0.0384083	0.0723502		0.063162	0.129209	0.32446	0.938335
	0.0138252	0.0446979	0.07862		0.0663072	0.141683	0.357455	0.960537
	0.0135355				0.0646059	0.13794
	0.0126587	0.0421308			0.065445	0.145144	0.355102
	0.0133288	0.0389359	0.0826445		0.0632988	0.135248	0.325394	0.974665
	0.0134321	0.0415827			0.0662376	0.133541	0.378211
	0.0141727	0.0439004	0.0782656		0.0666137	0.135656	0.341359	0.950747
	0.0137171	0.0417308	0.0812983		0.0649215	0.133316	0.342939	1.01839
	0.0129787	0.0401335	0.0699165		0.0632184	0.132869	0.334113	0.912193
	0.0135718	0.0396355	0.0748238		0.0651804	0.135735	0.325541	0.880563
	0.0138666	0.0427713	0.0690682		0.0659521	0.141675	0.337302	0.897782
	0.0138423	0.0379594	0.0677906		0.0653805	0.133885	0.322189	0.871461
	0.0121201	0.036633			0.0613413	0.126808	0.30939
	0.0123925	0.0344718	0.0730313		0.0619139	0.125654	0.300281	0.869118
	0.0142442	0.040884			0.0698554	0.144493	0.339845
	0.0138914	0.040101			0.0636275	0.132904	0.3247
0.00416284	0.0141797	0.0461673	0.0848064	0.0236248	0.0657546	0.140768	0.350192	1.0094
	0.0114217	0.0343432	0.0615104		0.0611665	0.125919	0.305474	0.777978
	0.0128861	0.0398157			0.061891	0.132836	0.322941
	0.0145237	0.0521014	0.0782341		0.0680929	0.171091	0.403681	0.980508
	0.0139927	0.0455559	0.0934878		0.0629848	0.13356	0.364198	1.02324
0.00403678	0.0139976	0.0435236	0.0880438	0.0258573	0.0684251	0.137511	0.356285	0.966712
0.00393059	0.013518	0.041715	0.0840666	0.0270265	0.0664336	0.143766	0.353687	0.992692
0.00409751	0.0138884	0.0453671	0.0851252	0.0245864	0.0646408	0.136025	0.359019	1.03934
	0.0103639	0.0396139	0.090643		0.0526982	0.128391	0.335487	0.979704
	0.0140177	0.041904	0.0955489		0.065574	0.139774	0.340535	1.05479
	0.0142685	0.0463229	0.0943468		0.0675815	0.14641	0.375273	1.06057
	0.015552	0.0486507	0.0971004		0.0700511	0.146618	0.380356	1.05466
	0.0149393	0.0436186	0.0865092		0.0653563	0.140473	0.35791	1.00697
	0.0123763	0.0409649	0.0909626		0.0638639	0.132147	0.330883	0.981891
	0.0131515	0.0349155	0.0520903		0.0645247	0.137251	0.294317	0.619469
	0.0134942	0.0414358			0.0637234	0.133625	0.331596
	0.0142179	0.0434789	0.101785		0.065003	0.144224	0.357908	1.07369
	0.0143624	0.0435397	0.103585		0.0640881	0.137826	0.353087	1.08355
	0.0122636	0.0323119	0.0733172		0.0600751	0.110865	0.280564	0.813528
0.0037697	0.0137827	0.0482872	0.0991316	0.0240349	0.0632271	0.142122	0.375933	1.06939
0.003998	0.0166831	0.0482979	0.0989974	0.0227982	0.0646229	0.151101	0.400381	1.14071
0.00432621	0.0165655	0.0558347	0.115991	0.0248788	0.0668075	0.154024	0.419425	1.28643
	0.0134808	0.0489103	0.108139		0.0615863	0.139423	0.378834	1.17803
	0.0150819	0.0487317	0.108444		0.0686292	0.147062	0.363872	1.08812
0.00353198	0.0126669	0.0422796	0.0995036	0.0241768	0.0572295	0.126362	0.353552	1.0509
	0.0159076	0.0499646	0.107255		0.0675849	0.142716	0.398828	1.20994
0.00399714	0.0156897	0.0455582	0.0950746	0.0251559	0.0662006	0.150828	0.361089	1.05884
0.0035042	0.0127192	0.0335626	0.0895374	0.0234929	0.0626789	0.135326	0.30441	0.891352
0.00373719	0.0129572	0.0329913	0.0791747	0.0213496	0.0622901	0.131499	0.294418	0.855254
	0.0140866	0.0344929	0.0845492		0.0676105	0.135755	0.299698	0.90086
	0.0138419	0.0331249	0.0806331		0.0635241	0.133389	0.297774	0.870464
0.00420989	0.013371	0.0323988	0.0770093	0.0225893	0.0668879	0.131857	0.297739	0.814552
0.00418454	0.0133863	0.0326882	0.0757325	0.0236784	0.0674639	0.133397	0.29774	0.824254
	0.0131282	0.0315836	0.0760684		0.0639684	0.131789	0.284235	0.800717
0.00422253	0.0149432	0.0355197	0.0830015	0.0239485	0.0678715	0.137342	0.298493	0.854604
	0.0147275	0.0364671	0.0870586		0.0677916	0.141682	0.310947	0.933132
0.00313071	0.0104633	0.0354788	0.0818933	0.0242041	0.0525368	0.140903	0.310881	0.830467
0.00413937	0.0139743	0.0379214	0.0948915	0.0258913	0.062856	0.134121	0.313829	0.920573
	0.0143813	0.035566	0.0814579		0.0662159	0.13303	0.291243	0.846815
	0.014391	0.0348294	0.0823794		0.0690395	0.138962	0.305111	0.881401
0.0040411	0.0144834	0.0368219	0.085198	0.0227255	0.0674199	0.138896	0.312637	0.924717
0.00400904	0.0135778	0.0359231	0.0746175	0.0229505	0.0657077	0.135815	0.306693	0.853669
0.00444358	0.0148001	0.036117	0.0730947	0.022893	0.0713925	0.144431	0.314444	0.847598
	0.0145418	0.0367323	0.0723407		0.0679769	0.140983	0.311468	0.84601
0.0043457	0.0141492	0.0355675	0.0737348	0.025264	0.0701286	0.145112	0.313651	0.86201
0.00344675	0.010989	0.0332962	0.0742486	0.0209663	0.0556658	0.131222	0.299104	0.832774
0.00435201	0.0125654	0.0308465	0.0677126	0.0252585	0.0685935	0.134401	0.286396	0.776767
	0.0126627	0.0329061	0.0799056		0.0625297	0.133073	0.294454	0.835035
	0.0137049	0.0346439	0.0858141		0.066614	0.135698	0.297918	0.882441
0.00408063	0.0143443	0.0340784	0.0779904	0.0229376	0.0680104	0.137391	0.299184	0.83613
0.00321245	0.0114991	0.0388585	0.0818379	0.0247381	0.0556406	0.177379	0.328797	0.862365
0.00429036	0.0139561	0.0378943	0.0772374	0.0255892	0.0684996	0.157461	0.328046	0.829254
0.00394323	0.0126752	0.033906	0.0716574	0.0229533	0.067009	0.140009	0.304269	0.826309
	0.0133486	0.034072	0.0742519		0.061723	0.14033	0.309367	0.856845
0.00413158	0.0131363	0.0334479	0.0742713	0.0240634	0.0668035	0.135315	0.308322	0.877567
	0.0141213	0.0375693	0.0719161		0.0675586	0.148316	0.320736	0.86057
0.00416674	0.0134297	0.0338757	0.073483	0.0243644	0.0690782	0.139035	0.30604	0.843562
0.00442537	0.0148543	0.0371725	0.0773547	0.0243728	0.0701865	0.143969	0.319245	0.89236
0.0044903	0.0141479	0.037489	0.0853883	0.0240131	0.069572	0.143754	0.31863	0.890089
	0.0128626	0.0348397	0.0815714		0.0615074	0.131588	0.294454	0.854615
	0.013748	0.0335095	0.08196		0.067392	0.137993	0.294619	0.863567
0.00472472	0.0153691	0.0383776	0.0792133	0.0262952	0.0731617	0.150187	0.324219	0.869227
0.0040632	0.0142868	0.036155	0.0794407	0.0254501	0.0706082	0.145683	0.315514	0.875462
	0.013139	0.0334663	0.0688809		0.0649504	0.136404	0.295524	0.815914
0.00433318	0.0143533	0.034922	0.070313	0.0261078	0.0721336	0.146385	0.309045	0.80374
	0.0144492	0.0353598	0.0739091		0.0684771	0.14097	0.307832	0.860986
0.0043906	0.0151397	0.0355602	0.071592	0.0281649	0.0700115	0.140978	0.306269	0.836635
	0.0131671	0.0334634	0.0701708		0.0690158	0.134789	0.296898	0.800649
0.00373032	0.0128669	0.0357896	0.0776347	0.0236651	0.0653526	0.138055	0.307905	0.848911
	0.0145038	0.0351372	0.0817787		0.0663743	0.140506	0.30355	0.818302
0.00363761	0.0127437	0.0314381	0.0755904	0.0235068	0.0634281	0.13053	0.295112	0.791155
	0.0118275	0.0288455	0.0640517		0.0617766	0.125863	0.261302	0.731581
0.00378745	0.0126113	0.0316869	0.0769462	0.0230281	0.0639909	0.131453	0.299477	0.839727
0.00343246	0.0123532	0.0313204	0.0690465	0.0248749	0.0638676	0.135209	0.291395	0.786559
	0.0141652	0.0342121	0.0745172		0.068909	0.137418	0.301023	0.837203
0.00422033	0.0142756	0.0361985	0.0737083	0.0246337	0.0684797	0.146625	0.321482	0.829709
	0.0113627	0.0322422	0.0698257		0.0562567	0.122989	0.270423	0.7703
0.00379839	0.0132384	0.0351571	0.0753053	0.025477	0.0644941	0.13878	0.309003	0.839399
0.00473108	0.0150058	0.0384878	0.0793993	0.0271412	0.0742915	0.15213	0.325746	0.903411
	0.0137389	0.0355667	0.0746055		0.0697424	0.139452	0.303209	0.823067
0.0040873	0.0135708	0.0364761	0.0815675	0.0254066	0.0676205	0.145303	0.31805	0.877082
0.00439139	0.0145763	0.0366923	0.0763983	0.0253543	0.0705564	0.146984	0.306784	0.854118
0.00410851	0.0146078	0.0355235	0.082208	0.0244193	0.0695762	0.143562	0.312641	0.879027
0.00432054	0.0139467	0.0346342	0.0730237	0.0244948	0.0671013	0.137856	0.296901	0.810536
0.00430981	0.0142806	0.0339633	0.0732311	0.023366	0.0685198	0.138662	0.308881	0.855299
0.00447007	0.0145065	0.0354853	0.072153	0.0261618	0.069186	0.141226	0.308928	0.866914
0.00416484	0.0144967	0.0354996	0.0742655	0.023407	0.0683125	0.142826	0.318693	0.844255
	0.0135179	0.0348625			0.0621734	0.134022	0.294567
0.00417434	0.0141459	0.0371223	0.0748624	0.024858	0.070354	0.142633	0.310752	0.854178
0.00436096	0.0138681	0.0345212	0.0760825	0.0250176	0.0674674	0.140044	0.308961	0.869118
	0.0129614	0.0346952	0.0763677		0.0674737	0.137798	0.302149	0.852121
	0.014692	0.0355019	0.0767225		0.0695729	0.14192	0.311745	0.846026
0.00404056	0.0132749	0.035476	0.0783027	0.0252295	0.0682297	0.141426	0.317212	0.870149
	0.0137973	0.0344218	0.0773502		0.0655835	0.137083	0.303299	0.852237
0.00382117	0.013153	0.0331199	0.0766398	0.024964	0.0657342	0.131287	0.290941	0.844535
	0.01453	0.0363744	0.0793661		0.0693464	0.14463	0.316736	0.885045
	0.0130678	0.0334276	0.0718892		0.0652758	0.134304	0.295678	0.852462
0.00419422	0.0138514	0.0359721	0.0718509	0.0227979	0.0669311	0.137943	0.305913	0.828063
0.00434974	0.0145636	0.0348929	0.0803325	0.0237128	0.0677899	0.13897	0.302609	0.869374
0.00381889	0.0129884	0.0340558	0.0839856	0.0202843	0.0622351	0.133407	0.291776	0.860646
0.00417806	0.0141288	0.0375379	0.0936293	0.0220791	0.0672119	0.1582	0.327435	0.921304
	0.0132033	0.0338861	0.0822475		0.0656313	0.136482	0.297565	0.860681
	0.014254	0.0340143	0.0768449		0.0678111	0.137236	0.30448	0.817746
0.00372393	0.0130864	0.032967	0.0739973	0.0215047	0.0605111	0.129922	0.296489	0.791313
0.00438124	0.0146234	0.0367614	0.0741966	0.0271469	0.0705443	0.152491	0.335226	0.886098
0.0047289	0.0141973	0.0360443	0.0748254	0.0262255	0.070653	0.139218	0.314865	0.841022
0.00380749	0.0133319	0.0349294	0.0728185	0.023727	0.0661067	0.135248	0.296459	0.821005
	0.0143492	0.0337298	0.0747364		0.0675733	0.138443	0.296639	0.822702
	0.00856809	0.0338011	0.0778209			0.133572	0.299207	0.876845
	0.0128097	0.0331739	0.0758305		0.069034	0.138907	0.299242	0.786037
	0.0140405	0.0347058	0.0761227		0.0671872	0.141623	0.31828	0.855912
	0.0135179	0.0343219	0.0745068		0.0654965	0.136138	0.296175	0.811359
	0.0150687	0.0343406	0.0818035		0.071547	0.145592	0.312241	0.847076
0.0039742	0.0129261	0.0303938	0.0585875	0.0273299	0.067528	0.125096	0.256433	0.652171
0.00314752	0.0136537	0.034627	0.0945708	0.024235	0.0670207	0.135761	0.30301	0.92346
	0.0135194	0.0374686	0.0968639		0.064179	0.144864	0.318322	0.924387
	0.0134534	0.0326278	0.0823121		0.0643635	0.134757	0.29396	0.85091
0.00403763	0.0141013	0.0347977	0.0802425	0.0231912	0.0675041	0.144194	0.312556	0.866156
0.00383388	0.0135744	0.0348411	0.0764061	0.0228705	0.0658068	0.134981	0.299084	0.844192
0.00357832	0.0134089	0.0341252	0.0791383	0.0206542	0.0635217	0.140482	0.311833	0.820567
	0.0134998	0.0362835	0.0820667		0.0695066	0.13681	0.303358	0.848575
	0.0141738	0.0358969	0.0837019		0.0702492	0.140347	0.314745	0.891506
			0.0823506				0.305021	0.868022
		0.0319619	0.0734299			0.12938	0.288388	0.826995
	0.0130143	0.0300699	0.0709676		0.0718266	0.133659	0.282061	0.758143
0.0043459	0.0138605	0.0362254	0.075595	0.0249091	0.070216	0.144215	0.321386	0.859429
0.00447285	0.0133371	0.0350786	0.0729161	0.0247672	0.0663907	0.140344	0.30702	0.81992
	0.0146965	0.0362109	0.0826846		0.0700725	0.146365	0.326548	0.943463
0.00427161	0.0140231	0.034588	0.0845536	0.024526	0.0674945	0.141188	0.307462	0.880808
0.00376234	0.0132832	0.0343035	0.0889616	0.0219624	0.06493	0.135154	0.311299	0.893264
0.00406102	0.0135658	0.0377392	0.0934846	0.0263133	0.0651377	0.136235	0.326797	0.97628
0.0034969	0.0100974	0.0383774	0.102364	0.0246068	0.0572166	0.132149	0.317602	0.97634
	0.0140744	0.0383114	0.10946		0.0702807	0.141534	0.358999	1.26387
0.00344915	0.00888728	0.0319845	0.0718626	0.0253504	0.0485696	0.142961	0.297466	0.717069
0.00447095	0.0146297	0.0364465	0.0863698	0.025649	0.0729022	0.148829	0.313474	0.903227
0.00386355	0.0133909	0.033188	0.0782456	0.0225317	0.0652837	0.128994	0.2826	0.823039
	0.0138585	0.036378	0.0804919		0.0652432	0.139518	0.30623	0.847699
			0.0812328				0.296623	0.826544
	0.0129127	0.0332654	0.0783262		0.0629786	0.130229	0.2925	0.835336
0.00426159	0.0141745	0.0374553	0.0486946	0.0239251	0.0679609	0.161603	0.35655	0.873143
	0.0127543	0.031023	0.0601529		0.0659775	0.138591	0.299719	0.769025
0.00366838	0.0120268	0.0320044	0.0623399	0.0247599	0.0626666	0.134813	0.314066	0.824639
	0.0132828	0.0308978	0.0498687		0.069146	0.141388	0.298314	0.710315
0.0040667	0.012542	0.0317968	0.045871	0.0239202	0.0659649	0.138977	0.299864	0.70685
0.00270273	0.00986187	0.0266527	0.0440303	0.0235327	0.0580202	0.132734	0.288172	0.682767
0.00389151	0.0121924	0.0323338	0.0434391	0.0228307	0.0648273	0.135617	0.29358	0.689076
	0.012865	0.030326	0.047055		0.061877	0.133725	0.300022	0.690275
	0.0123058	0.030102	0.0431485		0.0642253	0.129405	0.299251	0.691305
	0.013768	0.0338309	0.0456052		0.0713233	0.143661	0.313693	0.716072
0.00421101	0.0134332	0.0325272	0.0407121	0.0256522	0.0686281	0.144621	0.306107	0.681741
0.0037038	0.0121867	0.0327907	0.0478704	0.0220269	0.0656454	0.130959	0.289556	0.710296
	0.0082581	0.0164987	0.0332045		0.0546258	0.106491	0.201662	0.481699
	0.0110285	0.0284705	0.0783499		0.0605738	0.14386	0.305257	0.828604
	0.0142854	0.0338565	0.0634539		0.0729404	0.144178	0.313128	0.793145
0.00421443	0.0135373	0.0352095	0.0578513	0.0245885	0.0688831	0.141001	0.307522	0.768135
0.0047301	0.0151774	0.0373501	0.0643705	0.0279714	0.0765989	0.156283	0.33503	0.85019
	0.0132252	0.0342109	0.0701133		0.0660793	0.138812	0.304398	0.81809
		0.0312993	0.0508431			0.155013	0.314538	0.773853
0.0045779	0.0138802	0.030717	0.037926	0.0260259	0.0726677	0.142268	0.303511	0.668963
	0.0128468	0.0308928	0.0434802		0.0663155	0.134732	0.299429	0.6746
	0.0127271	0.032038	0.0407104		0.0697643	0.144189	0.307311	0.66978
0.00471003	0.0148324	0.0363952	0.0360572	0.0265004	0.0723267	0.155446	0.331375	0.640339
	0.0147263	0.0339507	0.0468129		0.072641	0.146633	0.323378	0.737063
0.00405932	0.0135366	0.0304391	0.0341226	0.0217754	0.0651908	0.132958	0.28415	0.62661
0.00413522	0.0131675	0.0315729	0.0399108	0.0247336	0.068266	0.138638	0.304744	0.677934
0.00454748	0.0143363	0.0334894	0.0381409	0.0233595	0.0752481	0.143006	0.29681	0.62873
	0.0124979	0.0306472	0.0400978		0.0682038	0.143996	0.302427	0.675419
0.0042028	0.0130227	0.0296478	0.0460685	0.0243468	0.0691183	0.14051	0.312157	0.759794
	0.0138966	0.0316732	0.0392497		0.0674273	0.139213	0.301007	0.645209
	0.0131123	0.0308541	0.0375968		0.0677518	0.140137	0.300531	0.665391
0.00436386	0.0134577	0.0281778	0.0368288	0.0223463	0.0733558	0.14159	0.304638	0.651762
0.00425235	0.0133863	0.03285	0.0364968	0.0241087	0.068541	0.144963	0.310267	0.668228
	0.0133605	0.0327687	0.0402323		0.0637016	0.13542	0.309814	0.679882
0.00437133	0.013822	0.0387198	0.0399904	0.0240335	0.0741259	0.166934	0.324813	0.679017
	0.0138988	0.0338515	0.0469088		0.0716614	0.149827	0.322315	0.718414
	0.011922	0.0295607	0.0358269		0.0656335	0.128584	0.272775	0.609595
0.00376231	0.0117725	0.032614	0.0673537	0.0206994	0.0648549	0.135971	0.29122	0.76916
	0.0127134	0.0309054	0.0588524		0.0654268	0.133955	0.302657	0.75425
0.00392551	0.0124585	0.0306814	0.0517319	0.0246146	0.0654626	0.136871	0.307192	0.73058
	0.012327	0.0284065	0.0411169		0.0624932	0.132004	0.284468	0.637439
	0.0125656	0.0290477	0.0414556		0.0650716	0.135152	0.28992	0.651006
	0.0126503	0.0316462	0.0527746		0.065423	0.133322	0.299583	0.714294
	0.0146808	0.0308142	0.0447614		0.0738026	0.150096	0.310243	0.701548
	0.0134095	0.0326982	0.0547665		0.0651363	0.1406	0.311061	0.754591
	0.0131903	0.0297787	0.0499203		0.0690609	0.142904	0.313661	0.744348
	0.014478	0.031478	0.0359082		0.0780597	0.161357	0.332564	0.69758
0.0047915	0.013635	0.0326746	0.0456819	0.0280328	0.0761561	0.149951	0.314796	0.72946
0.0041551	0.0135129	0.0307262	0.0516459	0.0230529	0.0725769	0.144699	0.313913	0.780352
	0.0133622	0.0322321	0.076989		0.0659876	0.131423	0.285908	0.872266
	0.0128617	0.0322307	0.0640407		0.0642448	0.136093	0.300118	0.806589
	0.0137757	0.0330154	0.0569744		0.0664959	0.14094	0.305379	0.751803
0.00460694	0.0142206	0.0360714	0.0557386	0.0264167	0.0738209	0.149797	0.318423	0.782663
0.00431005	0.0132656	0.032526	0.0569412	0.0247286	0.0682981	0.139491	0.305051	0.741173
0.00415019	0.0143886	0.0352225	0.0646046	0.0241506	0.0672268	0.142894	0.316868	0.79513
	0.0139534	0.0333498	0.0570799		0.0650679	0.141315	0.319596	0.771678
	0.014298	0.0306732	0.0554037		0.0672542	0.142445	0.314823	0.752396
	0.0130448	0.0318938	0.0562693		0.0646018	0.135017	0.303398	0.748102
0.00401589	0.0127026	0.0294796	0.0477639	0.0212667	0.0667548	0.135534	0.30217	0.682823
0.00417642	0.0140847	0.0329148	0.0488375	0.0232189	0.0692306	0.145547	0.317362	0.732176
0.00399957	0.0126185	0.0316806	0.0564605	0.0242672	0.0641675	0.129401	0.293483	0.743707
	0.0121034	0.030859	0.0696106		0.0615272	0.134055	0.287012	0.81742
	0.0145577	0.0338777	0.0861661		0.0725119	0.145421	0.321717	0.952649
0.00413985	0.0123496	0.0287921	0.0494435	0.023288	0.0650637	0.134139	0.273475	0.656194
0.00459134	0.0141074	0.0327286	0.0599889	0.0225275	0.070143	0.147939	0.32284	0.812709
	0.0145776	0.0326839	0.0596069		0.0711884	0.144491	0.314077	0.75724
0.00401852	0.0128218	0.032927	0.0634951	0.0251573	0.064619	0.134917	0.305867	0.82736
	0.0129326	0.0314802	0.0616433		0.0635062	0.137608	0.304143	0.762891
	0.0133442	0.0317198	0.0655629		0.0666155	0.13928	0.30645	0.791794
	0.0137537	0.0339595	0.0686397		0.0640791	0.136563	0.306331	0.829995
	0.0124652	0.0323477	0.0684758		0.0624922	0.13531	0.304197	0.809216
	0.014108	0.0342119	0.0707421		0.0682479	0.144792	0.321445	0.844601
	0.0138301	0.0341204	0.0667867		0.0683869	0.152718	0.318428	0.834705
	0.0127648	0.0321322	0.0670888		0.065963	0.132885	0.306441	0.805291
0.0042818	0.0144321	0.033986	0.0734902	0.0228015	0.069477	0.139919	0.305485	0.833787
0.00453094	0.0142328	0.0356682	0.0915082	0.0239216	0.0710287	0.147263	0.31705	0.920637
0.00398154	0.0131083	0.0345021	0.0866801	0.021281	0.0654419	0.137238	0.306625	0.891662
	0.0123315	0.0304118	0.073172		0.0602829	0.132319	0.298734	0.852328
0.00412227	0.0108111	0.0221295	0.0508053	0.0242249	0.0663361	0.12029	0.245514	0.596359
0.00407789	0.013659	0.0345705	0.0826803	0.0234158	0.0674331	0.140506	0.314356	0.869405
0.00442108	0.0156906	0.0360943	0.07524	0.024056	0.0689662	0.149303	0.327751	0.871806
0.00422801	0.0139788	0.0345207	0.0726342	0.0242851	0.0660525	0.146342	0.321833	0.827078
0.00381012	0.0134706	0.0357199	0.0712662	0.0234432	0.0647193	0.140251	0.308919	0.802011
	0.0137803	0.0334838	0.0700855		0.0688186	0.138727	0.304446	0.827336
	0.0137262	0.030934	0.0636634		0.066154	0.144973	0.310364	0.793474
	0.0138023	0.0328509	0.0669974		0.0687839	0.146175	0.310505	0.793277
	0.0142833	0.0324207	0.0710599		0.0690157	0.139044	0.305819	0.823565
0.00440116	0.0158527	0.0428317	0.0799631	0.0283169	0.0763118	0.178984	0.417433	1.05063
0.00367805	0.0124448	0.033271	0.0902581	0.0222231	0.0610971	0.132259	0.30181	0.944073
	0.0115395	0.0304691	0.0818818		0.0633772	0.130549	0.300742	0.9166
	0.0151445	0.0318062	0.0786006		0.0785489	0.153339	0.329952	0.916847
0.00464625	0.0144146	0.0330881	0.0702935	0.0220998	0.0725315	0.145994	0.314889	0.839817
	0.0140189	0.0311937	0.070076		0.0684235	0.136141	0.307982	0.796845
	0.0144081	0.0328438	0.0765143		0.0706185	0.144917	0.304825	0.848838
	0.014629	0.0348689	0.0686972		0.0692442	0.144639	0.317435	0.814369
	0.0149739	0.0361753	0.0757002		0.0734723	0.152158	0.330446	0.862735
0.00423592	0.0136954	0.0334719	0.0705869	0.0240262	0.0649222	0.135151	0.300576	0.798155
0.00483971	0.0153832	0.0333143	0.0708809	0.0240309	0.0711154	0.144021	0.312933	0.809804
0.00482186	0.0148286	0.0347045	0.0753261	0.0238728	0.0730144	0.145544	0.316968	0.846356
	0.0149019	0.0335157	0.071525		0.0752666	0.157878	0.332567	0.835532
	0.0146656	0.0327636	0.0814315		0.0734327	0.150624	0.321732	0.892535
0.00440638	0.0138096	0.0342945	0.0797173	0.0245475	0.0644528	0.137593	0.306344	0.867349
0.00395992	0.0136247	0.0331259	0.0915464	0.0234195	0.0674188	0.14349	0.310826	0.90379
	0.0142143	0.0348168	0.0813824		0.0681001	0.138448	0.310574	0.886168
	0.0144461	0.0307345	0.0775792		0.0676373	0.140474	0.318633	0.859938
	0.0161857	0.037832	0.0818102		0.0763371	0.174195	0.343827	0.845188
	0.0149911	0.0345526	0.0726268		0.0696461	0.147118	0.313553	0.817572
0.00408794	0.0140151	0.0352151	0.0747907	0.0243624	0.0643775	0.138411	0.309804	0.830255
	0.01422	0.0354075	0.0779479		0.0655573	0.138622	0.316734	0.873815
	0.0146789	0.036867	0.065382		0.073981	0.151914	0.322859	0.794218
0.00290422	0.0134419	0.0360262	0.0794417	0.019658	0.0642843	0.150465	0.323856	0.877432
	0.0138527	0.0337581	0.0726567		0.0694462	0.141172	0.315615	0.812051
	0.0153141	0.0353988	0.0738255		0.0726298	0.147435	0.32149	0.844341
	0.0132743	0.029659	0.0794095		0.0643115	0.135852	0.309937	0.859462
0.00449274	0.0136278	0.0296805	0.0702596	0.0236131	0.0663606	0.135026	0.292346	0.765484
0.00419018	0.0144981	0.0358754	0.0827167	0.0235493	0.0669872	0.141971	0.333067	0.931515
0.00252374	0.0092512	0.0284614	0.0664774	0.0240417	0.0542002	0.127693	0.278828	0.736525
0.00430214	0.016079	0.0450419	0.0884826	0.022345	0.0669072	0.146374	0.400322	1.05777
	0.0147478	0.0473754	0.0890003		0.066818	0.137532	0.408783	1.12514
0.00390374	0.0133446	0.042978	0.0903105	0.0209291	0.062526	0.136342	0.392841	1.07279
	0.0138879	0.0453611	0.0822029		0.0615215	0.145453	0.398513	1.06831
	0.0152507	0.045464	0.0786844		0.0637422	0.143293	0.384916	1.06309
0.0048505	0.0153721	0.0441909	0.0870452	0.0236561	0.0686265	0.142232	0.389509	1.0634
	0.0151061	0.0462612	0.0875384		0.0667334	0.143834	0.387939	1.05931
	0.0149501	0.0472993	0.0900525		0.067179	0.149748	0.405667	1.08812
	0.014573	0.0440435	0.0890625		0.0639179	0.140252	0.406731	1.12965
	0.0156333	0.0458661	0.0881131		0.0667246	0.148515	0.403123	1.09102
	0.0155022	0.0443214	0.082896		0.0676587	0.148078	0.39378	1.0445
0.00432534	0.0153448	0.0449492	0.0808416	0.0221417	0.0662503	0.14908	0.395545	1.01462
0.00506297	0.0168192	0.0471682	0.0873106	0.0234226	0.073442	0.152717	0.383959	1.06587
0.00430654	0.0151655	0.0447672	0.0839445	0.0229031	0.0679578	0.14979	0.405003	1.09962
0.00455974	0.0155517	0.0431683	0.085931	0.0220274	0.0664871	0.148898	0.398876	1.08948
0.00498295	0.0162467	0.0449259	0.0829999	0.0227832	0.0730768	0.160827	0.412048	1.03396
	0.0156532	0.0445674	0.0782866		0.0648738	0.144956	0.400289	1.04094
0.0040582	0.0151795	0.0450535	0.0825755	0.0218754	0.0659444	0.146536	0.39696	1.04676
0.00460477	0.0163633	0.0483373	0.0804023	0.0216993	0.0705162	0.151851	0.414418	1.08717
	0.0149638	0.0417818	0.0702402		0.0653536	0.146044	0.392432	1.00218
0.00458804	0.0135637	0.0393877	0.0778127	0.0234775	0.0677602	0.146898	0.382283	1.04794
0.00404378	0.0121831	0.0418707	0.0763005	0.0218696	0.0616089	0.136103	0.375334	1.00081
	0.0123625	0.0423089	0.0830848		0.0625402	0.130809	0.372323	1.0581
0.00434349	0.0148081	0.0464152	0.0804803	0.0237286	0.0650866	0.138584	0.443995	1.3828
0.00409383	0.0120231	0.0408028	0.0632993	0.0226726	0.0626245	0.130937	0.350042	0.973268
0.00408528	0.0125944	0.0396582		0.0229534	0.0681349	0.140723	0.389248
0.00365192	0.0126348	0.0417721	0.0780948	0.0230451	0.0616008	0.133906	0.371889	1.03697
	0.0130893	0.0423387	0.0807138		0.0653707	0.137179	0.382461	1.03204
0.00461275	0.0150423	0.0422376	0.0794755	0.0232376	0.0680582	0.15201	0.397988	1.02245
0.00448932	0.0165526	0.0499521	0.0908767	0.0226019	0.0679982	0.155942	0.419059	1.11893
0.00400149	0.0142197	0.0443202	0.0841646	0.0207123	0.0618872	0.137563	0.387989	1.05909
0.00435952	0.0166285	0.0471613	0.088525	0.0231086	0.0695059	0.159521	0.435611	1.1202
0.004418	0.0152828	0.0442634	0.0750843	0.0229414	0.0691307	0.155958	0.42022	1.03998
0.00422481	0.0142059	0.0428324	0.0882143	0.0225151	0.0625222	0.148797	0.391459	1.10424
	0.0149367	0.0416973	0.0838477		0.0636329	0.142066	0.387521	1.03255
0.00448724	0.0141674	0.0424419	0.078688	0.0230123	0.0652355	0.142786	0.382323	0.997737
	0.013792	0.0441519	0.0906155		0.0643298	0.13771	0.380059	1.09865
0.00391393	0.013995	0.0419983	0.0733902	0.0202702	0.0634912	0.142452	0.398154	1.07735
	0.0153898	0.0364222	0.0531572		0.0672561	0.143368	0.452871	0.992661
0.00458425	0.0148967	0.0451997	0.077569	0.0226383	0.0654044	0.14434	0.377832	1.0962
0.00469509	0.0153121	0.0461735	0.0842422	0.0226088	0.0724595	0.157603	0.429849	1.08438
0.00449435	0.0160858	0.043179	0.0833431	0.0230063	0.0672753	0.142714	0.395151	1.10323
0.00424017	0.0132801	0.0391748	0.0785809	0.0231099	0.0645021	0.135824	0.373398	1.09801
	0.015798	0.0446241	0.0893365		0.0700398	0.155642	0.405388	1.12512
	0.0129184	0.0394001	0.076987		0.0623507	0.132437	0.374262	0.972875
0.00442662	0.0143189	0.0421027	0.075733	0.0222399	0.0670227	0.141087	0.387266	1.04938
0.00440612	0.0135058			0.0237654	0.0642901	0.138312
0.00396728	0.0119419	0.0346393		0.0211377	0.0630414	0.130579	0.326517
0.00405431	0.0132081	0.0412837	0.0818679	0.0240268	0.0650384	0.138328	0.386377	1.11474
0.00416865	0.0122441	0.039095	0.0772664	0.023365	0.0621717	0.131146	0.370021	1.04079
0.00485292	0.0151675	0.0473391	0.0846951	0.025518	0.072155	0.158957	0.398745	1.06555
0.00451988	0.0141261	0.0424818	0.0807938	0.0217134	0.065425	0.141619	0.385759	1.05476
0.00321638	0.0132246	0.043835	0.0786742	0.020044	0.0647504	0.167349	0.419063	1.03759
0.00447857	0.0119257	0.035407	0.0776929	0.0229792	0.0661668	0.127888	0.360129	0.96501
	0.0138224	0.0441083	0.0803836		0.063214	0.14312	0.388769	1.07756
0.00431325	0.015658	0.0449516	0.0841933	0.0228005	0.0676484	0.150975	0.406524	1.09036
0.00489364	0.0151587	0.0499775	0.0934066	0.0231915	0.0658123	0.146663	0.404753	1.14642
0.00443856	0.0145546	0.0434188	0.0798563	0.0215407	0.0665433	0.138725	0.370288	1.02533
	0.0146731	0.0445025	0.0789711		0.0702822	0.149461	0.408166	1.05491
	0.0141018	0.0395457	0.0844183		0.0651477	0.140671	0.391885	1.0384
0.00469792	0.0156435	0.0434034	0.0788271	0.0239195	0.069202	0.143942	0.393877	1.05179
0.00438504	0.0147394	0.0442123	0.0779222	0.0234902	0.0630647	0.145115	0.392927	0.998534
0.00423077	0.0142445	0.0442021	0.0786123	0.0212809	0.0638105	0.14109	0.381013	1.00698
0.00430155	0.0133976	0.0438004	0.0819243	0.023088	0.0647676	0.137761	0.381189	0.996042
0.00448579	0.0143136	0.0434154	0.0747312	0.0230837	0.0667631	0.143239	0.399205	1.00758
	0.010711	0.0391597	0.0861863		0.0577385	0.145932	0.396828	1.09369
0.00451766	0.0144488	0.044421	0.0835419	0.0234251	0.064448	0.136612	0.382977	1.0547
0.00366406	0.0119149	0.0361363	0.0735906	0.0213248	0.0608339	0.126507	0.341014	0.984723
0.00402236	0.0121311	0.0384783	0.0808787	0.0225959	0.0631196	0.133526	0.363721	1.06587
	0.0124906	0.0371132	0.0350753		0.0626707	0.130909	0.323972	0.798578
0.00412836	0.0115145	0.0314887		0.0227302	0.0629821	0.129198	0.307958
0.00336704	0.0126616	0.0402485	0.0802594	0.0187423	0.0590296	0.136392	0.381465	1.08055
0.00428106	0.0136648	0.0392537	0.0761539	0.0222451	0.0629141	0.135694	0.371591	1.00887
	0.0128052	0.0410246	0.0885851		0.0618927	0.131096	0.365935	1.0797
0.00452564	0.0143934	0.0432837	0.0775026	0.023111	0.0688261	0.146866	0.383803	1.05019
	0.0132017	0.0411624	0.0744029		0.0684641	0.140609	0.375667	1.02535
	0.0127978	0.0410339	0.0798059		0.060819	0.130301	0.364256	1.03688
	0.0144373	0.0415688	0.0880295		0.0631828	0.137116	0.371598	1.08574
0.00446692	0.0153619	0.0481834	0.0756307	0.0227625	0.0700162	0.157636	0.414012	1.05668
	0.0151709	0.0389687	0.074063		0.0667977	0.140409	0.377673	1.00689
	0.0153784	0.0496094	0.0910175		0.0689297	0.150783	0.401776	1.11684
	0.0142546	0.0440883	0.0847215		0.0650372	0.137162	0.375375	1.02859
0.00448932	0.0149611	0.0454785	0.0780105	0.0214793	0.0663394	0.146456	0.391355	1.02642
0.00475825	0.0141163	0.0419633	0.0792911	0.0235905	0.067594	0.147639	0.400114	1.07222
	0.0147294	0.0415143	0.0868529		0.0672901	0.14725	0.408258	1.0986
	0.0139116	0.0425743	0.0815993		0.0669336	0.142668	0.387472	1.04444
	0.0140071	0.0427203	0.0856881		0.0628505	0.143679	0.392851	1.07332
0.00454224	0.0150131	0.0412782	0.0794882	0.0223543	0.0668789	0.140781	0.371726	1.0346
0.00401768	0.0129465	0.0392001	0.0766657	0.0227607	0.0655622	0.138328	0.376313	0.987648
0.00439557	0.0135385	0.0442431	0.0839857	0.0238064	0.0653944	0.137485	0.383468	1.15616
0.00424973	0.0135438	0.0425386	0.0731788	0.0228247	0.0653436	0.140337	0.374115	1.03418
0.00372155	0.0109935	0.0258019		0.0240405	0.058552	0.121213	0.271046
0.00344342	0.0115504	0.0386209	0.0813574	0.0206974	0.0602477	0.136428	0.353217	1.02071
0.00423591	0.0120652	0.038598	0.0789311	0.0217577	0.0636488	0.136348	0.374607	1.0813
0.00417211	0.0145604	0.0444453	0.0839472	0.0247809	0.0662138	0.149746	0.403378	1.10163
0.004353	0.013136	0.0415939	0.0782882	0.0240963	0.0657518	0.137328	0.380401	1.04261
	0.0144436	0.0405439	0.0869416		0.0648801	0.140137	0.381815	1.09042
	0.0136161	0.0299294	0.0393986		0.0655098	0.147884	0.399436	0.986474
0.00394052	0.0135338	0.0412924	0.0842405	0.022187	0.0646906	0.136883	0.407084	1.09519
	0.0137702	0.0383116	0.0790553		0.0653706	0.131809	0.367175	1.02357
0.00444916	0.0140111	0.0429187	0.0766498	0.0231245	0.0672001	0.148962	0.382649	1.02029
0.00378226	0.0130558	0.0429654	0.0761767	0.0206542	0.0616286	0.136484	0.374027	1.02661
0.00427087	0.0132029	0.0428141	0.0748547	0.0221302	0.0619565	0.132658	0.369182	0.989566
0.00418814	0.0139365	0.0420197	0.0665787	0.0214706	0.0680463	0.1413	0.368836	0.905374
	0.0135935	0.0444433	0.0881818		0.0642967	0.141101	0.386062	1.05979
	0.0144456	0.0422456	0.0862454		0.066941	0.142805	0.411193	1.20992
0.00420601	0.0147258	0.0445729	0.0922826	0.0212683	0.0644244	0.139303	0.411053	1.14709
0.00432971	0.0133496	0.0422478	0.0805129	0.0213447	0.0676687	0.142969	0.388131	1.05834
0.00440675	0.014142	0.0429084	0.0753456	0.0212992	0.0630375	0.144013	0.392475	1.08102
	0.0119765	0.038849	0.0795263		0.0588505	0.130257	0.36921	1.03388
0.00413812	0.012943	0.0408767	0.067602	0.0216163	0.0620111	0.127709	0.361375	0.92193
0.00429981	0.0145719	0.0451743	0.0721577	0.0235099	0.0651423	0.14244	0.392104	1.04612
0.00433007	0.013367	0.0410547	0.0776016	0.0231686	0.0678148	0.133631	0.369647	1.0521
0.00417604	0.0117079	0.0346463	0.065635	0.0229318	0.0612411	0.124655	0.315547	0.911723
0.0035828	0.0114993	0.028458	0.0688401	0.0222095	0.0610401	0.123759	0.289027	0.952067
0.00290956	0.0115785			0.0184153	0.0586171	0.130625
0.00428747	0.015637	0.0477211	0.0937689	0.0228135	0.0721949	0.150863	0.352638	0.958752
0.00481536	0.0154517	0.0407463	0.0822249	0.0244389	0.0711555	0.149583	0.345742	0.929915
	0.0147076	0.0397694	0.0724634		0.0711485	0.145457	0.325003	0.816912
	0.0130223	0.0375068	0.0714863		0.0602629	0.128489	0.297857	0.79715
	0.0129059	0.0374759	0.0701845		0.0603974	0.130914	0.293812	0.808293
	0.0139846	0.035834	0.0840675		0.0654463	0.137373	0.309244	0.929044
	0.0152462	0.0404113	0.0897966		0.0671814	0.1434	0.324163	0.980724
	0.0141738	0.0414642	0.0909041		0.0645138	0.136865	0.323985	0.928362
	0.0145214	0.0377415	0.0873275		0.0674682	0.140537	0.313693	0.939237
	0.011893	0.0338351	0.0659782		0.0588578	0.142682	0.298375	0.76542
	0.0146857	0.038456	0.0689595		0.0665418	0.142688	0.325811	0.843843
0.00411556	0.0140461	0.0335246	0.0620356	0.0231739	0.0632801	0.134736	0.292287	0.73707
0.00162273	0.00582361	0.0227179		0.0218307	0.0340029	0.100486	0.250001
0.00491313	0.0161997	0.0385994	0.0837424	0.0237205	0.073527	0.150558	0.332133	0.884897
0.00455121	0.0136368	0.0314812	0.0431744	0.0216883	0.06941	0.13861	0.283982	0.551569
0.00491216	0.0164359	0.0427293	0.0923373	0.0260777	0.0708811	0.158366	0.352723	0.948956
	0.0164962	0.0430104	0.0916956		0.0690953	0.14526	0.338786	0.927883
0.00481059	0.0159595	0.0391522	0.0813308	0.0233578	0.0681051	0.141501	0.328974	0.854287
	0.0160331	0.0389725	0.0793332		0.0715521	0.151059	0.328326	0.912325
0.00438492	0.01546	0.0347479	0.0649311	0.0224732	0.0647502	0.139851	0.298698	0.766073
	0.0108047	0.031521	0.0502691		0.0662984	0.121777	0.294497	0.694986
	0.0141316	0.0356214	0.056188		0.0631766	0.134347	0.314634	0.752044
0.00460061	0.0144087	0.033393	0.0665524	0.0226683	0.0664218	0.138243	0.300409	0.786438
	0.0163258	0.0408996	0.0788196		0.0711207	0.149386	0.333042	0.893388
0.00402238	0.0131726	0.0389461	0.0885172	0.0209593	0.0619873	0.140933	0.309079	0.861425
0.00475922	0.0154129	0.041763	0.0956277	0.0257258	0.0713328	0.15319	0.337455	0.95268
	0.0150089	0.0330469	0.0808026		0.0710871	0.143877	0.311787	0.860588
	0.015174	0.0360856	0.0747238		0.0711596	0.150946	0.33236	0.874086
	0.0146394	0.0349472	0.0484934		0.0684968	0.145143	0.319368	0.727891
0.00434987	0.01559	0.032963	0.0552996	0.0216446	0.0710819	0.149497	0.305193	0.745911
	0.0139478	0.0287865	0.027392		0.0636992	0.132652	0.266671	0.450157
0.00451579	0.0152884	0.033619	0.0647775	0.0232134	0.0701496	0.149922	0.315052	0.753271
	0.0155454	0.035937	0.074707		0.0675033	0.147139	0.340311	0.844376
	0.0176386	0.0437283	0.0934658		0.0712838	0.157915	0.367816	0.971038
	0.0162562	0.0387156	0.0844998		0.0677083	0.145307	0.353068	0.948289
0.00438196	0.0157388	0.0372352	0.0826845	0.022552	0.0687757	0.146044	0.333672	0.875948
	0.0152018	0.0396245	0.0730786		0.0689623	0.143912	0.336976	0.822452
	0.0145915	0.0323989	0.0564962		0.0664296	0.13534	0.30985	0.707322
	0.0171865	0.0362082	0.043513		0.0754461	0.153626	0.320795	0.658268
	0.0149973	0.0337175	0.0473884		0.0693087	0.146422	0.308975	0.709395
	0.0142843	0.0355072	0.0457283		0.0642032	0.137477	0.313334	0.682909
	0.0141009	0.034478	0.0667182		0.0655281	0.144664	0.323471	0.829154
0.00460803	0.0155667	0.0371468	0.0841661	0.0236884	0.068216	0.146331	0.321439	0.879259
0.0039837	0.0141701	0.0377891	0.0900203	0.022272	0.0657611	0.136337	0.309923	0.909732
0.00431675	0.0150524	0.039438	0.083683	0.023436	0.0653705	0.139362	0.326533	0.92278
0.00437991	0.0148543	0.0374192	0.0898527	0.0225711	0.0684496	0.143855	0.320635	0.893359
0.00431747	0.0149059	0.0406414	0.0716615	0.022338	0.0695017	0.147089	0.319172	0.824786
0.00400766	0.0133645	0.0339344	0.0541522	0.0228958	0.0637774	0.137685	0.28925	0.73803
	0.0143914	0.0318469	0.0441223		0.0657033	0.138171	0.299391	0.674127
	0.0147945	0.0328983	0.0459229		0.0680896	0.141014	0.30903	0.669682
	0.0161858	0.0371738	0.0637189		0.0686707	0.152311	0.331559	0.778176
0.00478372	0.0162628	0.0391558	0.0743987	0.022826	0.0710789	0.148697	0.321388	0.818385
	0.0163827	0.0408032	0.0816897		0.0702032	0.148609	0.338228	0.867597
0.00424633	0.014007	0.0360542	0.0896769	0.0236625	0.0663581	0.143545	0.313405	0.826525
	0.0154382	0.0411499	0.0841227		0.067301	0.138957	0.340959	0.89259
0.00481599	0.0167631	0.0401364	0.0815453	0.024095	0.0696961	0.146688	0.322558	0.872138
0.00353293	0.0129826	0.0311617	0.0603285	0.0178461	0.057498	0.124641	0.282176	0.703123
0.0042854	0.0143962	0.0344896	0.0577292	0.0211145	0.0642864	0.141283	0.315321	0.706705
	0.0147236	0.0351946	0.0483344		0.0671133	0.141349	0.307957	0.666816
	0.0157541	0.0350083	0.0451244		0.0721844	0.151772	0.323149	0.695901
0.00460425	0.0160537	0.0369753	0.0605276	0.0250463	0.0712795	0.147481	0.330688	0.796465
	0.0137974	0.0357076	0.0672099		0.0637747	0.135693	0.308407	0.799196
0.00410221	0.0142109	0.0388545	0.0938851	0.0226929	0.0651833	0.14327	0.320969	0.929394
	0.0151445	0.038131	0.0840772		0.0690914	0.140466	0.328832	0.92993
	0.0138216	0.038029	0.0624591		0.0637355	0.133967	0.31219	0.761731
0.00457157	0.0140751	0.0365453	0.0495036	0.0228226	0.0689569	0.145814	0.30896	0.71299
	0.0138693	0.0327148	0.0420733		0.0667722	0.139269	0.306759	0.655744
0.00408542	0.0145042	0.033107	0.043352	0.0227517	0.0687303	0.143095	0.304629	0.65343
0.00446052	0.0142557	0.0359402	0.0499146	0.0210621	0.0674405	0.13792	0.311542	0.687467
	0.014799	0.0338567	0.0689855		0.0673528	0.13908	0.313059	0.778509
0.00435419	0.016237	0.0352543	0.0713444	0.0234779	0.0699922	0.148588	0.322353	0.763095
0.0045132	0.0148485	0.0338446	0.0829788	0.0260376	0.0738057	0.150994	0.319804	0.847453
	0.0163555	0.0427536	0.0840515		0.0729874	0.150629	0.35921	0.958929
0.00467627	0.0176508	0.0472143	0.094881	0.023547	0.0723551	0.178114	0.361049	0.891935
0.00460605	0.0166611	0.0405707	0.0746132	0.0225106	0.0718576	0.156607	0.336499	0.82609
0.0043095	0.0141751	0.0363347	0.0606723	0.0243759	0.0660767	0.140927	0.316456	0.754115
	0.014358	0.0359428	0.048167		0.0670178	0.143044	0.327552	0.69517
0.00444475	0.014102	0.034467	0.0429613	0.0232851	0.0671457	0.139648	0.306527	0.651558
	0.0156499	0.0350889	0.0509804		0.0702089	0.153501	0.331097	0.716104
0.00459206	0.0160194	0.0392664	0.0588857	0.0213519	0.0742869	0.155585	0.325587	0.757752
0.00419677	0.0134212	0.0348266	0.0740325	0.0232386	0.0687838	0.137052	0.30946	0.832938
	0.0141846	0.0407047	0.0897112		0.0660798	0.139065	0.319778	0.952901
	0.0150875	0.0374336	0.0710187		0.0697439	0.142531	0.314338	0.836696
0.0046117	0.0143098	0.0378904	0.0561349	0.0234462	0.072548	0.154619	0.322447	0.72243
	0.0140955	0.0358914	0.0495665		0.0695809	0.140869	0.315251	0.713272
	0.0129895	0.0332712	0.0471359		0.0610176	0.134361	0.297845	0.689887
0.00446781	0.0150252	0.0369738	0.05292	0.0230517	0.0718963	0.147983	0.309975	0.690015
0.00470819	0.0154181	0.0379478	0.0599664	0.0247035	0.0714289	0.146994	0.332166	0.780807
0.00440283	0.0157053	0.0339362	0.0761018	0.0230686	0.0693181	0.148341	0.325358	0.850399
0.00456853	0.0159206	0.0365626	0.0789734	0.0215696	0.0717868	0.149549	0.335832	0.849765
	0.0164916	0.0446557	0.0846771		0.0692569	0.158191	0.36335	0.95475
	0.0171049	0.0409759	0.0877611		0.0709519	0.153535	0.366959	1.01862
0.00501875	0.016066	0.0401672	0.0840801	0.0247913	0.0732958	0.154283	0.347241	0.920954
0.00369026	0.0147814	0.035073	0.0661304	0.0217878	0.0657967	0.141569	0.305211	0.763717
	0.014173	0.0392485	0.0671909		0.0648797	0.136021	0.314759	0.808531
0.00403358	0.0137594	0.0364716	0.0515603	0.0235295	0.0665301	0.141736	0.313675	0.711971
	0.0148728	0.0382416	0.0597613		0.0671031	0.137438	0.306194	0.754494
0.00444886	0.0145203	0.0351853	0.0612774	0.0239485	0.0690727	0.141275	0.309416	0.786797
0.00446458	0.0155523	0.0346409	0.0752687	0.0234388	0.0736192	0.144404	0.309127	0.817618
	0.0137396	0.0332849	0.0757175		0.0659062	0.135511	0.299038	0.884631
	0.0142791	0.0348854	0.0720434		0.0660164	0.136066	0.304373	0.855576
0.0043461	0.0143994	0.0353932	0.0628316	0.0247883	0.0672392	0.142693	0.311219	0.803973
0.00448904	0.0149389	0.0370729	0.073552	0.023772	0.0727797	0.145078	0.316138	0.813129
0.00280537	0.0110038	0.031334	0.0646885	0.0208401	0.05396	0.126565	0.28985	0.776375
0.00471854	0.0143469	0.0404558	0.0748359	0.0242475	0.0704935	0.147074	0.320666	0.853869
	0.016399	0.0392869	0.0755738		0.0712302	0.146574	0.325632	0.867778
0.00463913	0.0156807	0.0387495	0.0857442	0.0241681	0.0697214	0.147862	0.330233	0.901283
0.00480769	0.0153003	0.0418756	0.0890685	0.0232951	0.0680576	0.142914	0.346131	0.955599
0.0042903	0.0154089	0.0438561	0.102304	0.02049	0.0679978	0.140781	0.356853	1.04335
	0.00965105	0.0337761	0.082985		0.0639813	0.114368	0.285327	0.838652
	0.0163901	0.0379813	0.0921508		0.069422	0.152648	0.340682	0.9533
	0.0148042	0.0396802	0.0902015		0.0655547	0.138253	0.312293	0.91706
	0.0148923	0.0375286	0.0862904		0.0650801	0.141484	0.30841	0.949539
0.00352641	0.0144714	0.0363778	0.0909144	0.021359	0.0619883	0.147691	0.3106	0.907161
