# Supplementary material for: Coupling of growth rate and developmental tempo reduces body size heterogeneity in C. elegans
Source: Nat Commun. 2022 Jun 6;13:3132. doi: 10.1038/s41467-022-29720-8 (PMC9170734; doi:10.1038/s41467-022-29720-8)
Supplement: Supplementary file 4 — Source Data [file 41467_2022_29720_MOESM4_ESM.zip › S2c.xlsx]

## Sheet: Sheet1
0.10338	0.127023	0.162368	0.141697
	0.126712	0.171494	0.136481
	0.126143	0.175837	0.122869
0.0988565	0.133956	0.180548	0.124051
	0.123696	0.173646	0.131295
0.0975073	0.132292	0.168415	0.130553
	0.133994	0.185953	0.142748
	0.12736	0.185442	0.134234
0.100672	0.120244	0.171074	0.122983
0.10302	0.136746	0.173261	0.118912
	0.129168	0.165568	0.119272
0.0995092	0.123376	0.16886	0.122515
	0.127492	0.171073	0.119918
	0.131915	0.16556	0.125317
0.101495	0.12552	0.162058	0.129679
	0.134956	0.173161	0.143901
	0.128521	0.17292	0.142651
	0.132225	0.176465	0.138938
0.108327	0.126027	0.164901	0.126209
0.0994175	0.125411	0.166001	0.112665
0.101652	0.131443	0.17034	0.128739
0.103516	0.122681	0.154814	0.119713
	0.129133	0.173569	0.136434
	0.123877	0.164366	0.12274
0.10527	0.125405	0.18014	0.123045
0.0841981	0.12039	0.167445	0.127941
	0.125216	0.169667	0.121058
	0.126939	0.145183	0.119585
	0.127673	0.164953	0.122306
0.103306	0.128866	0.168174	0.118683
0.101043	0.121685	0.164775	0.109493
0.103885	0.13764	0.170472	0.127079
0.109176	0.142827	0.180995	0.13579
	0.137656	0.188159	0.138003
	0.136861	0.182831	0.133526
	0.139942	0.176057	0.126541
	0.137703	0.173976	0.129756
0.101919	0.129059	0.176929	0.124848
0.110278	0.141424	0.183398	0.138337
0.10719	0.126407	0.170907	0.121001
	0.0977459	0.139914	0.100797
	0.113195	0.155545	0.112661
0.100325	0.128485	0.171959	0.125266
0.0996354	0.125666	0.165615	0.118881
	0.107848	0.13046
	0.114766	0.124746	0.106419
	0.107494	0.130618
	0.114497	0.148767	0.107329
0.0947617	0.0821571	0.101774
0.106194	0.117307	0.144485	0.11177
	0.137846	0.170888	0.119223
0.10404	0.118597	0.145913	0.112322
0.0992681	0.0823661	0.100356
	0.116752	0.148837	0.108289
	0.132201	0.181377	0.145309
0.098882	0.128166	0.169474	0.123781
0.100304	0.130243	0.156232	0.107919
0.109617	0.135583	0.160868	0.112324
	0.13408	0.153227	0.11759
0.102774	0.122952	0.168594	0.125914
	0.120323	0.162019	0.128295
0.0873889	0.117401	0.161728	0.126154
0.110738	0.143965	0.175514	0.125463
	0.131206	0.163119	0.107403
	0.130261	0.161974	0.117939
0.106494	0.130341	0.168274	0.121493
0.106227	0.1326	0.168771	0.12843
0.109053	0.13834	0.166619	0.112193
0.108558	0.133415	0.147624	0.113495
	0.124517	0.16232	0.12432
0.0701315	0.0687545	0.149073	0.120508
0.100606	0.131837	0.18524	0.132492
	0.145551	0.187131	0.139306
	0.137632	0.176908	0.132557
0.0974148	0.132327	0.173978	0.124857
	0.125028	0.156805	0.108835
	0.133501	0.168857	0.129048
	0.126828	0.161999	0.124948
0.102377	0.13209	0.168681	0.120662
	0.0919196	0.156978	0.119235
	0.137043	0.181812	0.134516
0.0990093	0.136566	0.177403
0.107606	0.142152	0.170707	0.125231
	0.133094	0.168322	0.122797
0.105162	0.125198	0.166455	0.119348
	0.133161	0.163012
0.107786	0.140693	0.165466	0.114215
	0.13044	0.160299	0.119205
	0.136266	0.177214	0.126187
	0.142592	0.194463	0.13622
0.107962	0.143571	0.190164	0.135952
0.106368	0.14527	0.182565	0.139268
0.10304	0.140756	0.179424	0.140487
0.105479	0.141818	0.183374	0.127638
	0.142621	0.180376	0.132265
	0.149625	0.195036	0.140989
	0.115401	0.132312	0.135191
	0.110056	0.128419	0.122273
	0.0997855	0.121983	0.116889
0.0922832	0.106817	0.115053	0.12627
0.0948487	0.106419	0.114041	0.119016
0.0954706	0.102257	0.110187
0.0928973	0.0999402	0.110623	0.118362
0.0865578	0.095646	0.085618	0.0621851
0.0886185	0.0956597	0.109473
		0.0871758
	0.0997341	0.102327	0.113042
0.0884633	0.0869793	0.0891166	0.0898738
0.100833	0.101521	0.109739	0.106059
0.100709	0.104248	0.110561	0.104899
	0.0857363	0.0878626	0.0881876
	0.0950724	0.112059	0.106602
0.0985552	0.106374	0.11685	0.11647
0.0991373	0.115257	0.153976	0.129051
0.0976997	0.115725	0.155204	0.129832
0.0954824	0.107969	0.112808	0.10818
0.0956908	0.0989344	0.108444	0.114193
0.0938114	0.0971926	0.105299	0.102188
0.0872711	0.0912682	0.103499	0.0985014
0.0958871	0.0929378	0.104853	0.0998426
0.0964173	0.0971221	0.11083	0.103147
0.0891557	0.0951244	0.113473	0.104789
0.0998457	0.110835	0.139472	0.126225
0.0932555	0.117058	0.144707	0.13441
0.0797888	0.100857	0.136175	0.104123
0.0481421	0.0885996	0.126443	0.107077
0.0950675	0.0949983	0.107765	0.100081
	0.087425	0.10078
0.0905422	0.0957207	0.115028	0.096316
0.0901301	0.0943193	0.114075	0.0969846
0.0988318	0.113831	0.149496	0.128914
0.0976209	0.10522	0.126387	0.11327
0.0798242	0.0851173	0.110333
	0.0905096	0.0988878	0.104078
		0.0958023
0.09422	0.096757	0.10309	0.0871946
0.0943936	0.109023	0.129562	0.105386
0.100843	0.113437	0.140963	0.10649
0.099174	0.111207	0.154184	0.130456
0.0953776	0.105354	0.140014	0.126016
0.100771	0.105936	0.131775	0.107554
0.0876765	0.0955304	0.119356	0.0883554
0.0881052	0.0982894	0.11468	0.0998841
0.0740157	0.0946671	0.112661	0.0940444
0.0998441	0.115509	0.140345	0.131783
			0.113847
0.0936224
0.0924002	0.0899543	0.114555	0.0921477
0.0957983	0.106518	0.119877	0.0972696
	0.0992833	0.116805	0.100693
0.0916261	0.0936642	0.118889	0.0992661
0.0963254	0.0985039	0.125038	0.100884
0.10014	0.113434	0.144886	0.124875
0.0982433	0.0974463	0.124225	0.10861
	0.105018	0.1251	0.10487
0.0856395	0.0974361	0.109526	0.0934469
0.0959651	0.095549	0.107663	0.0843958
0.101625	0.0996169	0.120229	0.0993015
	0.0960133	0.11819	0.099693
	0.0988019	0.102528	0.105723
0.0968219	0.0979266	0.113839	0.113661
0.0959158	0.0773222	0.100367	0.0729365
0.0554004	0.0643526
0.0976137	0.102295	0.120625	0.100752
	0.108054	0.136981	0.111772
0.100639	0.10487	0.129905	0.108713
0.0984926	0.115312	0.133526	0.121788
0.0909085	0.107242	0.125245	0.117747
0.0899388	0.0926213	0.105858	0.105089
0.0984459	0.0913457	0.106347	0.109218
0.0912273	0.0983247	0.103774	0.0975167
0.091099	0.103426	0.11606	0.104578
0.0973327	0.104706	0.113968	0.114983
0.103179	0.113668	0.138524	0.137624
0.09334	0.101675	0.126695	0.118601
		0.119814
0.0894865	0.102248	0.101343	0.113813
0.0924987	0.104671	0.115852
0.092395	0.110118	0.122386	0.11957
	0.120571	0.163836	0.146048
		0.142776	0.124634
0.0987518	0.116067	0.1595	0.139148
0.10269	0.122027	0.1616
0.0984776	0.122557	0.153032	0.139663
	0.134186	0.17485	0.13754
	0.127738	0.165758	0.131217
	0.121111	0.155427	0.144007
0.0961754	0.11673	0.160082	0.129768
0.0973168	0.122168	0.16237	0.134731
0.100751	0.123757	0.161743	0.134846
	0.122247	0.16667	0.134618
0.103321	0.123653	0.16596	0.142477
0.0966182	0.127587	0.172388	0.145636
0.101102	0.119066	0.162368	0.133493
	0.120438	0.162266	0.125164
	0.116481	0.152793	0.135097
0.0977309	0.114737	0.143823	0.119669
	0.115913	0.146835	0.123979
0.0921834	0.114003	0.151044	0.136523
	0.116973	0.156222	0.132705
0.102591	0.120938	0.158095	0.119531
0.0995258	0.121082	0.151544	0.122952
0.0849461	0.120257	0.154462	0.130228
0.0825178	0.108353	0.129193	0.111249
0.0959551	0.121902	0.156693	0.124487
	0.121135	0.162022	0.129198
0.101399	0.118552	0.154643	0.124657
0.0670494	0.102467	0.135808	0.102529
0.102333	0.115367	0.14932	0.125728
0.0985512	0.106444	0.130794	0.125172
	0.105963	0.144992	0.126845
	0.1122	0.152547	0.128693
	0.115387	0.149591	0.14431
	0.127713	0.163553	0.13985
	0.110674	0.145383	0.128832
	0.0780445	0.141238	0.110993
	0.116261	0.145155	0.126186
0.10095	0.111346	0.136191	0.105555
0.091076	0.113344	0.141457	0.10952
0.0962593	0.114014	0.154385	0.129987
	0.119365	0.166871	0.126085
	0.0910681	0.1742	0.139601
0.0993972	0.0986575	0.110408	0.113797
0.0920597	0.116152	0.140318	0.117042
0.0937636	0.107254	0.14823	0.112993
	0.115126	0.145147	0.116954
	0.121377	0.14523	0.109128
0.09499	0.110671	0.146569	0.116302
0.0971947	0.111057	0.146635	0.132763
0.0953511	0.111851	0.145798	0.13393
0.0876558	0.122579	0.166403	0.135598
	0.112583	0.150426	0.120126
	0.104949	0.143503	0.120304
0.099392	0.117932	0.151419	0.13045
0.0979736	0.118189	0.152269	0.123569
0.0916303	0.119247	0.147501	0.117493
0.102362	0.118886	0.144695	0.117102
0.104591	0.121466	0.147428	0.124901
0.106668	0.118509	0.153801	0.116659
	0.133008	0.172647	0.13682
	0.119504	0.152916	0.1243
0.101594	0.119345	0.16164	0.121329
	0.114833	0.154259	0.117897
0.0986954	0.107941	0.150264	0.116353
0.101135	0.111996	0.148966	0.117439
0.0934927	0.114656	0.147475	0.124778
0.102579	0.12061	0.151585	0.122315
	0.115938	0.151076	0.114311
0.0952789	0.125498	0.15935	0.138217
0.100465	0.119704	0.166139	0.126753
0.0989328	0.116599	0.155945	0.12993
	0.118544	0.153248	0.12541
	0.113105	0.151095	0.129697
0.0693576	0.106129	0.150226	0.11526
0.0981654	0.123143	0.148057	0.119584
0.0932028	0.11365	0.134226	0.114495
0.100558	0.125846	0.156411	0.130656
0.0952446	0.123696	0.160061	0.128334
0.0923501	0.116773	0.144493	0.128536
	0.116301	0.151533	0.146596
0.0993427	0.121375	0.158902	0.15321
0.0668864	0.101206	0.133483	0.138236
0.100129	0.116594	0.14846	0.134708
	0.115869	0.149411	0.11761
0.102007	0.119466	0.154446	0.116089
0.0998806	0.114049	0.149215	0.1131
0.0960616	0.107301	0.143961	0.128529
	0.114752	0.144476	0.141641
0.0954758	0.121397	0.159748
0.0999724	0.108209	0.160729	0.128327
	0.120696	0.150274	0.125275
	0.117687	0.148454	0.140682
0.100059	0.129155	0.146019	0.143989
0.0859787	0.118419	0.158249	0.148018
0.093335	0.12747	0.149518	0.160607
	0.128205	0.150788	0.142477
0.0974775	0.117218	0.165238	0.136498
0.109803	0.132744	0.181227	0.138723
0.102086	0.131143	0.169745	0.127142
	0.128942	0.147654	0.151634
	0.132335	0.161135	0.146418
	0.122706	0.164908	0.145457
0.105845	0.12833	0.167753	0.129476
0.10765	0.135358	0.182274	0.137502
	0.133867	0.167991	0.138133
0.10343	0.126369	0.157107	0.145314
0.102118	0.127579	0.167582	0.136875
0.102555	0.126526	0.158994	0.141668
0.10558	0.132282	0.167628	0.138135
	0.132952	0.167983	0.114682
0.0873143	0.123327	0.143668	0.118325
0.0983555	0.134392	0.168029	0.138343
0.100391	0.12755	0.18358	0.120705
0.106994	0.13687	0.185676	0.115483
0.107601	0.135452	0.196604	0.1375
0.100917	0.130464	0.184637	0.128225
	0.13615	0.173928	0.113988
0.104519	0.13285	0.179003	0.114652
	0.135954	0.182073	0.133523
0.110057	0.135221	0.177784	0.128483
0.104989	0.128297	0.17749	0.114123
0.103984	0.132862	0.174975	0.12537
0.110603	0.140307	0.181747	0.129855
	0.136197	0.167622	0.156794
0.108261	0.129442	0.168385	0.147828
	0.13229	0.177373	0.151811
0.103385	0.129853	0.187494	0.129301
0.107202	0.135276	0.188099	0.126874
0.10549	0.132311	0.194136	0.12889
0.0576948	0.108918	0.167552	0.12866
0.108957	0.132934	0.185599	0.143921
	0.132879	0.187596	0.147809
0.10297	0.134878	0.17373	0.144385
0.106332	0.139361	0.19577	0.100501
	0.139462	0.185664	0.140069
0.0774737	0.095643	0.151633	0.133182
0.102251	0.1336	0.180433	0.122656
0.104156	0.131486	0.157465	0.140774
0.0908388	0.124599	0.158946	0.147068
0.100016	0.131163	0.167852	0.140508
	0.134988	0.167591	0.142144
	0.134325	0.173378	0.117493
0.105245	0.133261	0.178021	0.119784
0.0983138	0.124657	0.182397	0.12436
	0.13124	0.169303	0.134318
	0.132025	0.177409	0.119467
0.104423	0.133643	0.177983	0.129939
0.0975128	0.128123	0.184075	0.144021
	0.135945	0.177709	0.145278
	0.134109	0.180757	0.11529
0.107939	0.130499	0.17127	0.115412
0.0999064	0.127225	0.186559	0.117899
	0.126234	0.1638
	0.135155	0.174035	0.114999
	0.132932	0.161243	0.123328
0.10498	0.128701	0.174608	0.137421
0.105448	0.132269	0.183631	0.11917
0.106159	0.131717	0.174077	0.103548
	0.131099	0.167392	0.123417
	0.127656	0.17625	0.0960987
0.104616	0.133518	0.17988	0.0984358
0.105451	0.132787	0.190514	0.11847
	0.124684	0.184105	0.120691
	0.128263	0.182784	0.103413
0.105661	0.133514	0.184856	0.127886
	0.123704	0.186262	0.109579
	0.132671	0.18972	0.093034
	0.133401	0.177597	0.107794
	0.13856	0.182584	0.100573
0.102848	0.12967	0.165352	0.122727
0.104701	0.128511	0.170714	0.137169
0.106706	0.129131	0.176259	0.151062
	0.139691	0.178054	0.109873
0.102428	0.128625	0.162044	0.122287
	0.136514	0.174256	0.111053
0.106133	0.129007	0.172325	0.112314
	0.133768	0.178652	0.112944
0.108497	0.134898	0.18487	0.118574
0.104887	0.132255	0.177113	0.12122
0.092656	0.117386	0.144573	0.14778
	0.131359	0.165484	0.132865
0.107561	0.128571	0.17952	0.128399
0.103392	0.129924	0.178971	0.126901
	0.131241	0.169967	0.133969
	0.128697	0.178836	0.128104
	0.117243	0.156447	0.108653
0.0898916	0.126576	0.160884	0.125209
	0.130755	0.170951	0.10697
	0.13508	0.178493	0.12122
0.0767874	0.110371	0.168131	0.147952
	0.131025	0.171256	0.142285
0.102367	0.133886	0.172326	0.125393
0.11046	0.123715	0.17743	0.120608
	0.132075	0.183324	0.119257
0.0995254	0.1327	0.186519	0.137746
	0.133252	0.182798	0.118539
	0.128034	0.168423	0.126594
0.111364	0.132965	0.180843	0.120097
	0.141227	0.190941	0.118905
0.104449	0.129256	0.183717	0.134102
	0.131378	0.178985	0.131957
0.110062	0.13118	0.166943	0.145059
0.106284	0.139308	0.181739	0.134786
0.110421	0.144376	0.187779	0.137503
0.1052	0.133509	0.183043	0.132759
	0.131449	0.171937	0.127988
0.108	0.14146	0.195535	0.115501
0.104226	0.135798	0.178354	0.112575
0.103246	0.130698	0.17899	0.118472
	0.141505	0.187589	0.143211
0.10937	0.140138	0.185738	0.135381
0.105298	0.137433	0.180584	0.142829
	0.138996	0.185823	0.147981
0.103617	0.143643	0.189637	0.135712
0.101573	0.1307	0.183765	0.149307
0.0957569	0.135023	0.168996	0.139965
0.0933152	0.127	0.151409	0.145371
0.0538569	0.103184	0.137405	0.131394
	0.134057	0.159202	0.144456
	0.119155	0.153559	0.142886
0.100363	0.131247	0.174416	0.136598
0.10021	0.137509	0.178319	0.139621
0.108481	0.131857	0.185998	0.136937
0.103109	0.137503	0.186929	0.138903
0.105648	0.131349	0.178553	0.123239
	0.132516	0.18948	0.128472
0.0995538	0.132088	0.180434	0.138829
0.0987629	0.131309	0.171188	0.133158
0.0995173	0.135916	0.175417	0.130697
	0.128943	0.148249	0.121308
	0.131686	0.167075	0.129193
	0.127105	0.157323	0.125848
0.105763	0.134426	0.174591	0.14319
0.10137	0.128005	0.18166	0.133017
0.0535304	0.104858	0.137191	0.12462
	0.131263	0.159875	0.123676
0.100107	0.125866	0.148389	0.11808
0.0955775	0.127254	0.161596	0.134399
0.100603	0.132908	0.165779	0.128394
	0.129089	0.179876	0.131837
0.114099	0.126244	0.175719	0.123451
0.104276	0.130749	0.160921	0.127066
0.109424	0.138066	0.18484	0.13078
0.100131	0.134977	0.187298	0.137185
0.0946126	0.131938	0.188774	0.140625
0.103309	0.133572	0.178853	0.125782
0.100014	0.128491	0.171641	0.126863
0.103152	0.127382	0.167667	0.122261
0.0634117	0.115172	0.148622	0.130536
0.103827	0.132269	0.169146	0.129258
	0.136356	0.182214	0.123839
0.0984689	0.128573	0.176908	0.144872
0.0989542	0.134076	0.188192	0.136734
0.0948626	0.114257	0.130542	0.117698
	0.129848	0.169906	0.118921
0.106803	0.128937	0.161855	0.12864
0.0961028	0.130386	0.165029	0.126114
0.102166	0.134364	0.166165	0.123314
	0.13782	0.179429	0.121937
0.105916	0.131223	0.179575	0.117262
	0.130763	0.187248	0.111382
	0.134057	0.186877	0.127092
	0.129963	0.190051	0.129531
	0.132557	0.182217	0.127274
0.107211	0.131647	0.177711	0.128156
0.10618	0.134467	0.168576	0.127375
0.100617	0.13273	0.178661	0.113714
	0.127793	0.173547	0.123168
0.104627	0.125041	0.167321	0.115515
0.102865	0.128136	0.17125	0.121814
	0.128832	0.170938	0.132903
0.0982644	0.132833	0.173752	0.141931
	0.129443	0.182231	0.132438
	0.133572	0.190146	0.141732
	0.133189	0.181044	0.131617
	0.135881	0.171163	0.138615
0.105233	0.136454	0.171084	0.11415
0.0969309	0.122155	0.171546	0.123671
0.107863	0.137368	0.176711	0.115631
0.101607	0.128172	0.170013	0.12177
	0.128853	0.181568	0.119766
0.104873	0.131774	0.173139	0.121178
	0.133419	0.183198	0.123124
0.108379	0.133909	0.179062	0.148276
0.0933396	0.118853	0.169027	0.139451
	0.0943072	0.121117	0.104459
0.0984448	0.129744	0.182368	0.127384
	0.129008	0.165078	0.114861
0.0950508	0.121332	0.157687	0.125691
	0.127215	0.169606	0.120559
	0.130651	0.171977	0.117166
	0.134886	0.170375	0.119186
0.0756034	0.113645	0.159044	0.144922
0.108381	0.127158	0.177893	0.14262
0.0880693	0.115713	0.138134	0.122286
0.102725	0.13192	0.162023	0.122924
0.105835	0.128876	0.171817	0.122755
0.0585804	0.0989868	0.130313
0.0997081	0.126987	0.182761	0.127286
0.106655	0.129046	0.167402	0.121225
0.0939775	0.118614	0.164617	0.132789
	0.138344	0.189346	0.116152
0.0840153	0.129748	0.179216	0.135375
0.104146	0.133025	0.187474	0.135201
0.106693	0.134506	0.176042	0.132037
0.0974421	0.125329	0.169418	0.131823
0.0952698	0.125663	0.18204	0.126782
0.10504	0.131901	0.170221	0.128461
0.102722	0.129612	0.166284	0.129576
	0.130944	0.167468	0.14215
	0.130454	0.154176	0.136967
0.0960929	0.124078	0.161015	0.131319
0.0967769	0.120319	0.159672	0.142152
0.11029	0.132362	0.171283	0.139056
	0.122187	0.156767	0.152373
0.102112	0.13456	0.16777	0.144594
0.108159	0.132309	0.173419	0.147959
0.10094	0.129392	0.160567	0.139436
0.0412476	0.113742	0.133103	0.0879069
	0.105835	0.143906	0.149141
0.107799	0.139873	0.177756	0.131889
0.108327	0.130919	0.188444	0.133446
0.107312	0.137123	0.183119	0.13735
0.106504	0.134607	0.178197	0.134272
0.100224	0.132841	0.187365	0.14187
0.0948455	0.139197	0.187148	0.142987
0.101584	0.135693	0.18584	0.146956
0.107279	0.134343	0.186014	0.138983
0.101303	0.136601	0.18871	0.138128
0.108589	0.136132	0.189671	0.135153
0.104453	0.0944439	0.163537	0.1495
	0.121264	0.16939	0.113843
0.0911903	0.122662	0.179648	0.142567
0.0995597	0.133993	0.182099	0.144767
	0.123391	0.183275	0.138931
0.108455	0.143787	0.197075	0.132021
	0.137758	0.189348	0.126932
0.103809	0.1386	0.183682	0.124938
	0.130637	0.188597	0.126076
	0.137596	0.18578	0.118619
0.100048	0.134813	0.185219	0.125153
	0.136978	0.196086	0.131058
0.100485	0.132292	0.171353	0.136222
	0.137832	0.196715	0.124012
0.103867	0.130236	0.189438	0.107893
0.104505	0.133385	0.180765	0.108438
0.107098	0.137815	0.193798	0.118
0.0976841	0.134905	0.191151	0.123594
0.107784	0.143064	0.18493	0.12552
	0.12418	0.187034	0.14827
0.104284	0.126353	0.186671	0.140707
	0.134213	0.192806	0.121151
0.100156	0.133631	0.186639	0.132667
0.0985956	0.135626	0.179616
0.0940855	0.130307	0.188014	0.121208
0.105953	0.132951	0.185556	0.107877
	0.134695	0.185729	0.110568
	0.119329	0.132025	0.118885
	0.136471	0.193091	0.140472
0.101939	0.128354	0.191419	0.124033
0.0971538	0.131243	0.18353	0.136912
0.0959364	0.134424	0.179144	0.125559
0.103488	0.133649	0.181729	0.138243
	0.137548	0.194861	0.114132
	0.137156	0.188568	0.132515
0.0986668	0.127942	0.185696	0.156212
0.107125	0.135841	0.184848	0.129781
0.102744	0.12431	0.185064	0.138202
0.10194	0.137977	0.171422	0.136591
	0.133392	0.185712	0.129969
0.092343	0.138701	0.176957	0.144373
0.109281	0.130907	0.182573	0.141998
	0.132492	0.190366	0.121934
0.103217	0.12947	0.188003	0.13561
	0.129476	0.178273	0.12332
0.097854	0.127241	0.184543	0.151111
	0.131804	0.19695	0.138646
	0.130919	0.183841	0.121165
0.101988	0.124479	0.184212	0.124778
0.106403	0.129129	0.185678	0.134792
0.0922617	0.131788	0.185972	0.128322
0.093471	0.121052	0.16746	0.146129
	0.128524	0.183262	0.137364
	0.128216	0.186728	0.130118
0.103047	0.138217	0.184123	0.132121
0.102092	0.132118	0.19112	0.128082
0.108114	0.138207	0.192101	0.13381
0.0742404	0.120704	0.171291	0.141712
	0.110556	0.158093	0.113726
	0.134092	0.175	0.12447
0.108242	0.133446	0.179483	0.123513
	0.133355	0.18425	0.125144
	0.134393	0.191478	0.128919
0.104535	0.137993	0.18563	0.138043
0.10426	0.138614	0.189403	0.136123
	0.1335	0.18613	0.127008
0.110938	0.13251	0.193368	0.135828
0.104075	0.137874	0.189794	0.134665
0.101785	0.138468	0.19564	0.136444
	0.139864	0.198006	0.14291
	0.136979	0.189822	0.131198
	0.136396	0.185711	0.141733
0.103023	0.135637	0.189752	0.127863
	0.137899	0.188543
	0.124859	0.148426	0.116857
	0.127944	0.161533	0.136285
	0.126991	0.173709	0.12963
	0.130264	0.178138
	0.126668	0.188379	0.143062
0.101725	0.134427	0.190289	0.148555
0.0861937	0.123443	0.166629	0.131144
	0.131	0.166553	0.131777
	0.118241	0.15478
	0.112921	0.164586
	0.132209	0.170174	0.149858
	0.129924	0.158393
	0.131818	0.168579	0.117984
	0.126677	0.166467	0.111288
	0.127488	0.167725	0.126259
0.0991135	0.12653	0.169136	0.126223
	0.12735	0.177	0.123095
	0.126625	0.164157	0.124254
	0.130089	0.161149	0.116458
	0.131987	0.16989	0.130809
	0.12029	0.1792	0.133248
	0.133395	0.181052	0.137011
	0.129034	0.178111	0.125892
	0.131289	0.177834	0.120326
	0.129319	0.183993	0.119724
	0.136065	0.18121	0.120346
	0.131902	0.176277	0.117465
	0.125578	0.175453	0.107261
	0.116315	0.171207	0.128252
	0.131687	0.165545
	0.131517	0.152189
	0.130575	0.171815	0.11973
	0.131078	0.179842	0.119219
	0.120981	0.174473	0.125122
	0.132202	0.181317
	0.13364	0.178992	0.116107
	0.130144	0.177531	0.131088
	0.128042	0.180146	0.129096
	0.111073	0.145273
	0.134256	0.167944	0.144879
	0.129887	0.170673	0.125702
	0.125727	0.170863	0.124001
	0.125806	0.169632
	0.133513	0.17906	0.123451
	0.127468	0.173093	0.113226
	0.106976	0.15398
	0.131641	0.17206
	0.130827	0.174601	0.115585
	0.126395	0.1711	0.115277
	0.132047	0.166355	0.118435
	0.129374	0.157649
	0.134034	0.161059	0.135627
	0.129804	0.15992
	0.124837	0.154716	0.120275
	0.128214	0.172639	0.110804
	0.130078	0.173605	0.121581
	0.127159	0.167786	0.111603
	0.125513	0.169215	0.113087
	0.133489	0.173044
	0.132104	0.177966
0.098324	0.127536	0.171557
	0.132279	0.164341
	0.127974	0.166021
	0.140133	0.172316
	0.128955	0.175862	0.107983
	0.132904	0.173467	0.110731
	0.129458	0.172579	0.113491
	0.128431	0.174169	0.115892
	0.131364
	0.120458	0.165558
	0.129261	0.165479	0.126497
	0.127002	0.162704
	0.135131	0.180552	0.117515
	0.130759	0.174124	0.119932
	0.125865	0.170478	0.109971
	0.129257	0.169947	0.121404
	0.125996	0.176853	0.108962
	0.133772	0.164199	0.1084
	0.124107	0.166073
	0.128271	0.157581	0.120897
	0.128242	0.164301
	0.134418	0.173364
0.100498	0.132376	0.186532	0.122872
	0.118016	0.156244	0.113096
	0.127769	0.168248
	0.12404	0.179882	0.109014
	0.135852	0.184532	0.130986
0.0979937	0.13036	0.177618	0.127988
0.0945359	0.124642	0.165207	0.125017
0.10108	0.132881	0.182637	0.121006
	0.116627	0.171006	0.134399
	0.130535	0.172014	0.137579
	0.128539	0.177605	0.130603
	0.13537	0.188806	0.131238
	0.136433	0.174895	0.122455
	0.121573	0.176872	0.138949
	0.12571	0.156711	0.103706
	0.131403	0.172837
	0.132334	0.174242	0.144432
	0.137169	0.180589	0.148125
	0.126992	0.15433	0.128541
0.0948553	0.135574	0.182476	0.135624
0.0998221	0.146145	0.175709	0.131336
0.10396	0.146959	0.193873	0.139706
	0.130828	0.186595	0.138759
	0.138348	0.187316	0.146248
0.090832	0.13061	0.179416	0.145754
	0.144271	0.181994	0.134084
0.0997558	0.147166	0.170364	0.132543
0.0944722	0.127642	0.151517	0.146217
0.097694	0.129486	0.150745	0.1338
	0.135643	0.152789	0.139841
	0.139062	0.149598	0.135065
0.107536	0.130047	0.149994	0.131658
0.103859	0.128378	0.149929	0.131046
	0.132043	0.145401	0.137774
0.104517	0.138657	0.15872	0.139816
	0.135002	0.153255	0.140126
0.0817031	0.113157	0.15239	0.137555
0.103181	0.135262	0.161783	0.147571
	0.136967	0.157689	0.138223
	0.140144	0.152646	0.13792
0.100007	0.136058	0.159928	0.135258
0.102799	0.132027	0.156155	0.126569
0.106194	0.132322	0.154251	0.118842
	0.133345	0.153407	0.120653
0.104749	0.132551	0.151097	0.120796
0.092558	0.116655	0.148034	0.126682
0.1044	0.121153	0.141049	0.122402
	0.126669	0.150129	0.135616
	0.13028	0.155028	0.140595
0.103362	0.139233	0.155468	0.130507
0.0841728	0.10702	0.146207	0.130571
0.100696	0.123038	0.149531	0.12533
0.100941	0.123808	0.150009	0.123171
	0.132468	0.150078	0.123212
0.107662	0.126936	0.148743	0.121734
	0.131386	0.157021	0.116881
0.100956	0.128571	0.149261	0.127746
0.104217	0.134608	0.154893	0.124179
0.108747	0.130215	0.154373	0.136699
	0.129502	0.158585	0.140126
	0.132544	0.14842	0.13483
0.11009	0.136233	0.157425	0.125144
0.0979739	0.131985	0.152464	0.128739
	0.131389	0.149688	0.120381
0.104205	0.128611	0.14802	0.120374
	0.133413	0.152052	0.121862
0.0993448	0.136979	0.154322	0.120655
	0.129521	0.149754	0.121844
0.0958611	0.123451	0.155832	0.128803
	0.139861	0.155845	0.137675
0.0940749	0.129451	0.146364	0.134724
	0.123316	0.144675	0.125081
0.0986003	0.126406	0.146629	0.128962
0.0880003	0.125451	0.14178	0.121686
	0.134158	0.150633	0.127074
0.10365	0.129991	0.150953	0.123117
	0.124105	0.158941	0.127168
0.0928492	0.127501	0.152324	0.126624
0.104336	0.129901	0.154319	0.122259
	0.131759	0.151542	0.125616
0.10178	0.127236	0.155923	0.133507
0.103778	0.130042	0.155332	0.130467
0.1008	0.134269	0.151568	0.135467
0.104519	0.134941	0.149968	0.127394
0.10472	0.133779	0.14925	0.120852
0.104801	0.131995	0.150413	0.118328
0.10168	0.135143	0.149258	0.122676
	0.135074	0.153366
0.101584	0.12913	0.153559	0.123008
0.106196	0.127545	0.147759	0.12435
	0.128337	0.15525	0.128023
	0.133101	0.150521	0.126992
0.0954794	0.123191	0.15382	0.12684
	0.135165	0.151163	0.128994
0.0949951	0.132104	0.154158	0.132158
	0.135664	0.151113	0.126649
	0.128293	0.150609	0.122325
0.107842	0.134051	0.154906	0.122385
0.106124	0.136216	0.151871	0.130079
0.108051	0.131382	0.15527	0.14424
0.105577	0.126288	0.149858	0.145176
	0.125044	0.149854	0.137564
	0.136293	0.152796	0.131548
0.102274	0.133043	0.146827	0.127234
0.102274	0.129786	0.150565	0.118445
0.103081	0.130933	0.147558	0.119936
0.09983	0.132041	0.156119	0.12487
	0.138215	0.151975	0.130318
	0.100751	0.154822	0.128816
	0.122654	0.147039	0.132961
	0.135252	0.15166	0.125001
	0.132882	0.152411	0.127247
	0.133721	0.147475	0.135076
0.0928244	0.120052	0.135885	0.113812
0.0803605	0.132421	0.152661	0.152437
	0.128838	0.156601	0.146236
	0.131632	0.1462	0.137803
0.101372	0.131583	0.146518	0.131432
0.0958504	0.134038	0.154063	0.128908
0.097461	0.131593	0.147713	0.133251
	0.135988	0.161034	0.136223
	0.130294	0.150889	0.132313
			0.135834
		0.152437	0.129154
	0.122281	0.144106	0.127215
0.0991459	0.127942	0.14978	0.12266
0.105907	0.125438	0.15516	0.123219
	0.136132	0.151447	0.126755
0.10529	0.134466	0.152914	0.138784
0.0993184	0.131446	0.149857	0.139889
0.0964556	0.13256	0.15956	0.14349
0.0928064	0.116582	0.16726	0.154318
	0.130175	0.153606	0.136671
0.0883514	0.103495	0.13715	0.129198
0.103833	0.129401	0.151911	0.138285
0.0993585	0.133061	0.156026	0.137362
	0.134078	0.15874	0.131459
			0.134303
	0.128962	0.15401	0.134836
0.0994674	0.117467	0.124281	0.0684874
	0.121517	0.136661	0.105619
0.0956891	0.119445	0.134886	0.0996516
	0.122934	0.132817	0.0899698
0.10084	0.118723	0.13633	0.0840096
0.0693217	0.105128	0.121521	0.0857606
0.0937674	0.118553	0.140348	0.0817347
	0.126097	0.137126	0.0857819
	0.121448	0.135076	0.0788501
	0.125115	0.13766	0.0804737
0.101815	0.123271	0.136247	0.0757121
0.0976927	0.123075	0.145055	0.0879566
	0.0940092	0.0942281	0.0854337
	0.110818	0.123325	0.131431
	0.124598	0.13816	0.105912
0.103849	0.12307	0.144151	0.0999773
0.100719	0.123165	0.143106	0.104445
	0.126539	0.144102	0.115136
		0.125315	0.0864193
0.106259	0.121953	0.126293	0.0718366
	0.120986	0.136186	0.079939
	0.114771	0.136373	0.0762421
0.107884	0.125991	0.140423	0.0651309
	0.128591	0.135076	0.079937
0.104913	0.13194	0.135314	0.0693024
0.101105	0.121135	0.133071	0.0726045
0.102654	0.125006	0.142247	0.0738644
	0.114792	0.129637	0.0758306
0.0990795	0.123327	0.125283	0.0834424
	0.122034	0.130469	0.0729539
	0.123102	0.132583	0.0722555
0.104568	0.117273	0.122835	0.0686775
0.0993694	0.122287	0.133657	0.0682197
	0.129774	0.138682	0.0729102
0.102622	0.115598	0.142511	0.0716377
	0.121516	0.13423	0.0798267
	0.121699	0.137144	0.0731839
0.0960892	0.111353	0.140177	0.123124
	0.122849	0.132704	0.103045
0.0964682	0.119502	0.131788	0.0920438
	0.122515	0.128531	0.0795239
	0.123444	0.128949	0.0780659
	0.125995	0.140843	0.0919936
	0.12507	0.122418	0.0791509
	0.128464	0.137406	0.0940425
	0.122587	0.127779	0.0888869
	0.117427	0.117396	0.0690605
0.102957	0.116952	0.130125	0.0794519
0.0980765	0.120812	0.126322	0.0904275
	0.128982	0.143094	0.126918
	0.121975	0.136741	0.10944
	0.125377	0.13875	0.10141
0.105994	0.122373	0.144808	0.095072
0.104276	0.122086	0.141313	0.101743
0.100692	0.13021	0.140168	0.104504
	0.129359	0.13639	0.0961753
	0.128843	0.127807	0.0972267
	0.124566	0.13694	0.0991024
0.101138	0.121543	0.129813	0.0891046
0.101325	0.127492	0.134823	0.0868961
0.101288	0.127617	0.143619	0.102241
	0.120965	0.134028	0.117229
	0.126352	0.137487	0.131672
0.104975	0.120607	0.126309	0.0962786
0.114176	0.130426	0.136963	0.101641
	0.127763	0.133422	0.102153
0.0988213	0.122003	0.14101	0.106239
	0.123168	0.134896	0.106945
	0.125865	0.134141	0.113395
	0.131636	0.144007	0.111258
	0.12439	0.138629	0.114506
	0.127252	0.139978	0.116866
	0.121936	0.131516	0.108026
	0.121981	0.141696	0.115842
0.108302	0.13362	0.147931	0.123267
0.107246	0.126529	0.142679	0.137967
0.102839	0.125025	0.146948	0.138484
	0.126549	0.135437	0.119979
0.0966474	0.104226	0.10526	0.103691
0.105291	0.12811	0.142697	0.129956
0.107111	0.136426	0.140402	0.117658
0.101686	0.128537	0.142328	0.117991
0.0962198	0.128282	0.147037	0.117668
	0.128813	0.141471	0.119258
	0.126175	0.129865	0.110293
	0.125268	0.134523	0.114402
	0.131762	0.138968	0.119736
0.0922568	0.121679	0.132726	0.0953708
0.098614	0.123832	0.144658	0.137429
	0.116024	0.131008	0.132507
	0.124303	0.126109	0.121123
0.111081	0.126744	0.137513	0.117654
	0.127278	0.129407	0.118995
	0.129215	0.137651	0.125784
	0.131129	0.139018	0.113557
	0.127721	0.14173	0.120762
0.105871	0.131196	0.142678	0.121299
0.106059	0.133654	0.136791	0.118593
0.111346	0.130569	0.138689	0.12188
	0.121811	0.12688	0.11519
	0.127817	0.134828	0.125997
0.107163	0.129652	0.141478	0.129377
0.0989044	0.12542	0.138631	0.143562
	0.130954	0.142291	0.131686
	0.132522	0.127432	0.126635
	0.126583	0.134893	0.124766
	0.132511	0.144085	0.120733
0.102444	0.134231	0.149016	0.123242
	0.132111	0.144032	0.123952
	0.123632	0.140418	0.109278
0.0862692	0.121662	0.138436	0.121106
	0.127993	0.140006	0.120961
	0.131027	0.139915	0.119897
	0.12772	0.12962	0.128551
0.109918	0.126757	0.13027	0.122618
0.106322	0.130081	0.144431	0.12712
0.0656517	0.104872	0.132152	0.121816
0.105355	0.142703	0.162618	0.120358
	0.137827	0.17458	0.117846
0.104797	0.133492	0.164077	0.121846
	0.132048	0.163748	0.108948
	0.141642	0.165622	0.107715
0.114194	0.13785	0.164781	0.117473
	0.139474	0.173336	0.119498
	0.135394	0.164247	0.11986
	0.136634	0.162306	0.113611
	0.138957	0.162748	0.117329
	0.135866	0.15908	0.108966
0.10921	0.138534	0.164454	0.109865
0.116242	0.145894	0.175894	0.109694
0.108594	0.137202	0.158937	0.110302
0.110903	0.141096	0.156244	0.116052
0.113584	0.135007	0.152637	0.110295
	0.141673	0.15631	0.103699
0.105417	0.138979	0.161815	0.112575
0.109814	0.13865	0.167021	0.10455
	0.135308	0.156818	0.0982756
0.104711	0.122869	0.144926	0.105865
0.104914	0.121133	0.159256	0.105462
	0.124631	0.168585	0.116801
0.107459	0.136618	0.164742	0.0888271
0.106964	0.121737	0.164132	0.0911997
0.102252	0.117876	0.150288
0.0931729	0.124228	0.156287	0.109179
	0.12177	0.16128	0.111973
0.109226	0.131871	0.151993	0.109895
0.109402	0.143405	0.167599	0.11604
0.103615	0.13748	0.166211	0.113121
0.104457	0.140379	0.158721	0.112594
0.105989	0.130312	0.14998	0.100772
0.103597	0.133422	0.1567	0.115464
	0.139162	0.156725	0.115043
0.105978	0.133743	0.161714	0.113114
	0.13268	0.171093	0.120594
0.104686	0.13216	0.153661	0.102413
	0.133253	0.127477	0.0701055
0.112645	0.136463	0.166176	0.106775
0.111167	0.130005	0.159593	0.109522
0.109557	0.142309	0.161062	0.112337
0.105488	0.124835	0.154553	0.112883
	0.13605	0.155602	0.115688
	0.128283	0.155539	0.108409
0.105273	0.130574	0.157464	0.104494
0.105588	0.125408
0.102298	0.11877	0.149676
0.101373	0.123705	0.155717	0.110093
0.107815	0.124328	0.15792	0.110037
0.10806	0.12602	0.160593	0.111572
0.107436	0.130782	0.158574	0.112881
0.0864068	0.117609	0.145513	0.107779
0.109135	0.111243	0.144187	0.115191
	0.130771	0.163126	0.109703
0.105832	0.139738	0.161917	0.109816
0.115333	0.136407	0.179861	0.119235
0.110392	0.13606	0.163951	0.115267
	0.126549	0.160482	0.107059
	0.131203	0.152024	0.117153
0.111382	0.137944	0.158842	0.105334
0.108877	0.138478	0.161307	0.108188
0.10778	0.132437	0.164601	0.108454
0.109423	0.126568	0.165942	0.114557
0.109322	0.13167	0.158389	0.104293
	0.108092	0.145588	0.113814
0.109605	0.135478	0.166397	0.112653
0.0961764	0.122581	0.151205	0.112054
0.103272	0.117988	0.155433	0.11435
	0.122441	0.156073	0.0610779
0.104246	0.116071	0.137967
0.0962127	0.127216	0.157435	0.11246
0.107896	0.130778	0.157102	0.10915
	0.126375	0.163634	0.122988
0.108202	0.131136	0.162743	0.104859
	0.120516	0.155225	0.105053
	0.126887	0.164585	0.11283
	0.137755	0.157887	0.118434
0.108359	0.132259	0.161645	0.101159
	0.13704	0.151358	0.105168
	0.133848	0.174036	0.120673
	0.132962	0.170445	0.118066
0.110817	0.135125	0.161653	0.108015
0.114718	0.128358	0.154795	0.106225
	0.133497	0.156937	0.113396
	0.126767	0.162084	0.112241
	0.132347	0.159615	0.119337
0.109217	0.135796	0.15539	0.113403
0.10121	0.124617	0.153771	0.111681
0.106854	0.12982	0.166855	0.110521
0.101725	0.124975	0.160542	0.103141
0.0970685	0.11324	0.119623
0.0867036	0.110398	0.148451	0.119134
0.106863	0.117588	0.151918	0.110667
0.102508	0.129755	0.15754	0.109224
0.105983	0.123559	0.155417	0.109213
	0.132648	0.152912	0.119449
	0.123154	0.108454	0.0564836
0.100045	0.127849	0.154261	0.109459
	0.12917	0.155058	0.115006
0.109528	0.129702	0.159599	0.108507
0.101047	0.129937	0.165887	0.107997
0.108993	0.130373	0.169985	0.107642
0.105619	0.130905	0.162728	0.102966
	0.130142	0.16999	0.120314
	0.132736	0.154865	0.107997
0.112794	0.136681	0.163378	0.117441
0.109305	0.123472	0.157558	0.110521
0.113578	0.134833	0.157197	0.100301
	0.121327	0.156273	0.112103
0.107331	0.128533	0.164909	0.100658
0.1082	0.134787	0.167575	0.100534
0.105754	0.124089	0.160312	0.109113
0.10732	0.120807	0.149113	0.105166
0.0983571	0.116057	0.130038	0.119331
0.0842842	0.120808
0.103628	0.136182	0.172657	0.137021
0.109642	0.136817	0.157612	0.126468
	0.128997	0.154754	0.120066
	0.132685	0.160273	0.121652
	0.128105	0.162345	0.122038
	0.129832	0.150644	0.133642
	0.138151	0.165013	0.132495
	0.135444	0.168535	0.141099
	0.131904	0.151891	0.134332
	0.120128	0.141188	0.111046
	0.132892	0.151572	0.111812
0.104582	0.133308	0.138764	0.110935
0.050862	0.0920673	0.129515
0.109952	0.13879	0.152406	0.129749
0.111482	0.126018	0.139978	0.0933095
0.112803	0.140292	0.157471	0.134297
	0.145382	0.167054	0.134667
0.113836	0.148036	0.160873	0.127885
	0.137657	0.151934	0.120971
0.10869	0.140848	0.142286	0.111002
	0.110164	0.14539	0.0924299
	0.137902	0.152129	0.100193
0.111802	0.13588	0.144876	0.116303
	0.139435	0.157033	0.12181
0.105695	0.127704	0.157407	0.136074
0.107079	0.131085	0.160833	0.139683
	0.13011	0.134683	0.133758
	0.130923	0.139885	0.119664
	0.135843	0.144739	0.086513
0.107037	0.134195	0.132371	0.100255
	0.138003	0.132623	0.0657146
0.10821	0.135904	0.136081	0.112086
	0.143083	0.143667	0.120619
	0.148811	0.158496	0.131321
	0.149488	0.151171	0.127343
0.10856	0.144189	0.154788	0.130805
	0.142731	0.15799	0.115041
	0.13664	0.13677	0.100939
	0.145779	0.139797	0.0785533
	0.13147	0.134585	0.0859875
	0.136538	0.146022	0.0826226
	0.128403	0.138261	0.110412
0.1068	0.134828	0.147368	0.135643
0.10277	0.13099	0.151861	0.139796
0.105955	0.137112	0.154421	0.128692
0.104696	0.130604	0.146199	0.137839
0.107812	0.132255	0.159453	0.116441
0.099828	0.129345	0.145279	0.100592
	0.134817	0.135103	0.0821523
	0.133456	0.136023	0.0857533
	0.144539	0.145168	0.104763
0.11355	0.143207	0.150098	0.119087
	0.14443	0.156852	0.127296
0.102807	0.130138	0.147781	0.142429
	0.144426	0.169795	0.127329
0.112215	0.147907	0.15986	0.129336
0.104701	0.138795	0.146941	0.112239
0.11143	0.134075	0.140567	0.102327
	0.135895	0.146512	0.0880667
	0.133457	0.135018	0.0790609
0.105151	0.137409	0.141734	0.099315
	0.134464	0.148612	0.117309
0.103389	0.13267	0.15926	0.142909
	0.133824	0.153418	0.130014
	0.132654	0.162991	0.106229
0.10487	0.124947	0.144991	0.0870544
	0.12889	0.13489	0.078241
0.0994632	0.130611	0.138865	0.0806369
0.111887	0.133522	0.146665	0.0882915
	0.137743	0.146265	0.118303
0.106639	0.141509	0.143152	0.116906
0.106066	0.132739	0.140402	0.132304
	0.143659	0.159537	0.121806
0.108597	0.141498	0.155831	0.137924
0.112403	0.140127	0.154321	0.120959
0.106027	0.131108	0.147648	0.10337
	0.131851	0.145721	0.0856226
0.107675	0.127863	0.143196	0.0796231
	0.133372	0.13948	0.0876151
0.10774	0.132664	0.148039	0.0974264
0.10428	0.123962	0.1425	0.123708
	0.133243	0.167698	0.138131
	0.132882	0.152631	0.119159
0.107547	0.124189	0.147963	0.0959723
	0.127177	0.146424	0.0883531
	0.1294	0.142349	0.0880594
0.104192	0.128147	0.144029	0.0955964
0.11183	0.133571	0.149863	0.100175
0.103944	0.137973	0.13534	0.124607
0.109367	0.142719	0.149599	0.126589
	0.14746	0.163393	0.123981
	0.141868	0.152558	0.123109
0.111856	0.135492	0.151651	0.12408
0.0977096	0.134623	0.147121	0.113574
	0.133922	0.162544	0.109843
0.104334	0.131367	0.148904	0.0912554
	0.137388	0.160644	0.103009
0.109354	0.134574	0.149398	0.103364
0.108962	0.136176	0.142547	0.125105
	0.134713	0.15005	0.126311
	0.132671	0.149016	0.117452
0.109088	0.133138	0.147245	0.106432
0.104236	0.129602	0.151066	0.118884
0.0834718	0.121876	0.143644	0.113731
0.10987	0.126747	0.161065	0.121859
	0.139028	0.156367	0.117302
0.11431	0.140343	0.157089	0.134622
0.118642	0.141159	0.16488	0.129578
0.110117	0.145121	0.170347	0.142136
	0.103623	0.164934	0.141226
	0.14155	0.148337	0.138809
	0.140477	0.166682	0.140396
	0.135079	0.150753	0.133444
0.094736	0.134309	0.152423	0.142009

## Sheet: Sheet2
0.0213977	0.0695765	0.145173	0.377415	1.17455
	0.0674196	0.14499	0.373885	1.08226
	0.0689784	0.151358	0.40681	1.22472
0.0230058	0.0694843	0.147765	0.39648	1.12166
	0.0680429	0.145523	0.39084	1.14094
0.0217837	0.0716685	0.163021	0.40695	1.12953
	0.0661949	0.141323	0.383668	1.14377
	0.064571	0.136294	0.374542	1.17309
0.024547	0.0695992	0.147934	0.37936	1.10571
0.0231151	0.0740158	0.164472	0.449196	1.24908
	0.0691837	0.148164	0.389816	1.13449
0.0216874	0.0667559	0.15055	0.3878	1.12657
	0.0688927	0.151035	0.409858	1.20179
	0.0722894	0.160076	0.403471	1.17413
0.0225384	0.069553	0.152558	0.403418	1.16769
	0.0689198	0.145057	0.378963	1.18593
	0.0691253	0.149842	0.384856	1.15796
	0.0690541	0.154046	0.418268	1.22167
0.023718	0.075084	0.165239	0.411431	1.16527
0.023656	0.0708758	0.153079	0.402494	1.11131
0.0221299	0.0651438	0.146373	0.383397	1.12656
0.0241558	0.0700474	0.171237	0.405975	1.06557
	0.0670027	0.147684	0.380283	1.14377
	0.0638086	0.139532	0.391809	1.09069
0.0214714	0.0652548	0.161863	0.419893	1.11131
0.0171313	0.0603271	0.137248	0.394572	1.13074
	0.0650938	0.143688	0.383343	1.1039
	0.0682403	0.141609	0.3783	1.1779
	0.0746497	0.171271	0.428119	1.1785
0.0227125	0.0682071	0.150526	0.40736	1.20179
0.0242907	0.0717777	0.160965	0.408023	1.04713
0.0228931	0.0674767	0.146444	0.371152	1.12224
0.0228212	0.0778685	0.176189	0.434052	1.28549
	0.0757182	0.168847	0.439046	1.27446
	0.0775467	0.155669	0.401904	1.16299
	0.0703552	0.150765	0.390661	1.11964
	0.0711466	0.150739	0.390002	1.14441
0.0228438	0.0691149	0.143576	0.379763	1.1785
0.0214465	0.0666109	0.150527	0.392355	1.14707
0.0230075	0.0701234	0.154955	0.407995	1.1262
	0.0570489	0.130515	0.381246	1.12846
	0.062445	0.136703	0.356048	1.04795
0.0252345	0.0736336	0.149414	0.384312	1.1366
0.0226563	0.0736166	0.154741	0.418429	1.14441
	0.0624234	0.14019	0.36174
	0.070396	0.156691	0.361647	0.997912
	0.0619712	0.139332	0.362311
	0.0674186	0.145885	0.376532	1.05825
0.0231481	0.0663923	0.13163	0.309088
0.0220951	0.0700581	0.15591	0.385402	1.00054
	0.0724401	0.162099	0.422793	1.18603
0.0229561	0.0698581	0.155524	0.38274	1.00239
0.0235647	0.0665433	0.13376	0.307579
	0.0664741	0.147852	0.377904	1.0771
	0.0632244	0.137351	0.377389	1.20856
0.0235517	0.070207	0.152703	0.414444	1.2026
0.023942	0.0676229	0.164075	0.413168	1.14441
0.0206125	0.0692636	0.157224	0.399149	1.04534
	0.0753844	0.167652	0.402966	1.14548
0.023356	0.0651401	0.142087	0.377693	1.11131
	0.0671263	0.138055	0.379074	1.09022
0.0226215	0.0577193	0.138149	0.384443	1.08452
0.0216631	0.0746571	0.167813	0.431095	1.21361
	0.0671115	0.152502	0.398279	1.21361
	0.0723042	0.151691	0.402709	1.10487
0.0239114	0.0731535	0.155725	0.405844	1.16319
0.0216306	0.0715984	0.158191	0.409839	1.19571
0.0232552	0.0741682	0.179197	0.438261	1.14968
0.0227674	0.0713928	0.181114	0.440807	1.12999
	0.0616776	0.140437	0.367955	1.05465
0.0219578	0.0480272	0.0950704	0.315756	0.981344
0.0222348	0.0680684	0.146938	0.397515	1.14284
	0.0719047	0.15738	0.411897	1.2361
	0.0749562	0.160075	0.410955	1.15314
0.0221383	0.0625236	0.140809	0.381156	1.10588
	0.0683097	0.15508	0.406107	1.06062
	0.0699342	0.152812	0.39385	1.14847
	0.072758	0.160542	0.405076	1.14422
0.0221477	0.0679265	0.149298	0.402195	1.15271
	0.0505525	0.123677	0.339488	1.0307
	0.0739077	0.160624	0.411691	1.22554
0.0197976	0.0658342	0.14809	0.39628
0.0240394	0.0726863	0.162182	0.42141	1.16183
	0.0740501	0.17234	0.408776	1.16446
0.0236641	0.0717073	0.16196	0.430178	1.14056
	0.0647638	0.14751	0.405111
0.0228911	0.0735021	0.161565	0.416683	1.11131
	0.0681581	0.155612	0.400463	1.09639
	0.0740815	0.167126	0.416316	1.1785
	0.0725835	0.15618	0.397438	1.19022
0.0236285	0.071877	0.153374	0.405789	1.133
0.0236528	0.0801493	0.180966	0.459609	1.26636
0.0217925	0.0681324	0.148641	0.378927	1.08711
0.0232037	0.0726532	0.161168	0.412196	1.17324
	0.0729017	0.153731	0.408422	1.22406
	0.0670868	0.148302	0.386384	1.18367
	0.0696042	0.140327	0.30914	1.0666
	0.062567	0.128636	0.294652	0.936963
	0.0670472	0.132344	0.297012	0.957404
0.024413	0.0677885	0.129523	0.30087	0.965236
0.0230526	0.0674965	0.132619	0.302488	0.93125
0.0252218	0.0719033	0.139739	0.294996
0.0210317	0.0604573	0.12228	0.282255	0.894567
0.0229571	0.0647917	0.127981	0.230913	0.57978
0.0229989	0.060605	0.131573	0.298563
		0.122884	0.267908
	0.0658482	0.13156	0.283515	0.877325
0.0210793	0.0573332	0.118449	0.267955	0.773853
0.0229323	0.0698636	0.135998	0.313744	0.925236
0.0235885	0.0689455	0.135109	0.302541	0.884237
	0.0491111	0.103445	0.197798	0.410628
	0.0546258	0.121938	0.284148	0.881852
0.0235661	0.0643144	0.125434	0.287583	0.896296
0.0254732	0.0737159	0.152769	0.369499	1.15583
0.0223091	0.0681701	0.140225	0.357265	1.07124
0.0251818	0.0629521	0.126386	0.29309	0.863139
0.0225685	0.0676988	0.1363	0.29151	0.857563
0.0259034	0.0672074	0.129834	0.289708	0.894713
0.0228445	0.0613505	0.121938	0.284607	0.847829
0.0252168	0.0712106	0.135287	0.313196	0.928182
0.0257136	0.0666223	0.140663	0.329134	0.963589
0.0225799	0.0658022	0.133713	0.304498	0.897564
0.0249087	0.07076	0.141848	0.346537	1.10689
0.0210161	0.0618464	0.128202	0.335391	1.11477
0.0214179	0.0603178	0.155553	0.366354	0.999001
0.0229246	0.0422582	0.0995181	0.259339	0.828358
0.0228617	0.0665629	0.133578	0.296593	0.866855
	0.067625	0.129781	0.278234
0.0227586	0.0651592	0.130301	0.298561	0.864281
0.0228966	0.0578393	0.12802	0.294603	0.852504
0.0238183	0.0702372	0.139655	0.34695	1.10656
0.0251921	0.0638879	0.126808	0.300511	0.886098
0.0233183	0.0596764	0.126935	0.289579
	0.0640778	0.133809	0.281503	0.852462
		0.12332	0.271901
0.0231252	0.0654149	0.125682	0.29001	0.800411
0.023264	0.0622275	0.124669	0.332557	0.967818
0.0243854	0.068645	0.143561	0.360268	1.02846
0.0240251	0.0700566	0.140977	0.366322	1.1379
0.0244639	0.072544	0.141405	0.338062	1.09715
0.0226103	0.0664833	0.138368	0.343393	1.01462
0.0229477	0.0632034	0.131936	0.327887	0.886098
0.023803	0.0625491	0.118449	0.290119	0.854498
0.0198491	0.061648	0.11971	0.319134	0.869118
0.0237543	0.0672639	0.138037	0.332373	1.07144
			0.280989	0.85242
0.0235096	0.0628602
0.023088	0.0698364	0.134198	0.334055	0.903411
0.0253285	0.0672757	0.131965	0.317406	0.912193
	0.0627517	0.129434	0.309846	0.930016
0.0228506	0.0652796	0.132471	0.335677	0.934627
0.0267615	0.0749328	0.146686	0.346903	0.966712
0.0218528	0.0664874	0.135259	0.331865	1.07531
0.0221459	0.0696409	0.147928	0.364703	1.03445
	0.065886	0.134988	0.335331	0.976113
0.0234724	0.0605446	0.117044	0.304104	0.889597
0.0214133	0.0668096	0.143647	0.338173	0.912193
0.0234606	0.0702498	0.133568	0.323765	0.903411
	0.0683967	0.13299	0.321417	0.928768
	0.0693256	0.136275	0.301955	0.852462
0.0232435	0.0642578	0.127808	0.307561	0.97611
0.0229169	0.0683508	0.153512	0.350022	0.939057
0.0236479	0.053579	0.097611
0.0264503	0.0744117	0.159243	0.39066	1.04252
	0.0642931	0.137248	0.34456	1.01059
0.0247353	0.0719958	0.143562	0.357504	1.05907
0.0239147	0.0691778	0.141495	0.353521	1.04942
0.0247826	0.0700239	0.137371	0.339614	1.01367
0.0228709	0.0631529	0.118067	0.291007	0.921061
0.0232039	0.0661625	0.13118	0.29652	0.903411
0.025133	0.066949	0.147493	0.317243	0.89131
0.0248253	0.0633461	0.130389	0.29224	0.894713
0.0252905	0.0685452	0.13761	0.315727	0.966945
0.0256503	0.0724802	0.146714	0.332941	1.10664
0.0244993	0.0681611	0.137275	0.318401	0.972429
		0.135553	0.312344
0.0256639	0.0655626	0.135135	0.288691	0.90329
0.0236046	0.0652154	0.130923	0.299654
0.0234251	0.0614711	0.142326	0.313954	0.961725
	0.0687745	0.137894	0.343322	1.12389
		0.131059	0.312338	0.940915
0.0226939	0.0659587	0.141739	0.369667	1.14323
0.0255453	0.0729376	0.15903	0.410659
0.0235894	0.0661556	0.141102	0.336189	1.07957
	0.0692928	0.154425	0.401131	1.19296
	0.0688326	0.149791	0.399178	1.20182
	0.0659681	0.144582	0.3526	1.12681
0.0241062	0.0689254	0.14645	0.381817	1.1771
0.0232282	0.0655702	0.139602	0.386958	1.19189
0.0214199	0.0681654	0.148808	0.384001	1.21537
	0.063195	0.130657	0.356167	1.14036
0.0220545	0.0677613	0.143987	0.387022	1.21184
0.0220339	0.0639077	0.14051	0.349743	1.13605
0.0228233	0.0670286	0.139963	0.377441	1.13819
	0.0678368	0.145168	0.387179	1.18789
	0.0679631	0.141599	0.33853	1.09659
0.0229217	0.0702989	0.143466	0.355632	1.02449
	0.0649297	0.139669	0.327056	0.98307
0.0242513	0.0665943	0.144415	0.344569	1.07527
	0.0665752	0.138	0.355586	1.17499
0.0243127	0.0768989	0.167788	0.423549	1.12856
0.0245613	0.068948	0.147961	0.393511	1.15718
0.0220269	0.0642883	0.139514	0.373905	1.10335
0.0198667	0.0647019	0.152946	0.404963	1.06003
0.0225538	0.0663195	0.153028	0.421959	1.19688
	0.0721265	0.156191	0.411534	1.20675
0.0215079	0.0673686	0.145931	0.382178	1.14917
0.0188923	0.0606707	0.141413	0.39045	1.03445
0.0209409	0.0649524	0.13929	0.378818	1.09445
0.0263798	0.069136	0.149153	0.370295	1.04298
	0.0647026	0.136466	0.34414	1.05466
	0.062467	0.130007	0.335904	1.0373
	0.0659385	0.140359	0.351008	1.09627
	0.0686289	0.146659	0.358961	1.13505
	0.0651175	0.141384	0.355422	1.02623
	0.0533572	0.122179	0.320213	0.886098
	0.0670584	0.142129	0.382308	1.07919
0.0239675	0.0692414	0.146117	0.366456	1.03445
0.0206808	0.0593387	0.129918	0.34176	0.93088
0.0250855	0.0667312	0.141332	0.376709	1.08306
	0.0696075	0.149275	0.398825	1.20052
	0.0396956	0.109524	0.296757	1.04286
0.0216209	0.0665504	0.136522	0.311295	0.881824
0.0226161	0.0658618	0.144223	0.367337	1.04618
0.023368	0.0673028	0.144069	0.389504	1.05654
	0.0644578	0.142954	0.385863	1.07425
	0.0699967	0.160941	0.412082	1.151
0.0224682	0.0665434	0.146425	0.378901	1.05466
0.0220223	0.0647139	0.136142	0.343536	1.05466
0.0261394	0.0671884	0.141636	0.371483	1.17871
0.0225685	0.0619014	0.13594	0.346866	1.0758
	0.0703432	0.149399	0.372452	1.10368
	0.0635997	0.136937	0.361112	1.0638
0.0254993	0.0736059	0.164377	0.390604	1.11769
0.0227673	0.0692371	0.147235	0.39781	1.12856
0.0235551	0.065682	0.142319	0.381468	1.11769
0.0232611	0.0716178	0.155128	0.403175	1.13953
0.0241157	0.0713292	0.165197	0.407949	1.15029
0.0213278	0.0676454	0.146055	0.384368	1.09804
	0.0658932	0.14752	0.394447	1.18473
	0.0680309	0.168247	0.416121	1.13981
0.0229769	0.066998	0.144839	0.407824	1.13369
	0.0691719	0.149206	0.381797	1.1297
0.0224686	0.0670578	0.146201	0.382593	1.0919
0.0238181	0.0666842	0.144903	0.396522	1.15029
0.0234823	0.0694403	0.157779	0.395488	1.11397
0.0217657	0.065932	0.145984	0.389842	1.14675
	0.0674879	0.137623	0.361148	1.02443
0.0235324	0.0668815	0.14674	0.354542	1.1058
0.023799	0.0691029	0.147318	0.414161	1.16179
0.023131	0.0703244	0.145972	0.386082	1.16179
	0.0662913	0.145804	0.368326	1.12856
	0.0672648	0.143288	0.379379	1.13953
0.0189324	0.0521305	0.131181	0.339578	0.9704
0.0244645	0.0695614	0.14964	0.394255	1.112
0.025603	0.0690632	0.148908	0.391408	1.08142
0.0243463	0.0726051	0.152843	0.413475	1.21938
0.0248367	0.0661221	0.145144	0.380822	1.15061
0.0250521	0.0696503	0.151099	0.392349	1.22523
	0.0673456	0.141712	0.355635	1.17309
0.0237822	0.0658762	0.1383	0.333649	1.15608
0.0217488	0.0469597	0.122273	0.291049	0.977371
0.0224441	0.0681271	0.149313	0.382335	1.07527
	0.0700885	0.149609	0.390258	1.05466
0.0242352	0.0684432	0.146194	0.39871	1.07768
0.0229317	0.0706346	0.149952	0.389997	1.00057
0.022927	0.0681015	0.146753	0.357427	1.11577
	0.0667374	0.138212	0.342233	1.02223
0.0231139	0.0687535	0.144713	0.33741
0.0247318	0.0711707	0.160402	0.389711	1.17095
	0.0663606	0.135109	0.332177	1.07147
	0.0670134	0.140504	0.336385	1.01162
0.0233244	0.0679874	0.138438	0.318369	1.06647
0.0203567	0.0617139	0.139811	0.346813	1.06335
0.0229738	0.0599805	0.121974	0.260654	0.898834
	0.0730638	0.143512	0.313233	0.984358
0.0249902	0.0631161	0.139347	0.318549	0.981886
0.0231841	0.067249	0.135732	0.337421	1.01121
0.0259432	0.0704007	0.139554	0.325771	0.967884
	0.0652652	0.133044	0.279132	0.90127
	0.070909	0.139624	0.322059	0.96046
	0.063212	0.140809	0.31441	0.874062
0.0230993	0.0716747	0.142584	0.329814	0.931421
0.0209619	0.0650476	0.130785	0.334157	0.974027
	0.0719044	0.142655	0.314448	0.94757
0.0263925	0.0708896	0.142394	0.311973	0.956143
0.0259448	0.0696722	0.140181	0.329538	0.936175
0.0220684	0.0719968	0.149382	0.33388	0.947918
0.0196472	0.0639076	0.136403	0.326014	0.888825
	0.0732352	0.141293	0.332285	0.866951
0.0206716	0.0647592	0.132548	0.295167	0.748448
0.0225273	0.0746237	0.146522	0.340719	1.02525
0.0232169	0.0746803	0.154116	0.363815	0.935516
0.0230471	0.0707319	0.148371	0.38419	1.02285
0.022716	0.0708713	0.143924	0.369979	1.04968
0.0249185	0.0711671	0.141034	0.337676	0.93702
	0.0687724	0.135945	0.33188	0.918098
0.0251172	0.0707078	0.154516	0.363854	0.992434
	0.0722928	0.149246	0.380258	1.02563
0.0246901	0.075097	0.154523	0.389778	1.01368
0.0246818	0.0697358	0.141565	0.365765	1.00011
0.0217871	0.0720274	0.138994	0.361537	1.02643
0.0226979	0.0718536	0.142626	0.350598	0.978782
	0.0714399	0.143078	0.334392	1.13953
0.0237172	0.0660923	0.13693	0.314403	1.04421
	0.0658987	0.137592	0.314585	1.0824
0.0220937	0.068889	0.138073	0.35974	1.10693
0.0243597	0.0699162	0.139985	0.360665	1.11183
0.0231016	0.0654996	0.140484	0.376582	1.06551
0.0216288	0.0396956	0.11886	0.319194	0.971148
0.0241242	0.0682522	0.140656	0.364239	1.19601
	0.0696057	0.143478	0.36676	1.13328
0.0245201	0.0697413	0.1417	0.332972	1.08259
0.0220354	0.0678952	0.139451	0.389349	1.08572
	0.0695762	0.149328	0.366081	1.16179
0.0224409	0.0501813	0.111037	0.281314	0.834439
0.0230173	0.0619194	0.128265	0.339505	1.00833
0.0232131	0.0670884	0.138266	0.318409	0.995181
0.0246682	0.0698586	0.154685	0.341328	1.07139
0.0265359	0.0723044	0.143426	0.332445	1.10789
	0.0708396	0.144418	0.329492	1.01813
	0.0708608	0.140735	0.347458	1.06183
0.0228302	0.0670395	0.133556	0.335663	0.930016
0.0250812	0.0646899	0.134459	0.339857	0.921061
	0.0692707	0.136896	0.327327	1.00069
	0.0715086	0.139037	0.347441	1.01462
0.0228563	0.0680428	0.141393	0.344819	1.09627
0.0224492	0.0655555	0.139833	0.352089	1.13673
	0.0728906	0.146367	0.341611	1.13953
	0.0645975	0.139852	0.338028	0.869118
0.0257891	0.0742722	0.148014	0.357539	1.02451
0.0230835	0.0648501	0.136382	0.356893	0.939057
	0.0610827	0.128534	0.277511
	0.0666237	0.134342	0.321265	0.903411
	0.0687472	0.138876	0.316811	0.921061
0.0235421	0.0717017	0.140359	0.326978	1.05466
0.0252102	0.0740314	0.149546	0.360979	1.07806
0.0256881	0.0771478	0.151427	0.37452	0.853695
	0.0657831	0.132656	0.321325	0.939057
	0.0674279	0.139178	0.336755	0.886098
0.0268734	0.0681803	0.136824	0.343071	0.912193
0.0258453	0.0688065	0.137697	0.356689	0.911927
	0.0637175	0.132354	0.34181	0.901763
	0.0611843	0.133248	0.350042	0.923277
0.0234178	0.0692436	0.138509	0.354091	0.986244
	0.0687026	0.136189	0.358526	1.00117
	0.0681363	0.144739	0.372637	0.957404
	0.0641618	0.12991	0.33223	0.939057
	0.0651641	0.136212	0.343694	0.903411
0.0248381	0.0669022	0.133578	0.306208	0.917142
0.0231453	0.0724833	0.144822	0.350433	1.09388
0.0248205	0.0656212	0.13459	0.331159	1.06321
	0.0676295	0.141066	0.335734	0.939057
0.0229954	0.0643785	0.130472	0.296006	0.820103
	0.0682272	0.138043	0.328417	0.877567
0.0212057	0.0655769	0.136064	0.329993	0.894713
	0.0699178	0.144896	0.378211	1.01688
0.0246722	0.0726331	0.140489	0.360351	1.02449
0.0247382	0.0713125	0.138985	0.328209	1.03946
0.0263354	0.0596102	0.137614	0.319547	1.01567
	0.0744028	0.144555	0.33086	1.00212
0.0241487	0.0734142	0.14869	0.363555	1.06491
0.0261532	0.0706226	0.140369	0.351396	1.00554
	0.0698142	0.140179	0.335338	0.972522
	0.0682778	0.137405	0.347183	1.06821
	0.0656905	0.131482	0.30203	0.791217
0.0256795	0.060064	0.133959	0.302641	0.823818
	0.0652884	0.136329	0.326341	0.921061
	0.0680462	0.1375	0.330442	0.948186
0.0246682	0.0544644	0.128343	0.314019	1.03559
	0.0665083	0.143068	0.337481	1.06705
0.022628	0.0695362	0.146227	0.362847	1.09627
0.0245935	0.0797812	0.152942	0.34595	0.926872
	0.0666593	0.144786	0.336113	0.957404
0.0240331	0.0672274	0.144782	0.362643	1.05279
	0.0690839	0.1403	0.357434	1.00535
	0.0655404	0.13269	0.317557	0.933255
0.021109	0.0656783	0.13975	0.374312	1.01462
	0.0699746	0.144104	0.375212	1.03184
0.0253695	0.0681344	0.145236	0.360884	1.09627
	0.0702691	0.139693	0.331425	1.01462
0.0249014	0.0733518	0.146787	0.344139	1.08166
0.0235225	0.0693228	0.143546	0.365304	1.11937
0.0245796	0.0670598	0.141259	0.367441	1.11737
0.0250882	0.0673322	0.138422	0.368509	1.00926
	0.0675663	0.140323	0.362591	1.04849
0.0227077	0.0717014	0.152865	0.395859	1.09376
0.0252183	0.0731437	0.150773	0.383642	0.985994
0.0228991	0.067491	0.14267	0.365091	1.04763
	0.0720753	0.146443	0.365965	1.09271
0.023704	0.0699413	0.142455	0.37571	1.18449
0.024077	0.0751353	0.153558	0.382711	1.19212
	0.0664338	0.142631	0.365399	1.13316
0.0230175	0.0693515	0.146623	0.386796	1.14361
0.0228947	0.0651907	0.140866	0.333586	1.10823
0.0226461	0.0700305	0.142394	0.324113	0.990198
0.0250818	0.0666662	0.145118	0.310778	0.928825
0.0242668	0.03856	0.103554	0.258805	0.768834
	0.0629622	0.135957	0.296372	0.989615
	0.0520257	0.128221	0.314026	1.02163
0.0239841	0.0673496	0.137054	0.327488	0.983404
0.0256895	0.0668668	0.137579	0.353189	1.08734
0.0244922	0.0710437	0.15245	0.386029	1.13917
0.0240106	0.068093	0.141337	0.368696	1.14633
0.0270831	0.0712483	0.145868	0.361025	1.05466
	0.0688203	0.144905	0.364787	1.00606
0.0236645	0.0649475	0.132639	0.315279	0.907665
0.0210642	0.0644585	0.1352	0.313737	0.904093
0.0243747	0.0669151	0.142076	0.336969	0.984795
	0.04827	0.108102	0.260947	0.742807
	0.0614516	0.139766	0.303365	0.917476
	0.0634391	0.12896	0.2979	0.885491
0.0245742	0.0669722	0.135628	0.327597	1.02698
0.0249591	0.0672319	0.142129	0.341514	1.00423
0.0252816	0.04289	0.113531	0.269295	0.78363
	0.0692905	0.136342	0.316724	0.891292
0.0230788	0.0612018	0.132617	0.308806	0.869118
0.0238077	0.0647383	0.131707	0.297669	0.86481
0.0225548	0.0675716	0.140564	0.336423	0.911313
	0.0703944	0.140654	0.338675	0.942843
0.0220161	0.0703895	0.143043	0.351079	0.916738
0.0252536	0.0684918	0.140439	0.3313	0.883701
0.0242241	0.0726082	0.16166	0.39851	1.03097
0.0241868	0.0679044	0.140831	0.35528	1.02402
0.0219035	0.062459	0.134394	0.343301	1.00862
0.0233841	0.0628678	0.133147	0.338019	0.907567
0.0225236	0.0665759	0.139612	0.343429	0.930016
0.0233769	0.0703622	0.137433	0.338988	0.891552
0.0256606	0.0477731	0.118586	0.279277	0.77447
0.0229345	0.0645723	0.138201	0.327109	0.886157
	0.0677893	0.131978	0.326355	0.962268
0.0234113	0.0639013	0.129311	0.316923	0.938868
0.0227842	0.0668131	0.135403	0.343103	0.983751
0.0223913	0.0655818	0.117602	0.242722	0.610609
	0.0712755	0.1466	0.341996	0.915571
0.0232619	0.0634097	0.134035	0.299396	0.844462
0.0223008	0.065911	0.137738	0.29115	0.816703
0.0245694	0.0706543	0.144121	0.331012	0.862522
	0.0666118	0.134325	0.320121	0.830031
0.0262103	0.0693565	0.142567	0.350443	0.894937
	0.0643396	0.134861	0.340841	0.834277
	0.067435	0.145276	0.371105	0.93698
	0.0695185	0.14358	0.357506	0.963529
	0.0584621	0.127088	0.332898	0.943016
0.02289	0.0689525	0.140024	0.346808	0.950006
0.0243616	0.0679937	0.143401	0.333098	0.903411
0.0247758	0.0672142	0.142272	0.340718	0.853408
	0.0683507	0.148287	0.330962	0.863328
0.0262829	0.069106	0.141189	0.318741	0.840917
0.0219457	0.0654158	0.133379	0.321006	0.843489
	0.0670771	0.137033	0.31593	0.852462
0.0230306	0.0645233	0.134835	0.310837	0.915686
	0.0637896	0.136048	0.338049	0.940739
	0.0721074	0.155779	0.382238	1.12799
	0.0666129	0.137512	0.332425	0.916855
	0.0596127	0.127062	0.298211	0.846876
0.0259916	0.0685744	0.142642	0.333415	0.861135
0.0219276	0.0630062	0.141156	0.323683	0.885821
0.0227412	0.0647891	0.132108	0.317462	0.813555
0.0243791	0.0679062	0.142256	0.332467	0.856767
	0.0659343	0.136467	0.346299	0.88465
0.0239352	0.0725793	0.147821	0.350258	0.901294
	0.068521	0.149571	0.382891	0.963164
0.0252308	0.0716202	0.14712	0.341784	1.01071
0.0249527	0.0609517	0.133352	0.32529	0.896705
	0.0621726	0.113907	0.228212	0.530631
0.0232657	0.068906	0.13699	0.339235	0.883977
	0.0706478	0.144978	0.346102	0.916801
0.0223878	0.0640035	0.13587	0.296546	0.800598
	0.0666106	0.139502	0.333316	0.902772
	0.0674916	0.136081	0.329762	0.911411
	0.062993	0.134816	0.325025	0.847988
0.0250852	0.054726	0.120256	0.274129	0.810689
0.0256827	0.0675523	0.140885	0.333544	0.967438
0.0240368	0.0550088	0.125603	0.265689	0.653402
0.0245084	0.0681182	0.146218	0.372111	1.19105
0.0251659	0.0688643	0.141505	0.33418	0.921308
0.0228325	0.0450576	0.100526	0.245507
0.024441	0.0689221	0.151193	0.354561	0.918783
0.0284715	0.0734533	0.146745	0.364186	0.942827
0.0234261	0.0686943	0.154165	0.339619	0.924158
	0.0736989	0.153283	0.401212	0.972888
0.0236977	0.0643595	0.135654	0.333689	1.00155
0.0248422	0.0695799	0.143878	0.366685	1.07068
0.023569	0.0716072	0.15029	0.360557	0.990991
0.022227	0.0652882	0.141863	0.338278	0.942733
0.0243799	0.064275	0.13583	0.337925	0.925344
0.0223492	0.0649341	0.137193	0.327102	0.940537
0.0247366	0.0696121	0.138103	0.322466	0.94266
	0.0663825	0.133681	0.310073	0.940291
	0.0591908	0.123419	0.2901	0.894997
0.0239914	0.0639729	0.131656	0.302891	0.868523
0.022146	0.0630672	0.131864	0.297354	0.788531
0.0256266	0.0717295	0.146394	0.351619	1.02536
	0.0670358	0.166765	0.354755	0.991396
0.0250838	0.067347	0.136741	0.320806	1.00177
0.0240633	0.0682372	0.143438	0.341026	1.09204
0.0243325	0.0705693	0.139578	0.320638	1.05025
0.0229087	0.0393134	0.103599	0.220009	0.450157
	0.0475249	0.112862	0.264124	0.832912
0.0229606	0.0668536	0.139737	0.340781	0.998177
0.0238205	0.0699983	0.145703	0.361503	1.06377
0.0235146	0.0726538	0.150117	0.369839	1.0784
0.0235846	0.0722186	0.145625	0.374681	1.10937
0.0236456	0.0642412	0.137166	0.365595	1.11423
0.024602	0.0721372	0.1482	0.392329	1.15296
0.0256803	0.070592	0.149941	0.386997	1.15033
0.0251318	0.0651859	0.138755	0.362217	1.02991
0.0246423	0.0677912	0.14188	0.376412	1.03662
0.0251646	0.07215	0.149072	0.381332	1.06537
0.0228656	0.0629773	0.108649	0.314621	0.874741
	0.0570159	0.126887	0.333755	0.883246
0.0243826	0.0653841	0.141843	0.344274	0.948212
0.0256111	0.0669625	0.139014	0.364472	1.02872
	0.0628548	0.127571	0.326146	0.973587
0.0249269	0.0707992	0.146992	0.38925	1.09128
	0.0701419	0.145899	0.391155	1.13127
0.0248077	0.0711743	0.146419	0.381395	1.00515
	0.0681888	0.138616	0.355872	0.951879
	0.0692881	0.14537	0.375419	1.05398
0.026246	0.0733149	0.155776	0.410589	1.07322
	0.0603712	0.132819	0.363921	1.05466
0.0230163	0.0633811	0.135974	0.326704	0.921061
	0.0609239	0.133645	0.372759	1.03445
0.0237632	0.0699716	0.143439	0.376997	0.973451
0.0234852	0.0681025	0.140604	0.363854	0.995181
0.024937	0.0705807	0.141314	0.367737	1.01378
0.0278976	0.071289	0.146716	0.391428	1.07004
0.0260405	0.0703813	0.152214	0.406935	1.13784
	0.0527937	0.119938	0.321596	0.983811
0.0250474	0.0705076	0.145617	0.370868	1.03139
	0.0673404	0.144213	0.398747	1.03419
0.025898	0.0707071	0.150219	0.372273	0.927839
0.0251346	0.0670019	0.139462	0.327121
0.0238687	0.0685828	0.140247	0.386024	1.03445
0.0248299	0.0738271	0.150151	0.396956	1.01354
	0.0672348	0.141305	0.379767	0.955276
	0.0604016	0.110679	0.247458	0.69463
	0.0682473	0.141085	0.384142	1.12391
0.0257863	0.068138	0.140358	0.376819	1.08695
0.0224845	0.0644417	0.132962	0.331131	0.895619
0.0239938	0.0670424	0.139961	0.370883	0.966712
0.0231894	0.0683649	0.141063	0.357256	0.988473
	0.0689635	0.142598	0.380176	1.06793
	0.0675061	0.140274	0.36567	1.09238
0.024055	0.0645087	0.134837	0.332564	0.961236
0.0247538	0.0746475	0.155298	0.41518	1.09315
0.0223189	0.064366	0.130439	0.329755	0.945731
0.0245964	0.0725274	0.154171	0.350095	0.986516
	0.065408	0.133368	0.372504	1.071
0.0255722	0.0643872	0.138616	0.330677	0.9412
0.0221038	0.0625426	0.129593	0.331773	0.911965
	0.0612668	0.13018	0.34745	0.996616
0.0224045	0.0705311	0.143691	0.357662	0.939057
	0.0647186	0.133912	0.341599	0.903303
0.0240424	0.0644945	0.136177	0.350113	1.0947
	0.0630553	0.136413	0.366864	1.14786
	0.0686675	0.145802	0.389808	1.07663
0.0218229	0.06538	0.140975	0.369615	0.914143
0.0251695	0.074125	0.151718	0.381286	1.00231
0.0272759	0.0677293	0.136999	0.36458	0.922454
0.0246372	0.0598209	0.141059	0.317205	0.886306
	0.0718892	0.153726	0.377859	0.997069
	0.0701004	0.150178	0.396049	1.13197
0.0273153	0.0694585	0.145216	0.374354	1.13729
0.0278356	0.0706581	0.157004	0.410405	1.08483
0.0251404	0.0703273	0.14618	0.36885	1.00075
0.0270842	0.0628199	0.135335	0.32961	0.919687
	0.0630707	0.13647	0.313922	0.787307
	0.0640428	0.133149	0.343522	1.02783
0.023627	0.0658225	0.13318	0.347708	1.02304
	0.0691329	0.148803	0.390336	1.10369
	0.0683088	0.141294	0.385117	1.20416
0.0238355	0.0722278	0.147596	0.386653	1.19448
0.0251294	0.072036	0.150345	0.382335	1.12065
	0.0666731	0.137661	0.371115	1.18699
0.0252519	0.0648668	0.136726	0.366724	1.09884
0.0260275	0.0664636	0.141353	0.379422	1.15766
0.0244921	0.0672079	0.140133	0.370565	1.09907
	0.0687635	0.140477	0.376039	1.11996
	0.0671453	0.138591	0.363023	1.09538
	0.063292	0.136217	0.36769	1.10703
0.0228472	0.0674743	0.146518	0.399182	1.13953
	0.0676718	0.148199	0.384532
	0.0625491	0.136534	0.297575	0.853125
	0.0652181	0.141209	0.321496	0.970989
	0.0598558	0.128848	0.325795	0.908621
	0.0629957	0.136168	0.357077
	0.0653042	0.14165	0.363897	1.13518
0.0242814	0.0693549	0.143949	0.381065	1.18107
0.0241954	0.0596843	0.130166	0.334286	0.919305
	0.062826	0.13324	0.325697	0.90215
	0.0619944	0.134723	0.306611
	0.0553127	0.121709	0.337166
	0.0663615	0.134476	0.305271	1.04938
	0.0648522	0.137953	0.31903
	0.0641235	0.137879	0.33095	0.94238
	0.0676589	0.143771	0.345724	0.886098
	0.0634869	0.132003	0.318756	0.906585
0.0230296	0.0630752	0.135461	0.330879	0.918227
	0.0692454	0.148259	0.361876	1.01699
	0.0624436	0.131562	0.322419	0.889628
	0.0656822	0.142957	0.332842	0.915897
	0.0622204	0.135376	0.334562	0.948186
	0.0693513	0.146937	0.363179	1.02276
	0.0651793	0.128142	0.325793	1.02781
	0.0649348	0.135229	0.34549	0.97611
	0.0659217	0.134333	0.342391	0.938954
	0.0658014	0.139577	0.346629	0.957133
	0.0685539	0.142833	0.37352	1.02297
	0.0650866	0.140887	0.362307	1.03346
	0.0695151	0.139501	0.35298	0.97611
	0.0479366	0.122238	0.313287	0.97611
	0.0631917	0.130489	0.325541
	0.0671752	0.132954	0.292363
	0.0652687	0.139201	0.329633	0.92687
	0.0668938	0.142667	0.359828	0.969306
	0.0548494	0.123887	0.320747	0.95621
	0.0670586	0.13942	0.364699
	0.0652481	0.137777	0.361382	0.995181
	0.0681537	0.137064	0.352311	1.02406
	0.068709	0.144178	0.356932	1.03445
	0.0578931	0.141564	0.363854
	0.0647679	0.131097	0.3065	0.959568
	0.0646144	0.133167	0.326458	0.949746
	0.0632952	0.133587	0.332273	0.939057
	0.0653257	0.137206	0.354024
	0.0630723	0.13381	0.343774	0.941918
	0.0634962	0.140535	0.355463	0.967371
	0.0408646	0.108515	0.290236
	0.0630074	0.129377	0.311455
	0.0653276	0.137831	0.34903	0.989492
	0.0645648	0.141302	0.334634	0.930928
	0.0652777	0.136336	0.331578	0.937397
	0.0644075	0.138957	0.3092
	0.0648769	0.132404	0.296417	0.939057
	0.0648417	0.129294	0.305701
	0.0628375	0.126998	0.293403	0.843945
	0.0654325	0.134456	0.34149	0.954354
	0.0637065	0.133584	0.340531	0.933963
	0.0656634	0.134896	0.339534	0.938957
	0.0673358	0.140691	0.326993	0.887575
	0.0672664	0.138264	0.347513
	0.0653004	0.140566	0.344209
0.0245205	0.069029	0.147984	0.345989
	0.0611311	0.127382	0.316182
	0.0650899	0.137583	0.320872
	0.0645223	0.131883	0.342779
	0.0678046	0.143973	0.353362	0.961913
	0.067006	0.1429	0.348975	0.937774
	0.063162	0.129209	0.32446	0.938335
	0.0663072	0.141683	0.357455	0.960537
	0.0646059	0.13794
	0.065445	0.145144	0.355102
	0.0632988	0.135248	0.325394	0.974665
	0.0662376	0.133541	0.378211
	0.0666137	0.135656	0.341359	0.950747
	0.0649215	0.133316	0.342939	1.01839
	0.0632184	0.132869	0.334113	0.912193
	0.0651804	0.135735	0.325541	0.880563
	0.0659521	0.141675	0.337302	0.897782
	0.0653805	0.133885	0.322189	0.871461
	0.0613413	0.126808	0.30939
	0.0619139	0.125654	0.300281	0.869118
	0.0698554	0.144493	0.339845
	0.0636275	0.132904	0.3247
0.0236248	0.0657546	0.140768	0.350192	1.0094
	0.0611665	0.125919	0.305474	0.777978
	0.061891	0.132836	0.322941
	0.0680929	0.171091	0.403681	0.980508
	0.0629848	0.13356	0.364198	1.02324
0.0258573	0.0684251	0.137511	0.356285	0.966712
0.0270265	0.0664336	0.143766	0.353687	0.992692
0.0245864	0.0646408	0.136025	0.359019	1.03934
	0.0526982	0.128391	0.335487	0.979704
	0.065574	0.139774	0.340535	1.05479
	0.0675815	0.14641	0.375273	1.06057
	0.0700511	0.146618	0.380356	1.05466
	0.0653563	0.140473	0.35791	1.00697
	0.0638639	0.132147	0.330883	0.981891
	0.0645247	0.137251	0.294317	0.619469
	0.0637234	0.133625	0.331596
	0.065003	0.144224	0.357908	1.07369
	0.0640881	0.137826	0.353087	1.08355
	0.0600751	0.110865	0.280564	0.813528
0.0240349	0.0632271	0.142122	0.375933	1.06939
0.0227982	0.0646229	0.151101	0.400381	1.14071
0.0248788	0.0668075	0.154024	0.419425	1.28643
	0.0615863	0.139423	0.378834	1.17803
	0.0686292	0.147062	0.363872	1.08812
0.0241768	0.0572295	0.126362	0.353552	1.0509
	0.0675849	0.142716	0.398828	1.20994
0.0251559	0.0662006	0.150828	0.361089	1.05884
0.0234929	0.0626789	0.135326	0.30441	0.891352
0.0213496	0.0622901	0.131499	0.294418	0.855254
	0.0676105	0.135755	0.299698	0.90086
	0.0635241	0.133389	0.297774	0.870464
0.0225893	0.0668879	0.131857	0.297739	0.814552
0.0236784	0.0674639	0.133397	0.29774	0.824254
	0.0639684	0.131789	0.284235	0.800717
0.0239485	0.0678715	0.137342	0.298493	0.854604
	0.0677916	0.141682	0.310947	0.933132
0.0242041	0.0525368	0.140903	0.310881	0.830467
0.0258913	0.062856	0.134121	0.313829	0.920573
	0.0662159	0.13303	0.291243	0.846815
	0.0690395	0.138962	0.305111	0.881401
0.0227255	0.0674199	0.138896	0.312637	0.924717
0.0229505	0.0657077	0.135815	0.306693	0.853669
0.022893	0.0713925	0.144431	0.314444	0.847598
	0.0679769	0.140983	0.311468	0.84601
0.025264	0.0701286	0.145112	0.313651	0.86201
0.0209663	0.0556658	0.131222	0.299104	0.832774
0.0252585	0.0685935	0.134401	0.286396	0.776767
	0.0625297	0.133073	0.294454	0.835035
	0.066614	0.135698	0.297918	0.882441
0.0229376	0.0680104	0.137391	0.299184	0.83613
0.0247381	0.0556406	0.177379	0.328797	0.862365
0.0255892	0.0684996	0.157461	0.328046	0.829254
0.0229533	0.067009	0.140009	0.304269	0.826309
	0.061723	0.14033	0.309367	0.856845
0.0240634	0.0668035	0.135315	0.308322	0.877567
	0.0675586	0.148316	0.320736	0.86057
0.0243644	0.0690782	0.139035	0.30604	0.843562
0.0243728	0.0701865	0.143969	0.319245	0.89236
0.0240131	0.069572	0.143754	0.31863	0.890089
	0.0615074	0.131588	0.294454	0.854615
	0.067392	0.137993	0.294619	0.863567
0.0262952	0.0731617	0.150187	0.324219	0.869227
0.0254501	0.0706082	0.145683	0.315514	0.875462
	0.0649504	0.136404	0.295524	0.815914
0.0261078	0.0721336	0.146385	0.309045	0.80374
	0.0684771	0.14097	0.307832	0.860986
0.0281649	0.0700115	0.140978	0.306269	0.836635
	0.0690158	0.134789	0.296898	0.800649
0.0236651	0.0653526	0.138055	0.307905	0.848911
	0.0663743	0.140506	0.30355	0.818302
0.0235068	0.0634281	0.13053	0.295112	0.791155
	0.0617766	0.125863	0.261302	0.731581
0.0230281	0.0639909	0.131453	0.299477	0.839727
0.0248749	0.0638676	0.135209	0.291395	0.786559
	0.068909	0.137418	0.301023	0.837203
0.0246337	0.0684797	0.146625	0.321482	0.829709
	0.0562567	0.122989	0.270423	0.7703
0.025477	0.0644941	0.13878	0.309003	0.839399
0.0271412	0.0742915	0.15213	0.325746	0.903411
	0.0697424	0.139452	0.303209	0.823067
0.0254066	0.0676205	0.145303	0.31805	0.877082
0.0253543	0.0705564	0.146984	0.306784	0.854118
0.0244193	0.0695762	0.143562	0.312641	0.879027
0.0244948	0.0671013	0.137856	0.296901	0.810536
0.023366	0.0685198	0.138662	0.308881	0.855299
0.0261618	0.069186	0.141226	0.308928	0.866914
0.023407	0.0683125	0.142826	0.318693	0.844255
	0.0621734	0.134022	0.294567
0.024858	0.070354	0.142633	0.310752	0.854178
0.0250176	0.0674674	0.140044	0.308961	0.869118
	0.0674737	0.137798	0.302149	0.852121
	0.0695729	0.14192	0.311745	0.846026
0.0252295	0.0682297	0.141426	0.317212	0.870149
	0.0655835	0.137083	0.303299	0.852237
0.024964	0.0657342	0.131287	0.290941	0.844535
	0.0693464	0.14463	0.316736	0.885045
	0.0652758	0.134304	0.295678	0.852462
0.0227979	0.0669311	0.137943	0.305913	0.828063
0.0237128	0.0677899	0.13897	0.302609	0.869374
0.0202843	0.0622351	0.133407	0.291776	0.860646
0.0220791	0.0672119	0.1582	0.327435	0.921304
	0.0656313	0.136482	0.297565	0.860681
	0.0678111	0.137236	0.30448	0.817746
0.0215047	0.0605111	0.129922	0.296489	0.791313
0.0271469	0.0705443	0.152491	0.335226	0.886098
0.0262255	0.070653	0.139218	0.314865	0.841022
0.023727	0.0661067	0.135248	0.296459	0.821005
	0.0675733	0.138443	0.296639	0.822702
		0.133572	0.299207	0.876845
	0.069034	0.138907	0.299242	0.786037
	0.0671872	0.141623	0.31828	0.855912
	0.0654965	0.136138	0.296175	0.811359
	0.071547	0.145592	0.312241	0.847076
0.0273299	0.067528	0.125096	0.256433	0.652171
0.024235	0.0670207	0.135761	0.30301	0.92346
	0.064179	0.144864	0.318322	0.924387
	0.0643635	0.134757	0.29396	0.85091
0.0231912	0.0675041	0.144194	0.312556	0.866156
0.0228705	0.0658068	0.134981	0.299084	0.844192
0.0206542	0.0635217	0.140482	0.311833	0.820567
	0.0695066	0.13681	0.303358	0.848575
	0.0702492	0.140347	0.314745	0.891506
			0.305021	0.868022
		0.12938	0.288388	0.826995
	0.0718266	0.133659	0.282061	0.758143
0.0249091	0.070216	0.144215	0.321386	0.859429
0.0247672	0.0663907	0.140344	0.30702	0.81992
	0.0700725	0.146365	0.326548	0.943463
0.024526	0.0674945	0.141188	0.307462	0.880808
0.0219624	0.06493	0.135154	0.311299	0.893264
0.0263133	0.0651377	0.136235	0.326797	0.97628
0.0246068	0.0572166	0.132149	0.317602	0.97634
	0.0702807	0.141534	0.358999	1.26387
0.0253504	0.0485696	0.142961	0.297466	0.717069
0.025649	0.0729022	0.148829	0.313474	0.903227
0.0225317	0.0652837	0.128994	0.2826	0.823039
	0.0652432	0.139518	0.30623	0.847699
			0.296623	0.826544
	0.0629786	0.130229	0.2925	0.835336
0.0239251	0.0679609	0.161603	0.35655	0.873143
	0.0659775	0.138591	0.299719	0.769025
0.0247599	0.0626666	0.134813	0.314066	0.824639
	0.069146	0.141388	0.298314	0.710315
0.0239202	0.0659649	0.138977	0.299864	0.70685
0.0235327	0.0580202	0.132734	0.288172	0.682767
0.0228307	0.0648273	0.135617	0.29358	0.689076
	0.061877	0.133725	0.300022	0.690275
	0.0642253	0.129405	0.299251	0.691305
	0.0713233	0.143661	0.313693	0.716072
0.0256522	0.0686281	0.144621	0.306107	0.681741
0.0220269	0.0656454	0.130959	0.289556	0.710296
	0.0546258	0.106491	0.201662	0.481699
	0.0605738	0.14386	0.305257	0.828604
	0.0729404	0.144178	0.313128	0.793145
0.0245885	0.0688831	0.141001	0.307522	0.768135
0.0279714	0.0765989	0.156283	0.33503	0.85019
	0.0660793	0.138812	0.304398	0.81809
		0.155013	0.314538	0.773853
0.0260259	0.0726677	0.142268	0.303511	0.668963
	0.0663155	0.134732	0.299429	0.6746
	0.0697643	0.144189	0.307311	0.66978
0.0265004	0.0723267	0.155446	0.331375	0.640339
	0.072641	0.146633	0.323378	0.737063
0.0217754	0.0651908	0.132958	0.28415	0.62661
0.0247336	0.068266	0.138638	0.304744	0.677934
0.0233595	0.0752481	0.143006	0.29681	0.62873
	0.0682038	0.143996	0.302427	0.675419
0.0243468	0.0691183	0.14051	0.312157	0.759794
	0.0674273	0.139213	0.301007	0.645209
	0.0677518	0.140137	0.300531	0.665391
0.0223463	0.0733558	0.14159	0.304638	0.651762
0.0241087	0.068541	0.144963	0.310267	0.668228
	0.0637016	0.13542	0.309814	0.679882
0.0240335	0.0741259	0.166934	0.324813	0.679017
	0.0716614	0.149827	0.322315	0.718414
	0.0656335	0.128584	0.272775	0.609595
0.0206994	0.0648549	0.135971	0.29122	0.76916
	0.0654268	0.133955	0.302657	0.75425
0.0246146	0.0654626	0.136871	0.307192	0.73058
	0.0624932	0.132004	0.284468	0.637439
	0.0650716	0.135152	0.28992	0.651006
	0.065423	0.133322	0.299583	0.714294
	0.0738026	0.150096	0.310243	0.701548
	0.0651363	0.1406	0.311061	0.754591
	0.0690609	0.142904	0.313661	0.744348
	0.0780597	0.161357	0.332564	0.69758
0.0280328	0.0761561	0.149951	0.314796	0.72946
0.0230529	0.0725769	0.144699	0.313913	0.780352
	0.0659876	0.131423	0.285908	0.872266
	0.0642448	0.136093	0.300118	0.806589
	0.0664959	0.14094	0.305379	0.751803
0.0264167	0.0738209	0.149797	0.318423	0.782663
0.0247286	0.0682981	0.139491	0.305051	0.741173
0.0241506	0.0672268	0.142894	0.316868	0.79513
	0.0650679	0.141315	0.319596	0.771678
	0.0672542	0.142445	0.314823	0.752396
	0.0646018	0.135017	0.303398	0.748102
0.0212667	0.0667548	0.135534	0.30217	0.682823
0.0232189	0.0692306	0.145547	0.317362	0.732176
0.0242672	0.0641675	0.129401	0.293483	0.743707
	0.0615272	0.134055	0.287012	0.81742
	0.0725119	0.145421	0.321717	0.952649
0.023288	0.0650637	0.134139	0.273475	0.656194
0.0225275	0.070143	0.147939	0.32284	0.812709
	0.0711884	0.144491	0.314077	0.75724
0.0251573	0.064619	0.134917	0.305867	0.82736
	0.0635062	0.137608	0.304143	0.762891
	0.0666155	0.13928	0.30645	0.791794
	0.0640791	0.136563	0.306331	0.829995
	0.0624922	0.13531	0.304197	0.809216
	0.0682479	0.144792	0.321445	0.844601
	0.0683869	0.152718	0.318428	0.834705
	0.065963	0.132885	0.306441	0.805291
0.0228015	0.069477	0.139919	0.305485	0.833787
0.0239216	0.0710287	0.147263	0.31705	0.920637
0.021281	0.0654419	0.137238	0.306625	0.891662
	0.0602829	0.132319	0.298734	0.852328
0.0242249	0.0663361	0.12029	0.245514	0.596359
0.0234158	0.0674331	0.140506	0.314356	0.869405
0.024056	0.0689662	0.149303	0.327751	0.871806
0.0242851	0.0660525	0.146342	0.321833	0.827078
0.0234432	0.0647193	0.140251	0.308919	0.802011
	0.0688186	0.138727	0.304446	0.827336
	0.066154	0.144973	0.310364	0.793474
	0.0687839	0.146175	0.310505	0.793277
	0.0690157	0.139044	0.305819	0.823565
0.0283169	0.0763118	0.178984	0.417433	1.05063
0.0222231	0.0610971	0.132259	0.30181	0.944073
	0.0633772	0.130549	0.300742	0.9166
	0.0785489	0.153339	0.329952	0.916847
0.0220998	0.0725315	0.145994	0.314889	0.839817
	0.0684235	0.136141	0.307982	0.796845
	0.0706185	0.144917	0.304825	0.848838
	0.0692442	0.144639	0.317435	0.814369
	0.0734723	0.152158	0.330446	0.862735
0.0240262	0.0649222	0.135151	0.300576	0.798155
0.0240309	0.0711154	0.144021	0.312933	0.809804
0.0238728	0.0730144	0.145544	0.316968	0.846356
	0.0752666	0.157878	0.332567	0.835532
	0.0734327	0.150624	0.321732	0.892535
0.0245475	0.0644528	0.137593	0.306344	0.867349
0.0234195	0.0674188	0.14349	0.310826	0.90379
	0.0681001	0.138448	0.310574	0.886168
	0.0676373	0.140474	0.318633	0.859938
	0.0763371	0.174195	0.343827	0.845188
	0.0696461	0.147118	0.313553	0.817572
0.0243624	0.0643775	0.138411	0.309804	0.830255
	0.0655573	0.138622	0.316734	0.873815
	0.073981	0.151914	0.322859	0.794218
0.019658	0.0642843	0.150465	0.323856	0.877432
	0.0694462	0.141172	0.315615	0.812051
	0.0726298	0.147435	0.32149	0.844341
	0.0643115	0.135852	0.309937	0.859462
0.0236131	0.0663606	0.135026	0.292346	0.765484
0.0235493	0.0669872	0.141971	0.333067	0.931515
0.0240417	0.0542002	0.127693	0.278828	0.736525
0.022345	0.0669072	0.146374	0.400322	1.05777
	0.066818	0.137532	0.408783	1.12514
0.0209291	0.062526	0.136342	0.392841	1.07279
	0.0615215	0.145453	0.398513	1.06831
	0.0637422	0.143293	0.384916	1.06309
0.0236561	0.0686265	0.142232	0.389509	1.0634
	0.0667334	0.143834	0.387939	1.05931
	0.067179	0.149748	0.405667	1.08812
	0.0639179	0.140252	0.406731	1.12965
	0.0667246	0.148515	0.403123	1.09102
	0.0676587	0.148078	0.39378	1.0445
0.0221417	0.0662503	0.14908	0.395545	1.01462
0.0234226	0.073442	0.152717	0.383959	1.06587
0.0229031	0.0679578	0.14979	0.405003	1.09962
0.0220274	0.0664871	0.148898	0.398876	1.08948
0.0227832	0.0730768	0.160827	0.412048	1.03396
	0.0648738	0.144956	0.400289	1.04094
0.0218754	0.0659444	0.146536	0.39696	1.04676
0.0216993	0.0705162	0.151851	0.414418	1.08717
	0.0653536	0.146044	0.392432	1.00218
0.0234775	0.0677602	0.146898	0.382283	1.04794
0.0218696	0.0616089	0.136103	0.375334	1.00081
	0.0625402	0.130809	0.372323	1.0581
0.0237286	0.0650866	0.138584	0.443995	1.3828
0.0226726	0.0626245	0.130937	0.350042	0.973268
0.0229534	0.0681349	0.140723	0.389248
0.0230451	0.0616008	0.133906	0.371889	1.03697
	0.0653707	0.137179	0.382461	1.03204
0.0232376	0.0680582	0.15201	0.397988	1.02245
0.0226019	0.0679982	0.155942	0.419059	1.11893
0.0207123	0.0618872	0.137563	0.387989	1.05909
0.0231086	0.0695059	0.159521	0.435611	1.1202
0.0229414	0.0691307	0.155958	0.42022	1.03998
0.0225151	0.0625222	0.148797	0.391459	1.10424
	0.0636329	0.142066	0.387521	1.03255
0.0230123	0.0652355	0.142786	0.382323	0.997737
	0.0643298	0.13771	0.380059	1.09865
0.0202702	0.0634912	0.142452	0.398154	1.07735
	0.0672561	0.143368	0.452871	0.992661
0.0226383	0.0654044	0.14434	0.377832	1.0962
0.0226088	0.0724595	0.157603	0.429849	1.08438
0.0230063	0.0672753	0.142714	0.395151	1.10323
0.0231099	0.0645021	0.135824	0.373398	1.09801
	0.0700398	0.155642	0.405388	1.12512
	0.0623507	0.132437	0.374262	0.972875
0.0222399	0.0670227	0.141087	0.387266	1.04938
0.0237654	0.0642901	0.138312
0.0211377	0.0630414	0.130579	0.326517
0.0240268	0.0650384	0.138328	0.386377	1.11474
0.023365	0.0621717	0.131146	0.370021	1.04079
0.025518	0.072155	0.158957	0.398745	1.06555
0.0217134	0.065425	0.141619	0.385759	1.05476
0.020044	0.0647504	0.167349	0.419063	1.03759
0.0229792	0.0661668	0.127888	0.360129	0.96501
	0.063214	0.14312	0.388769	1.07756
0.0228005	0.0676484	0.150975	0.406524	1.09036
0.0231915	0.0658123	0.146663	0.404753	1.14642
0.0215407	0.0665433	0.138725	0.370288	1.02533
	0.0702822	0.149461	0.408166	1.05491
	0.0651477	0.140671	0.391885	1.0384
0.0239195	0.069202	0.143942	0.393877	1.05179
0.0234902	0.0630647	0.145115	0.392927	0.998534
0.0212809	0.0638105	0.14109	0.381013	1.00698
0.023088	0.0647676	0.137761	0.381189	0.996042
0.0230837	0.0667631	0.143239	0.399205	1.00758
	0.0577385	0.145932	0.396828	1.09369
0.0234251	0.064448	0.136612	0.382977	1.0547
0.0213248	0.0608339	0.126507	0.341014	0.984723
0.0225959	0.0631196	0.133526	0.363721	1.06587
	0.0626707	0.130909	0.323972	0.798578
0.0227302	0.0629821	0.129198	0.307958
0.0187423	0.0590296	0.136392	0.381465	1.08055
0.0222451	0.0629141	0.135694	0.371591	1.00887
	0.0618927	0.131096	0.365935	1.0797
0.023111	0.0688261	0.146866	0.383803	1.05019
	0.0684641	0.140609	0.375667	1.02535
	0.060819	0.130301	0.364256	1.03688
	0.0631828	0.137116	0.371598	1.08574
0.0227625	0.0700162	0.157636	0.414012	1.05668
	0.0667977	0.140409	0.377673	1.00689
	0.0689297	0.150783	0.401776	1.11684
	0.0650372	0.137162	0.375375	1.02859
0.0214793	0.0663394	0.146456	0.391355	1.02642
0.0235905	0.067594	0.147639	0.400114	1.07222
	0.0672901	0.14725	0.408258	1.0986
	0.0669336	0.142668	0.387472	1.04444
	0.0628505	0.143679	0.392851	1.07332
0.0223543	0.0668789	0.140781	0.371726	1.0346
0.0227607	0.0655622	0.138328	0.376313	0.987648
0.0238064	0.0653944	0.137485	0.383468	1.15616
0.0228247	0.0653436	0.140337	0.374115	1.03418
0.0240405	0.058552	0.121213	0.271046
0.0206974	0.0602477	0.136428	0.353217	1.02071
0.0217577	0.0636488	0.136348	0.374607	1.0813
0.0247809	0.0662138	0.149746	0.403378	1.10163
0.0240963	0.0657518	0.137328	0.380401	1.04261
	0.0648801	0.140137	0.381815	1.09042
	0.0655098	0.147884	0.399436	0.986474
0.022187	0.0646906	0.136883	0.407084	1.09519
	0.0653706	0.131809	0.367175	1.02357
0.0231245	0.0672001	0.148962	0.382649	1.02029
0.0206542	0.0616286	0.136484	0.374027	1.02661
0.0221302	0.0619565	0.132658	0.369182	0.989566
0.0214706	0.0680463	0.1413	0.368836	0.905374
	0.0642967	0.141101	0.386062	1.05979
	0.066941	0.142805	0.411193	1.20992
0.0212683	0.0644244	0.139303	0.411053	1.14709
0.0213447	0.0676687	0.142969	0.388131	1.05834
0.0212992	0.0630375	0.144013	0.392475	1.08102
	0.0588505	0.130257	0.36921	1.03388
0.0216163	0.0620111	0.127709	0.361375	0.92193
0.0235099	0.0651423	0.14244	0.392104	1.04612
0.0231686	0.0678148	0.133631	0.369647	1.0521
0.0229318	0.0612411	0.124655	0.315547	0.911723
0.0222095	0.0610401	0.123759	0.289027	0.952067
0.0184153	0.0586171	0.130625
0.0228135	0.0721949	0.150863	0.352638	0.958752
0.0244389	0.0711555	0.149583	0.345742	0.929915
	0.0711485	0.145457	0.325003	0.816912
	0.0602629	0.128489	0.297857	0.79715
	0.0603974	0.130914	0.293812	0.808293
	0.0654463	0.137373	0.309244	0.929044
	0.0671814	0.1434	0.324163	0.980724
	0.0645138	0.136865	0.323985	0.928362
	0.0674682	0.140537	0.313693	0.939237
	0.0588578	0.142682	0.298375	0.76542
	0.0665418	0.142688	0.325811	0.843843
0.0231739	0.0632801	0.134736	0.292287	0.73707
0.0218307	0.0340029	0.100486	0.250001
0.0237205	0.073527	0.150558	0.332133	0.884897
0.0216883	0.06941	0.13861	0.283982	0.551569
0.0260777	0.0708811	0.158366	0.352723	0.948956
	0.0690953	0.14526	0.338786	0.927883
0.0233578	0.0681051	0.141501	0.328974	0.854287
	0.0715521	0.151059	0.328326	0.912325
0.0224732	0.0647502	0.139851	0.298698	0.766073
	0.0662984	0.121777	0.294497	0.694986
	0.0631766	0.134347	0.314634	0.752044
0.0226683	0.0664218	0.138243	0.300409	0.786438
	0.0711207	0.149386	0.333042	0.893388
0.0209593	0.0619873	0.140933	0.309079	0.861425
0.0257258	0.0713328	0.15319	0.337455	0.95268
	0.0710871	0.143877	0.311787	0.860588
	0.0711596	0.150946	0.33236	0.874086
	0.0684968	0.145143	0.319368	0.727891
0.0216446	0.0710819	0.149497	0.305193	0.745911
	0.0636992	0.132652	0.266671	0.450157
0.0232134	0.0701496	0.149922	0.315052	0.753271
	0.0675033	0.147139	0.340311	0.844376
	0.0712838	0.157915	0.367816	0.971038
	0.0677083	0.145307	0.353068	0.948289
0.022552	0.0687757	0.146044	0.333672	0.875948
	0.0689623	0.143912	0.336976	0.822452
	0.0664296	0.13534	0.30985	0.707322
	0.0754461	0.153626	0.320795	0.658268
	0.0693087	0.146422	0.308975	0.709395
	0.0642032	0.137477	0.313334	0.682909
	0.0655281	0.144664	0.323471	0.829154
0.0236884	0.068216	0.146331	0.321439	0.879259
0.022272	0.0657611	0.136337	0.309923	0.909732
0.023436	0.0653705	0.139362	0.326533	0.92278
0.0225711	0.0684496	0.143855	0.320635	0.893359
0.022338	0.0695017	0.147089	0.319172	0.824786
0.0228958	0.0637774	0.137685	0.28925	0.73803
	0.0657033	0.138171	0.299391	0.674127
	0.0680896	0.141014	0.30903	0.669682
	0.0686707	0.152311	0.331559	0.778176
0.022826	0.0710789	0.148697	0.321388	0.818385
	0.0702032	0.148609	0.338228	0.867597
0.0236625	0.0663581	0.143545	0.313405	0.826525
	0.067301	0.138957	0.340959	0.89259
0.024095	0.0696961	0.146688	0.322558	0.872138
0.0178461	0.057498	0.124641	0.282176	0.703123
0.0211145	0.0642864	0.141283	0.315321	0.706705
	0.0671133	0.141349	0.307957	0.666816
	0.0721844	0.151772	0.323149	0.695901
0.0250463	0.0712795	0.147481	0.330688	0.796465
	0.0637747	0.135693	0.308407	0.799196
0.0226929	0.0651833	0.14327	0.320969	0.929394
	0.0690914	0.140466	0.328832	0.92993
	0.0637355	0.133967	0.31219	0.761731
0.0228226	0.0689569	0.145814	0.30896	0.71299
	0.0667722	0.139269	0.306759	0.655744
0.0227517	0.0687303	0.143095	0.304629	0.65343
0.0210621	0.0674405	0.13792	0.311542	0.687467
	0.0673528	0.13908	0.313059	0.778509
0.0234779	0.0699922	0.148588	0.322353	0.763095
0.0260376	0.0738057	0.150994	0.319804	0.847453
	0.0729874	0.150629	0.35921	0.958929
0.023547	0.0723551	0.178114	0.361049	0.891935
0.0225106	0.0718576	0.156607	0.336499	0.82609
0.0243759	0.0660767	0.140927	0.316456	0.754115
	0.0670178	0.143044	0.327552	0.69517
0.0232851	0.0671457	0.139648	0.306527	0.651558
	0.0702089	0.153501	0.331097	0.716104
0.0213519	0.0742869	0.155585	0.325587	0.757752
0.0232386	0.0687838	0.137052	0.30946	0.832938
	0.0660798	0.139065	0.319778	0.952901
	0.0697439	0.142531	0.314338	0.836696
0.0234462	0.072548	0.154619	0.322447	0.72243
	0.0695809	0.140869	0.315251	0.713272
	0.0610176	0.134361	0.297845	0.689887
0.0230517	0.0718963	0.147983	0.309975	0.690015
0.0247035	0.0714289	0.146994	0.332166	0.780807
0.0230686	0.0693181	0.148341	0.325358	0.850399
0.0215696	0.0717868	0.149549	0.335832	0.849765
	0.0692569	0.158191	0.36335	0.95475
	0.0709519	0.153535	0.366959	1.01862
0.0247913	0.0732958	0.154283	0.347241	0.920954
0.0217878	0.0657967	0.141569	0.305211	0.763717
	0.0648797	0.136021	0.314759	0.808531
0.0235295	0.0665301	0.141736	0.313675	0.711971
	0.0671031	0.137438	0.306194	0.754494
0.0239485	0.0690727	0.141275	0.309416	0.786797
0.0234388	0.0736192	0.144404	0.309127	0.817618
	0.0659062	0.135511	0.299038	0.884631
	0.0660164	0.136066	0.304373	0.855576
0.0247883	0.0672392	0.142693	0.311219	0.803973
0.023772	0.0727797	0.145078	0.316138	0.813129
0.0208401	0.05396	0.126565	0.28985	0.776375
0.0242475	0.0704935	0.147074	0.320666	0.853869
	0.0712302	0.146574	0.325632	0.867778
0.0241681	0.0697214	0.147862	0.330233	0.901283
0.0232951	0.0680576	0.142914	0.346131	0.955599
0.02049	0.0679978	0.140781	0.356853	1.04335
	0.0639813	0.114368	0.285327	0.838652
	0.069422	0.152648	0.340682	0.9533
	0.0655547	0.138253	0.312293	0.91706
	0.0650801	0.141484	0.30841	0.949539
0.021359	0.0619883	0.147691	0.3106	0.907161
