# Supplementary material for: Coupling of growth rate and developmental tempo reduces body size heterogeneity in C. elegans
Source: Nat Commun. 2022 Jun 6;13:3132. doi: 10.1038/s41467-022-29720-8 (PMC9170734; doi:10.1038/s41467-022-29720-8)
Supplement: Supplementary file 4 — Source Data [file 41467_2022_29720_MOESM4_ESM.zip › S3.xlsx]

## Sheet: Sheet1
growth rate (deviation from mean)					volume (deviation from mean)
L1	L2	L3	L4		hatch	M1	M2	M3	M4
	0.0389337	0.0179227	0.00473329			-0.0198241	-0.0364141	-0.0668369	-0.0288388
	0.00655507	0.0214796	-0.00722726			-0.0474732	-0.0262846	-0.0124461	-0.0272865
-0.0263066	0.0383251	0.0633932	-0.00164155		-0.0153197	-0.0420574	-0.0477975	-0.01814	-0.0034201
-0.0296211	0.0208762	-0.00886178	-0.0199412		0.0191991	-0.0114219	0.00477181	0.00717015	0.0277267
-0.0123729	-0.0112331	-0.0242301	0.0448859		0.0671137	0.000530788	-0.00549314	-0.00973779	-0.0112266
-0.0450841	0.0301085	0.0782472	0.0464545		0.0549279	0.033848	0.0551824	0.0879373	0.116213
0.0757495	0.0251349	-0.0149714	-0.0367731		0.0191991	0.010891	0.00866086	-0.00858839	-0.0162067
0.00892064	0.0108359	0.0916903	-0.0673389		-0.0486693	-0.0432222	0.0100382	0.0777177	0.0244821
0.0727108	0.0516898	0.0965653	0.00765585		-0.0486693	-0.00751067	-0.0152799	-0.00590792	0.0567274
0.0661733	0.0778154	0.10126	0.0825466		0.0428813	0.0360018	0.0332149	0.0491785	0.11528
0.00623712	-0.013589	0.0593046	0.00821184		-0.0808895	-0.0535213	-0.0418523	-0.0172785	-0.0290693
	0.0423194	-0.00964032	0.00455493			-0.0607377	-0.00762166	-0.022677	-0.0281958
-0.320209	0.0120839	-0.0198186	0.0531959		-0.132183	-0.134954	-0.0758951	-0.0425413	-0.0294953
0.0624694	0.0023296	-0.030421	0.0328822		-0.0265642	-0.0198186	-0.0302755	-0.0559863	0.0106744
-0.00911904	0.0162506	-0.0601896	-0.0252326		-0.059533	-0.0430775	-0.0283497	-0.0478137	-0.0348439
	0.0516303	0.0114993	0.0310212			-0.00364178	0.0478373	0.0226099	0.0522318
0.0445354	0.0239713	0.043433	-0.0566408		0.0428813	0.0191909	0.0274914	0.0263759	-0.00375126
	-0.215567	0.0217673	-0.0503651			0.0313314	-0.00355901	0.00892897	-0.0319805
	0.0209629	0.0387003	0.00472084			0.014863	0.0348546	0.0218479	0.0292107
-0.046752	-0.00921258	0.000757962	-0.0697367		0.0191991	-0.0294177	-0.0161378	-0.0161328	-0.0623649
	-0.0078641	-0.0375762	0.0529028			0.000934758	-0.0174822	-0.076393	-0.0305031
	0.0399304	0.018074	-0.0390466			0.0101779	0.00436097	0.00522399	0.0357883
	0.00986167	-0.0225956	-0.050582			0.00470214	0.0213986	-0.0253105	-0.0315354
-0.081591	-0.0107455	-0.0105264	-0.0234602		0.0549279	0.0839305	0.0786692	0.0574259	0.00724357
	0.0617595	0.064353	-0.0292061			-0.0525015	-0.0232601	0.0206589	0.0321452
	0.0284209	0.0337263	-0.137438			-0.0631703	-0.0383683	0.0137288	-0.0788861
	-0.0217369	0.0680976	0.000210787			-0.120931	-0.110596	-0.0321934	-0.0352198
	0.0182267	-0.0195147	0.0471577			-0.035716	-0.0196108	-0.061678	0.0109942
	0.056008	0.0464396	0.0288858			0.00304048	0.0307784	0.0672483	0.0712008
-0.107452	0.00538811	0.103431	-0.0203931		0.0191991	-0.0570277	-0.0193763	0.0359232	-0.0233878
-0.150384	-0.163413	-0.0506552	-0.147893		0.0309722	-0.257451	-0.1249	-0.08849	-0.197202
0.0330435	0.076025	0.0106039	0.0600034		0.0191991	-0.00197279	-0.0182912	-0.0241277	0.0055044
	0.00680359	0.0152773	0.0317366			-0.0321733	-0.00250539	-0.0205378	0.0115555
0.0301122	0.0173671	0.0918052	0.0499384		0.00756043	0.0316472	0.0090525	0.0580125	0.0642106
-0.0183723	-0.000646787	0.11077	-0.00483885		0.0191991	-0.0235486	-0.0117417	0.0540616	0.0590415
-0.0045199	0.0489005	0.0883012	-0.0327413		0.0428813	0.0210992	0.0636365	0.114224	0.0215479
	0.0290821	-0.00581293	0.0367319			-0.0227855	-0.0098185	-0.0188161	0.00548692
	0.025391	0.0307729	-0.0375724			-0.0491796	-0.034496	0.0138438	-0.051534
	0.0207939	0.0480496	-0.0501143			-0.0646386	-0.029561	-0.0241805	-0.0254378
	0.0152183	0.0425419	0.043218			0.0310753	0.0324592	-0.00295482	0.0431988
	0.0670849	0.10216	0.0144058			0.0936289	0.0655673	0.0961758	0.044023
-0.0602706	0.0116881	0.0334026	0.0271256		-0.0265642	0.0255209	0.0187637	0.075974	0.0459982
	0.0296495	0.0796745	0.0562692			-0.0103159	-0.00675802	0.0890703	0.107078
0.0432779	0.0386317	0.0868235	-0.0230088		0.0919093	0.0681204	0.0398203	0.10232	0.100944
-0.0693356	0.06068	0.0975602	-0.0126372		0.0309722	0.0451476	0.0291707	0.0266457	0.0688551
0.0186633	0.0137407	0.0371972	-0.0145597		0.0794403	0.0529254	0.04645	0.0914944	0.21033
-0.0232844	0.0577341	0.023818	0.0977853		0.0549279	0.0177632	0.00984815	0.0289542	0.0916425
-0.163656	-0.00169902	0.0186229	-0.0338524		-0.0265642	-0.0299721	0.121963	0.195351	0.0751498
-0.0010129	0.0212688	0.0587607	-0.00851611		0.0549279	0.0296698	0.0233526	0.0789332	0.0336379
0.0741855	0.0799941	0.116537	0.0192661		-0.0153197	0.0441759	0.0695695	0.156798	0.120777
-0.0350535	0.0480274	0.0121829	-0.0343133		0.104522	0.0363712	0.107403	0.178555	0.0517514
0.0097067	-0.0444833	-0.0387907	0.00547802		-0.180614	-0.0324953	-0.0410169	-0.0189829	-0.0311319
0.0356617	-0.0136304	0.0728485	-0.0252785		-0.0265642	0.0233643	0.0239864	0.102355	0.0815018
0.0166139	-0.00428548	0.0254108	-0.0137618		-0.0153197	-0.0102418	0.011637	0.0925663	0.0725801
	0.0360026	0.0561018	-0.0352342			0.046166	0.0211667	0.114995	0.0792287
	0.0550729	0.0981219	0.00886957			-0.020205	0.0454187	0.10383	0.0403613
0.0392575	0.0511034	0.0355049	-0.0438596		0.0428813	0.0205984	0.0791342	0.106424	0.0754597
-0.0299789	0.0458937	0.0731497	0.0459583		-0.0153197	0.0031984	0.00415961	0.0282296	0.0302168
0.0501193	0.0212112	0.0440166	-0.0705265		-0.0153197	0.0022734	-0.000582915	0.0233669	-0.0119031
	0.0197677	0.0439025	0.0122825			-0.054219	-0.0537292	-0.0318982	0.00155103
-0.21603	-0.014726	0.0698409	-0.0495963		-0.101761	-0.007126	0.0130354	0.049599	0.0161301
-0.017133	0.0310984	0.0925615	0.071528		0.0671137	0.00506037	0.00884742	0.0652263	0.0738121
	0.0258121	0.0171034	0.0190748			-0.101494	-0.0408005	0.00704485	0.0153412
	0.0226552	0.0608291	-0.020875			-0.031864	-0.000975732	0.0796919	0.0380235
	0.0106609	0.0202429	-0.0186705			-0.079982	-0.0155787	0.0253043	0.00847987
0.0222386	0.0156825	0.021507	-0.0643434		0.0549279	0.0490123	0.0655684	0.125946	0.0392671
-0.0225091	-0.106252	0.0339853	-0.0436384		-0.0913852	0.0330339	-0.0372876	0.109978	0.06732
	-0.00201237	-0.00466119	-0.0905653			-0.0431268	0.0151597	0.0606844	0.0199801
	-0.034308	-0.0140176	0.0118535			-0.018464	-0.0544226	0.00247081	0.0045265
	0.0707175	0.0714194	-0.0607448			0.00895645	0.0414657	0.105571	0.0134354
0.0544889	-0.016639	0.0890334	-0.134787		0.0309722	-0.0297138	-0.0213588	0.0557676	-0.0648197
0.0174458	0.00887602	0.0592887	-0.0601328		0.0309722	0.0231967	0.0350066	0.0833154	0.0346737
0.0174541	0.0571022	0.037296	-0.0913843		-0.059533	0.0585791	0.0854299	0.148518	0.0108591
0.00342637	-0.010866	0.0915029	0.005252		-0.0808895	-0.0522911	-0.0163229	0.0418168	0.0475395
-0.00665288	-0.0176851	0.0584339	-0.0412981		0.0671137	0.0106696	-0.0036366	0.034615	-0.0175422
0.0120309	-0.00123686	0.0114738	-0.191878		0.0191991	-0.00720319	-0.0409476	-0.0642837	-0.0199577
0.0629995	0.000170618	-0.0105626	0.0381031		0.0794403	0.0736375	0.0709944	0.0592052	0.0710653
0.018031	-0.0248022	0.0757981	0.00418174		0.0549279	0.0449208	0.0198048	0.103108	0.0996766
-0.000256997	-0.0344033	0.0737199	0.0280933		0.0309722	-0.0212403	-0.0168266	0.0604552	0.0825262
	0.0671012	0.0614435	0.0136346			0.0489481	0.133044	0.171887	0.0983244
	0.00439115	0.0759335	0.0327123			0.00056218	0.0160698	0.0733074	0.0705249
-0.0674939	-0.260814	-0.396651			0.00756043	-0.17574	-0.204891	-0.329352
0.0207552	-0.00499744	-0.0119735	-0.175252		0.0191991	-0.00233538	0.00526504	0.0364166	-0.0981292
-0.188037	-0.236556	-0.139365			-0.112018	-0.15273	-0.125608	-0.0574646
0.0409921	0.00717246	0.0515905	-0.0364596		0.0309722	0.0512213	0.0666594	0.123029	0.0918079
0.0469133	0.0324206	0.0844333	0.0452593		0.0428813	0.036635	0.0581534	0.126855	0.103556
0.0465255	0.00191993	0.115408	-0.052955		-0.0808895	0.0264122	-0.0148132	0.0291915	0.00982011
0.0630601	-0.0115287	0.098383	0.0128611		-0.0153197	0.00653932	-0.0037936	0.0341048	0.0652661
	-0.00160914	-0.0137616	0.0199908			0.0474917	0.0239167	-0.0311725	0.00879347
	0.0251419	0.0777884	-0.00714223			0.0363682	0.019782	0.0927127	0.0711815
0.0376866	0.00733404	0.0584145	-0.0318986		-0.0808895	-0.0418388	-0.0500033	0.00464422	-0.000435252
0.065643	0.00288949	0.0680399	-0.0237042		-0.0153197	0.0712602	0.0457772	0.0953416	0.0736738
	0.00639882	0.0124943	-0.0230545			-0.00703967	-0.0309742	-0.023436	-0.0313441
0.0730788	-0.0228182	0.0758015	0.0174018		0.0309722	0.0587878	0.0301688	0.0834157	0.0935781
0.0620623	0.0170122	-0.0195309	-0.0638282		-0.0265642	0.00557494	-0.0107385	-0.00185926	-0.0150511
	-0.0372946	0.0289322	-0.068583			-0.0225155	-0.0272593	-0.0183958	-0.00666561
	0.0311849	0.000572497	-0.0316954			-0.0195635	-0.0126147	0.00872128	0.00149467
	-0.0401641	0.0424554	-0.00926871			-0.0513199	-0.0506014	0.0173762	-0.00346702
0.0538359	-0.0207081	0.0615978	-0.0513734		0.00756043	0.0179118	-0.020063	0.0489478	0.025786
	-0.0590576	0.0362057	-0.203015			0.521039	0.505707	0.573522	0.450691
-0.0112029	-0.000395509	0.0105467	-0.0467392		0.0549279	-0.0333547	0.0256767	-0.00289166	-0.0732423
-0.0328775	0.0138711	0.0408773	0.0436225		0.0428813	0.0415405	0.0202974	0.0231131	0.0415601
	0.0312603	0.042022				0.0283169	0.0207787	0.0543974
	-0.00737207	0.0267822				0.0149871	0.0596733	0.125419
	-0.000940462	0.00185801	-0.000280163			0.0487283	0.0437476	0.0522855	0.0639005
	-0.00397	0.0373253	-0.0382595			0.0504223	0.0341924	0.0978192	0.187052
-0.0121109	-0.0109835	0.0402968	-0.103583		0.0191991	0.0426344	0.0509725	0.0807305	-0.0126076
0.0563091	0.0246128	0.0871318	-0.0396779		0.00756043	0.021537	0.00940466	0.0935157	0.0539608
0.0699866	0.0295823	0.040639	-0.0287825		0.00756043	0.0678405	0.0210558	0.0442621	0.0287641
	-0.0200937	0.0554799	-0.106441			0.0538185	0.0142365	0.0504592	0.0796931
-0.00780114	0.00708164	0.0692118	-0.0513094		-0.132183	-0.0709036	-0.0229616	0.0400557	0.0364192
	0.0194519	0.0462713	-0.11687			-0.034145	-0.0201965	0.015138	-0.0258131
0.0484199	0.0172379	0.0285695	0.0128682		-0.059533	0.0286145	0.0180298	0.0351869	0.0422368
0.0190665	-0.012988	0.0930211	-0.0279818		-0.0486693	0.0182662	0.00663921	0.0630583	0.0675975
0.0589872	0.00082284	-0.0066461	-0.0635518		0.00756043	0.0488298	0.0222539	0.0308479	0.0193658
0.0402477	-0.0260619	0.0351394	0.00266458		0.0428813	0.0680745	0.0413588	0.0958882	0.0653207
0.0290168	0.0371169	0.0335513	-0.0486485		-0.0153197	-0.0319223	-0.00906203	0.0233464	-0.0165804
-0.0175636	-0.0102654	0.0617161	0.108685		0.143242	-0.00249725	0.00953338	0.0283234	0.0548569
0.0562007	-0.0570664	0.0604943	-0.0496768		-0.0702726	-0.0199656	-0.0214857	0.0318698	0.00205104
	-0.0237367	-0.0358829	-0.0133998			0.0205661	0.0577293	0.0464256	0.0231971
	0.0321802	-0.0125629	-0.0710461			0.00885719	0.0391283	0.072598	0.0518926
0.00389565	-0.00134635	0.0593914	-0.0537478		-0.034372	-0.0123111	0.0425754	0.116776	0.039741
0.0833324	0.000897172	0.0178951	-0.0559282		0.0428813	0.0539847	-0.00526358	-0.0106647	-0.0393152
-0.0125599	-0.0302151	-0.0327755	-0.00506178		-0.0486693	-0.050424	-0.0532085	-0.0614627	-0.0280669
0.0125722	-0.0336165	0.0471377	-0.0645363		0.0309722	-0.0497856	-0.0539675	-0.0484993	-0.0687721
-0.00840838	-0.0109021	0.019058	0.0355472		0.0428813	-0.0219481	-0.0281783	0.0117075	0.072272
-0.306086	-0.130499	-0.169932	0.0536108		-0.0376802	-0.0531426	-0.0744886	-0.158498	-0.133209
-0.0837677	0.00765218	-0.0292239	-0.0347998		0.0671137	-0.0264413	-0.000993382	-0.0732067	-0.0846642
-0.0334081	-0.0393111	-0.0169484	-0.0369357		0.0191991	-0.0138383	-0.0172651	-0.0706603	-0.0730915
	0.0115009	0.0310616	0.0775328			-0.0127942	-0.00821679	-0.0259492	-0.000204118
2.49167e-05	0.0218662	-0.0437313	-0.0372348		0.0794403	0.0380861	0.0158974	-0.0180678	-0.0199448
-0.115194	-0.0767219	-0.0860564	-0.00542301		0.0549279	-0.00368448	-0.0449916	-0.0687723	-0.0614999
-0.0124533	0.00795555	-0.0981666	0.0120319		-0.0486693	0.00690896	-0.0245775	-0.0672643	-0.0462252
-0.0203759	-0.0132882	-0.0321469	-0.058847		0.0428813	0.0371554	0.00122054	-0.0257273	-0.0585045
0.00464142	0.00845339	-0.0072169	0.0104697		0.0309722	-0.0354126	-0.0182654	-0.00779491	-0.0462484
	-0.0739977	-0.0573493	0.0747038			-0.0684849	-0.0999463	-0.121375	-0.0446602
	-0.0490036	-0.123439	-0.00524761			-0.0288873	-0.0454078	-0.132703	-0.0971918
	-0.0613875	-0.111047	0.0159327			0.0175729	-0.0432372	-0.103355	-0.04464
0.012378	-0.0230034	-0.110804	0.0811638		-0.0153197	0.00434301	-0.000610659	-0.0477155	0.041583
-0.0367635	-0.0617228	-0.123785	0.0218848		0.00756043	-0.0133368	-0.0412466	-0.0943229	-0.0538825
-0.0282124	-0.0466682	-0.105395	0.0356333		0.00756043	-0.0359243	-0.0481513	-0.111176	-0.0403474
-0.080768	-0.000500634	-0.0259685	0.054237		-0.0486693	-0.0176883	-0.0633657	-0.100146	-0.0456873
-0.00730799	-0.0128489	-0.0464677	0.0526303		0.00756043	-0.0639633	-0.0806466	-0.145625	-0.116403
0.0541538	0.0185907	-0.00228617	0.131663		-0.059533	0.0209275	-0.0528024	-0.119908	-0.0834936
0.0551416	0.000723104	0.0135314	-0.00174683		0.0191991	0.027246	-0.00320368	0.00496838	-0.00205525
	0.0117894	0.0610755	0.0545267			-0.0262763	-0.0539666	-0.0271533	0.0161089
	-0.0392262	-0.0434541	0.103297			-0.0351565	-0.100318	-0.116141	-0.0599386
0.0347095	0.0164927	-0.055096	0.0204539		0.0549279	0.0433438	0.0255146	-0.0693001	-0.095626
	-0.000875248	-0.108388	-0.11816			-0.0358486	-0.00685112	-0.0611284	-0.161435
	0.00483722	-0.0540884	0.0475189			-0.0401246	-0.0351017	-0.0927922	-0.110753
-0.00888001	0.0176113	-0.0809076	0.0210798		0.0428813	0.017231	-0.0149281	-0.115861	-0.0972488
-0.0455551	0.0322259	-0.0399125	0.0974906		0.0191991	-0.0123988	-0.041886	-0.125047	-0.043652
	0.0399408	-0.0793125	0.00642826			-0.00180625	-0.0232519	-0.0841638	-0.0479878
0.0199546	0.00952524	-0.0877903	0.064205		0.0919093	0.0234282	0.0220768	-0.110133	-0.117153
	0.00926621	-0.102318	-0.143234			-0.0446612	-0.0588029	-0.165818	-0.189636
	0.00731065	-0.0492129	0.0582538			0.0229358	0.00554276	-0.101939	-0.131022
	0.00413303	-0.0236321	0.00906687			-0.00814589	-0.0219817	-0.101359	-0.16604
-0.0189634	0.0182698	-0.0457391	0.0549552		-0.0265642	0.0102263	0.0371084	-0.0765884	-0.095977
-0.111474	-0.0688014	-0.142641	-0.0561397		-0.0486693	-0.0517072	-0.0544226	-0.0425413	-0.114692
	-0.044848	-0.0451272	0.094024			-0.0503846	-0.094968	-0.124087	-0.0647875
0.044889	-0.0115005	-0.0655525	0.0776467		-0.0153197	0.0252809	-0.00623091	-0.100645	-0.116713
0.0364959	0.00748637	-0.0462897	0.0190946		0.0671137	0.0534138	0.0460797	-0.0374056	-0.0327375
-0.00725413	-0.0235074	-0.0790537	0.0440328		0.0794403	0.0456127	0.045347	-0.0726402	-0.151081
0.00839442	-0.0423375	-0.117909	0.0103515		0.0191991	-0.00402282	-0.0756113	-0.148404	-0.19241
-0.010351	0.00295292	-0.101856	0.0321554		0.0549279	0.0342403	-0.00810235	-0.114332	-0.143205
-0.00580285	0.0226893	-0.0344644	0.0182413		0.00756043	0.0183695	-0.00667556	-0.0709908	-0.0583766
-0.110899	-0.00247644	-0.031048	0.0854463		-0.059533	-0.0753542	-0.0404732	-0.0692121	-0.0378144
0.0502249	0.00247471	-0.0611901	0.0362458		0.00756043	0.0588401	0.0352065	-0.0610428	-0.0374737
0.00325201	-0.0194777	-0.0809016	0.0564746		-0.0376802	-0.0119735	-0.00849692	-0.0914393	-0.0608841
	0.0216514	-0.0918167	0.0343491			-0.0264733	0.0210031	-0.0639671	-0.131804
	-0.0175975	0.000196865	0.00631171			-0.0118697	0.0280447	0.0215361	0.0542084
	0.016415	-0.0324565	0.056063			-0.0367809	-0.048303	-0.0534569	0.00574382
-0.230685	-0.129317	-0.15911			-0.0808895	0.00133449	0.0851555	0.0692761
0.0443385	0.00390167	-0.0183658	0.0645045		-0.0376802	-0.0171898	-0.0497937	-0.0383667	0.038779
0.05226	0.0131183	0.00434802	0.0272577		-0.0808895	0.0159445	-0.0212746	-0.0425413	0.0639005
0.0486778	-0.103617	-0.0776522	-0.0681602		-0.0486693	-0.00451175	-0.0986934	-0.0632334	-0.0261922
0.0663297	0.0131956	0.0318633	-0.0143963		-0.0265642	0.00940557	0.00170225	-0.0161317	0.00528167
0.0290484	0.0478814	-0.00885543	0.0350185		-0.0153197	-0.0469556	0.00332355	-0.0331648	-0.00736909
	0.00895001	-0.0500822	0.0412226			-0.0310792	-0.00774978	-0.0189837	4.28689e-05
0.0708389	0.057372	-0.0213209	0.0751062		0.0428813	0.021761	0.0247266	-0.0720884	-0.0486508
-0.063775	-0.0259635	-0.139557	0.15481		0.0428813	-0.0312357	-0.0244663	-0.0909773	-0.0203306
	-0.0153498	-0.0224927	0.0121411			0.0306475	0.00833866	0.00987472	0.0558752
0.0387333	0.046885	0.0250768	0.0881731		0.00756043	0.00259486	-0.00374319	-0.0187667	0.0101203
0.0450699	-0.0116083	-0.0219801	-0.00713265		-0.0486693	0.0158049	0.021025	-0.0112069	-0.0245711
0.0879216	0.0121994	-0.0262217	0.0741954		-0.0486693	0.0705419	0.0331468	-0.0640821	-0.0214898
0.0393553	-0.00611433	-0.102852	0.0747596		0.0309722	0.0798708	0.0431851	-0.0579748	-0.0369531
0.0857652	-0.0110775	-0.0947401	0.0552569		-0.0265642	0.0430186	-0.0196563	-0.0951519	-0.0505636
-0.000470468	0.0219187	-0.083038	0.127678		0.0191991	0.0143466	-0.00176143	-0.0465141	-0.00365508
-0.0588581	0.0102482	-0.0813559	0.0732833		-0.0265642	-0.0203071	0.00560923	-0.0582995	-0.0358677
0.0546053	-0.00699333	-0.106428	-0.0214191		0.0428813	0.0133474	-0.00547384	-0.091941	-0.111769
-0.00804403	-0.00507759	-0.0933753	0.00516032		0.0549279	-0.00222243	0.00634682	-0.075919	-0.0770939
-0.0598365	1.53554e-05	-0.0767546	0.0341147		-0.0153197	-0.0235341	0.00509024	-0.102163	-0.0768308
0.0422631	0.00687467	-0.10026	-0.0427199		-0.0153197	-0.00536902	-0.0408415	0.0303672	0.218194
0.035448	0.00617823	-0.0551382	0.00597124		-0.0702726	-0.00147545	0.0106747	-0.0193095	-0.00143834
-0.0364834	0.0120508	-0.056795	-0.00826061		-0.0486693	0.02768	0.049868	0.0221741	0.0324131
	0.00586487	-0.0640194	0.0849233			-0.0114776	0.00695949	-0.0326019	0.0147732
0.0294764	-0.00427234	-0.0313207	0.00570955		0.00756043	0.0234036	-0.00521689	-0.045381	-0.0366604
0.0573142	0.00569366	-0.0483772	-0.0236407		0.0191991	0.0177251	0.00483216	-0.0707532	-0.0636262
0.0451653	0.0327518	-0.00399067	0.012027		-0.0376802	0.0284836	-0.00189343	-0.102955	-0.111951
0.0592122	0.015094	0.0455696	0.0433478		-0.0808895	-0.0287882	-0.0404863	-0.050084	-0.0109847
0.0208066	0.0113402	0.0680087	0.0723943		-0.0702726	0.0327815	-0.00427531	0.025263	0.100949
0.0520508	-0.0266359	-0.00939286	0.067653		-0.0486693	-0.00984749	-0.0218009	-0.0248735	0.0755278
0.0389155	0.0130212	-0.0592235	0.0465362		-0.0153197	-0.00547056	0.0173345	-0.0485174	-0.0249082
0.0564223	0.0267959	-0.0344792	0.012586		0.0191991	0.0459317	-0.00346719	-0.0336395	-0.0126295
0.0482621	-0.00740724	-0.0134417	0.0334342		0.0428813	0.0393043	0.0419623	0.025982	0.0570799
0.0513574	0.0160438	0.042258	-0.0365013		0.0826737	0.00808324	-0.0135795	0.0571981	0.057172
0.0698568	-0.00624318	0.0123018	0.0191212		0.0105785	0.0439032	0.0206694	0.0691781	0.0832589
0.107137	0.0919498	0.0440827	0.0736212		0.0340604	0.034785	0.0456571	0.0658031	0.124472
0.0192693	0.0303619	0.0711259	0.0336034		-0.0236483	-0.0135352	0.0244513	-2.77612e-05	0.0555062
0.0720684	0.0834711	-0.00150098	0.0857919		-0.0123701	0.04669	0.070583	0.0302717	0.0542723
-0.0442335	0.00863537	0.087411	-0.0421159		0.022252	0.0432229	0.0108346	0.0510561	0.0487298
0.0965517	0.0224897	0.0293306	0.00295132		0.022252	0.0309318	0.0570882	0.0754726	0.103197
0.101001	0.0542563	0.0722688	0.0923727		0.022252	0.0273445	0.0158007	0.00615503	0.119966
0.0590025	-0.00280458	0.0719327	0.0244441		0.0460052	0.0547938	0.0247546	0.0687462	0.104987
0.108162	0.034949	0.0451108	0.0902413		-0.0123701	-0.0187845	-0.0228155	-0.0217661	0.0631711
-0.00028969	-0.0695161	-7.71932e-05	0.0767221		0.0340604	-0.0146629	-0.0504909	-0.0401444	-0.011252
0.0460888	0.0826282	0.103372	0.0242195		-0.0123701	0.0161286	0.0625224	0.122089	0.102092
0.0648845	-0.0431996	-0.00134787	-0.0145829		0.0105785	-0.00765036	-0.015996	-0.015017	-0.00719489
-0.35744	-0.0124253	-0.109494	0.012487		0.0340604	-0.0380113	-0.029343	-0.108062	-0.0375403
0.0564702	0.0184094	0.0306889	0.0703015		0.022252	0.0209968	-0.0131915	0.0228551	0.0676264
0.126759	0.0468033	0.0678177	0.0229559		-0.0458197	0.0686377	0.0516727	0.0934744	0.091345
0.0607927	0.0146504	0.061261	0.0427732		0.0340604	0.0374516	0.0162607	0.037525	0.0596634
-0.0361776	0.00875903	0.00833794	0.0318366		-0.0567159	-0.0432623	0.00517842	-0.00910621	0.0291773
0.0484784	-0.0576926	0.00902198	0.0374854		0.022252	0.0392117	-0.00346325	0.00106063	0.00246507
0.0847665	0.0129548	-0.00245138	0.0189944		-0.0123701	0.0273445	0.00363052	0.0351719	0.0617172
0.0419707	0.0288574	-0.0421058	0.00898905		-0.0123701	0.0707141	0.0356437	0.00698647	0.0456841
0.104677	-0.000384412	-0.0546694	0.0183219		-0.0567159	0.0462325	0.0152347	0.0545229	0.129598
0.0561288	-0.0274563	0.0599113	-0.0365064		0.107831	0.099288	0.0644852	0.181226	0.373367
0.0407552	-0.0226249	0.0339926	0.0696606		0.0460052	0.0550622	0.0264035	0.0322916	0.120012
0.0355888	-0.0696178	-0.0156541	0.0407987		0.0460052	0.124001	0.0166659	-0.0164638	0.0366615
0.081121	0.0882716	0.0816479	0.0327905		-0.0123701	0.0540706	0.0364492	0.0371317	0.0435808
0.0762165	-0.0519269	0.0211381	0.0156529		0.0826737	0.0904089	0.0415185	0.0243809	0.0545093
0.0181465	-0.0314045	-0.0196665	-0.00214811		-0.0567159	-0.0597851	-0.0667029	-0.0786323	-0.04566
0.0154862	0.0256231	0.0243275	0.0282467		0.0105785	0.0244346	-0.0106937	-0.0427201	-0.00165456
0.0996119	-0.0212074	0.0598814	0.0146453		-0.0458197	0.093534	0.0475756	0.0368652	0.0635235
0.00311097	0.00246199	-0.0455021	0.0744965		-0.0567159	-0.0246866	0.0417421	0.0241608	0.0735181
0.0971516	0.0607837	-0.0294363	-0.028332		-0.0674876	0.0495763	0.059579	0.0577959	0.0760439
0.0299503	0.00652053	-0.0787874	0.130664		0.0460052	0.00891209	-0.0272894	-0.0761957	0.00420912
0.0241941	-0.0595008	-0.00198503	0.05037		0.022252	-0.00872051	-0.0561178	-0.0336475	-0.0301796
0.0894956	-0.105386	0.0361599	0.0143459		0.0460052	0.0419823	-0.0112097	-0.0289265	-0.00408567
0.0377027	-0.00302974	0.028802	0.0864312		0.022252	0.0626575	0.00102479	-0.0492169	-0.000873361
0.0603269	0.0230457	0.0390215	0.121809		-0.0458197	0.0237422	-0.0117505	0.000162459	0.0771269
0.0522345	-0.020198	0.0292933	0.0870236		0.022252	0.0263426	-0.0325684	-0.0259345	0.0718308
0.0320897	-0.123726	-0.0660981	0.119543		-0.0347976	-0.0171378	-0.0574685	-0.111582	-0.0279727
0.0332235	0.0158404	-0.00290979	0.0764971		0.022252	0.051216	0.045926	0.00221253	0.0488031
0.0366087	0.0315708	0.11657	0.104182		-0.0236483	0.0876463	0.0679291	0.0704583	0.170063
0.00607029	-0.0138427	0.0419124	0.0997854		0.0105785	0.0444427	-0.00585854	-0.0232845	0.0765909
-0.00799825	-0.034255	-0.0179761	0.0339005		-0.0123701	-0.00816469	0.00283618	0.00586595	0.0418462
0.0612247	-0.113835	-0.017954	-0.042458		0.0460052	0.070421	-0.00936801	-0.0264314	0.00781062
0.0208689	-0.0673877	-0.018978	0.0372889		0.0105785	-0.0208185	-0.045755	-0.0804048	-0.0668662
0.0539554	0.0126212	0.0327221	0.0670531		0.0460052	0.0786769	0.0261478	-0.0388292	0.0430182
0.0420505	-0.0600358	-0.0212005	0.145659		-0.0458197	0.00285611	-0.0553558	-0.0725495	0.0436198
0.0282666	-0.0881442	0.0171991	0.0655261		-0.129584	-0.00745012	-0.0482089	-0.0103709	-0.00898249
0.0294196	-0.00725348	-0.0366972	-0.0167049		-0.0567159	0.0273445	-0.00346325	0.00106063	-0.00898249
	-0.0356854	-0.101166	-0.11098			-0.0363768	-0.0199351	0.00696747	-0.062068
-0.037519	-0.0469774	0.0246875	0.0741715		0.0105785	-0.000833859	-0.0105724	0.00371737	0.0703538
	-0.11762	-0.0890461	0.106305			-0.00128692	-0.081153	-0.121901	-0.029059
	-0.0950845	-0.0463913	0.0552858			0.0430336	-0.0170514	-0.105195	-0.0223013
	3.48616e-05	0.0321272	0.0681013			0.00794049	0.0172162	0.0280542	0.0927263
	0.00107191	-0.0337707	-0.0231264			-0.0244633	0.0112189	0.0865029	0.0265829
0.0545281	-0.0998971	0.0415255	-0.0404477		-0.0236483	0.0446734	-0.0172099	0.0566435	0.043245
-0.0318359	-0.0170862	0.0444165	-0.00832398		0.0105785	-0.025909	0.0319427	0.0222679	0.0312027
-0.0288079	-0.109191	-0.0757531	0.0455768		-0.0236483	-0.00461878	-0.0786696	-0.106442	-0.0586217
0.0669645	-0.0758667	-0.0184761	0.0854424		-0.0123701	0.0169581	-0.0865704	-0.0961233	0.0299572
	-0.0385483	-0.0451681	0.0416378			-0.067406	-0.087611	-0.0815207	0.0154968
0.00845834	-0.100036	-0.101135	0.0634884		-0.0886635	-0.0196643	-0.0454663	-0.113337	-0.021909
-0.0301124	-0.0902193	-0.0139642	0.0345152		-0.0458197	-0.0668666	-0.0478951	-0.0558206	-0.0183978
	-0.0268736	0.00784983	0.021877			-0.0187845	-0.0372145	-0.0656	-0.0314869
	-0.0378543	0.0245222	0.0549299			0.0271099	0.00412522	-0.00926014	0.0227724
	-0.0674795	-0.05684	0.0407506			-0.0778223	-0.0788073	-0.0361674	0.00246507
-0.0902617	-0.103145	-0.0663731	-0.00438288		-0.0886635	-0.0344957	-0.0205763	0.0110093	-0.011449
0.0544446	-0.0356451	0.0161794	0.0851674		0.0340604	0.0535782	-0.021074	0.00605809	0.0698514
	-0.0285738	-0.00700323	-0.0705358			0.0127019	0.0339131	0.10518	0.0341484
	-0.0518225	0.0136976	0.0316093			0.0466094	-0.0118622	-0.0246728	0.0404792
0.00140839	-0.0610051	-0.0136496	-0.0449101		-0.109359	-0.0393506	-0.0600747	-0.0502167	-0.061655
	-0.0972859	-0.00775404	0.0630833			0.0429687	-0.0408757	-0.0574653	0.0281433
0.00402627	-0.0558439	-0.0398409	0.0586032		0.188114	-0.0124705	-0.0489327	-0.124239	-0.0473041
0.0345067	-0.0914897	-0.0126429	0.0331231		-0.0347976	0.0212487	-0.0208549	-0.00881811	0.0411614
0.0444212	-0.0727878	-0.0131328	0.0898114		0.0340604	0.0233871	0.0116962	0.0231675	0.0786126
0.0631112	-0.0270181	0.00377258	0.0497038		0.0105785	0.0667142	0.0355613	0.000657574	0.0600702
0.0547967	-0.0797095	-0.0298366	0.0550583		-0.0123701	0.0631151	-0.0372342	-0.0249387	0.0229496
-0.0127918	-0.0493339	-0.060284	-0.00613847		-0.0084588	-0.0691853	-0.0668962	-0.0575038	-0.0147413
	-0.0518517	-0.0408304	0.0111375			0.0332213	0.0602329	0.115181	0.0863874
	-0.0341842	0.00555356	0.08436			0.0468917	0.0129902	0.0022943	0.0140449
0.00100735	-0.0496122	-0.0918863	0.00671561		0.0107663	-0.0387544	-0.0415787	-0.0250014	-0.00710757
-0.0521113	-0.150023	-0.156283	0.0141835		0.022252	-0.0494076	-0.0966676	-0.145213	-0.0797837
	-0.033196	0.0368267	0.0367748			0.0480761	0.0631729	0.0884925	0.082072
	-0.0855464	-0.0698245	0.0766873			0.0114676	-0.0364962	-0.0663783	-0.0222852
	-0.00781906	0.0395413	-0.027321			-0.0531298	-0.0182626	-0.00847428	-0.0967065
	-0.0826274	0.0109996	0.108666			-0.0488597	-0.0792765	-0.0999728	-0.0229652
-0.0292999	-0.080732	-0.0548638	0.125879		-0.0886635	-0.0669558	-0.0853415	-0.0962273	-0.00782067
-0.0350523	-0.0762541	-0.0232685	0.0747457		-0.0123701	-0.071605	-0.0487696	-0.0732682	-0.0326195
-0.0221867	-0.0896254	-0.0342009	0.0439682		-0.0123701	-0.0137523	-0.0552996	-0.0604012	-0.064289
	-0.093839	-0.0570075	0.0367335			0.0017248	-0.0372145	-0.0726913	0.011046
	0.0237773	0.0434349	0.00178925			0.0466562	0.215058	0.170509	0.0617172
	-0.0796596	-0.164559	0.0320955			-0.0481127	-0.05548	-0.155069	-0.0966483
	-0.0905356	0.0630894	-0.0437889			-0.0209393	-0.0361576	-0.0184264	-0.010565
-0.0104929	0.0624787	0.0632874	-0.00158869		-0.0347976	-0.0268848	0.0368002	0.0802738	0.0881232
-0.233037	-0.0110495	0.0715621	-0.0489038		-0.109359	-0.0795044	-0.0141393	0.0497384	-0.00801925
0.07959	0.0283503	0.0645311	-0.0292501		-0.0458197	0.0173643	0.0273788	0.0317007	0.0528546
0.017288	-0.00460756	0.0359716	-0.0877894		0.022252	-0.00617311	-0.00892764	0.00721516	-0.0321269
0.0483976	0.03647	0.0664225	0.0352148		0.0460052	0.0494398	0.0580492	0.0836188	0.0234277
-0.305815	0.0309159	0.0165032	-0.0201357		-0.0674876	-0.126794	0.0635051	0.0921393	0.0517051
-0.0979819	-0.174638	-0.105986	-0.0181628		-0.0781364	-0.154841	-0.122351	-0.0934798	-0.0638905
0.0800461	0.00541651	0.0717301	0.0446078		0.120628	-0.000136711	-0.0343382	-0.0070692	0.0156874
	0.0103507	0.0848294	0.0144891			-0.000101951	0.0199902	0.0904956	0.0100339
	-0.132411	0.0506526	-0.0962703			0.0418034	0.107723	0.108373	-0.0205273
0.0478774	0.01338	0.0401363	-0.0530097		-0.0458197	0.0143359	-0.0072657	0.0565374	0.000229644
	0.0621004	0.085164	-0.0134121			0.0132211	0.127681	0.111742	0.0431728
	-0.000303967	0.0533363	0.0115096			0.00206503	-0.0100596	0.0939225	0.0919182
0.0844501	-0.0198179	-0.0359152	-0.0216975		-0.0347976	0.0322245	0.0220213	0.0336678	0.0263918
	0.0140018	0.0125977	-0.0637917			0.0613393	0.0509959	0.0752607	0.0176435
0.0929938	0.000917201	0.0460322	0.0506677		-0.0123701	0.0455223	-0.01925	0.0226991	0.0669689
	0.0317547	0.036289	-0.0500409			0.0865416	0.0589651	0.0676743	0.0582046
	-0.000209555	0.00814269	-0.00436185			0.00640109	-0.000977796	0.0123344	0.0256897
-0.0044821	0.00588501	0.0811527	0.0371883		0.0105785	-0.030726	-0.00781497	0.0554261	0.049593
	0.0186643	0.0694164	-0.00922897			-0.0184787	-0.021346	0.0546345	0.0379294
0.0806484	-0.001392	0.0866859	0.00682351		-0.0347976	-0.00919688	0.00345571	0.0628627	0.0568968
	0.0697542	0.0692609	0.062843			-0.00217804	0.0252861	0.111742	0.125961
0.0163068	0.0590331	0.111894	0.0320217		0.022252	0.0153047	0.0231376	0.025153	0.0404999
0.000425703	-0.0698808	0.0550582	0.0516296		0.0340604	0.0386813	-0.00483816	0.00382962	0.0184882
-0.246174	0.0741423	0.0509493	-0.0117047		-0.0227917	0.0127609	0.0649331	0.0797574	0.0598405
	0.0639202	0.048648	-0.00849951			0.00143226	0.0655018	0.110489	0.107841
	-0.0399932	-0.0350698	0.0242385			-0.0040879	-0.0426111	0.0104266	0.0333526
0.0340015	-0.00858888	0.0381667	-0.0266616		0.0460052	0.0489286	0.0470674	0.0698344	0.0204012
	0.027487	0.0400566	-0.0569702			0.0139455	0.0238784	0.0305156	-0.0477192
0.0673979	0.0149933	0.0552346	-0.0867259		-0.0236483	0.0354614	0.0523298	0.124252	0.0148045
-0.0247221	0.0315282	0.0346868	0.0493261		0.0105785	-0.00706077	0.0594001	0.0883258	0.112661
0.0295676	-0.0386393	0.00803904	-0.082095		-0.0458197	0.0160807	-0.00415686	0.041046	-0.0255872
	0.0828263	0.0461649	0.0477112			0.0333219	0.110917	0.114228	0.115183
	-0.00490943	0.0584198	0.00800407			-0.0107891	0.0336602	0.0574696	0.0305905
	-0.0595956	0.057146	-0.0187083			-0.0410663	-0.0815759	0.0727247	0.0241068
	0.0210423	0.0603603	0.0364319			0.0138725	0.0144022	0.0636245	0.0465595
-0.0398332	0.0812705	0.0681394	-0.0242934		0.0340604	0.00112829	0.103093	0.146578	0.0846756
	0.0126077	0.0651999	-0.0469776			0.0184563	0.0232763	0.054643	0.0255117
	-0.00203404	0.0926554	-0.0562389			-0.0155243	-0.0148431	0.027451	0.00246507
	-0.0245189	0.0182871	0.0320735			-0.0594876	-0.0305805	0.00824017	0.0276563
	0.0118173	0.0602295	-0.0572903			0.0505513	0.0755116	0.0778717	0.00113411
0.030001	0.0299668	0.00909264	0.0185221		-0.0123701	0.0305782	0.046411	0.0723051	0.0642984
	-0.0692875	-0.0230129	-0.0141912			-0.0569166	-0.0704033	-0.0110998	0.00401331
0.0299759	-0.0119369	0.0608671	0.0395937		-0.0674876	-0.0715165	-0.0696903	0.0334663	0.0366517
0.00955907	-0.0600113	-0.0252561	-0.0253526		0.0460052	-0.0136406	-0.0488531	0.0146851	0.0253994
-0.00868543	-0.0448789	0.0135025	0.0459544		0.022252	0.00474656	-0.0195455	0.0577974	0.053147
	0.0236572	0.0440273	0.0369132			0.0607725	0.0302935	0.0461515	0.0501859
0.117816	-0.000254468	0.0203317	0.0624433		-0.0458197	0.0138504	-0.0215311	0.0319314	0.0612833
-0.0485005	0.0279724	0.0525689	0.0163109		-0.0458197	-0.0476363	0.0244593	0.0570194	0.00715236
	-0.0224073	0.0715394	-0.0248451			0.00729401	-0.0203072	0.009875	-0.00567025
0.0503578	-0.0672576	0.0390462	-0.0256511		-0.0781364	0.0265922	-0.0394313	-0.016725	-0.0149636
-0.0389598	-0.0548771	0.0413258	0.0778274		0.0460052	0.0191306	0.0236882	0.00621586	0.0257584
	-0.0317764	0.0415171	0.0208912			0.06226	-0.0344604	0.0686421	0.0850946
0.0490846	0.0169227	0.0851326	0.0244388		-0.0123701	0.00340452	-0.00485868	0.0504682	0.0515126
0.0416471	-0.0299079	0.0208944	-0.0561393		0.0340604	0.0295742	0.0490225	0.0818882	-0.0167019
	-0.0990755	0.0243646	-0.0305567			0.0394187	-0.0275094	0.0395604	0.0607801
0.145217	0.0469099	0.0776568	-0.0341141		0.022252	0.0869571	0.0707392	0.0823752	0.0704349
0.0967831	-0.0493217	0.00620669	0.0453673		-0.0347976	0.0202679	-0.00102551	0.0407604	0.119699
	0.0140332	0.0752338	-0.0362533			0.0228387	0.0148379	0.0583629	0.0408707
	-0.015197	-0.0245621	-0.0088241			0.118595	0.0634114	0.0799577	0.0832234
	0.048291	0.109546	0.0580539			0.0392117	0.0372124	0.0504019	0.0965077
	-0.0125049	0.0884675	0.0581131			-0.014401	-0.0601746	-0.0228431	0.0596988
-0.261736	-0.0206332	0.0188963	0.0639954		-0.0347976	-0.234277	0.0540792	0.0663285	0.067682
	-0.0129182	-0.08599	-0.0238311			0.00616008	0.0092767	-0.0150993	-0.0749743
0.00321447	-0.0716464	0.0172024	0.00480289		-0.0674876	-0.0708121	-0.056157	-0.0177835	-0.040903
	0.0119017	-0.0282447	-0.0252136			0.00237182	-0.00346325	-0.043376	-0.0718639
	-0.0151024	0.0188998	-0.0240325			-0.0198894	-0.00599791	-0.0132001	-0.0184869
0.00801449	0.017388	-0.0434961			0.0460052	0.00332879	0.0631248	0.0622175
0.0414445	0.00274778	0.0102585	0.00698286		-0.0781364	-0.0384083	0.00572148	-0.012915	-0.0425468
	0.0285844	-0.0298257	0.000500937			0.0285125	0.0469448	0.0184338	-0.00898249
0.0162442	0.0420945	-0.00915333	-0.0892203		-0.0990704	-0.0596317	-0.00438242	0.0490851	-0.0534803
-0.088361	0.0763404	0.00271937	-0.0268786		-0.0236483	-0.026421	0.0705285	0.0426896	0.00246507
	0.0756953	0.00810892	-0.0379494			-0.0662231	-0.0154521	-0.0498137	-0.0716116
	0.0459393	-0.0203887	-0.0806013			-0.000465876	-0.0208407	0.0122028	-0.0526672
-0.00814039	0.123449	-0.0237581	-0.0927817		0.0460052	0.0332071	0.0600023	0.0534691	-0.0598862
	-0.0746557	-0.0144674	0.065214			-0.030301	-0.0453203	-0.0318298	-0.0635305
0.0282632	0.110229	-0.0104132	0.00495694		0.0105785	0.0557274	0.0646252	0.0609283	0.0766058
	0.0423812	0.0689383	-0.0224424			0.0232895	0.00687185	0.0149714	-0.00632761
0.00490122	-0.024193	0.0104646	-0.0240863		-0.0347976	-0.00390351	-0.0332572	-0.0100953	-0.0686542
	-0.0207149	0.00592658	0.0198438			-0.0444587	-0.0633928	-0.0251465	-0.0294999
-0.015948	-0.0267632	-0.0568932	-0.141354		-0.0781364	-0.00286733	0.0315378	-0.00802158	-0.0485511
0.0626639	0.0301755	-0.0606096	-0.00896427		-0.0886635	0.0211253	0.0207643	0.0253522	0.00246507
-0.0275562	0.0795177	-0.0676054	-0.0822349		-0.0458197	-0.0797462	0.0513061	0.00905678	-0.0491452
-0.0250111	0.0387772	-0.0130322	-0.0376131		-0.0886635	-0.073544	-0.0126513	-0.0134848	-0.0836147
	-0.0221118	-0.00602085	-0.0713048			-0.0104458	-0.00082455	0.00613907	-0.0571392
-0.00534728	-0.00838344	-0.0489895	-0.0733466		-0.0674876	0.00318478	0.0185548	0.0419095	-0.0278528
-0.105027	0.0275536	-0.104357	-0.012826		0.0105785	-0.0305098	-0.0535344	0.0572952	-0.0217681
	-0.0277955	-0.0615225	-0.0545957			-0.0339699	-0.0607064	-0.059515	-0.1156
-0.242332	0.129496	-0.0974803	-0.0855506		0.146667	0.0269552	0.226451	0.0985703	-0.0855376
	0.0416165	-0.0850059	-0.0754553			0.051216	0.0314711	0.0724768	-0.0314869
	-0.00804538	-0.0685937	-0.0854761			-0.036419	0.0307836	0.0243214	-0.0807371
0.0464709	0.0639308	-0.0627685	-0.0315426		-0.0781364	-0.0691962	0.0557777	0.029138	-0.016942
-0.0152186	0.0563975	-0.0755113	-0.0421374		-0.0458197	-0.0238141	0.0233295	0.0175165	-0.0425685
0.0301887	0.01775	-0.0348442	-0.0898063		-0.0674876	-0.0033625	0.0475761	0.0257328	-0.0788128
	0.0870409	-0.00922966	-0.0176696			0.0229346	0.0314345	0.0330254	-0.00850604
-1.22528e-05	0.129763	-0.0120913	-0.0788193		-0.0567159	-0.0232507	0.0741869	0.0817091	0.000933747
0.0248637	0.0581347	-0.0333609	-0.036628		-0.0781364	-0.0563635	-0.0576625	-0.0557992	-0.0562104
	0.064696	0.0258601	0.00753112			-0.000703389	-0.00198013	-0.0137096	-0.00731391
	0.0697698	0.00146526				0.102449	0.094809	0.0592575
-0.133098	0.111293	-0.00409116	-0.0249801		0.0703102	-0.0923303	0.0734059	0.0381929	-0.031454
-0.0652277	0.0835708	-0.0261213	-0.0690522		0.0340604	-0.043883	0.0722235	0.0423054	-0.0425468
-0.00757207	0.0608295	-0.00611857	-0.047589		-0.0458197	-0.0315706	0.0149723	0.000145805	-0.033058
	0.0651043	-0.0159274	-0.0606658			0.0347905	0.0074597	-0.0343068	-0.0959802
	0.0293044	-0.0252742	-0.0581672			0.0177063	0.035483	0.0376378	-0.0557158
	0.0666354	-0.00373731	-0.0220991			-0.0060219	-0.00475483	-0.0191492	-0.0772056
0.0334798	0.0407074	-0.11148	-0.111762		-0.0347976	-0.0346285	0.0123833	-0.0290686	-0.146432
	0.00730586	-0.033805	-0.0500294			0.00936695	0.0223843	0.0381643	-0.0477396
-0.0456997	0.024334	-0.0837534	-0.0417639		-0.0886635	-0.0979118	-0.0182841	0.034049	-0.0370256
-0.0672507	0.117065	-0.0427199			-0.0886635	-0.0935369	-0.00439574	0.0225255
-0.131013	0.0943819	-0.096461			0.0105785	0.0156652	0.188771	0.15864
0.0329479	0.080266	0.0128493	-0.0729499		-0.0123701	0.032561	0.0119053	0.0269678	-0.0274639
	0.118873	-0.0415264	-0.0992355			0.00585284	0.0659155	0.0186915	-0.0969229
	0.0296411	-0.0470443	-0.0383142			-0.0924162	-0.0092681	-0.0302915	-0.0326127
	0.0912707	0.0169903	-0.0580728			-0.013029	-0.0302331	-0.0255808	-0.096973
-0.00182377	0.00409893	0.0163562	-0.047192		-0.00210716	-0.0130599	-0.0295134	0.0415664	-0.0691783
-0.174404	0.110768				-0.0123701	-0.047851	0.0836528
	-0.082135	-0.0320622	-0.0753063			0.0156128	-0.00346325	0.00106063	-0.0855376
	0.0220504	0.0302901	-0.127763			-0.020389	-0.0428539	0.0242193	-0.0897669
	0.0179232	-0.037508				-0.0404693	-0.00540695	-0.00261098
	-0.018908	-0.0131208	-0.0302573			-0.0237015	0.0478497	0.0131482	-0.0714155
-0.0899324	0.0580022	-0.0687757			0.022252	-0.0536503	0.045738	0.040268
-0.200867	-0.102005	-0.0972704	-0.0446969		-0.0347976	-0.18135	-0.101077	-0.111169	-0.107008
	0.134938	-0.0719536				-0.0139397	0.0618681	-0.0162361
	0.0851701	-0.0257968	-0.0820964			-0.0214881	0.0327474	-0.00186748	-0.0950365
-0.0203328	0.109227	-0.0398473	-0.00852628		-0.0458197	-0.0443242	0.016409	0.0050891	-0.0572224
0.0458591	-0.0220186	-0.0673502	-0.0428962		0.0580879	0.0558917	-0.00353857	0.00545765	-0.0441779
	0.084589	-0.0408501	-0.0693771			0.00657938	0.0640179	0.0243214	-0.0685985
-0.0296507	0.12625	-0.0432302			-0.0990704	0.00664862	0.0826161	0.0408473
	0.000188668	-0.0474244	-0.0963156			0.0082408	-0.0212454	-0.033727	-0.0323029
-0.0950425	0.0156388	-0.0956138	-0.0169782		0.0105785	-0.0743921	-0.069352	-0.00410101	-0.0595421
0.00276914	-0.0377948	-0.0432976	0.00422162		-0.0674876	-0.0272803	-0.0590531	-0.0366071	-0.0855376
-0.00417623	0.0161995	-0.0277919			-0.0674876	-0.100718	-0.0354572	-0.0438882
-0.0341959	0.0395783	-0.00227924			-0.0781364	-0.00399171	0.0363635	0.00106063
-0.0192622	-0.0244423	-0.0317108	-0.0136255		0.022252	-0.0801355	-0.0647308	-0.0384262	-0.0486546
	0.00635929	-0.102523	-0.0236495			-0.0496366	-0.00614301	-0.0486745	-0.0640109
-0.00630935	0.014825	-0.0266541	0.0109427		0.0460052	-0.0171908	-0.0291245	-0.137634	-0.146432
0.0943528	-0.0640328	-0.177917			0.0340604	0.0273445	-0.0698226	-0.213472
0.000763361	-0.0437726	-0.0153954			-0.0236483	-0.0603369	-0.100834	-0.152148
	0.0667486	-0.0491414				0.0239155	0.0390775	-0.0305218
0.0506021	-0.0237399	0.00930868			-0.0236483	-0.0416202	-0.04504	-0.0554965
	-0.0014665	-0.0337323	-0.0661845			-0.0312499	-0.0170078	-0.012731	-0.0667827
	0.069289	0.0399611	-0.07691			0.0181492	0.0263502	0.0122483	-0.0919353
-0.0586141	0.0265442	-0.0353055	-0.0331757		-0.0236483	-0.0826291	-0.0165214	-0.00358884	-0.0541624
	-0.0223636	-0.00497851	-0.0198001			-0.0229625	-0.0665538	-0.102269	-0.12738
-0.0257588	0.0398434	-0.0711635	-0.0359718		-0.0236483	-0.0657405	-0.00822596	0.0260489	-0.0749743
	-0.00501546	0.0367838	-0.0400846			0.0343667	-0.00283489	-0.00445785	-0.072745
	-0.0251316	-0.0716722	-0.0170421			-0.138047	-0.088114	-0.063359	-0.0279489
	-0.156215	0.0482819	-0.208625			-0.0187845	-0.0845924	-0.0783147	-0.239045
0.013322	-0.0339114	0.0237084	0.00201317		-0.0236483	-0.0492757	-0.0723664	-0.0675482	-0.0959802
-0.165637	0.056838	0.0718732	0.0291228		0.0340604	-0.0471885	-0.0433679	-0.0399824	0.0124772
0.0103447	0.00187242	0.0048282	-0.0998822		0.0340604	-0.0426262	-0.0106152	0.0473996	-0.0429229
-0.0215007	-0.0433589	0.0483203	-0.0586668		0.0460052	-0.0205008	-0.0114164	0.0213375	-0.0237677
	-0.0101129	0.0397657	-0.00968617			-0.0127574	-0.00228607	0.0107526	-0.0116007
0.0162888	0.00481263	0.0515826	-0.0433236		-0.0236483	-0.0410663	-0.00607496	0.00106063	-0.0445654
	-0.00328014	0.0697909	-0.101752			-0.0270665	-0.0350749	-0.0064916	-0.0749743
0.0465415	0.0520178	0.0324056	-0.0974051		0.022252	0.0197707	0.0397195	0.0366822	-0.0165953
0.0345704	-0.0081972	0.0814107	-0.0137538		0.022252	0.00338113	0.0177209	0.0498915	0.0140449
	0.0448264	0.090974	-0.100214			-0.0019193	0.0239042	0.0368041	-0.0404825
	-0.0483473	-0.0329897	-0.108685			-0.0280713	-0.0900181	-0.119232	-0.0971581
0.0213532	0.0178485	0.00871911	-0.0529708		-0.0781364	-0.00104926	0.00594439	-0.0502251	-0.0767466
	0.0459868	0.0681708	-0.11318			0.0171557	-0.00607574	-0.00682789	-0.0711429
	0.0820585	0.0378335	-0.0813213			0.0500273	0.00871938	0.0431882	-0.00331727
-0.0174694	0.0299678	0.0495174	-0.0615474		0.0105785	-0.0366915	-0.0389841	-0.0442149	-0.0782802
	0.0293447	0.0255564	0.00146118			0.00581503	0.0148137	-0.0450458	-0.0314065
	-0.0318403	-0.0460162				0.0145945	-0.0391595	-0.0656
	-0.0306871	-0.0114447	0.0162927			0.0285254	-0.039421	-0.0573073	-0.0378672
-0.0132234	-0.124565	-0.0855001	-0.0859463		0.09518	-0.0366849	-0.0733603	-0.128731	-0.115298
-0.0240149	0.0279684	0.0379662	-0.105196		0.0703102	-0.0259734	-0.0438211	0.012316	-0.0962345
	-0.0289779	0.0249006				-0.0319457	-0.0513142	-0.0532272
	0.0105527	0.043839	-0.0204653			-0.0178566	-0.0398927	-0.0347105	-0.04277
	0.0145205	-0.0192352	0.00590612			-0.0149991	0.0132484	-0.0616848	-0.0696861
0.114184	-0.0449788	-0.0398264	-0.0548024		-0.0567159	-0.0079051	-0.0571484	-0.0487788	-0.0565067
0.00426684	0.0196167	0.0231661	-0.0592975		0.0340604	0.0250209	0.0232253	0.0177647	-0.0641403
	0.0112067	0.00369249	-0.047053			0.0199086	-0.00346921	-0.058227	-0.0685288
-0.161042	0.00154572	0.0373405	-0.0732031		0.0460052	-0.041469	0.0651159	0.0298774	-0.0435919
	-0.0168716	-0.0719858	0.0181534			0.0101596	-0.0403704	-0.112733	-0.0838592
0.0272541	0.0398713	0.0317547			0.364331	0.0478622	0.0356941	-0.0539616
	0.0304571	0.00220359				0.025315	-0.0217997	-0.0907552
-0.338076	-0.040402	-0.0294785	0.037506		0.0340604	-0.0882836	-0.109925	-0.0997254	-0.0141999
-0.0561005	-0.00775785	0.0488421	0.0113128		0.0460052	-0.0295617	-0.00295677	0.0301595	-0.0262737
0.0533106	-0.013454	-0.0036611	-0.00297954		-0.0347976	0.00480846	-0.0597969	-0.0569195	-0.0120314
-0.00605551	0.0450856	0.0419151	-0.172804		0.022252	0.0156128	-0.026093	0.0126242	-0.0855376
-0.0230653	0.0170492	0.00981908	-0.0208853		0.120628	0.0498465	0.019133	-0.0220264	-0.04964
0.0566789	-0.00975693	0.00534738	-0.0404348		0.0105785	0.0201268	0.0110414	0.0428673	0.0210602
	0.0272987	-0.0404688				0.0340615	0.0169004	-0.0427252
	-0.0108181	-0.0359433				-0.00700037	-0.0508033	-0.099661
	-0.0108805	0.0280667	-0.0458889			0.0221088	-0.0459269	-0.0804616	-0.0947626
	-0.0104372	0.01692	0.0216037			-0.0545348	-0.0946843	-0.0684499	-0.0401781
	0.0375389	0.094767	-0.0420561			0.0661117	0.0279566	0.0380292	0.0293019
-0.101567	-0.0253577	0.00868953	0.00335691		0.0826737	0.0246309	-0.0584719	-0.0800171	-0.0855376
-0.0331463	-0.0261065	-0.0112436	-0.0117062		0.0340604	-0.041204	-0.0571604	-0.0107486	-0.0260434
-0.076596	0.0109457	0.00263043	-0.00981434		0.23569	0.00367784	0.00106224	-0.0535989	-0.0612042
	-0.0256292	0.0516648	-0.0352414			0.0108074	-0.0759666	-0.074609	-0.0760081
	-0.0482234	0.0478604	0.0161734			-0.00355004	-0.0546522	-0.0192251	-0.00180439
0.0535425	0.00284932	-0.022446	-0.0605256		0.0105785	0.0405956	-0.0100493	-0.0244151	0.0111207
0.0703823	-0.0601081	0.0410453	-0.0215836		-0.0674876	-0.0482159	-0.0754652	-0.0670564	-0.0665291
-0.00293459	0.0860876	-0.0575155	0.119417		0.0703102	0.00231814	-0.0581252	-0.1558	-0.0425468
0.0304807	0.067106	0.0698199	0.0413105		0.0340604	-0.00486887	0.0255666	0.0243267	0.0759828
0.0103777	-0.0378257	-0.0232971	0.0814765		0.09518	0.00644898	0.0346926	-0.0103597	0.00246507
0.00213803	0.0286861	-0.00410771	0.107124		-0.0567159	-0.0373052	-0.048449	-0.0689337	0.0497103
	0.071986	0.112289	0.0883877			0.0530478	0.0554385	0.0658522	0.143197
-0.13062	-0.0786483	0.0278292	0.11244		0.0460052	-0.00775605	-0.0436002	-0.0848204	0.00672156
-0.0138324	0.0882876	0.151604	0.0523285		-0.0567159	-0.00601848	0.0248437	0.108638	0.187166
0.102646	0.0365885	0.0055763	0.0368181		-0.0236483	0.0706439	0.0455321	0.0802853	0.0833123
	0.0971332	0.108532	0.00206536			0.0734197	0.0458931	0.0979882	0.103471
	0.0735336	0.0921765	0.0265134			0.0265935	0.0434557	0.015069	0.0629421
0.0150007	0.000846455	0.0909794	0.106093		0.0460052	0.0363855	0.005491	-0.00762574	0.0831086
	-0.0213747	-0.015901	-0.0133348			-0.0238674	-0.0365561	-0.0207914	0.0378453
0.0139665	0.0717985	-0.0208902	0.0864715		0.0703102	0.0544711	0.0137639	-0.00395485	0.0842817
	0.0248389	0.0249942	0.0258591			0.0847007	0.0384854	0.0341379	0.0446604
	0.0363568	-0.0428668	0.0355205			-0.00233333	0.0329084	-0.0197686	0.0103664
-0.152515	-0.00810065	-0.134834	0.139704		0.0826737	-0.00259977	-0.00743092	-0.139335	-0.0400726
	0.0488166	-0.155546	0.0694895			0.0340489	-0.00353786	-0.126104	-0.0569627
0.0174015	0.00577704	-0.143847	-0.0284687		-0.0674876	0.0516598	0.0143838	-0.0710232	-0.0414231
0.0156497	-0.0213754	0.0191834	-0.0950132		0.0460052	0.0720114	0.109979	0.0986532	0.068468
	0.0403369	-0.0683482	0.0524574			-0.00959005	0.0167847	-0.0239536	0.0165697
0.0366395	0.0126053	-0.0360737	0.0153542		0.0703102	0.0373464	0.00662835	-0.0325955	0.0374125
0.00919166	0.0335495	-0.0109974	0.00818548		0.0340604	0.0455486	0.0527274	0.0196062	0.039569
	-0.00333029	-0.0365991	0.0701951			0.0372718	0.0169676	-0.0322502	-0.013598
0.0475642	-0.0225681	-0.011315	-0.0167234		0.0580879	0.098	0.0807875	0.0323037	-0.00756691
	0.0148355	0.0621802	0.0115677			-0.00968128	0.00549883	0.0826722	0.106613
0.0186092	0.0072338	-0.0452831	-0.0195133		-0.0123701	0.0581015	0.0873984	0.0979749	0.0417918
	0.00861062	-0.049642	0.0091137			-0.00469909	-0.00952852	-0.0218852	-0.0176307
-0.127918	-0.0227516	-0.02724	0.0595656		-0.0674876	-0.0325736	-0.0833157	-0.137482	-0.114998
-0.0651864	-0.0275616	-0.0046782	-0.00551257		0.107831	0.0452106	0.0254021	-0.00947612	-0.0115955
0.0256908	0.00640441	-0.0915342	-0.0162654		0.0826737	0.0670271	0.038178	-0.0495179	-0.0170268
-0.0487297	-0.0355254	-0.147351	0.0300865		0.0460052	-0.0111217	-0.0434744	-0.155121	-0.0856316
0.00422201	0.00138458	-0.164944	0.0866055		0.0460052	3.62758e-05	-0.00101764	-0.143983	-0.0528404
0.000817416	-0.0372625	-0.0165285	0.036501		-0.0123701	-0.0377305	-0.0424738	-0.0880318	-0.0260067
-0.0342911	0.041022	-0.0513325	0.0757425		-0.0123701	-0.00759656	-0.0240786	-0.0364467	0.0286368
	-0.00420529	0.0243585	0.0434273			-0.0665692	-0.0480625	-0.0201901	0.0257584
-0.0236313	-0.0432306	-0.00122311	0.153155		-0.0567159	-0.0223891	-0.0688438	-0.0662718	0.0591903
