# Supplementary material for: Coupling of growth rate and developmental tempo reduces body size heterogeneity in C. elegans
Source: Nat Commun. 2022 Jun 6;13:3132. doi: 10.1038/s41467-022-29720-8 (PMC9170734; doi:10.1038/s41467-022-29720-8)
Supplement: Supplementary file 4 — Source Data [file 41467_2022_29720_MOESM4_ESM.zip › S5.xlsx]

## Sheet: S5
volume (nl)
hatch	M1	M2	M3	M4
0.0213977	0.0695765	0.145173	0.377415	1.17455
	0.0674196	0.14499	0.373885	1.08226
	0.0689784	0.151358	0.40681	1.22472
0.0230058	0.0694843	0.147765	0.39648	1.12166
	0.0680429	0.145523	0.39084	1.14094
0.0217837	0.0716685	0.163021	0.40695	1.12953
	0.0661949	0.141323	0.383668	1.14377
	0.064571	0.136294	0.374542	1.17309
0.024547	0.0695992	0.147934	0.37936	1.10571
0.0231151	0.0740158	0.164472	0.449196	1.24908
	0.0691837	0.148164	0.389816	1.13449
0.0216874	0.0667559	0.15055	0.3878	1.12657
	0.0688927	0.151035	0.409858	1.20179
	0.0722894	0.160076	0.403471	1.17413
0.0225384	0.069553	0.152558	0.403418	1.16769
	0.0689198	0.145057	0.378963	1.18593
	0.0691253	0.149842	0.384856	1.15796
	0.0690541	0.154046	0.418268	1.22167
0.023718	0.075084	0.165239	0.411431	1.16527
0.023656	0.0708758	0.153079	0.402494	1.11131
0.0221299	0.0651438	0.146373	0.383397	1.12656
0.0241558	0.0700474	0.171237	0.405975	1.06557
	0.0670027	0.147684	0.380283	1.14377
	0.0638086	0.139532	0.391809	1.09069
0.0214714	0.0652548	0.161863	0.419893	1.11131
0.0171313	0.0603271	0.137248	0.394572	1.13074
	0.0650938	0.143688	0.383343	1.1039
	0.0682403	0.141609	0.3783	1.1779
	0.0746497	0.171271	0.428119	1.1785
0.0227125	0.0682071	0.150526	0.40736	1.20179
0.0242907	0.0717777	0.160965	0.408023	1.04713
0.0228931	0.0674767	0.146444	0.371152	1.12224
0.0228212	0.0778685	0.176189	0.434052	1.28549
	0.0757182	0.168847	0.439046	1.27446
	0.0775467	0.155669	0.401904	1.16299
	0.0703552	0.150765	0.390661	1.11964
	0.0711466	0.150739	0.390002	1.14441
0.0228438	0.0691149	0.143576	0.379763	1.1785
0.0214465	0.0666109	0.150527	0.392355	1.14707
0.0230075	0.0701234	0.154955	0.407995	1.1262
	0.0570489	0.130515	0.381246	1.12846
	0.062445	0.136703	0.356048	1.04795
0.0252345	0.0736336	0.149414	0.384312	1.1366
0.0226563	0.0736166	0.154741	0.418429	1.14441
	0.0624234	0.14019	0.36174
	0.070396	0.156691	0.361647	0.997912
	0.0619712	0.139332	0.362311
	0.0674186	0.145885	0.376532	1.05825
0.0231481	0.0663923	0.13163	0.309088
0.0220951	0.0700581	0.15591	0.385402	1.00054
	0.0724401	0.162099	0.422793	1.18603
0.0229561	0.0698581	0.155524	0.38274	1.00239
0.0235647	0.0665433	0.13376	0.307579
	0.0664741	0.147852	0.377904	1.0771
	0.0632244	0.137351	0.377389	1.20856
0.0235517	0.070207	0.152703	0.414444	1.2026
0.023942	0.0676229	0.164075	0.413168	1.14441
0.0206125	0.0692636	0.157224	0.399149	1.04534
	0.0753844	0.167652	0.402966	1.14548
0.023356	0.0651401	0.142087	0.377693	1.11131
	0.0671263	0.138055	0.379074	1.09022
0.0226215	0.0577193	0.138149	0.384443	1.08452
0.0216631	0.0746571	0.167813	0.431095	1.21361
	0.0671115	0.152502	0.398279	1.21361
	0.0723042	0.151691	0.402709	1.10487
0.0239114	0.0731535	0.155725	0.405844	1.16319
0.0216306	0.0715984	0.158191	0.409839	1.19571
0.0232552	0.0741682	0.179197	0.438261	1.14968
0.0227674	0.0713928	0.181114	0.440807	1.12999
	0.0616776	0.140437	0.367955	1.05465
0.0219578	0.0480272	0.0950704	0.315756	0.981344
0.0222348	0.0680684	0.146938	0.397515	1.14284
	0.0719047	0.15738	0.411897	1.2361
	0.0749562	0.160075	0.410955	1.15314
0.0221383	0.0625236	0.140809	0.381156	1.10588
	0.0683097	0.15508	0.406107	1.06062
	0.0699342	0.152812	0.39385	1.14847
	0.072758	0.160542	0.405076	1.14422
0.0221477	0.0679265	0.149298	0.402195	1.15271
	0.0505525	0.123677	0.339488	1.0307
	0.0739077	0.160624	0.411691	1.22554
0.0197976	0.0658342	0.14809	0.39628
0.0240394	0.0726863	0.162182	0.42141	1.16183
	0.0740501	0.17234	0.408776	1.16446
0.0236641	0.0717073	0.16196	0.430178	1.14056
	0.0647638	0.14751	0.405111
0.0228911	0.0735021	0.161565	0.416683	1.11131
	0.0681581	0.155612	0.400463	1.09639
	0.0740815	0.167126	0.416316	1.1785
	0.0725835	0.15618	0.397438	1.19022
0.0236285	0.071877	0.153374	0.405789	1.133
0.0236528	0.0801493	0.180966	0.459609	1.26636
0.0217925	0.0681324	0.148641	0.378927	1.08711
0.0232037	0.0726532	0.161168	0.412196	1.17324
	0.0729017	0.153731	0.408422	1.22406
	0.0670868	0.148302	0.386384	1.18367
	0.0696042	0.140327	0.30914	1.0666
	0.062567	0.128636	0.294652	0.936963
	0.0670472	0.132344	0.297012	0.957404
0.024413	0.0677885	0.129523	0.30087	0.965236
0.0230526	0.0674965	0.132619	0.302488	0.93125
0.0252218	0.0719033	0.139739	0.294996
0.0210317	0.0604573	0.12228	0.282255	0.894567
0.0229571	0.0647917	0.127981	0.230913	0.57978
0.0229989	0.060605	0.131573	0.298563
		0.122884	0.267908
	0.0658482	0.13156	0.283515	0.877325
0.0210793	0.0573332	0.118449	0.267955	0.773853
0.0229323	0.0698636	0.135998	0.313744	0.925236
0.0235885	0.0689455	0.135109	0.302541	0.884237
	0.0491111	0.103445	0.197798	0.410628
	0.0546258	0.121938	0.284148	0.881852
0.0235661	0.0643144	0.125434	0.287583	0.896296
0.0254732	0.0737159	0.152769	0.369499	1.15583
0.0223091	0.0681701	0.140225	0.357265	1.07124
0.0251818	0.0629521	0.126386	0.29309	0.863139
0.0225685	0.0676988	0.1363	0.29151	0.857563
0.0259034	0.0672074	0.129834	0.289708	0.894713
0.0228445	0.0613505	0.121938	0.284607	0.847829
0.0252168	0.0712106	0.135287	0.313196	0.928182
0.0257136	0.0666223	0.140663	0.329134	0.963589
0.0225799	0.0658022	0.133713	0.304498	0.897564
0.0249087	0.07076	0.141848	0.346537	1.10689
0.0210161	0.0618464	0.128202	0.335391	1.11477
0.0214179	0.0603178	0.155553	0.366354	0.999001
0.0229246	0.0422582	0.0995181	0.259339	0.828358
0.0228617	0.0665629	0.133578	0.296593	0.866855
	0.067625	0.129781	0.278234
0.0227586	0.0651592	0.130301	0.298561	0.864281
0.0228966	0.0578393	0.12802	0.294603	0.852504
0.0238183	0.0702372	0.139655	0.34695	1.10656
0.0251921	0.0638879	0.126808	0.300511	0.886098
0.0233183	0.0596764	0.126935	0.289579
	0.0640778	0.133809	0.281503	0.852462
		0.12332	0.271901
0.0231252	0.0654149	0.125682	0.29001	0.800411
0.023264	0.0622275	0.124669	0.332557	0.967818
0.0243854	0.068645	0.143561	0.360268	1.02846
0.0240251	0.0700566	0.140977	0.366322	1.1379
0.0244639	0.072544	0.141405	0.338062	1.09715
0.0226103	0.0664833	0.138368	0.343393	1.01462
0.0229477	0.0632034	0.131936	0.327887	0.886098
0.023803	0.0625491	0.118449	0.290119	0.854498
0.0198491	0.061648	0.11971	0.319134	0.869118
0.0237543	0.0672639	0.138037	0.332373	1.07144
			0.280989	0.85242
0.0235096	0.0628602
0.023088	0.0698364	0.134198	0.334055	0.903411
0.0253285	0.0672757	0.131965	0.317406	0.912193
	0.0627517	0.129434	0.309846	0.930016
0.0228506	0.0652796	0.132471	0.335677	0.934627
0.0267615	0.0749328	0.146686	0.346903	0.966712
0.0218528	0.0664874	0.135259	0.331865	1.07531
0.0221459	0.0696409	0.147928	0.364703	1.03445
	0.065886	0.134988	0.335331	0.976113
0.0234724	0.0605446	0.117044	0.304104	0.889597
0.0214133	0.0668096	0.143647	0.338173	0.912193
0.0234606	0.0702498	0.133568	0.323765	0.903411
	0.0683967	0.13299	0.321417	0.928768
	0.0693256	0.136275	0.301955	0.852462
0.0232435	0.0642578	0.127808	0.307561	0.97611
0.0229169	0.0683508	0.153512	0.350022	0.939057
0.0236479	0.053579	0.097611
0.0264503	0.0744117	0.159243	0.39066	1.04252
	0.0642931	0.137248	0.34456	1.01059
0.0247353	0.0719958	0.143562	0.357504	1.05907
0.0239147	0.0691778	0.141495	0.353521	1.04942
0.0247826	0.0700239	0.137371	0.339614	1.01367
0.0228709	0.0631529	0.118067	0.291007	0.921061
0.0232039	0.0661625	0.13118	0.29652	0.903411
0.025133	0.066949	0.147493	0.317243	0.89131
0.0248253	0.0633461	0.130389	0.29224	0.894713
0.0252905	0.0685452	0.13761	0.315727	0.966945
0.0256503	0.0724802	0.146714	0.332941	1.10664
0.0244993	0.0681611	0.137275	0.318401	0.972429
		0.135553	0.312344
0.0256639	0.0655626	0.135135	0.288691	0.90329
0.0236046	0.0652154	0.130923	0.299654
0.0234251	0.0614711	0.142326	0.313954	0.961725
	0.0687745	0.137894	0.343322	1.12389
		0.131059	0.312338	0.940915
0.0226939	0.0659587	0.141739	0.369667	1.14323
0.0255453	0.0729376	0.15903	0.410659
0.0235894	0.0661556	0.141102	0.336189	1.07957
	0.0692928	0.154425	0.401131	1.19296
	0.0688326	0.149791	0.399178	1.20182
	0.0659681	0.144582	0.3526	1.12681
0.0241062	0.0689254	0.14645	0.381817	1.1771
0.0232282	0.0655702	0.139602	0.386958	1.19189
0.0214199	0.0681654	0.148808	0.384001	1.21537
	0.063195	0.130657	0.356167	1.14036
0.0220545	0.0677613	0.143987	0.387022	1.21184
0.0220339	0.0639077	0.14051	0.349743	1.13605
0.0228233	0.0670286	0.139963	0.377441	1.13819
	0.0678368	0.145168	0.387179	1.18789
	0.0679631	0.141599	0.33853	1.09659
0.0229217	0.0702989	0.143466	0.355632	1.02449
	0.0649297	0.139669	0.327056	0.98307
0.0242513	0.0665943	0.144415	0.344569	1.07527
	0.0665752	0.138	0.355586	1.17499
0.0243127	0.0768989	0.167788	0.423549	1.12856
0.0245613	0.068948	0.147961	0.393511	1.15718
0.0220269	0.0642883	0.139514	0.373905	1.10335
0.0198667	0.0647019	0.152946	0.404963	1.06003
0.0225538	0.0663195	0.153028	0.421959	1.19688
	0.0721265	0.156191	0.411534	1.20675
0.0215079	0.0673686	0.145931	0.382178	1.14917
0.0188923	0.0606707	0.141413	0.39045	1.03445
0.0209409	0.0649524	0.13929	0.378818	1.09445
0.0263798	0.069136	0.149153	0.370295	1.04298
	0.0647026	0.136466	0.34414	1.05466
	0.062467	0.130007	0.335904	1.0373
	0.0659385	0.140359	0.351008	1.09627
	0.0686289	0.146659	0.358961	1.13505
	0.0651175	0.141384	0.355422	1.02623
	0.0533572	0.122179	0.320213	0.886098
	0.0670584	0.142129	0.382308	1.07919
0.0239675	0.0692414	0.146117	0.366456	1.03445
0.0206808	0.0593387	0.129918	0.34176	0.93088
0.0250855	0.0667312	0.141332	0.376709	1.08306
	0.0696075	0.149275	0.398825	1.20052
	0.0396956	0.109524	0.296757	1.04286
0.0216209	0.0665504	0.136522	0.311295	0.881824
0.0226161	0.0658618	0.144223	0.367337	1.04618
0.023368	0.0673028	0.144069	0.389504	1.05654
	0.0644578	0.142954	0.385863	1.07425
	0.0699967	0.160941	0.412082	1.151
0.0224682	0.0665434	0.146425	0.378901	1.05466
0.0220223	0.0647139	0.136142	0.343536	1.05466
0.0261394	0.0671884	0.141636	0.371483	1.17871
0.0225685	0.0619014	0.13594	0.346866	1.0758
	0.0703432	0.149399	0.372452	1.10368
	0.0635997	0.136937	0.361112	1.0638
0.0254993	0.0736059	0.164377	0.390604	1.11769
0.0227673	0.0692371	0.147235	0.39781	1.12856
0.0235551	0.065682	0.142319	0.381468	1.11769
0.0232611	0.0716178	0.155128	0.403175	1.13953
0.0241157	0.0713292	0.165197	0.407949	1.15029
0.0213278	0.0676454	0.146055	0.384368	1.09804
	0.0658932	0.14752	0.394447	1.18473
	0.0680309	0.168247	0.416121	1.13981
0.0229769	0.066998	0.144839	0.407824	1.13369
	0.0691719	0.149206	0.381797	1.1297
0.0224686	0.0670578	0.146201	0.382593	1.0919
0.0238181	0.0666842	0.144903	0.396522	1.15029
0.0234823	0.0694403	0.157779	0.395488	1.11397
0.0217657	0.065932	0.145984	0.389842	1.14675
	0.0674879	0.137623	0.361148	1.02443
0.0235324	0.0668815	0.14674	0.354542	1.1058
0.023799	0.0691029	0.147318	0.414161	1.16179
0.023131	0.0703244	0.145972	0.386082	1.16179
	0.0662913	0.145804	0.368326	1.12856
	0.0672648	0.143288	0.379379	1.13953
0.0189324	0.0521305	0.131181	0.339578	0.9704
0.0244645	0.0695614	0.14964	0.394255	1.112
0.025603	0.0690632	0.148908	0.391408	1.08142
0.0243463	0.0726051	0.152843	0.413475	1.21938
0.0248367	0.0661221	0.145144	0.380822	1.15061
0.0250521	0.0696503	0.151099	0.392349	1.22523
	0.0673456	0.141712	0.355635	1.17309
0.0237822	0.0658762	0.1383	0.333649	1.15608
0.0217488	0.0469597	0.122273	0.291049	0.977371
0.0224441	0.0681271	0.149313	0.382335	1.07527
	0.0700885	0.149609	0.390258	1.05466
0.0242352	0.0684432	0.146194	0.39871	1.07768
0.0229317	0.0706346	0.149952	0.389997	1.00057
0.022927	0.0681015	0.146753	0.357427	1.11577
	0.0667374	0.138212	0.342233	1.02223
0.0231139	0.0687535	0.144713	0.33741
0.0247318	0.0711707	0.160402	0.389711	1.17095
	0.0663606	0.135109	0.332177	1.07147
	0.0670134	0.140504	0.336385	1.01162
0.0233244	0.0679874	0.138438	0.318369	1.06647
0.0203567	0.0617139	0.139811	0.346813	1.06335
0.0229738	0.0599805	0.121974	0.260654	0.898834
	0.0730638	0.143512	0.313233	0.984358
0.0249902	0.0631161	0.139347	0.318549	0.981886
0.0231841	0.067249	0.135732	0.337421	1.01121
0.0259432	0.0704007	0.139554	0.325771	0.967884
	0.0652652	0.133044	0.279132	0.90127
	0.070909	0.139624	0.322059	0.96046
	0.063212	0.140809	0.31441	0.874062
0.0230993	0.0716747	0.142584	0.329814	0.931421
0.0209619	0.0650476	0.130785	0.334157	0.974027
	0.0719044	0.142655	0.314448	0.94757
0.0263925	0.0708896	0.142394	0.311973	0.956143
0.0259448	0.0696722	0.140181	0.329538	0.936175
0.0220684	0.0719968	0.149382	0.33388	0.947918
0.0196472	0.0639076	0.136403	0.326014	0.888825
	0.0732352	0.141293	0.332285	0.866951
0.0206716	0.0647592	0.132548	0.295167	0.748448
0.0225273	0.0746237	0.146522	0.340719	1.02525
0.0232169	0.0746803	0.154116	0.363815	0.935516
0.0230471	0.0707319	0.148371	0.38419	1.02285
0.022716	0.0708713	0.143924	0.369979	1.04968
0.0249185	0.0711671	0.141034	0.337676	0.93702
	0.0687724	0.135945	0.33188	0.918098
0.0251172	0.0707078	0.154516	0.363854	0.992434
	0.0722928	0.149246	0.380258	1.02563
0.0246901	0.075097	0.154523	0.389778	1.01368
0.0246818	0.0697358	0.141565	0.365765	1.00011
0.0217871	0.0720274	0.138994	0.361537	1.02643
0.0226979	0.0718536	0.142626	0.350598	0.978782
	0.0714399	0.143078	0.334392	1.13953
0.0237172	0.0660923	0.13693	0.314403	1.04421
	0.0658987	0.137592	0.314585	1.0824
0.0220937	0.068889	0.138073	0.35974	1.10693
0.0243597	0.0699162	0.139985	0.360665	1.11183
0.0231016	0.0654996	0.140484	0.376582	1.06551
0.0216288	0.0396956	0.11886	0.319194	0.971148
0.0241242	0.0682522	0.140656	0.364239	1.19601
	0.0696057	0.143478	0.36676	1.13328
0.0245201	0.0697413	0.1417	0.332972	1.08259
0.0220354	0.0678952	0.139451	0.389349	1.08572
	0.0695762	0.149328	0.366081	1.16179
0.0224409	0.0501813	0.111037	0.281314	0.834439
0.0230173	0.0619194	0.128265	0.339505	1.00833
0.0232131	0.0670884	0.138266	0.318409	0.995181
0.0246682	0.0698586	0.154685	0.341328	1.07139
0.0265359	0.0723044	0.143426	0.332445	1.10789
	0.0708396	0.144418	0.329492	1.01813
	0.0708608	0.140735	0.347458	1.06183
0.0228302	0.0670395	0.133556	0.335663	0.930016
0.0250812	0.0646899	0.134459	0.339857	0.921061
	0.0692707	0.136896	0.327327	1.00069
	0.0715086	0.139037	0.347441	1.01462
0.0228563	0.0680428	0.141393	0.344819	1.09627
0.0224492	0.0655555	0.139833	0.352089	1.13673
	0.0728906	0.146367	0.341611	1.13953
	0.0645975	0.139852	0.338028	0.869118
0.0257891	0.0742722	0.148014	0.357539	1.02451
0.0230835	0.0648501	0.136382	0.356893	0.939057
	0.0610827	0.128534	0.277511
	0.0666237	0.134342	0.321265	0.903411
	0.0687472	0.138876	0.316811	0.921061
0.0235421	0.0717017	0.140359	0.326978	1.05466
0.0252102	0.0740314	0.149546	0.360979	1.07806
0.0256881	0.0771478	0.151427	0.37452	0.853695
	0.0657831	0.132656	0.321325	0.939057
	0.0674279	0.139178	0.336755	0.886098
0.0268734	0.0681803	0.136824	0.343071	0.912193
0.0258453	0.0688065	0.137697	0.356689	0.911927
	0.0637175	0.132354	0.34181	0.901763
	0.0611843	0.133248	0.350042	0.923277
0.0234178	0.0692436	0.138509	0.354091	0.986244
	0.0687026	0.136189	0.358526	1.00117
	0.0681363	0.144739	0.372637	0.957404
	0.0641618	0.12991	0.33223	0.939057
	0.0651641	0.136212	0.343694	0.903411
0.0248381	0.0669022	0.133578	0.306208	0.917142
0.0231453	0.0724833	0.144822	0.350433	1.09388
0.0248205	0.0656212	0.13459	0.331159	1.06321
	0.0676295	0.141066	0.335734	0.939057
0.0229954	0.0643785	0.130472	0.296006	0.820103
	0.0682272	0.138043	0.328417	0.877567
0.0212057	0.0655769	0.136064	0.329993	0.894713
	0.0699178	0.144896	0.378211	1.01688
0.0246722	0.0726331	0.140489	0.360351	1.02449
0.0247382	0.0713125	0.138985	0.328209	1.03946
0.0263354	0.0596102	0.137614	0.319547	1.01567
	0.0744028	0.144555	0.33086	1.00212
0.0241487	0.0734142	0.14869	0.363555	1.06491
0.0261532	0.0706226	0.140369	0.351396	1.00554
	0.0698142	0.140179	0.335338	0.972522
	0.0682778	0.137405	0.347183	1.06821
	0.0656905	0.131482	0.30203	0.791217
0.0256795	0.060064	0.133959	0.302641	0.823818
	0.0652884	0.136329	0.326341	0.921061
	0.0680462	0.1375	0.330442	0.948186
0.0246682	0.0544644	0.128343	0.314019	1.03559
	0.0665083	0.143068	0.337481	1.06705
0.022628	0.0695362	0.146227	0.362847	1.09627
0.0245935	0.0797812	0.152942	0.34595	0.926872
	0.0666593	0.144786	0.336113	0.957404
0.0240331	0.0672274	0.144782	0.362643	1.05279
	0.0690839	0.1403	0.357434	1.00535
	0.0655404	0.13269	0.317557	0.933255
0.021109	0.0656783	0.13975	0.374312	1.01462
	0.0699746	0.144104	0.375212	1.03184
0.0253695	0.0681344	0.145236	0.360884	1.09627
	0.0702691	0.139693	0.331425	1.01462
0.0249014	0.0733518	0.146787	0.344139	1.08166
0.0235225	0.0693228	0.143546	0.365304	1.11937
0.0245796	0.0670598	0.141259	0.367441	1.11737
0.0250882	0.0673322	0.138422	0.368509	1.00926
	0.0675663	0.140323	0.362591	1.04849
0.0227077	0.0717014	0.152865	0.395859	1.09376
0.0252183	0.0731437	0.150773	0.383642	0.985994
0.0228991	0.067491	0.14267	0.365091	1.04763
	0.0720753	0.146443	0.365965	1.09271
0.023704	0.0699413	0.142455	0.37571	1.18449
0.024077	0.0751353	0.153558	0.382711	1.19212
	0.0664338	0.142631	0.365399	1.13316
0.0230175	0.0693515	0.146623	0.386796	1.14361
0.0228947	0.0651907	0.140866	0.333586	1.10823
0.0226461	0.0700305	0.142394	0.324113	0.990198
0.0250818	0.0666662	0.145118	0.310778	0.928825
0.0242668	0.03856	0.103554	0.258805	0.768834
	0.0629622	0.135957	0.296372	0.989615
	0.0520257	0.128221	0.314026	1.02163
0.0239841	0.0673496	0.137054	0.327488	0.983404
0.0256895	0.0668668	0.137579	0.353189	1.08734
0.0244922	0.0710437	0.15245	0.386029	1.13917
0.0240106	0.068093	0.141337	0.368696	1.14633
0.0270831	0.0712483	0.145868	0.361025	1.05466
	0.0688203	0.144905	0.364787	1.00606
0.0236645	0.0649475	0.132639	0.315279	0.907665
0.0210642	0.0644585	0.1352	0.313737	0.904093
0.0243747	0.0669151	0.142076	0.336969	0.984795
	0.04827	0.108102	0.260947	0.742807
	0.0614516	0.139766	0.303365	0.917476
	0.0634391	0.12896	0.2979	0.885491
0.0245742	0.0669722	0.135628	0.327597	1.02698
0.0249591	0.0672319	0.142129	0.341514	1.00423
0.0252816	0.04289	0.113531	0.269295	0.78363
	0.0692905	0.136342	0.316724	0.891292
0.0230788	0.0612018	0.132617	0.308806	0.869118
0.0238077	0.0647383	0.131707	0.297669	0.86481
0.0225548	0.0675716	0.140564	0.336423	0.911313
	0.0703944	0.140654	0.338675	0.942843
0.0220161	0.0703895	0.143043	0.351079	0.916738
0.0252536	0.0684918	0.140439	0.3313	0.883701
0.0242241	0.0726082	0.16166	0.39851	1.03097
0.0241868	0.0679044	0.140831	0.35528	1.02402
0.0219035	0.062459	0.134394	0.343301	1.00862
0.0233841	0.0628678	0.133147	0.338019	0.907567
0.0225236	0.0665759	0.139612	0.343429	0.930016
0.0233769	0.0703622	0.137433	0.338988	0.891552
0.0256606	0.0477731	0.118586	0.279277	0.77447
0.0229345	0.0645723	0.138201	0.327109	0.886157
	0.0677893	0.131978	0.326355	0.962268
0.0234113	0.0639013	0.129311	0.316923	0.938868
0.0227842	0.0668131	0.135403	0.343103	0.983751
0.0223913	0.0655818	0.117602	0.242722	0.610609
	0.0712755	0.1466	0.341996	0.915571
0.0232619	0.0634097	0.134035	0.299396	0.844462
0.0223008	0.065911	0.137738	0.29115	0.816703
0.0245694	0.0706543	0.144121	0.331012	0.862522
	0.0666118	0.134325	0.320121	0.830031
0.0262103	0.0693565	0.142567	0.350443	0.894937
	0.0643396	0.134861	0.340841	0.834277
	0.067435	0.145276	0.371105	0.93698
	0.0695185	0.14358	0.357506	0.963529
	0.0584621	0.127088	0.332898	0.943016
0.02289	0.0689525	0.140024	0.346808	0.950006
0.0243616	0.0679937	0.143401	0.333098	0.903411
0.0247758	0.0672142	0.142272	0.340718	0.853408
	0.0683507	0.148287	0.330962	0.863328
0.0262829	0.069106	0.141189	0.318741	0.840917
0.0219457	0.0654158	0.133379	0.321006	0.843489
	0.0670771	0.137033	0.31593	0.852462
0.0230306	0.0645233	0.134835	0.310837	0.915686
	0.0637896	0.136048	0.338049	0.940739
	0.0721074	0.155779	0.382238	1.12799
	0.0666129	0.137512	0.332425	0.916855
	0.0596127	0.127062	0.298211	0.846876
0.0259916	0.0685744	0.142642	0.333415	0.861135
0.0219276	0.0630062	0.141156	0.323683	0.885821
0.0227412	0.0647891	0.132108	0.317462	0.813555
0.0243791	0.0679062	0.142256	0.332467	0.856767
	0.0659343	0.136467	0.346299	0.88465
0.0239352	0.0725793	0.147821	0.350258	0.901294
	0.068521	0.149571	0.382891	0.963164
0.0252308	0.0716202	0.14712	0.341784	1.01071
0.0249527	0.0609517	0.133352	0.32529	0.896705
	0.0621726	0.113907	0.228212	0.530631
0.0232657	0.068906	0.13699	0.339235	0.883977
	0.0706478	0.144978	0.346102	0.916801
0.0223878	0.0640035	0.13587	0.296546	0.800598
	0.0666106	0.139502	0.333316	0.902772
	0.0674916	0.136081	0.329762	0.911411
	0.062993	0.134816	0.325025	0.847988
0.0250852	0.054726	0.120256	0.274129	0.810689
0.0256827	0.0675523	0.140885	0.333544	0.967438
0.0240368	0.0550088	0.125603	0.265689	0.653402
0.0245084	0.0681182	0.146218	0.372111	1.19105
0.0251659	0.0688643	0.141505	0.33418	0.921308
0.0228325	0.0450576	0.100526	0.245507
0.024441	0.0689221	0.151193	0.354561	0.918783
0.0284715	0.0734533	0.146745	0.364186	0.942827
0.0234261	0.0686943	0.154165	0.339619	0.924158
	0.0736989	0.153283	0.401212	0.972888
0.0236977	0.0643595	0.135654	0.333689	1.00155
0.0248422	0.0695799	0.143878	0.366685	1.07068
0.023569	0.0716072	0.15029	0.360557	0.990991
0.022227	0.0652882	0.141863	0.338278	0.942733
0.0243799	0.064275	0.13583	0.337925	0.925344
0.0223492	0.0649341	0.137193	0.327102	0.940537
0.0247366	0.0696121	0.138103	0.322466	0.94266
	0.0663825	0.133681	0.310073	0.940291
	0.0591908	0.123419	0.2901	0.894997
0.0239914	0.0639729	0.131656	0.302891	0.868523
0.022146	0.0630672	0.131864	0.297354	0.788531
0.0256266	0.0717295	0.146394	0.351619	1.02536
	0.0670358	0.166765	0.354755	0.991396
0.0250838	0.067347	0.136741	0.320806	1.00177
0.0240633	0.0682372	0.143438	0.341026	1.09204
0.0243325	0.0705693	0.139578	0.320638	1.05025
0.0229087	0.0393134	0.103599	0.220009	0.450157
	0.0475249	0.112862	0.264124	0.832912
0.0229606	0.0668536	0.139737	0.340781	0.998177
0.0238205	0.0699983	0.145703	0.361503	1.06377
0.0235146	0.0726538	0.150117	0.369839	1.0784
0.0235846	0.0722186	0.145625	0.374681	1.10937
0.0236456	0.0642412	0.137166	0.365595	1.11423
0.024602	0.0721372	0.1482	0.392329	1.15296
0.0256803	0.070592	0.149941	0.386997	1.15033
0.0251318	0.0651859	0.138755	0.362217	1.02991
0.0246423	0.0677912	0.14188	0.376412	1.03662
0.0251646	0.07215	0.149072	0.381332	1.06537
0.0228656	0.0629773	0.108649	0.314621	0.874741
	0.0570159	0.126887	0.333755	0.883246
0.0243826	0.0653841	0.141843	0.344274	0.948212
0.0256111	0.0669625	0.139014	0.364472	1.02872
	0.0628548	0.127571	0.326146	0.973587
0.0249269	0.0707992	0.146992	0.38925	1.09128
	0.0701419	0.145899	0.391155	1.13127
0.0248077	0.0711743	0.146419	0.381395	1.00515
	0.0681888	0.138616	0.355872	0.951879
	0.0692881	0.14537	0.375419	1.05398
0.026246	0.0733149	0.155776	0.410589	1.07322
	0.0603712	0.132819	0.363921	1.05466
0.0230163	0.0633811	0.135974	0.326704	0.921061
	0.0609239	0.133645	0.372759	1.03445
0.0237632	0.0699716	0.143439	0.376997	0.973451
0.0234852	0.0681025	0.140604	0.363854	0.995181
0.024937	0.0705807	0.141314	0.367737	1.01378
0.0278976	0.071289	0.146716	0.391428	1.07004
0.0260405	0.0703813	0.152214	0.406935	1.13784
	0.0527937	0.119938	0.321596	0.983811
0.0250474	0.0705076	0.145617	0.370868	1.03139
	0.0673404	0.144213	0.398747	1.03419
0.025898	0.0707071	0.150219	0.372273	0.927839
0.0251346	0.0670019	0.139462	0.327121
0.0238687	0.0685828	0.140247	0.386024	1.03445
0.0248299	0.0738271	0.150151	0.396956	1.01354
	0.0672348	0.141305	0.379767	0.955276
	0.0604016	0.110679	0.247458	0.69463
	0.0682473	0.141085	0.384142	1.12391
0.0257863	0.068138	0.140358	0.376819	1.08695
0.0224845	0.0644417	0.132962	0.331131	0.895619
0.0239938	0.0670424	0.139961	0.370883	0.966712
0.0231894	0.0683649	0.141063	0.357256	0.988473
	0.0689635	0.142598	0.380176	1.06793
	0.0675061	0.140274	0.36567	1.09238
0.024055	0.0645087	0.134837	0.332564	0.961236
0.0247538	0.0746475	0.155298	0.41518	1.09315
0.0223189	0.064366	0.130439	0.329755	0.945731
0.0245964	0.0725274	0.154171	0.350095	0.986516
	0.065408	0.133368	0.372504	1.071
0.0255722	0.0643872	0.138616	0.330677	0.9412
0.0221038	0.0625426	0.129593	0.331773	0.911965
	0.0612668	0.13018	0.34745	0.996616
0.0224045	0.0705311	0.143691	0.357662	0.939057
	0.0647186	0.133912	0.341599	0.903303
0.0240424	0.0644945	0.136177	0.350113	1.0947
	0.0630553	0.136413	0.366864	1.14786
	0.0686675	0.145802	0.389808	1.07663
0.0218229	0.06538	0.140975	0.369615	0.914143
0.0251695	0.074125	0.151718	0.381286	1.00231
0.0272759	0.0677293	0.136999	0.36458	0.922454
0.0246372	0.0598209	0.141059	0.317205	0.886306
	0.0718892	0.153726	0.377859	0.997069
	0.0701004	0.150178	0.396049	1.13197
0.0273153	0.0694585	0.145216	0.374354	1.13729
0.0278356	0.0706581	0.157004	0.410405	1.08483
0.0251404	0.0703273	0.14618	0.36885	1.00075
0.0270842	0.0628199	0.135335	0.32961	0.919687
	0.0630707	0.13647	0.313922	0.787307
	0.0640428	0.133149	0.343522	1.02783
0.023627	0.0658225	0.13318	0.347708	1.02304
	0.0691329	0.148803	0.390336	1.10369
	0.0683088	0.141294	0.385117	1.20416
0.0238355	0.0722278	0.147596	0.386653	1.19448
0.0251294	0.072036	0.150345	0.382335	1.12065
	0.0666731	0.137661	0.371115	1.18699
0.0252519	0.0648668	0.136726	0.366724	1.09884
0.0260275	0.0664636	0.141353	0.379422	1.15766
0.0244921	0.0672079	0.140133	0.370565	1.09907
	0.0687635	0.140477	0.376039	1.11996
	0.0671453	0.138591	0.363023	1.09538
	0.063292	0.136217	0.36769	1.10703
0.0228472	0.0674743	0.146518	0.399182	1.13953
	0.0676718	0.148199	0.384532
	0.0625491	0.136534	0.297575	0.853125
	0.0652181	0.141209	0.321496	0.970989
	0.0598558	0.128848	0.325795	0.908621
	0.0629957	0.136168	0.357077
	0.0653042	0.14165	0.363897	1.13518
0.0242814	0.0693549	0.143949	0.381065	1.18107
0.0241954	0.0596843	0.130166	0.334286	0.919305
	0.062826	0.13324	0.325697	0.90215
	0.0619944	0.134723	0.306611
	0.0553127	0.121709	0.337166
	0.0663615	0.134476	0.305271	1.04938
	0.0648522	0.137953	0.31903
	0.0641235	0.137879	0.33095	0.94238
	0.0676589	0.143771	0.345724	0.886098
	0.0634869	0.132003	0.318756	0.906585
0.0230296	0.0630752	0.135461	0.330879	0.918227
	0.0692454	0.148259	0.361876	1.01699
	0.0624436	0.131562	0.322419	0.889628
	0.0656822	0.142957	0.332842	0.915897
	0.0622204	0.135376	0.334562	0.948186
	0.0693513	0.146937	0.363179	1.02276
	0.0651793	0.128142	0.325793	1.02781
	0.0649348	0.135229	0.34549	0.97611
	0.0659217	0.134333	0.342391	0.938954
	0.0658014	0.139577	0.346629	0.957133
	0.0685539	0.142833	0.37352	1.02297
	0.0650866	0.140887	0.362307	1.03346
	0.0695151	0.139501	0.35298	0.97611
	0.0479366	0.122238	0.313287	0.97611
	0.0631917	0.130489	0.325541
	0.0671752	0.132954	0.292363
	0.0652687	0.139201	0.329633	0.92687
	0.0668938	0.142667	0.359828	0.969306
	0.0548494	0.123887	0.320747	0.95621
	0.0670586	0.13942	0.364699
	0.0652481	0.137777	0.361382	0.995181
	0.0681537	0.137064	0.352311	1.02406
	0.068709	0.144178	0.356932	1.03445
	0.0578931	0.141564	0.363854
	0.0647679	0.131097	0.3065	0.959568
	0.0646144	0.133167	0.326458	0.949746
	0.0632952	0.133587	0.332273	0.939057
	0.0653257	0.137206	0.354024
	0.0630723	0.13381	0.343774	0.941918
	0.0634962	0.140535	0.355463	0.967371
	0.0408646	0.108515	0.290236
	0.0630074	0.129377	0.311455
	0.0653276	0.137831	0.34903	0.989492
	0.0645648	0.141302	0.334634	0.930928
	0.0652777	0.136336	0.331578	0.937397
	0.0644075	0.138957	0.3092
	0.0648769	0.132404	0.296417	0.939057
	0.0648417	0.129294	0.305701
	0.0628375	0.126998	0.293403	0.843945
	0.0654325	0.134456	0.34149	0.954354
	0.0637065	0.133584	0.340531	0.933963
	0.0656634	0.134896	0.339534	0.938957
	0.0673358	0.140691	0.326993	0.887575
	0.0672664	0.138264	0.347513
	0.0653004	0.140566	0.344209
0.0245205	0.069029	0.147984	0.345989
	0.0611311	0.127382	0.316182
	0.0650899	0.137583	0.320872
	0.0645223	0.131883	0.342779
	0.0678046	0.143973	0.353362	0.961913
	0.067006	0.1429	0.348975	0.937774
	0.063162	0.129209	0.32446	0.938335
	0.0663072	0.141683	0.357455	0.960537
	0.0646059	0.13794
	0.065445	0.145144	0.355102
	0.0632988	0.135248	0.325394	0.974665
	0.0662376	0.133541	0.378211
	0.0666137	0.135656	0.341359	0.950747
	0.0649215	0.133316	0.342939	1.01839
	0.0632184	0.132869	0.334113	0.912193
	0.0651804	0.135735	0.325541	0.880563
	0.0659521	0.141675	0.337302	0.897782
	0.0653805	0.133885	0.322189	0.871461
	0.0613413	0.126808	0.30939
	0.0619139	0.125654	0.300281	0.869118
	0.0698554	0.144493	0.339845
	0.0636275	0.132904	0.3247
0.0236248	0.0657546	0.140768	0.350192	1.0094
	0.0611665	0.125919	0.305474	0.777978
	0.061891	0.132836	0.322941
	0.0680929	0.171091	0.403681	0.980508
	0.0629848	0.13356	0.364198	1.02324
0.0258573	0.0684251	0.137511	0.356285	0.966712
0.0270265	0.0664336	0.143766	0.353687	0.992692
0.0245864	0.0646408	0.136025	0.359019	1.03934
	0.0526982	0.128391	0.335487	0.979704
	0.065574	0.139774	0.340535	1.05479
	0.0675815	0.14641	0.375273	1.06057
	0.0700511	0.146618	0.380356	1.05466
	0.0653563	0.140473	0.35791	1.00697
	0.0638639	0.132147	0.330883	0.981891
	0.0645247	0.137251	0.294317	0.619469
	0.0637234	0.133625	0.331596
	0.065003	0.144224	0.357908	1.07369
	0.0640881	0.137826	0.353087	1.08355
	0.0600751	0.110865	0.280564	0.813528
0.0240349	0.0632271	0.142122	0.375933	1.06939
0.0227982	0.0646229	0.151101	0.400381	1.14071
0.0248788	0.0668075	0.154024	0.419425	1.28643
	0.0615863	0.139423	0.378834	1.17803
	0.0686292	0.147062	0.363872	1.08812
0.0241768	0.0572295	0.126362	0.353552	1.0509
	0.0675849	0.142716	0.398828	1.20994
0.0251559	0.0662006	0.150828	0.361089	1.05884
0.0234929	0.0626789	0.135326	0.30441	0.891352
0.0213496	0.0622901	0.131499	0.294418	0.855254
	0.0676105	0.135755	0.299698	0.90086
	0.0635241	0.133389	0.297774	0.870464
0.0225893	0.0668879	0.131857	0.297739	0.814552
0.0236784	0.0674639	0.133397	0.29774	0.824254
	0.0639684	0.131789	0.284235	0.800717
0.0239485	0.0678715	0.137342	0.298493	0.854604
	0.0677916	0.141682	0.310947	0.933132
0.0242041	0.0525368	0.140903	0.310881	0.830467
0.0258913	0.062856	0.134121	0.313829	0.920573
	0.0662159	0.13303	0.291243	0.846815
	0.0690395	0.138962	0.305111	0.881401
0.0227255	0.0674199	0.138896	0.312637	0.924717
0.0229505	0.0657077	0.135815	0.306693	0.853669
0.022893	0.0713925	0.144431	0.314444	0.847598
	0.0679769	0.140983	0.311468	0.84601
0.025264	0.0701286	0.145112	0.313651	0.86201
0.0209663	0.0556658	0.131222	0.299104	0.832774
0.0252585	0.0685935	0.134401	0.286396	0.776767
	0.0625297	0.133073	0.294454	0.835035
	0.066614	0.135698	0.297918	0.882441
0.0229376	0.0680104	0.137391	0.299184	0.83613
0.0247381	0.0556406	0.177379	0.328797	0.862365
0.0255892	0.0684996	0.157461	0.328046	0.829254
0.0229533	0.067009	0.140009	0.304269	0.826309
	0.061723	0.14033	0.309367	0.856845
0.0240634	0.0668035	0.135315	0.308322	0.877567
	0.0675586	0.148316	0.320736	0.86057
0.0243644	0.0690782	0.139035	0.30604	0.843562
0.0243728	0.0701865	0.143969	0.319245	0.89236
0.0240131	0.069572	0.143754	0.31863	0.890089
	0.0615074	0.131588	0.294454	0.854615
	0.067392	0.137993	0.294619	0.863567
0.0262952	0.0731617	0.150187	0.324219	0.869227
0.0254501	0.0706082	0.145683	0.315514	0.875462
	0.0649504	0.136404	0.295524	0.815914
0.0261078	0.0721336	0.146385	0.309045	0.80374
	0.0684771	0.14097	0.307832	0.860986
0.0281649	0.0700115	0.140978	0.306269	0.836635
	0.0690158	0.134789	0.296898	0.800649
0.0236651	0.0653526	0.138055	0.307905	0.848911
	0.0663743	0.140506	0.30355	0.818302
0.0235068	0.0634281	0.13053	0.295112	0.791155
	0.0617766	0.125863	0.261302	0.731581
0.0230281	0.0639909	0.131453	0.299477	0.839727
0.0248749	0.0638676	0.135209	0.291395	0.786559
	0.068909	0.137418	0.301023	0.837203
0.0246337	0.0684797	0.146625	0.321482	0.829709
	0.0562567	0.122989	0.270423	0.7703
0.025477	0.0644941	0.13878	0.309003	0.839399
0.0271412	0.0742915	0.15213	0.325746	0.903411
	0.0697424	0.139452	0.303209	0.823067
0.0254066	0.0676205	0.145303	0.31805	0.877082
0.0253543	0.0705564	0.146984	0.306784	0.854118
0.0244193	0.0695762	0.143562	0.312641	0.879027
0.0244948	0.0671013	0.137856	0.296901	0.810536
0.023366	0.0685198	0.138662	0.308881	0.855299
0.0261618	0.069186	0.141226	0.308928	0.866914
0.023407	0.0683125	0.142826	0.318693	0.844255
	0.0621734	0.134022	0.294567
0.024858	0.070354	0.142633	0.310752	0.854178
0.0250176	0.0674674	0.140044	0.308961	0.869118
	0.0674737	0.137798	0.302149	0.852121
	0.0695729	0.14192	0.311745	0.846026
0.0252295	0.0682297	0.141426	0.317212	0.870149
	0.0655835	0.137083	0.303299	0.852237
0.024964	0.0657342	0.131287	0.290941	0.844535
	0.0693464	0.14463	0.316736	0.885045
	0.0652758	0.134304	0.295678	0.852462
0.0227979	0.0669311	0.137943	0.305913	0.828063
0.0237128	0.0677899	0.13897	0.302609	0.869374
0.0202843	0.0622351	0.133407	0.291776	0.860646
0.0220791	0.0672119	0.1582	0.327435	0.921304
	0.0656313	0.136482	0.297565	0.860681
	0.0678111	0.137236	0.30448	0.817746
0.0215047	0.0605111	0.129922	0.296489	0.791313
0.0271469	0.0705443	0.152491	0.335226	0.886098
0.0262255	0.070653	0.139218	0.314865	0.841022
0.023727	0.0661067	0.135248	0.296459	0.821005
	0.0675733	0.138443	0.296639	0.822702
		0.133572	0.299207	0.876845
	0.069034	0.138907	0.299242	0.786037
	0.0671872	0.141623	0.31828	0.855912
	0.0654965	0.136138	0.296175	0.811359
	0.071547	0.145592	0.312241	0.847076
0.0273299	0.067528	0.125096	0.256433	0.652171
0.024235	0.0670207	0.135761	0.30301	0.92346
	0.064179	0.144864	0.318322	0.924387
	0.0643635	0.134757	0.29396	0.85091
0.0231912	0.0675041	0.144194	0.312556	0.866156
0.0228705	0.0658068	0.134981	0.299084	0.844192
0.0206542	0.0635217	0.140482	0.311833	0.820567
	0.0695066	0.13681	0.303358	0.848575
	0.0702492	0.140347	0.314745	0.891506
			0.305021	0.868022
		0.12938	0.288388	0.826995
	0.0718266	0.133659	0.282061	0.758143
0.0249091	0.070216	0.144215	0.321386	0.859429
0.0247672	0.0663907	0.140344	0.30702	0.81992
	0.0700725	0.146365	0.326548	0.943463
0.024526	0.0674945	0.141188	0.307462	0.880808
0.0219624	0.06493	0.135154	0.311299	0.893264
0.0263133	0.0651377	0.136235	0.326797	0.97628
0.0246068	0.0572166	0.132149	0.317602	0.97634
	0.0702807	0.141534	0.358999	1.26387
0.0253504	0.0485696	0.142961	0.297466	0.717069
0.025649	0.0729022	0.148829	0.313474	0.903227
0.0225317	0.0652837	0.128994	0.2826	0.823039
	0.0652432	0.139518	0.30623	0.847699
			0.296623	0.826544
	0.0629786	0.130229	0.2925	0.835336
0.0239251	0.0679609	0.161603	0.35655	0.873143
	0.0659775	0.138591	0.299719	0.769025
0.0247599	0.0626666	0.134813	0.314066	0.824639
	0.069146	0.141388	0.298314	0.710315
0.0239202	0.0659649	0.138977	0.299864	0.70685
0.0235327	0.0580202	0.132734	0.288172	0.682767
0.0228307	0.0648273	0.135617	0.29358	0.689076
	0.061877	0.133725	0.300022	0.690275
	0.0642253	0.129405	0.299251	0.691305
	0.0713233	0.143661	0.313693	0.716072
0.0256522	0.0686281	0.144621	0.306107	0.681741
0.0220269	0.0656454	0.130959	0.289556	0.710296
	0.0546258	0.106491	0.201662	0.481699
	0.0605738	0.14386	0.305257	0.828604
	0.0729404	0.144178	0.313128	0.793145
0.0245885	0.0688831	0.141001	0.307522	0.768135
0.0279714	0.0765989	0.156283	0.33503	0.85019
	0.0660793	0.138812	0.304398	0.81809
		0.155013	0.314538	0.773853
0.0260259	0.0726677	0.142268	0.303511	0.668963
	0.0663155	0.134732	0.299429	0.6746
	0.0697643	0.144189	0.307311	0.66978
0.0265004	0.0723267	0.155446	0.331375	0.640339
	0.072641	0.146633	0.323378	0.737063
0.0217754	0.0651908	0.132958	0.28415	0.62661
0.0247336	0.068266	0.138638	0.304744	0.677934
0.0233595	0.0752481	0.143006	0.29681	0.62873
	0.0682038	0.143996	0.302427	0.675419
0.0243468	0.0691183	0.14051	0.312157	0.759794
	0.0674273	0.139213	0.301007	0.645209
	0.0677518	0.140137	0.300531	0.665391
0.0223463	0.0733558	0.14159	0.304638	0.651762
0.0241087	0.068541	0.144963	0.310267	0.668228
	0.0637016	0.13542	0.309814	0.679882
0.0240335	0.0741259	0.166934	0.324813	0.679017
	0.0716614	0.149827	0.322315	0.718414
	0.0656335	0.128584	0.272775	0.609595
0.0206994	0.0648549	0.135971	0.29122	0.76916
	0.0654268	0.133955	0.302657	0.75425
0.0246146	0.0654626	0.136871	0.307192	0.73058
	0.0624932	0.132004	0.284468	0.637439
	0.0650716	0.135152	0.28992	0.651006
	0.065423	0.133322	0.299583	0.714294
	0.0738026	0.150096	0.310243	0.701548
	0.0651363	0.1406	0.311061	0.754591
	0.0690609	0.142904	0.313661	0.744348
	0.0780597	0.161357	0.332564	0.69758
0.0280328	0.0761561	0.149951	0.314796	0.72946
0.0230529	0.0725769	0.144699	0.313913	0.780352
	0.0659876	0.131423	0.285908	0.872266
	0.0642448	0.136093	0.300118	0.806589
	0.0664959	0.14094	0.305379	0.751803
0.0264167	0.0738209	0.149797	0.318423	0.782663
0.0247286	0.0682981	0.139491	0.305051	0.741173
0.0241506	0.0672268	0.142894	0.316868	0.79513
	0.0650679	0.141315	0.319596	0.771678
	0.0672542	0.142445	0.314823	0.752396
	0.0646018	0.135017	0.303398	0.748102
0.0212667	0.0667548	0.135534	0.30217	0.682823
0.0232189	0.0692306	0.145547	0.317362	0.732176
0.0242672	0.0641675	0.129401	0.293483	0.743707
	0.0615272	0.134055	0.287012	0.81742
	0.0725119	0.145421	0.321717	0.952649
0.023288	0.0650637	0.134139	0.273475	0.656194
0.0225275	0.070143	0.147939	0.32284	0.812709
	0.0711884	0.144491	0.314077	0.75724
0.0251573	0.064619	0.134917	0.305867	0.82736
	0.0635062	0.137608	0.304143	0.762891
	0.0666155	0.13928	0.30645	0.791794
	0.0640791	0.136563	0.306331	0.829995
	0.0624922	0.13531	0.304197	0.809216
	0.0682479	0.144792	0.321445	0.844601
	0.0683869	0.152718	0.318428	0.834705
	0.065963	0.132885	0.306441	0.805291
0.0228015	0.069477	0.139919	0.305485	0.833787
0.0239216	0.0710287	0.147263	0.31705	0.920637
0.021281	0.0654419	0.137238	0.306625	0.891662
	0.0602829	0.132319	0.298734	0.852328
0.0242249	0.0663361	0.12029	0.245514	0.596359
0.0234158	0.0674331	0.140506	0.314356	0.869405
0.024056	0.0689662	0.149303	0.327751	0.871806
0.0242851	0.0660525	0.146342	0.321833	0.827078
0.0234432	0.0647193	0.140251	0.308919	0.802011
	0.0688186	0.138727	0.304446	0.827336
	0.066154	0.144973	0.310364	0.793474
	0.0687839	0.146175	0.310505	0.793277
	0.0690157	0.139044	0.305819	0.823565
0.0283169	0.0763118	0.178984	0.417433	1.05063
0.0222231	0.0610971	0.132259	0.30181	0.944073
	0.0633772	0.130549	0.300742	0.9166
	0.0785489	0.153339	0.329952	0.916847
0.0220998	0.0725315	0.145994	0.314889	0.839817
	0.0684235	0.136141	0.307982	0.796845
	0.0706185	0.144917	0.304825	0.848838
	0.0692442	0.144639	0.317435	0.814369
	0.0734723	0.152158	0.330446	0.862735
0.0240262	0.0649222	0.135151	0.300576	0.798155
0.0240309	0.0711154	0.144021	0.312933	0.809804
0.0238728	0.0730144	0.145544	0.316968	0.846356
	0.0752666	0.157878	0.332567	0.835532
	0.0734327	0.150624	0.321732	0.892535
0.0245475	0.0644528	0.137593	0.306344	0.867349
0.0234195	0.0674188	0.14349	0.310826	0.90379
	0.0681001	0.138448	0.310574	0.886168
	0.0676373	0.140474	0.318633	0.859938
	0.0763371	0.174195	0.343827	0.845188
	0.0696461	0.147118	0.313553	0.817572
0.0243624	0.0643775	0.138411	0.309804	0.830255
	0.0655573	0.138622	0.316734	0.873815
	0.073981	0.151914	0.322859	0.794218
0.019658	0.0642843	0.150465	0.323856	0.877432
	0.0694462	0.141172	0.315615	0.812051
	0.0726298	0.147435	0.32149	0.844341
	0.0643115	0.135852	0.309937	0.859462
0.0236131	0.0663606	0.135026	0.292346	0.765484
0.0235493	0.0669872	0.141971	0.333067	0.931515
0.0240417	0.0542002	0.127693	0.278828	0.736525
0.022345	0.0669072	0.146374	0.400322	1.05777
	0.066818	0.137532	0.408783	1.12514
0.0209291	0.062526	0.136342	0.392841	1.07279
	0.0615215	0.145453	0.398513	1.06831
	0.0637422	0.143293	0.384916	1.06309
0.0236561	0.0686265	0.142232	0.389509	1.0634
	0.0667334	0.143834	0.387939	1.05931
	0.067179	0.149748	0.405667	1.08812
	0.0639179	0.140252	0.406731	1.12965
	0.0667246	0.148515	0.403123	1.09102
	0.0676587	0.148078	0.39378	1.0445
0.0221417	0.0662503	0.14908	0.395545	1.01462
0.0234226	0.073442	0.152717	0.383959	1.06587
0.0229031	0.0679578	0.14979	0.405003	1.09962
0.0220274	0.0664871	0.148898	0.398876	1.08948
0.0227832	0.0730768	0.160827	0.412048	1.03396
	0.0648738	0.144956	0.400289	1.04094
0.0218754	0.0659444	0.146536	0.39696	1.04676
0.0216993	0.0705162	0.151851	0.414418	1.08717
	0.0653536	0.146044	0.392432	1.00218
0.0234775	0.0677602	0.146898	0.382283	1.04794
0.0218696	0.0616089	0.136103	0.375334	1.00081
	0.0625402	0.130809	0.372323	1.0581
0.0237286	0.0650866	0.138584	0.443995	1.3828
0.0226726	0.0626245	0.130937	0.350042	0.973268
0.0229534	0.0681349	0.140723	0.389248
0.0230451	0.0616008	0.133906	0.371889	1.03697
	0.0653707	0.137179	0.382461	1.03204
0.0232376	0.0680582	0.15201	0.397988	1.02245
0.0226019	0.0679982	0.155942	0.419059	1.11893
0.0207123	0.0618872	0.137563	0.387989	1.05909
0.0231086	0.0695059	0.159521	0.435611	1.1202
0.0229414	0.0691307	0.155958	0.42022	1.03998
0.0225151	0.0625222	0.148797	0.391459	1.10424
	0.0636329	0.142066	0.387521	1.03255
0.0230123	0.0652355	0.142786	0.382323	0.997737
	0.0643298	0.13771	0.380059	1.09865
0.0202702	0.0634912	0.142452	0.398154	1.07735
	0.0672561	0.143368	0.452871	0.992661
0.0226383	0.0654044	0.14434	0.377832	1.0962
0.0226088	0.0724595	0.157603	0.429849	1.08438
0.0230063	0.0672753	0.142714	0.395151	1.10323
0.0231099	0.0645021	0.135824	0.373398	1.09801
	0.0700398	0.155642	0.405388	1.12512
	0.0623507	0.132437	0.374262	0.972875
0.0222399	0.0670227	0.141087	0.387266	1.04938
0.0237654	0.0642901	0.138312
0.0211377	0.0630414	0.130579	0.326517
0.0240268	0.0650384	0.138328	0.386377	1.11474
0.023365	0.0621717	0.131146	0.370021	1.04079
0.025518	0.072155	0.158957	0.398745	1.06555
0.0217134	0.065425	0.141619	0.385759	1.05476
0.020044	0.0647504	0.167349	0.419063	1.03759
0.0229792	0.0661668	0.127888	0.360129	0.96501
	0.063214	0.14312	0.388769	1.07756
0.0228005	0.0676484	0.150975	0.406524	1.09036
0.0231915	0.0658123	0.146663	0.404753	1.14642
0.0215407	0.0665433	0.138725	0.370288	1.02533
	0.0702822	0.149461	0.408166	1.05491
	0.0651477	0.140671	0.391885	1.0384
0.0239195	0.069202	0.143942	0.393877	1.05179
0.0234902	0.0630647	0.145115	0.392927	0.998534
0.0212809	0.0638105	0.14109	0.381013	1.00698
0.023088	0.0647676	0.137761	0.381189	0.996042
0.0230837	0.0667631	0.143239	0.399205	1.00758
	0.0577385	0.145932	0.396828	1.09369
0.0234251	0.064448	0.136612	0.382977	1.0547
0.0213248	0.0608339	0.126507	0.341014	0.984723
0.0225959	0.0631196	0.133526	0.363721	1.06587
	0.0626707	0.130909	0.323972	0.798578
0.0227302	0.0629821	0.129198	0.307958
0.0187423	0.0590296	0.136392	0.381465	1.08055
0.0222451	0.0629141	0.135694	0.371591	1.00887
	0.0618927	0.131096	0.365935	1.0797
0.023111	0.0688261	0.146866	0.383803	1.05019
	0.0684641	0.140609	0.375667	1.02535
	0.060819	0.130301	0.364256	1.03688
	0.0631828	0.137116	0.371598	1.08574
0.0227625	0.0700162	0.157636	0.414012	1.05668
	0.0667977	0.140409	0.377673	1.00689
	0.0689297	0.150783	0.401776	1.11684
	0.0650372	0.137162	0.375375	1.02859
0.0214793	0.0663394	0.146456	0.391355	1.02642
0.0235905	0.067594	0.147639	0.400114	1.07222
	0.0672901	0.14725	0.408258	1.0986
	0.0669336	0.142668	0.387472	1.04444
	0.0628505	0.143679	0.392851	1.07332
0.0223543	0.0668789	0.140781	0.371726	1.0346
0.0227607	0.0655622	0.138328	0.376313	0.987648
0.0238064	0.0653944	0.137485	0.383468	1.15616
0.0228247	0.0653436	0.140337	0.374115	1.03418
0.0240405	0.058552	0.121213	0.271046
0.0206974	0.0602477	0.136428	0.353217	1.02071
0.0217577	0.0636488	0.136348	0.374607	1.0813
0.0247809	0.0662138	0.149746	0.403378	1.10163
0.0240963	0.0657518	0.137328	0.380401	1.04261
	0.0648801	0.140137	0.381815	1.09042
	0.0655098	0.147884	0.399436	0.986474
0.022187	0.0646906	0.136883	0.407084	1.09519
	0.0653706	0.131809	0.367175	1.02357
0.0231245	0.0672001	0.148962	0.382649	1.02029
0.0206542	0.0616286	0.136484	0.374027	1.02661
0.0221302	0.0619565	0.132658	0.369182	0.989566
0.0214706	0.0680463	0.1413	0.368836	0.905374
	0.0642967	0.141101	0.386062	1.05979
	0.066941	0.142805	0.411193	1.20992
0.0212683	0.0644244	0.139303	0.411053	1.14709
0.0213447	0.0676687	0.142969	0.388131	1.05834
0.0212992	0.0630375	0.144013	0.392475	1.08102
	0.0588505	0.130257	0.36921	1.03388
0.0216163	0.0620111	0.127709	0.361375	0.92193
0.0235099	0.0651423	0.14244	0.392104	1.04612
0.0231686	0.0678148	0.133631	0.369647	1.0521
0.0229318	0.0612411	0.124655	0.315547	0.911723
0.0222095	0.0610401	0.123759	0.289027	0.952067
0.0184153	0.0586171	0.130625
0.0228135	0.0721949	0.150863	0.352638	0.958752
0.0244389	0.0711555	0.149583	0.345742	0.929915
	0.0711485	0.145457	0.325003	0.816912
	0.0602629	0.128489	0.297857	0.79715
	0.0603974	0.130914	0.293812	0.808293
	0.0654463	0.137373	0.309244	0.929044
	0.0671814	0.1434	0.324163	0.980724
	0.0645138	0.136865	0.323985	0.928362
	0.0674682	0.140537	0.313693	0.939237
	0.0588578	0.142682	0.298375	0.76542
	0.0665418	0.142688	0.325811	0.843843
0.0231739	0.0632801	0.134736	0.292287	0.73707
0.0218307	0.0340029	0.100486	0.250001
0.0237205	0.073527	0.150558	0.332133	0.884897
0.0216883	0.06941	0.13861	0.283982	0.551569
0.0260777	0.0708811	0.158366	0.352723	0.948956
	0.0690953	0.14526	0.338786	0.927883
0.0233578	0.0681051	0.141501	0.328974	0.854287
	0.0715521	0.151059	0.328326	0.912325
0.0224732	0.0647502	0.139851	0.298698	0.766073
	0.0662984	0.121777	0.294497	0.694986
	0.0631766	0.134347	0.314634	0.752044
0.0226683	0.0664218	0.138243	0.300409	0.786438
	0.0711207	0.149386	0.333042	0.893388
0.0209593	0.0619873	0.140933	0.309079	0.861425
0.0257258	0.0713328	0.15319	0.337455	0.95268
	0.0710871	0.143877	0.311787	0.860588
	0.0711596	0.150946	0.33236	0.874086
	0.0684968	0.145143	0.319368	0.727891
0.0216446	0.0710819	0.149497	0.305193	0.745911
	0.0636992	0.132652	0.266671	0.450157
0.0232134	0.0701496	0.149922	0.315052	0.753271
	0.0675033	0.147139	0.340311	0.844376
	0.0712838	0.157915	0.367816	0.971038
	0.0677083	0.145307	0.353068	0.948289
0.022552	0.0687757	0.146044	0.333672	0.875948
	0.0689623	0.143912	0.336976	0.822452
	0.0664296	0.13534	0.30985	0.707322
	0.0754461	0.153626	0.320795	0.658268
	0.0693087	0.146422	0.308975	0.709395
	0.0642032	0.137477	0.313334	0.682909
	0.0655281	0.144664	0.323471	0.829154
0.0236884	0.068216	0.146331	0.321439	0.879259
0.022272	0.0657611	0.136337	0.309923	0.909732
0.023436	0.0653705	0.139362	0.326533	0.92278
0.0225711	0.0684496	0.143855	0.320635	0.893359
0.022338	0.0695017	0.147089	0.319172	0.824786
0.0228958	0.0637774	0.137685	0.28925	0.73803
	0.0657033	0.138171	0.299391	0.674127
	0.0680896	0.141014	0.30903	0.669682
	0.0686707	0.152311	0.331559	0.778176
0.022826	0.0710789	0.148697	0.321388	0.818385
	0.0702032	0.148609	0.338228	0.867597
0.0236625	0.0663581	0.143545	0.313405	0.826525
	0.067301	0.138957	0.340959	0.89259
0.024095	0.0696961	0.146688	0.322558	0.872138
0.0178461	0.057498	0.124641	0.282176	0.703123
0.0211145	0.0642864	0.141283	0.315321	0.706705
	0.0671133	0.141349	0.307957	0.666816
	0.0721844	0.151772	0.323149	0.695901
0.0250463	0.0712795	0.147481	0.330688	0.796465
	0.0637747	0.135693	0.308407	0.799196
0.0226929	0.0651833	0.14327	0.320969	0.929394
	0.0690914	0.140466	0.328832	0.92993
	0.0637355	0.133967	0.31219	0.761731
0.0228226	0.0689569	0.145814	0.30896	0.71299
	0.0667722	0.139269	0.306759	0.655744
0.0227517	0.0687303	0.143095	0.304629	0.65343
0.0210621	0.0674405	0.13792	0.311542	0.687467
	0.0673528	0.13908	0.313059	0.778509
0.0234779	0.0699922	0.148588	0.322353	0.763095
0.0260376	0.0738057	0.150994	0.319804	0.847453
	0.0729874	0.150629	0.35921	0.958929
0.023547	0.0723551	0.178114	0.361049	0.891935
0.0225106	0.0718576	0.156607	0.336499	0.82609
0.0243759	0.0660767	0.140927	0.316456	0.754115
	0.0670178	0.143044	0.327552	0.69517
0.0232851	0.0671457	0.139648	0.306527	0.651558
	0.0702089	0.153501	0.331097	0.716104
0.0213519	0.0742869	0.155585	0.325587	0.757752
0.0232386	0.0687838	0.137052	0.30946	0.832938
	0.0660798	0.139065	0.319778	0.952901
	0.0697439	0.142531	0.314338	0.836696
0.0234462	0.072548	0.154619	0.322447	0.72243
	0.0695809	0.140869	0.315251	0.713272
	0.0610176	0.134361	0.297845	0.689887
0.0230517	0.0718963	0.147983	0.309975	0.690015
0.0247035	0.0714289	0.146994	0.332166	0.780807
0.0230686	0.0693181	0.148341	0.325358	0.850399
0.0215696	0.0717868	0.149549	0.335832	0.849765
	0.0692569	0.158191	0.36335	0.95475
	0.0709519	0.153535	0.366959	1.01862
0.0247913	0.0732958	0.154283	0.347241	0.920954
0.0217878	0.0657967	0.141569	0.305211	0.763717
	0.0648797	0.136021	0.314759	0.808531
0.0235295	0.0665301	0.141736	0.313675	0.711971
	0.0671031	0.137438	0.306194	0.754494
0.0239485	0.0690727	0.141275	0.309416	0.786797
0.0234388	0.0736192	0.144404	0.309127	0.817618
	0.0659062	0.135511	0.299038	0.884631
	0.0660164	0.136066	0.304373	0.855576
0.0247883	0.0672392	0.142693	0.311219	0.803973
0.023772	0.0727797	0.145078	0.316138	0.813129
0.0208401	0.05396	0.126565	0.28985	0.776375
0.0242475	0.0704935	0.147074	0.320666	0.853869
	0.0712302	0.146574	0.325632	0.867778
0.0241681	0.0697214	0.147862	0.330233	0.901283
0.0232951	0.0680576	0.142914	0.346131	0.955599
0.02049	0.0679978	0.140781	0.356853	1.04335
	0.0639813	0.114368	0.285327	0.838652
	0.069422	0.152648	0.340682	0.9533
	0.0655547	0.138253	0.312293	0.91706
	0.0650801	0.141484	0.30841	0.949539
0.021359	0.0619883	0.147691	0.3106	0.907161
