# Supplementary material for: Coupling of growth rate and developmental tempo reduces body size heterogeneity in C. elegans
Source: Nat Commun. 2022 Jun 6;13:3132. doi: 10.1038/s41467-022-29720-8 (PMC9170734; doi:10.1038/s41467-022-29720-8)
Supplement: Supplementary file 4 — Source Data [file 41467_2022_29720_MOESM4_ESM.zip › S6.xlsx]

## Sheet: S6
volume (deviation from mean)
hatch	M1	M2	M3	M4
	-0.0198241	-0.0364141	-0.0668369	-0.0288388
	-0.0474732	-0.0262846	-0.0124461	-0.0272865
-0.0153197	-0.0420574	-0.0477975	-0.01814	-0.0034201
0.0191991	-0.0114219	0.00477181	0.00717015	0.0277267
0.0671137	0.000530788	-0.00549314	-0.00973779	-0.0112266
0.0549279	0.033848	0.0551824	0.0879373	0.116213
0.0191991	0.010891	0.00866086	-0.00858839	-0.0162067
-0.0486693	-0.0432222	0.0100382	0.0777177	0.0244821
-0.0486693	-0.00751067	-0.0152799	-0.00590792	0.0567274
0.0428813	0.0360018	0.0332149	0.0491785	0.11528
-0.0808895	-0.0535213	-0.0418523	-0.0172785	-0.0290693
	-0.0607377	-0.00762166	-0.022677	-0.0281958
-0.132183	-0.134954	-0.0758951	-0.0425413	-0.0294953
-0.0265642	-0.0198186	-0.0302755	-0.0559863	0.0106744
-0.059533	-0.0430775	-0.0283497	-0.0478137	-0.0348439
	-0.00364178	0.0478373	0.0226099	0.0522318
0.0428813	0.0191909	0.0274914	0.0263759	-0.00375126
	0.0313314	-0.00355901	0.00892897	-0.0319805
	0.014863	0.0348546	0.0218479	0.0292107
0.0191991	-0.0294177	-0.0161378	-0.0161328	-0.0623649
	0.000934758	-0.0174822	-0.076393	-0.0305031
	0.0101779	0.00436097	0.00522399	0.0357883
	0.00470214	0.0213986	-0.0253105	-0.0315354
0.0549279	0.0839305	0.0786692	0.0574259	0.00724357
	-0.0525015	-0.0232601	0.0206589	0.0321452
	-0.0631703	-0.0383683	0.0137288	-0.0788861
	-0.120931	-0.110596	-0.0321934	-0.0352198
	-0.035716	-0.0196108	-0.061678	0.0109942
	0.00304048	0.0307784	0.0672483	0.0712008
0.0191991	-0.0570277	-0.0193763	0.0359232	-0.0233878
0.0309722	-0.257451	-0.1249	-0.08849	-0.197202
0.0191991	-0.00197279	-0.0182912	-0.0241277	0.0055044
	-0.0321733	-0.00250539	-0.0205378	0.0115555
0.00756043	0.0316472	0.0090525	0.0580125	0.0642106
0.0191991	-0.0235486	-0.0117417	0.0540616	0.0590415
0.0428813	0.0210992	0.0636365	0.114224	0.0215479
	-0.0227855	-0.0098185	-0.0188161	0.00548692
	-0.0491796	-0.034496	0.0138438	-0.051534
	-0.0646386	-0.029561	-0.0241805	-0.0254378
	0.0310753	0.0324592	-0.00295482	0.0431988
	0.0936289	0.0655673	0.0961758	0.044023
-0.0265642	0.0255209	0.0187637	0.075974	0.0459982
	-0.0103159	-0.00675802	0.0890703	0.107078
0.0919093	0.0681204	0.0398203	0.10232	0.100944
0.0309722	0.0451476	0.0291707	0.0266457	0.0688551
0.0794403	0.0529254	0.04645	0.0914944	0.21033
0.0549279	0.0177632	0.00984815	0.0289542	0.0916425
-0.0265642	-0.0299721	0.121963	0.195351	0.0751498
0.0549279	0.0296698	0.0233526	0.0789332	0.0336379
-0.0153197	0.0441759	0.0695695	0.156798	0.120777
0.104522	0.0363712	0.107403	0.178555	0.0517514
-0.180614	-0.0324953	-0.0410169	-0.0189829	-0.0311319
-0.0265642	0.0233643	0.0239864	0.102355	0.0815018
-0.0153197	-0.0102418	0.011637	0.0925663	0.0725801
	0.046166	0.0211667	0.114995	0.0792287
	-0.020205	0.0454187	0.10383	0.0403613
0.0428813	0.0205984	0.0791342	0.106424	0.0754597
-0.0153197	0.0031984	0.00415961	0.0282296	0.0302168
-0.0153197	0.0022734	-0.000582915	0.0233669	-0.0119031
	-0.054219	-0.0537292	-0.0318982	0.00155103
-0.101761	-0.007126	0.0130354	0.049599	0.0161301
0.0671137	0.00506037	0.00884742	0.0652263	0.0738121
	-0.101494	-0.0408005	0.00704485	0.0153412
	-0.031864	-0.000975732	0.0796919	0.0380235
	-0.079982	-0.0155787	0.0253043	0.00847987
0.0549279	0.0490123	0.0655684	0.125946	0.0392671
-0.0913852	0.0330339	-0.0372876	0.109978	0.06732
	-0.0431268	0.0151597	0.0606844	0.0199801
	-0.018464	-0.0544226	0.00247081	0.0045265
	0.00895645	0.0414657	0.105571	0.0134354
0.0309722	-0.0297138	-0.0213588	0.0557676	-0.0648197
0.0309722	0.0231967	0.0350066	0.0833154	0.0346737
-0.059533	0.0585791	0.0854299	0.148518	0.0108591
-0.0808895	-0.0522911	-0.0163229	0.0418168	0.0475395
0.0671137	0.0106696	-0.0036366	0.034615	-0.0175422
0.0191991	-0.00720319	-0.0409476	-0.0642837	-0.0199577
0.0794403	0.0736375	0.0709944	0.0592052	0.0710653
0.0549279	0.0449208	0.0198048	0.103108	0.0996766
0.0309722	-0.0212403	-0.0168266	0.0604552	0.0825262
	0.0489481	0.133044	0.171887	0.0983244
	0.00056218	0.0160698	0.0733074	0.0705249
0.00756043	-0.17574	-0.204891	-0.329352
0.0191991	-0.00233538	0.00526504	0.0364166	-0.0981292
-0.112018	-0.15273	-0.125608	-0.0574646
0.0309722	0.0512213	0.0666594	0.123029	0.0918079
0.0428813	0.036635	0.0581534	0.126855	0.103556
-0.0808895	0.0264122	-0.0148132	0.0291915	0.00982011
-0.0153197	0.00653932	-0.0037936	0.0341048	0.0652661
	0.0474917	0.0239167	-0.0311725	0.00879347
	0.0363682	0.019782	0.0927127	0.0711815
-0.0808895	-0.0418388	-0.0500033	0.00464422	-0.000435252
-0.0153197	0.0712602	0.0457772	0.0953416	0.0736738
	-0.00703967	-0.0309742	-0.023436	-0.0313441
0.0309722	0.0587878	0.0301688	0.0834157	0.0935781
-0.0265642	0.00557494	-0.0107385	-0.00185926	-0.0150511
	-0.0225155	-0.0272593	-0.0183958	-0.00666561
	-0.0195635	-0.0126147	0.00872128	0.00149467
	-0.0513199	-0.0506014	0.0173762	-0.00346702
0.00756043	0.0179118	-0.020063	0.0489478	0.025786
	0.521039	0.505707	0.573522	0.450691
0.0549279	-0.0333547	0.0256767	-0.00289166	-0.0732423
0.0428813	0.0415405	0.0202974	0.0231131	0.0415601
	0.0283169	0.0207787	0.0543974
	0.0149871	0.0596733	0.125419
	0.0487283	0.0437476	0.0522855	0.0639005
	0.0504223	0.0341924	0.0978192	0.187052
0.0191991	0.0426344	0.0509725	0.0807305	-0.0126076
0.00756043	0.021537	0.00940466	0.0935157	0.0539608
0.00756043	0.0678405	0.0210558	0.0442621	0.0287641
	0.0538185	0.0142365	0.0504592	0.0796931
-0.132183	-0.0709036	-0.0229616	0.0400557	0.0364192
	-0.034145	-0.0201965	0.015138	-0.0258131
-0.059533	0.0286145	0.0180298	0.0351869	0.0422368
-0.0486693	0.0182662	0.00663921	0.0630583	0.0675975
0.00756043	0.0488298	0.0222539	0.0308479	0.0193658
0.0428813	0.0680745	0.0413588	0.0958882	0.0653207
-0.0153197	-0.0319223	-0.00906203	0.0233464	-0.0165804
0.143242	-0.00249725	0.00953338	0.0283234	0.0548569
-0.0702726	-0.0199656	-0.0214857	0.0318698	0.00205104
	0.0205661	0.0577293	0.0464256	0.0231971
	0.00885719	0.0391283	0.072598	0.0518926
-0.034372	-0.0123111	0.0425754	0.116776	0.039741
0.0428813	0.0539847	-0.00526358	-0.0106647	-0.0393152
-0.0486693	-0.050424	-0.0532085	-0.0614627	-0.0280669
0.0309722	-0.0497856	-0.0539675	-0.0484993	-0.0687721
0.0428813	-0.0219481	-0.0281783	0.0117075	0.072272
-0.0376802	-0.0531426	-0.0744886	-0.158498	-0.133209
0.0671137	-0.0264413	-0.000993382	-0.0732067	-0.0846642
0.0191991	-0.0138383	-0.0172651	-0.0706603	-0.0730915
	-0.0127942	-0.00821679	-0.0259492	-0.000204118
0.0794403	0.0380861	0.0158974	-0.0180678	-0.0199448
0.0549279	-0.00368448	-0.0449916	-0.0687723	-0.0614999
-0.0486693	0.00690896	-0.0245775	-0.0672643	-0.0462252
0.0428813	0.0371554	0.00122054	-0.0257273	-0.0585045
0.0309722	-0.0354126	-0.0182654	-0.00779491	-0.0462484
	-0.0684849	-0.0999463	-0.121375	-0.0446602
	-0.0288873	-0.0454078	-0.132703	-0.0971918
	0.0175729	-0.0432372	-0.103355	-0.04464
-0.0153197	0.00434301	-0.000610659	-0.0477155	0.041583
0.00756043	-0.0133368	-0.0412466	-0.0943229	-0.0538825
0.00756043	-0.0359243	-0.0481513	-0.111176	-0.0403474
-0.0486693	-0.0176883	-0.0633657	-0.100146	-0.0456873
0.00756043	-0.0639633	-0.0806466	-0.145625	-0.116403
-0.059533	0.0209275	-0.0528024	-0.119908	-0.0834936
0.0191991	0.027246	-0.00320368	0.00496838	-0.00205525
	-0.0262763	-0.0539666	-0.0271533	0.0161089
	-0.0351565	-0.100318	-0.116141	-0.0599386
0.0549279	0.0433438	0.0255146	-0.0693001	-0.095626
	-0.0358486	-0.00685112	-0.0611284	-0.161435
	-0.0401246	-0.0351017	-0.0927922	-0.110753
0.0428813	0.017231	-0.0149281	-0.115861	-0.0972488
0.0191991	-0.0123988	-0.041886	-0.125047	-0.043652
	-0.00180625	-0.0232519	-0.0841638	-0.0479878
0.0919093	0.0234282	0.0220768	-0.110133	-0.117153
	-0.0446612	-0.0588029	-0.165818	-0.189636
	0.0229358	0.00554276	-0.101939	-0.131022
	-0.00814589	-0.0219817	-0.101359	-0.16604
-0.0265642	0.0102263	0.0371084	-0.0765884	-0.095977
-0.0486693	-0.0517072	-0.0544226	-0.0425413	-0.114692
	-0.0503846	-0.094968	-0.124087	-0.0647875
-0.0153197	0.0252809	-0.00623091	-0.100645	-0.116713
0.0671137	0.0534138	0.0460797	-0.0374056	-0.0327375
0.0794403	0.0456127	0.045347	-0.0726402	-0.151081
0.0191991	-0.00402282	-0.0756113	-0.148404	-0.19241
0.0549279	0.0342403	-0.00810235	-0.114332	-0.143205
0.00756043	0.0183695	-0.00667556	-0.0709908	-0.0583766
-0.059533	-0.0753542	-0.0404732	-0.0692121	-0.0378144
0.00756043	0.0588401	0.0352065	-0.0610428	-0.0374737
-0.0376802	-0.0119735	-0.00849692	-0.0914393	-0.0608841
	-0.0264733	0.0210031	-0.0639671	-0.131804
	-0.0118697	0.0280447	0.0215361	0.0542084
	-0.0367809	-0.048303	-0.0534569	0.00574382
-0.0808895	0.00133449	0.0851555	0.0692761
-0.0376802	-0.0171898	-0.0497937	-0.0383667	0.038779
-0.0808895	0.0159445	-0.0212746	-0.0425413	0.0639005
-0.0486693	-0.00451175	-0.0986934	-0.0632334	-0.0261922
-0.0265642	0.00940557	0.00170225	-0.0161317	0.00528167
-0.0153197	-0.0469556	0.00332355	-0.0331648	-0.00736909
	-0.0310792	-0.00774978	-0.0189837	4.28689e-05
0.0428813	0.021761	0.0247266	-0.0720884	-0.0486508
0.0428813	-0.0312357	-0.0244663	-0.0909773	-0.0203306
	0.0306475	0.00833866	0.00987472	0.0558752
0.00756043	0.00259486	-0.00374319	-0.0187667	0.0101203
-0.0486693	0.0158049	0.021025	-0.0112069	-0.0245711
-0.0486693	0.0705419	0.0331468	-0.0640821	-0.0214898
0.0309722	0.0798708	0.0431851	-0.0579748	-0.0369531
-0.0265642	0.0430186	-0.0196563	-0.0951519	-0.0505636
0.0191991	0.0143466	-0.00176143	-0.0465141	-0.00365508
-0.0265642	-0.0203071	0.00560923	-0.0582995	-0.0358677
0.0428813	0.0133474	-0.00547384	-0.091941	-0.111769
0.0549279	-0.00222243	0.00634682	-0.075919	-0.0770939
-0.0153197	-0.0235341	0.00509024	-0.102163	-0.0768308
-0.0153197	-0.00536902	-0.0408415	0.0303672	0.218194
-0.0702726	-0.00147545	0.0106747	-0.0193095	-0.00143834
-0.0486693	0.02768	0.049868	0.0221741	0.0324131
	-0.0114776	0.00695949	-0.0326019	0.0147732
0.00756043	0.0234036	-0.00521689	-0.045381	-0.0366604
0.0191991	0.0177251	0.00483216	-0.0707532	-0.0636262
-0.0376802	0.0284836	-0.00189343	-0.102955	-0.111951
-0.0808895	-0.0287882	-0.0404863	-0.050084	-0.0109847
-0.0702726	0.0327815	-0.00427531	0.025263	0.100949
-0.0486693	-0.00984749	-0.0218009	-0.0248735	0.0755278
-0.0153197	-0.00547056	0.0173345	-0.0485174	-0.0249082
0.0191991	0.0459317	-0.00346719	-0.0336395	-0.0126295
0.0428813	0.0393043	0.0419623	0.025982	0.0570799
0.0826737	0.00808324	-0.0135795	0.0571981	0.057172
0.0105785	0.0439032	0.0206694	0.0691781	0.0832589
0.0340604	0.034785	0.0456571	0.0658031	0.124472
-0.0236483	-0.0135352	0.0244513	-2.77612e-05	0.0555062
-0.0123701	0.04669	0.070583	0.0302717	0.0542723
0.022252	0.0432229	0.0108346	0.0510561	0.0487298
0.022252	0.0309318	0.0570882	0.0754726	0.103197
0.022252	0.0273445	0.0158007	0.00615503	0.119966
0.0460052	0.0547938	0.0247546	0.0687462	0.104987
-0.0123701	-0.0187845	-0.0228155	-0.0217661	0.0631711
0.0340604	-0.0146629	-0.0504909	-0.0401444	-0.011252
-0.0123701	0.0161286	0.0625224	0.122089	0.102092
0.0105785	-0.00765036	-0.015996	-0.015017	-0.00719489
0.0340604	-0.0380113	-0.029343	-0.108062	-0.0375403
0.022252	0.0209968	-0.0131915	0.0228551	0.0676264
-0.0458197	0.0686377	0.0516727	0.0934744	0.091345
0.0340604	0.0374516	0.0162607	0.037525	0.0596634
-0.0567159	-0.0432623	0.00517842	-0.00910621	0.0291773
0.022252	0.0392117	-0.00346325	0.00106063	0.00246507
-0.0123701	0.0273445	0.00363052	0.0351719	0.0617172
-0.0123701	0.0707141	0.0356437	0.00698647	0.0456841
-0.0567159	0.0462325	0.0152347	0.0545229	0.129598
0.107831	0.099288	0.0644852	0.181226	0.373367
0.0460052	0.0550622	0.0264035	0.0322916	0.120012
0.0460052	0.124001	0.0166659	-0.0164638	0.0366615
-0.0123701	0.0540706	0.0364492	0.0371317	0.0435808
0.0826737	0.0904089	0.0415185	0.0243809	0.0545093
-0.0567159	-0.0597851	-0.0667029	-0.0786323	-0.04566
0.0105785	0.0244346	-0.0106937	-0.0427201	-0.00165456
-0.0458197	0.093534	0.0475756	0.0368652	0.0635235
-0.0567159	-0.0246866	0.0417421	0.0241608	0.0735181
-0.0674876	0.0495763	0.059579	0.0577959	0.0760439
0.0460052	0.00891209	-0.0272894	-0.0761957	0.00420912
0.022252	-0.00872051	-0.0561178	-0.0336475	-0.0301796
0.0460052	0.0419823	-0.0112097	-0.0289265	-0.00408567
0.022252	0.0626575	0.00102479	-0.0492169	-0.000873361
-0.0458197	0.0237422	-0.0117505	0.000162459	0.0771269
0.022252	0.0263426	-0.0325684	-0.0259345	0.0718308
-0.0347976	-0.0171378	-0.0574685	-0.111582	-0.0279727
0.022252	0.051216	0.045926	0.00221253	0.0488031
-0.0236483	0.0876463	0.0679291	0.0704583	0.170063
0.0105785	0.0444427	-0.00585854	-0.0232845	0.0765909
-0.0123701	-0.00816469	0.00283618	0.00586595	0.0418462
0.0460052	0.070421	-0.00936801	-0.0264314	0.00781062
0.0105785	-0.0208185	-0.045755	-0.0804048	-0.0668662
0.0460052	0.0786769	0.0261478	-0.0388292	0.0430182
-0.0458197	0.00285611	-0.0553558	-0.0725495	0.0436198
-0.129584	-0.00745012	-0.0482089	-0.0103709	-0.00898249
-0.0567159	0.0273445	-0.00346325	0.00106063	-0.00898249
	-0.0363768	-0.0199351	0.00696747	-0.062068
0.0105785	-0.000833859	-0.0105724	0.00371737	0.0703538
	-0.00128692	-0.081153	-0.121901	-0.029059
	0.0430336	-0.0170514	-0.105195	-0.0223013
	0.00794049	0.0172162	0.0280542	0.0927263
	-0.0244633	0.0112189	0.0865029	0.0265829
-0.0236483	0.0446734	-0.0172099	0.0566435	0.043245
0.0105785	-0.025909	0.0319427	0.0222679	0.0312027
-0.0236483	-0.00461878	-0.0786696	-0.106442	-0.0586217
-0.0123701	0.0169581	-0.0865704	-0.0961233	0.0299572
	-0.067406	-0.087611	-0.0815207	0.0154968
-0.0886635	-0.0196643	-0.0454663	-0.113337	-0.021909
-0.0458197	-0.0668666	-0.0478951	-0.0558206	-0.0183978
	-0.0187845	-0.0372145	-0.0656	-0.0314869
	0.0271099	0.00412522	-0.00926014	0.0227724
	-0.0778223	-0.0788073	-0.0361674	0.00246507
-0.0886635	-0.0344957	-0.0205763	0.0110093	-0.011449
0.0340604	0.0535782	-0.021074	0.00605809	0.0698514
	0.0127019	0.0339131	0.10518	0.0341484
	0.0466094	-0.0118622	-0.0246728	0.0404792
-0.109359	-0.0393506	-0.0600747	-0.0502167	-0.061655
	0.0429687	-0.0408757	-0.0574653	0.0281433
0.188114	-0.0124705	-0.0489327	-0.124239	-0.0473041
-0.0347976	0.0212487	-0.0208549	-0.00881811	0.0411614
0.0340604	0.0233871	0.0116962	0.0231675	0.0786126
0.0105785	0.0667142	0.0355613	0.000657574	0.0600702
-0.0123701	0.0631151	-0.0372342	-0.0249387	0.0229496
-0.0084588	-0.0691853	-0.0668962	-0.0575038	-0.0147413
	0.0332213	0.0602329	0.115181	0.0863874
	0.0468917	0.0129902	0.0022943	0.0140449
0.0107663	-0.0387544	-0.0415787	-0.0250014	-0.00710757
0.022252	-0.0494076	-0.0966676	-0.145213	-0.0797837
	0.0480761	0.0631729	0.0884925	0.082072
	0.0114676	-0.0364962	-0.0663783	-0.0222852
	-0.0531298	-0.0182626	-0.00847428	-0.0967065
	-0.0488597	-0.0792765	-0.0999728	-0.0229652
-0.0886635	-0.0669558	-0.0853415	-0.0962273	-0.00782067
-0.0123701	-0.071605	-0.0487696	-0.0732682	-0.0326195
-0.0123701	-0.0137523	-0.0552996	-0.0604012	-0.064289
	0.0017248	-0.0372145	-0.0726913	0.011046
	0.0466562	0.215058	0.170509	0.0617172
	-0.0481127	-0.05548	-0.155069	-0.0966483
	-0.0209393	-0.0361576	-0.0184264	-0.010565
-0.0347976	-0.0268848	0.0368002	0.0802738	0.0881232
-0.109359	-0.0795044	-0.0141393	0.0497384	-0.00801925
-0.0458197	0.0173643	0.0273788	0.0317007	0.0528546
0.022252	-0.00617311	-0.00892764	0.00721516	-0.0321269
0.0460052	0.0494398	0.0580492	0.0836188	0.0234277
-0.0674876	-0.126794	0.0635051	0.0921393	0.0517051
-0.0781364	-0.154841	-0.122351	-0.0934798	-0.0638905
0.120628	-0.000136711	-0.0343382	-0.0070692	0.0156874
	-0.000101951	0.0199902	0.0904956	0.0100339
	0.0418034	0.107723	0.108373	-0.0205273
-0.0458197	0.0143359	-0.0072657	0.0565374	0.000229644
	0.0132211	0.127681	0.111742	0.0431728
	0.00206503	-0.0100596	0.0939225	0.0919182
-0.0347976	0.0322245	0.0220213	0.0336678	0.0263918
	0.0613393	0.0509959	0.0752607	0.0176435
-0.0123701	0.0455223	-0.01925	0.0226991	0.0669689
	0.0865416	0.0589651	0.0676743	0.0582046
	0.00640109	-0.000977796	0.0123344	0.0256897
0.0105785	-0.030726	-0.00781497	0.0554261	0.049593
	-0.0184787	-0.021346	0.0546345	0.0379294
-0.0347976	-0.00919688	0.00345571	0.0628627	0.0568968
	-0.00217804	0.0252861	0.111742	0.125961
0.022252	0.0153047	0.0231376	0.025153	0.0404999
0.0340604	0.0386813	-0.00483816	0.00382962	0.0184882
-0.0227917	0.0127609	0.0649331	0.0797574	0.0598405
	0.00143226	0.0655018	0.110489	0.107841
	-0.0040879	-0.0426111	0.0104266	0.0333526
0.0460052	0.0489286	0.0470674	0.0698344	0.0204012
	0.0139455	0.0238784	0.0305156	-0.0477192
-0.0236483	0.0354614	0.0523298	0.124252	0.0148045
0.0105785	-0.00706077	0.0594001	0.0883258	0.112661
-0.0458197	0.0160807	-0.00415686	0.041046	-0.0255872
	0.0333219	0.110917	0.114228	0.115183
	-0.0107891	0.0336602	0.0574696	0.0305905
	-0.0410663	-0.0815759	0.0727247	0.0241068
	0.0138725	0.0144022	0.0636245	0.0465595
0.0340604	0.00112829	0.103093	0.146578	0.0846756
	0.0184563	0.0232763	0.054643	0.0255117
	-0.0155243	-0.0148431	0.027451	0.00246507
	-0.0594876	-0.0305805	0.00824017	0.0276563
	0.0505513	0.0755116	0.0778717	0.00113411
-0.0123701	0.0305782	0.046411	0.0723051	0.0642984
	-0.0569166	-0.0704033	-0.0110998	0.00401331
-0.0674876	-0.0715165	-0.0696903	0.0334663	0.0366517
0.0460052	-0.0136406	-0.0488531	0.0146851	0.0253994
0.022252	0.00474656	-0.0195455	0.0577974	0.053147
	0.0607725	0.0302935	0.0461515	0.0501859
-0.0458197	0.0138504	-0.0215311	0.0319314	0.0612833
-0.0458197	-0.0476363	0.0244593	0.0570194	0.00715236
	0.00729401	-0.0203072	0.009875	-0.00567025
-0.0781364	0.0265922	-0.0394313	-0.016725	-0.0149636
0.0460052	0.0191306	0.0236882	0.00621586	0.0257584
	0.06226	-0.0344604	0.0686421	0.0850946
-0.0123701	0.00340452	-0.00485868	0.0504682	0.0515126
0.0340604	0.0295742	0.0490225	0.0818882	-0.0167019
	0.0394187	-0.0275094	0.0395604	0.0607801
0.022252	0.0869571	0.0707392	0.0823752	0.0704349
-0.0347976	0.0202679	-0.00102551	0.0407604	0.119699
	0.0228387	0.0148379	0.0583629	0.0408707
	0.118595	0.0634114	0.0799577	0.0832234
	0.0392117	0.0372124	0.0504019	0.0965077
	-0.014401	-0.0601746	-0.0228431	0.0596988
-0.0347976	-0.234277	0.0540792	0.0663285	0.067682
	0.00616008	0.0092767	-0.0150993	-0.0749743
-0.0674876	-0.0708121	-0.056157	-0.0177835	-0.040903
	0.00237182	-0.00346325	-0.043376	-0.0718639
	-0.0198894	-0.00599791	-0.0132001	-0.0184869
0.0460052	0.00332879	0.0631248	0.0622175
-0.0781364	-0.0384083	0.00572148	-0.012915	-0.0425468
	0.0285125	0.0469448	0.0184338	-0.00898249
-0.0990704	-0.0596317	-0.00438242	0.0490851	-0.0534803
-0.0236483	-0.026421	0.0705285	0.0426896	0.00246507
	-0.0662231	-0.0154521	-0.0498137	-0.0716116
	-0.000465876	-0.0208407	0.0122028	-0.0526672
0.0460052	0.0332071	0.0600023	0.0534691	-0.0598862
	-0.030301	-0.0453203	-0.0318298	-0.0635305
0.0105785	0.0557274	0.0646252	0.0609283	0.0766058
	0.0232895	0.00687185	0.0149714	-0.00632761
-0.0347976	-0.00390351	-0.0332572	-0.0100953	-0.0686542
	-0.0444587	-0.0633928	-0.0251465	-0.0294999
-0.0781364	-0.00286733	0.0315378	-0.00802158	-0.0485511
-0.0886635	0.0211253	0.0207643	0.0253522	0.00246507
-0.0458197	-0.0797462	0.0513061	0.00905678	-0.0491452
-0.0886635	-0.073544	-0.0126513	-0.0134848	-0.0836147
	-0.0104458	-0.00082455	0.00613907	-0.0571392
-0.0674876	0.00318478	0.0185548	0.0419095	-0.0278528
0.0105785	-0.0305098	-0.0535344	0.0572952	-0.0217681
	-0.0339699	-0.0607064	-0.059515	-0.1156
0.146667	0.0269552	0.226451	0.0985703	-0.0855376
	0.051216	0.0314711	0.0724768	-0.0314869
	-0.036419	0.0307836	0.0243214	-0.0807371
-0.0781364	-0.0691962	0.0557777	0.029138	-0.016942
-0.0458197	-0.0238141	0.0233295	0.0175165	-0.0425685
-0.0674876	-0.0033625	0.0475761	0.0257328	-0.0788128
	0.0229346	0.0314345	0.0330254	-0.00850604
-0.0567159	-0.0232507	0.0741869	0.0817091	0.000933747
-0.0781364	-0.0563635	-0.0576625	-0.0557992	-0.0562104
	-0.000703389	-0.00198013	-0.0137096	-0.00731391
	0.102449	0.094809	0.0592575
0.0703102	-0.0923303	0.0734059	0.0381929	-0.031454
0.0340604	-0.043883	0.0722235	0.0423054	-0.0425468
-0.0458197	-0.0315706	0.0149723	0.000145805	-0.033058
	0.0347905	0.0074597	-0.0343068	-0.0959802
	0.0177063	0.035483	0.0376378	-0.0557158
	-0.0060219	-0.00475483	-0.0191492	-0.0772056
-0.0347976	-0.0346285	0.0123833	-0.0290686	-0.146432
	0.00936695	0.0223843	0.0381643	-0.0477396
-0.0886635	-0.0979118	-0.0182841	0.034049	-0.0370256
-0.0886635	-0.0935369	-0.00439574	0.0225255
0.0105785	0.0156652	0.188771	0.15864
-0.0123701	0.032561	0.0119053	0.0269678	-0.0274639
	0.00585284	0.0659155	0.0186915	-0.0969229
	-0.0924162	-0.0092681	-0.0302915	-0.0326127
	-0.013029	-0.0302331	-0.0255808	-0.096973
-0.00210716	-0.0130599	-0.0295134	0.0415664	-0.0691783
-0.0123701	-0.047851	0.0836528
	0.0156128	-0.00346325	0.00106063	-0.0855376
	-0.020389	-0.0428539	0.0242193	-0.0897669
	-0.0404693	-0.00540695	-0.00261098
	-0.0237015	0.0478497	0.0131482	-0.0714155
0.022252	-0.0536503	0.045738	0.040268
-0.0347976	-0.18135	-0.101077	-0.111169	-0.107008
	-0.0139397	0.0618681	-0.0162361
	-0.0214881	0.0327474	-0.00186748	-0.0950365
-0.0458197	-0.0443242	0.016409	0.0050891	-0.0572224
0.0580879	0.0558917	-0.00353857	0.00545765	-0.0441779
	0.00657938	0.0640179	0.0243214	-0.0685985
-0.0990704	0.00664862	0.0826161	0.0408473
	0.0082408	-0.0212454	-0.033727	-0.0323029
0.0105785	-0.0743921	-0.069352	-0.00410101	-0.0595421
-0.0674876	-0.0272803	-0.0590531	-0.0366071	-0.0855376
-0.0674876	-0.100718	-0.0354572	-0.0438882
-0.0781364	-0.00399171	0.0363635	0.00106063
0.022252	-0.0801355	-0.0647308	-0.0384262	-0.0486546
	-0.0496366	-0.00614301	-0.0486745	-0.0640109
0.0460052	-0.0171908	-0.0291245	-0.137634	-0.146432
0.0340604	0.0273445	-0.0698226	-0.213472
-0.0236483	-0.0603369	-0.100834	-0.152148
	0.0239155	0.0390775	-0.0305218
-0.0236483	-0.0416202	-0.04504	-0.0554965
	-0.0312499	-0.0170078	-0.012731	-0.0667827
	0.0181492	0.0263502	0.0122483	-0.0919353
-0.0236483	-0.0826291	-0.0165214	-0.00358884	-0.0541624
	-0.0229625	-0.0665538	-0.102269	-0.12738
-0.0236483	-0.0657405	-0.00822596	0.0260489	-0.0749743
	0.0343667	-0.00283489	-0.00445785	-0.072745
	-0.138047	-0.088114	-0.063359	-0.0279489
	-0.0187845	-0.0845924	-0.0783147	-0.239045
-0.0236483	-0.0492757	-0.0723664	-0.0675482	-0.0959802
0.0340604	-0.0471885	-0.0433679	-0.0399824	0.0124772
0.0340604	-0.0426262	-0.0106152	0.0473996	-0.0429229
0.0460052	-0.0205008	-0.0114164	0.0213375	-0.0237677
	-0.0127574	-0.00228607	0.0107526	-0.0116007
-0.0236483	-0.0410663	-0.00607496	0.00106063	-0.0445654
	-0.0270665	-0.0350749	-0.0064916	-0.0749743
0.022252	0.0197707	0.0397195	0.0366822	-0.0165953
0.022252	0.00338113	0.0177209	0.0498915	0.0140449
	-0.0019193	0.0239042	0.0368041	-0.0404825
	-0.0280713	-0.0900181	-0.119232	-0.0971581
-0.0781364	-0.00104926	0.00594439	-0.0502251	-0.0767466
	0.0171557	-0.00607574	-0.00682789	-0.0711429
	0.0500273	0.00871938	0.0431882	-0.00331727
0.0105785	-0.0366915	-0.0389841	-0.0442149	-0.0782802
	0.00581503	0.0148137	-0.0450458	-0.0314065
	0.0145945	-0.0391595	-0.0656
	0.0285254	-0.039421	-0.0573073	-0.0378672
0.09518	-0.0366849	-0.0733603	-0.128731	-0.115298
0.0703102	-0.0259734	-0.0438211	0.012316	-0.0962345
	-0.0319457	-0.0513142	-0.0532272
	-0.0178566	-0.0398927	-0.0347105	-0.04277
	-0.0149991	0.0132484	-0.0616848	-0.0696861
-0.0567159	-0.0079051	-0.0571484	-0.0487788	-0.0565067
0.0340604	0.0250209	0.0232253	0.0177647	-0.0641403
	0.0199086	-0.00346921	-0.058227	-0.0685288
0.0460052	-0.041469	0.0651159	0.0298774	-0.0435919
	0.0101596	-0.0403704	-0.112733	-0.0838592
0.364331	0.0478622	0.0356941	-0.0539616
	0.025315	-0.0217997	-0.0907552
0.0340604	-0.0882836	-0.109925	-0.0997254	-0.0141999
0.0460052	-0.0295617	-0.00295677	0.0301595	-0.0262737
-0.0347976	0.00480846	-0.0597969	-0.0569195	-0.0120314
0.022252	0.0156128	-0.026093	0.0126242	-0.0855376
0.120628	0.0498465	0.019133	-0.0220264	-0.04964
0.0105785	0.0201268	0.0110414	0.0428673	0.0210602
	0.0340615	0.0169004	-0.0427252
	-0.00700037	-0.0508033	-0.099661
	0.0221088	-0.0459269	-0.0804616	-0.0947626
	-0.0545348	-0.0946843	-0.0684499	-0.0401781
	0.0661117	0.0279566	0.0380292	0.0293019
0.0826737	0.0246309	-0.0584719	-0.0800171	-0.0855376
0.0340604	-0.041204	-0.0571604	-0.0107486	-0.0260434
0.23569	0.00367784	0.00106224	-0.0535989	-0.0612042
	0.0108074	-0.0759666	-0.074609	-0.0760081
	-0.00355004	-0.0546522	-0.0192251	-0.00180439
0.0105785	0.0405956	-0.0100493	-0.0244151	0.0111207
-0.0674876	-0.0482159	-0.0754652	-0.0670564	-0.0665291
0.0703102	0.00231814	-0.0581252	-0.1558	-0.0425468
0.0340604	-0.00486887	0.0255666	0.0243267	0.0759828
0.09518	0.00644898	0.0346926	-0.0103597	0.00246507
-0.0567159	-0.0373052	-0.048449	-0.0689337	0.0497103
	0.0530478	0.0554385	0.0658522	0.143197
0.0460052	-0.00775605	-0.0436002	-0.0848204	0.00672156
-0.0567159	-0.00601848	0.0248437	0.108638	0.187166
-0.0236483	0.0706439	0.0455321	0.0802853	0.0833123
	0.0734197	0.0458931	0.0979882	0.103471
	0.0265935	0.0434557	0.015069	0.0629421
0.0460052	0.0363855	0.005491	-0.00762574	0.0831086
	-0.0238674	-0.0365561	-0.0207914	0.0378453
0.0703102	0.0544711	0.0137639	-0.00395485	0.0842817
	0.0847007	0.0384854	0.0341379	0.0446604
	-0.00233333	0.0329084	-0.0197686	0.0103664
0.0826737	-0.00259977	-0.00743092	-0.139335	-0.0400726
	0.0340489	-0.00353786	-0.126104	-0.0569627
-0.0674876	0.0516598	0.0143838	-0.0710232	-0.0414231
0.0460052	0.0720114	0.109979	0.0986532	0.068468
	-0.00959005	0.0167847	-0.0239536	0.0165697
0.0703102	0.0373464	0.00662835	-0.0325955	0.0374125
0.0340604	0.0455486	0.0527274	0.0196062	0.039569
	0.0372718	0.0169676	-0.0322502	-0.013598
0.0580879	0.098	0.0807875	0.0323037	-0.00756691
	-0.00968128	0.00549883	0.0826722	0.106613
-0.0123701	0.0581015	0.0873984	0.0979749	0.0417918
	-0.00469909	-0.00952852	-0.0218852	-0.0176307
-0.0674876	-0.0325736	-0.0833157	-0.137482	-0.114998
0.107831	0.0452106	0.0254021	-0.00947612	-0.0115955
0.0826737	0.0670271	0.038178	-0.0495179	-0.0170268
0.0460052	-0.0111217	-0.0434744	-0.155121	-0.0856316
0.0460052	3.62758e-05	-0.00101764	-0.143983	-0.0528404
-0.0123701	-0.0377305	-0.0424738	-0.0880318	-0.0260067
-0.0123701	-0.00759656	-0.0240786	-0.0364467	0.0286368
	-0.0665692	-0.0480625	-0.0201901	0.0257584
-0.0567159	-0.0223891	-0.0688438	-0.0662718	0.0591903
