# Supplementary material for: Coupling of growth rate and developmental tempo reduces body size heterogeneity in C. elegans
Source: Nat Commun. 2022 Jun 6;13:3132. doi: 10.1038/s41467-022-29720-8 (PMC9170734; doi:10.1038/s41467-022-29720-8)
Supplement: Supplementary file 4 — Source Data [file 41467_2022_29720_MOESM4_ESM.zip › S8.xlsx]

## Sheet: larval stage duration rate wt
L1	L2	L3	L4
0.0178845	-0.0128535	-0.00853166	-0.0068741
	-0.0128535	-0.0300853	0.0582489
	-0.0128535	-0.00853166	-0.0068741
0.00562085	-0.0745501	-0.051639	-0.0394356
	-0.033419	-0.00853166	-0.0557164
0.0301482	-0.033419	-0.0731926	-0.0394356
	-0.0951157	-0.0731926	-0.0557164
	-0.0745501	-0.051639	-0.0394356
-0.0434338	-0.0128535	-0.051639	0.00940666
0.0546755	-0.0539846	0.013022	0.0256874
	-0.033419	0.013022	0.0256874
-0.0189065	-0.0128535	-0.0300853	-0.0068741
	-0.033419	0.0345757	0.0419682
	-0.0539846	-0.00853166	-0.0068741
-0.00664282	0.00771208	0.013022	-0.0394356
	-0.033419	-0.0731926	-0.0557164
	-0.033419	-0.0731926	-0.0231548
	-0.0539846	-0.0300853	-0.0394356
-0.00664282	-0.0128535	-0.0300853	-0.0394356
0.0178845	-0.033419	0.0345757	0.0582489
-0.0189065	-0.033419	-0.00853166	0.00940666
-0.0311702	0.0899743	-0.051639	0.0256874
	-0.033419	-0.00853166	-0.0068741
	0.00771208	0.0345757	-0.0068741
-0.0311702	0.0899743	-0.0731926	0.0256874
0.250894	0.0488432	0.0561293	-0.0068741
	-0.0128535	0.0345757	0.0419682
	-0.033419	0.12079	0.123372
	0.0282776	-0.051639	0.0745297
0.00562085	0.00771208	-0.00853166	0.0419682
-0.0311702	0.00771208	-0.0300853	0.0419682
-0.0556975	-0.033419	-0.051639	0.0256874
0.0178845	-0.0951157	-0.1163	-0.0557164
	-0.0951157	-0.1163	-0.0557164
	-0.136247	-0.0731926	-0.0719971
	-0.115681	-0.0731926	-0.0394356
	-0.0951157	-0.0731926	-0.0231548
-0.0434338	-0.0951157	-0.051639	0.0256874
-0.0556975	-0.0951157	-0.1163	-0.0557164
-0.00664282	-0.033419	-0.0300853	-0.0719971
	0.336761	0.314773	0.253618
	0.0694087	0.077683	0.139653
-0.0311702	-0.0951157	-0.051639	-0.0068741
-0.0189065	-0.0128535	0.0345757	0.0256874
	0.192802	0.228559
	0.11054	0.142344	0.123372
	0.192802	0.228559
	0.11054	0.12079	0.107091
0.0546755	0.316195	0.336327
-0.0189065	0.0282776	0.077683	0.0582489
	-0.0128535	-0.00853166	-0.0394356
-0.0189065	0.0282776	0.077683	0.0582489
0.0669392	0.275064	0.357881
	0.151671	0.0992366	0.0908104
	-0.0539846	-0.00853166	-0.0557164
-0.0434338	0.00771208	0.0345757	-0.0231548
-0.00664282	0.151671	-0.00853166	0.0745297
0.0424119	-0.0128535	0.013022	0.0256874
	-0.0128535	-0.0300853	0.00940666
-0.00664282	0.0282776	0.013022	0.0745297
	-0.033419	0.0561293	-0.0394356
0.0792029	0.192802	0.013022	-0.0231548
0.00562085	-0.0951157	-0.00853166	-0.0231548
	0.0282776	0.077683	0.172214
	-0.033419	0.013022	0.0256874
-0.0311702	-0.0745501	0.013022	0.00940666
-0.00664282	-0.033419	-0.0300853	-0.0068741
-0.0189065	0.0282776	-0.051639	-0.0231548
0.0178845	0.0899743	-0.00853166	-0.0719971
	0.0282776	0.0345757	-0.0068741
0.152785	0.48072	0.314773	0.0256874
-0.0434338	-0.0745501	-0.0731926	-0.0394356
	-0.0951157	-0.137854	-0.0557164
	-0.0745501	-0.051639	-0.0557164
-0.0189065	0.00771208	0.0345757	-0.0231548
	0.0694087	0.013022	0.00940666
	-0.033419	-0.0300853	0.00940666
	-0.0128535	-0.0300853	-0.0394356
-0.0189065	-0.0539846	0.013022	-0.0068741
	0.316195	0.0992366	0.0256874
	-0.0128535	-0.0947463	0.00940666
0.0792029	-0.0128535	-0.0300853
-0.0311702	-0.0745501	-0.051639	-0.0231548
	0.00771208	-0.0731926	-0.0231548
-0.00664282	0.0282776	-0.051639	-0.0394356
	-0.0128535	0.077683
-0.0311702	-0.0745501	-0.051639	0.0419682
	0.00771208	0.0345757	-0.0231548
	-0.0539846	-0.0947463	-0.0068741
	-0.177378	-0.137854	-0.0719971
-0.0556975	-0.156812	-0.0947463	-0.0719971
-0.0189065	-0.0745501	-0.137854	-0.0882779
-0.0679612	-0.0951157	-0.1163	-0.104559
-0.0556975	-0.0951157	-0.0947463	-0.0882779
	-0.156812	-0.0731926	-0.0394356
	-0.136247	-0.137854	-0.0557164
	-0.166278	-0.145907	-0.13163
	-0.0794323	-0.0747331	-0.0502203
	-0.0794323	-0.0569395	0.00405286
-0.0566856	-0.0968015	-0.00355872	-0.036652
0.0238413	-0.0620631	-0.0391459	0.00405286
0.000833611	-0.0620631	0.0142349
0.0238413	0.00741368	0.0498221	0.00405286
0.0353451	0.111629	0.0320285	0.207577
0.104368	0.0421521	0.0854093
		0.245552
	-0.0273247	0.0854093	0.0176211
0.0468489	0.111629	0.209964	0.221145
-0.0221741	-0.0273247	0.0498221	-0.00951542
-0.0796932	-0.0273247	-0.00355872	0.0311894
	0.233213	0.0320285	-0.0502203
	0.181106	-0.0213523	0.00405286
-0.0796932	-0.0794323	0.0142349	0.0176211
-0.125709	-0.114171	-0.163701	-0.158767
-0.0336779	-0.0968015	-0.163701	-0.13163
-0.0796932	-0.0273247	0.0320285	-0.00951542
-0.0221741	0.00741368	-0.00355872	-0.0230837
-0.0451817	-0.0446939	0.0498221	0.0718943
0.0583528	0.0942597	0.0676157	0.058326
-0.0221741	-0.00995552	0.120996	0.0447577
-0.0566856	0.0942597	0.0320285	0.0311894
0.0353451	0.0421521	-0.0391459	0.0447577
-0.0566856	-0.114171	-0.0569395	-0.118062
0.0238413	-0.114171	-0.0925267	-0.0773568
0.207903	0.250583	-0.0747331	0.00405286
0.265422	0.372167	0.103203	-0.00951542
0.000833611	0.0421521	0.0320285	0.0990308
	0.0595213	0.0498221
-0.0336779	0.00741368	0.0320285	0.0854626
0.0583528	0.0942597	0.0142349	0.0311894
-0.0451817	-0.148909	-0.11032	-0.13163
-0.0911971	-0.0273247	0.0320285	0.0718943
0.173391	0.198475	0.0676157
	0.128998	0.0498221	0.0718943
		0.120996
-0.0221741	-0.00995552	0.156584	0.153304
-0.0221741	-0.0620631	0.0498221	0.00405286
-0.0221741	-0.0446939	-0.0213523	-0.036652
-0.0796932	-0.13154	-0.128114	-0.118062
-0.0681894	-0.114171	-0.11032	-0.13163
-0.0221741	-0.0273247	-0.0213523	0.00405286
0.0123374	0.111629	0.0320285	0.126167
0.0353451	-0.0446939	0.0676157	0.0990308
0.426475	0.163736	0.156584	0.058326
-0.102701	-0.13154	-0.0925267	-0.13163
			-0.036652
-0.0106702
0.0238413	0.0595213	0.120996	0.0718943
-0.0681894	-0.0620631	0.0498221	0.112599
	0.0595213	0.103203	0.166872
0.0238413	0.0768905	0.0676157	0.0311894
-0.0451817	-0.0794323	-0.0747331	-0.00951542
-0.0451817	-0.148909	-0.11032	-0.0773568
0.000833611	0.0595213	-0.00355872	-0.00951542
	-0.0446939	0.0320285	-0.00951542
0.115872	0.00741368	0.156584	0.112599
-0.0106702	0.0942597	0.0854093	0.126167
-0.0681894	-0.00995552	0.0320285	0.0718943
	0.00741368	0.0142349	0.0447577
	-0.0273247	0.0320285	0.00405286
-0.0451817	-0.0273247	0.0142349	0.0176211
0.0353451	0.354798	0.156584	0.26185
0.495498	0.52849
-0.0566856	0.0247829	-0.00355872	-0.036652
	0.0247829	-0.0391459	-0.00951542
-0.0336779	-0.0968015	0.0142349	-0.00951542
-0.0796932	-0.0968015	-0.0747331	-0.0909251
-0.0221741	-0.0794323	-0.0213523	-0.0502203
0.0123374	-0.00995552	0.13879	0.0447577
-0.0336779	-0.0446939	0.0498221	0.0311894
-0.0336779	0.0595213	-0.0213523	0.0311894
-0.0221741	0.00741368	-0.00355872	0.00405286
-0.0566856	-0.0794323	0.0498221	-0.036652
-0.114205	-0.148909	-0.181495	-0.145198
-0.0106702	-0.0620631	-0.0569395	-0.104493
		-0.0569395
0.0238413	-0.0446939	-0.0391459	-0.0230837
-0.0221741	-0.0446939	-0.0391459
-0.0221741	0.0247829	-0.128114	-0.0637885
	-0.235755	-0.217082	-0.172335
		-0.145907	-0.13163
-0.0796932	-0.13154	-0.163701	-0.158767
-0.0911971	-0.148909	-0.234875
-0.102701	-0.148909	-0.163701	-0.172335
	-0.1308	-0.111111	-0.0659908
	-0.0930086	-0.0707071	-0.0818214
	-0.0552173	-0.0909091	-0.0659908
-0.105792	-0.0363216	-0.030303	-0.0659908
-0.0484714	-0.074113	0.030303	-0.0501601
-0.0370072	-0.0552173	-0.0505051	-0.0501601
	-0.0930086	-0.030303	-0.0184988
-0.0140788	-0.0930086	-0.030303	-0.0818214
-0.082864	-0.111904	-0.111111	-0.0818214
-0.082864	-0.0552173	-0.010101	-0.00266809
	-0.074113	0.030303	0.0131626
	-0.074113	-0.0505051	-0.00266809
-0.0484714	-0.0552173	-0.010101	0.0764852
	-0.0363216	-0.030303	-0.0659908
0.0432422	0.00146966	-0.030303	-0.0343294
	-0.0552173	-0.010101	0.0289932
-0.025543	-0.0363216	-0.0505051	-0.0184988
-0.0599356	-0.017426	0.0505051	-0.00266809
-0.025543	0.0203653	0.030303	-0.0184988
0.28399	0.322696	0.151515	-0.00266809
0.031778	0.00146966	0.030303	-0.0184988
	-0.074113	-0.0707071	-0.0501601
-0.0140788	0.00146966	0.010101	0.0289932
0.742558	0.322696	0.191919	0.0923159
-0.00261464	0.00146966	0.0707071	0.0289932
-0.0370072	0.039261	0.0909091	0.0131626
	0.00146966	0.010101	0.0923159
	-0.017426	0.030303	0.0131626
	-0.017426	-0.010101	-0.00266809
	-0.1308	-0.0909091	-0.0976521
	0.039261	-0.010101	-0.0343294
	0.341591	0.030303	0.171469
	0.0203653	0.0707071	-0.0184988
-0.0370072	0.00146966	0.0909091	0.0606546
0.0432422	0.0770523	0.111111	0.0764852
-0.0484714	-0.0363216	-0.010101	-0.0501601
	-0.0363216	-0.030303	-0.0343294
	0.43607	-0.0505051	0.0606546
0.0432422	0.0770523	0.171717	0.123977
0.0432422	0.0203653	0.030303	0.0764852
0.031778	0.0959479	0.030303	0.0289932
	-0.017426	0.0707071	0.0606546
	0.039261	0.0505051	0.0606546
-0.0140788	0.0581566	0.0505051	0.0289932
-0.0484714	-0.0363216	0.030303	0.0289932
-0.00261464	-0.017426	0.0505051	0.0131626
-0.082864	-0.0552173	-0.0505051	-0.0659908
	-0.0363216	-0.030303	-0.0184988
	0.0581566	0.0707071	0.0289932
-0.0370072	-0.0363216	-0.0505051	0.0131626
-0.0140788	-0.0363216	0.0505051	0.0289932
-0.0370072	0.00146966	0.0707071	0.0606546
-0.00261464	0.00146966	0.0505051	0.0289932
-0.025543	0.0203653	-0.030303	-0.0184988
-0.025543	-0.0363216	0.030303	0.0448239
	-0.0552173	-0.111111	-0.0659908
	0.0959479	-0.0505051	-0.0184988
-0.082864	-0.0363216	0.010101	0.0289932
	-0.0363216	-0.010101	0.0606546
-0.0140788	0.0581566	0.0505051	0.0606546
-0.0599356	0.0581566	0.0707071	0.0448239
0.0203138	0.039261	-0.010101	0.0131626
-0.0484714	-0.017426	0.030303	0.0131626
	-0.0552173	0.0505051	-0.0184988
-0.0370072	-0.074113	-0.111111	-0.0818214
-0.0599356	-0.0930086	-0.0505051	-0.0501601
-0.0599356	-0.0363216	-0.030303	-0.0343294
	-0.0363216	-0.030303	0.0448239
	-0.017426	0.010101	0.0289932
0.341311	0.228218	0.010101	0.0923159
-0.0484714	0.00146966	0.010101	0.0131626
-0.0370072	0.0770523	0.171717	0.0764852
-0.025543	-0.0363216	0.030303	0.0289932
-0.0484714	-0.0363216	-0.010101	-0.00266809
0.00884956	0.00146966	0.010101	0.0131626
	-0.074113	-0.0707071	-0.0501601
-0.0713998	-0.0552173	-0.0909091	-0.0659908
0.169348	0.284904	0.010101	-0.00266809
-0.025543	0.00146966	-0.030303	-0.0501601
	-0.0363216	0.0505051	0.0289932
-0.0713998	-0.0552173	0.010101	-0.0343294
-0.0484714	-0.0363216	0.010101	-0.0343294
-0.025543	-0.017426	-0.010101	-0.0343294
	-0.0363216	-0.030303	-0.0659908
-0.025543	-0.0552173	-0.171717
-0.025543	0.039261	-0.0909091	-0.0501601
	-0.0363216	-0.0505051	0.0606546
	-0.0363216	-0.030303	-0.0501601
-0.151649	-0.1308	-0.0909091	-0.0501601
0.123492	-0.0552173	-0.0909091	-0.113483
0.00825112	-0.0197568	-0.0193343	-0.0093297
	-0.0653495	0.00458441	-0.0264102
-0.0310314	0.0486322	0.0285031	-0.0093297
-0.0179372	-0.0197568	0.00458441	-0.0264102
-0.0441256	-0.0653495	0.00458441	-0.0264102
	0.00303951	-0.0193343	-0.0605713
	0.0942249	-0.115009	-0.0264102
	0.0942249	0.00458441	-0.0264102
-0.0572197	-0.0425532	0.00458441	-0.0434907
-0.0179372	-0.0197568	0.00458441	-0.0264102
	-0.0425532	-0.0910903	-0.0605713
0.0213453	-0.0425532	-0.0193343	-0.0605713
-0.0572197	0.0258359	0.00458441	-0.0093297
0.0999103	0.0486322	0.00458441	0.00775083
0.0868161	0.0714286	0.0763404	-0.0093297
	-0.0425532	-0.0432529	-0.0434907
0.361794	0.0714286	0.0763404	-0.0093297
0.0999103	-0.0425532	0.00458441	-0.0264102
-0.00484305	0.00303951	-0.0193343	-0.0434907
0.0475336	-0.0197568	0.0285031	0.00775083
0.0344395	-0.0197568	-0.0432529	-0.0434907
0.00825112	-0.0197568	-0.0432529	0.00775083
	-0.0653495	0.00458441	0.0248313
-0.0310314	0.00303951	0.0285031	-0.0605713
	-0.0425532	-0.0671716	-0.0605713
-0.00484305	-0.0197568	-0.0193343	-0.0264102
-0.0441256	0.0258359	0.00458441	-0.0093297
0.0868161	-0.0425532	0.0285031	-0.0264102
0.0213453	-0.0653495	-0.0193343	-0.0434907
	-0.0881459	-0.0432529	-0.0093297
-0.0310314	-0.0197568	-0.0193343	-0.0264102
	0.0258359	-0.0671716	0.00775083
-0.00484305	-0.0425532	-0.0193343	0.0248313
-0.0572197	-0.0197568	-0.0193343	0.00775083
0.0344395	0.0714286	-0.0432529	0.00775083
0.309417	0.527356	0.100259	0.0419119
-0.0179372	-0.0197568	-0.0193343	0.0589924
	-0.0653495	-0.0432529	-0.0434907
-0.0441256	-0.0197568	-0.0193343	-0.0264102
-0.0179372	-0.0197568	0.0285031	-0.0093297
	-0.0425532	-0.0193343	0.0589924
0.00825112	0.344985	0.195934	0.00775083
-0.0310314	0.00303951	0.0524218	-0.0093297
-0.0310314	-0.0197568	0.00458441	-0.0093297
0.0999103	0.0714286	-0.0193343	-0.0434907
-0.0703139	-0.0653495	0.00458441	-0.0093297
	-0.0653495	0.00458441	-0.0264102
	-0.0653495	0.0524218	0.0419119
-0.0441256	0.00303951	0.00458441	0.0419119
-0.0310314	0.0486322	0.00458441	0.00775083
	0.00303951	0.00458441	0.00775083
	-0.0425532	0.00458441	0.0419119
-0.0179372	-0.0197568	0.00458441	0.00775083
0.0344395	0.00303951	0.0285031	-0.0093297
	-0.0653495	-0.0432529	0.0248313
	-0.0197568	-0.0193343	0.0248313
-0.0441256	-0.0425532	-0.0193343	0.00775083
-0.0179372	0.0258359	0.0285031	0.0589924
	-0.0425532	0.00458441
	-0.0197568	-0.0193343	0.0419119
	0.00303951	0.0524218	0.0589924
-0.0441256	0.00303951	-0.0193343	0.0419119
0.00825112	-0.0197568	-0.0432529	-0.0093297
0.0475336	0.0258359	0.0763404	0.0419119
	-0.0425532	0.0285031	0.0248313
	0.00303951	0.0285031	0.00775083
-0.0179372	-0.0425532	-0.0193343	0.0419119
-0.0572197	0.00303951	0.00458441	-0.0093297
	0.0486322	0.0285031	-0.0093297
	0.0486322	0.0763404	-0.0605713
-0.0179372	-0.0425532	-0.0193343	-0.0434907
	-0.0197568	0.0285031	-0.0093297
	-0.0197568	0.00458441	0.00775083
	0.00303951	0.0285031	0.00775083
	-0.0197568	0.0285031	0.0589924
-0.0572197	-0.0197568	-0.0193343	0.00775083
0.00825112	-0.0425532	0.0285031	-0.0093297
-0.0441256	0.0258359	-0.0193343	-0.0264102
	-0.0425532	0.00458441	0.0419119
0.0213453	-0.0425532	-0.0193343	0.0760729
	-0.0425532	-0.0432529	0.00775083
0.00825112	0.00303951	-0.0193343	0.0589924
	0.00303951	0.0524218	-0.0605713
-0.0703139	-0.0653495	-0.0193343	-0.0093297
-0.0310314	-0.0425532	-0.0193343	0.0419119
-0.00484305	0.231003	0.0524218	-0.0434907
	-0.0653495	-0.0432529	-0.0093297
-0.0310314	-0.0197568	-0.0193343	0.0248313
-0.0703139	0.00303951	-0.0432529	0.00775083
	-0.0197568	-0.0193343	0.0248313
	-0.0425532	0.00458441	0.0248313
	0.0486322	0.0763404	0.0589924
0.0213453	0.117021	0.0285031	-0.0093297
	0.0258359	-0.0193343	0.0760729
	-0.0425532	-0.0193343	0.0760729
0.0344395	0.253799	0.0285031	-0.0264102
	0.0486322	-0.0193343	-0.0264102
0.00825112	0.00303951	-0.0193343	0.0760729
-0.00484305	0.00303951	-0.0193343	-0.0434907
	0.0258359	-0.0432529	0.0248313
-0.0310314	0.0486322	-0.0193343	0.00775083
	0.00303951	0.00458441	0.0248313
	-0.0197568	0.0285031	0.0419119
0.00825112	0.0258359	0.0285031	0.0248313
	-0.0425532	-0.0432529	-0.0093297
-0.0834081	0.00303951	-0.0193343	0.00775083
	-0.0197568	-0.0432529	0.00775083
-0.0441256	-0.0197568	-0.0193343	-0.0264102
-0.0310314	-0.0425532	0.00458441	-0.0264102
0.00825112	-0.0197568	0.00458441	0.0248313
-0.0834081	-0.0197568	0.0285031	0.0248313
	0.00303951	0.00458441	-0.0093297
0.0213453	-0.0197568	0.00458441	-0.0093297
0.0213453	-0.0197568	0.0285031	-0.0093297
-0.0179372	0.00303951	0.0285031	-0.0093297
	-0.110942	0.00458441	-0.0605713
-0.0965022	-0.0425532	0.00458441	0.0248313
0.0213453	-0.0425532	-0.0193343	-0.0093297
	-0.0425532	-0.0193343	-0.0434907
0.00825112	0.0258359	-0.0193343	-0.0264102
-0.0218568	-0.0313984	-0.0571889	0.00638511
-0.0350749	-0.0534121	-0.0807592	-0.0277296
0.0310158	0.0126289	-0.0571889	-0.0618444
0.21607	0.408875	0.131373	0.0404999
	-0.0754258	-0.0336187	-0.0277296
	0.210752	0.0842327	0.0746146
-0.00863863	-0.0754258	-0.0571889	-0.0106723
-0.00863863	-0.0534121	-0.0336187	0.00638511
-0.0350749	-0.0313984	-0.0571889	-0.044787
-0.0747294	-0.0754258	-0.0336187	-0.0106723
-0.0350749	-0.0534121	-0.0336187	0.0746146
	-0.0534121	-0.0571889	-0.0106723
-0.0218568	-0.0754258	-0.0100484	0.00638511
0.0838884	-0.00938478	0.0135219	-0.0106723
-0.0218568	-0.0313984	-0.0336187	-0.0106723
	0.0566562	0.0842327	0.0575572
	0.0346426	-0.0807592	-0.0277296
	0.0346426	-0.0100484	0.0234425
-0.0747294	-0.0534121	-0.0100484	0.00638511
-0.0218568	-0.00938478	-0.0571889	-0.0277296
0.176415	0.474916	0.107803	0.0404999
	-0.00938478	0.0370922	0.0234425
0.044234	0.0346426	0.0370922	0.0575572
-0.0218568	-0.0534121	0.0135219	-0.0106723
0.0310158	-0.0313984	-0.0100484	-0.0106723
	-0.0534121	-0.0571889	-0.0106723
-0.0218568	-0.0313984	-0.0100484	-0.0106723
-0.0350749	-0.0313984	0.0370922	0.00638511
0.00457952	-0.0313984	-0.0571889	-0.0106723
-0.0879475	-0.0534121	-0.0336187	-0.0277296
0.00457952	-0.0313984	-0.0100484	-0.0106723
-0.0350749	-0.0313984	0.0135219	0.00638511
0.0574521	-0.00938478	-0.0100484	0.0404999
-0.00863863	-0.0313984	-0.0336187	0.00638511
0.110325	0.254779	0.0370922	-0.0106723
-0.0218568	-0.0313984	0.0135219	-0.0277296
	-0.0754258	-0.0336187	0.0234425
-0.00863863	-0.0534121	-0.0100484	-0.0106723
-0.0350749	-0.00938478	-0.0100484	-0.0277296
0.136761	0.254779	0.296365	0.091672
	0.0126289	-0.0336187	-0.0106723
-0.0482931	-0.0313984	0.0370922	0.00638511
0.00457952	0.0126289	-0.0336187	0.0234425
-0.0482931	-0.0754258	0.0135219	-0.0277296
	-0.0754258	-0.0336187	0.00638511
-0.0350749	-0.0534121	-0.0571889	-0.0106723
	-0.00938478	-0.0100484	0.00638511
	-0.00938478	-0.0336187	-0.0277296
	-0.0754258	-0.0336187	-0.0277296
	0.0346426	0.0370922	0.0404999
-0.00863863	-0.0534121	0.0135219	0.0234425
-0.0615112	-0.0313984	-0.0100484	0.0234425
-0.0482931	0.0126289	-0.0100484	0.0234425
	0.0346426	-0.0100484	0.00638511
-0.0218568	-0.0313984	-0.0100484	-0.0106723
0.044234	-0.00938478	-0.0100484	-0.0277296
	-0.00938478	-0.0571889	-0.0106723
0.0574521	-0.0313984	0.0370922	-0.0277296
	-0.00938478	-0.0336187	-0.0106723
	-0.00938478	-0.0807592	-0.0277296
	-0.0974395	-0.0571889	-0.0106723
	0.0126289	0.0135219	0.0234425
-0.00863863	-0.0534121	-0.0100484	0.00638511
0.044234	0.0566562	-0.0100484	0.00638511
-0.0615112	-0.0313984	0.0135219	-0.0106723
0.0574521	-0.0313984	0.0135219	-0.0106723
	-0.00938478	-0.0336187	0.0234425
-0.0482931	-0.0754258	-0.0100484	0.00638511
	-0.00938478	-0.0100484	-0.0106723
-0.0615112	-0.0754258	-0.0100484	-0.0106723
0.00457952	0.122697	0.0370922	0.00638511
	0.298807	0.296365	0.245188
0.0177977	-0.0754258	-0.0100484	0.0234425
	-0.00938478	0.0370922	0.0404999
0.044234	0.0346426	0.0135219	0.00638511
	-0.00938478	-0.0100484	-0.0106723
	-0.0534121	0.0135219	0.0404999
	-0.00938478	-0.0100484	-0.0277296
0.110325	0.122697	0.0370922	0.0575572
0.00457952	-0.0534121	-0.0336187	0.00638511
0.0310158	0.298807	0.131373	0.159901
-0.0218568	-0.00938478	0.107803	0.159901
-0.0615112	-0.0534121	-0.0100484	0.00638511
0.123543	0.342834	0.178514
-0.0350749	0.0566562	-0.0571889	-0.044787
-0.0350749	-0.00938478	-0.0100484	-0.0106723
0.0838884	0.100684	0.0135219	-0.0277296
	-0.0534121	-0.0336187	0.00638511
0.044234	0.0346426	-0.0100484	0.0404999
-0.0879475	-0.0534121	-0.0336187	-0.0106723
0.0177977	-0.0313984	-0.0100484	0.00638511
0.0838884	0.0126289	0.0370922	0.00638511
0.00457952	0.0346426	-0.0100484	-0.0106723
0.0177977	-0.00938478	-0.0100484	0.0234425
-0.0218568	-0.0754258	0.0135219	0.0404999
	-0.0534121	-0.0336187	-0.0277296
	0.0346426	0.0135219	-0.0106723
-0.0482931	0.0126289	-0.0100484	0.00638511
0.0971066	0.100684	-0.0100484	-0.044787
-0.0218568	-0.0534121	-0.0100484	0.00638511
	0.254779	-0.0807592	-0.0789018
-0.00863863	-0.0534121	-0.0100484	-0.044787
-0.0218568	-0.0534121	-0.0807592	-0.0277296
-0.0482931	-0.0754258	-0.0336187	0.00638511
0.21607	0.342834	0.0606624	-0.044787
	0.32082	0.0606624	0.00638511
-0.00863863	-0.0534121	-0.0336187	0.00638511
-0.0350749	-0.0313984	-0.0336187	0.0234425
0.00457952	-0.0534121	-0.0336187	-0.0106723
-0.0218568	-0.0534121	-0.0100484	0.00638511
-0.00863863	-0.00938478	-0.0100484	-0.0277296
0.00457952	-0.0534121	0.0135219	-0.0277296
0.00457952	-0.0534121	-0.0336187	0.00638511
-0.0482931	-0.00938478	0.0135219	-0.044787
-0.0350749	-0.0534121	-0.0100484	-0.0277296
0.00457952	-0.0974395	-0.0100484	-0.0277296
0.00457952	0.0346426	0.202084	-0.0277296
	0.144711	0.0606624	0.00638511
0.044234	0.0566562	0.0135219	-0.0106723
-0.0350749	0.0126289	0.0135219	0.00638511
	-0.00938478	-0.0100484	0.0234425
-0.0879475	-0.0534121	-0.0571889	-0.0277296
	-0.0534121	-0.0336187	-0.0106723
0.0177977	-0.0313984	-0.0100484	-0.0618444
	-0.00938478	-0.0571889	-0.0277296
	-0.0313984	-0.0336187	-0.0106723
-0.0350749	-0.00938478	-0.0100484	-0.044787
	-0.0534121	-0.0100484	-0.0106723
-0.0218568	-0.00938478	-0.0100484	-0.0106723
	-0.00938478	0.0135219	0.00638511
-0.0218568	-0.0313984	-0.0336187	-0.0277296
-0.00863863	-0.0313984	0.0370922	-0.0106723
-0.0615112	-0.0754258	-0.0336187	-0.0106723
-0.0615112	-0.0313984	-0.0336187	-0.0106723
-0.0482931	-0.0313984	-0.0336187	0.0234425
	0.0786699	0.0135219	-0.0277296
0.0310158	-0.0754258	-0.0336187	-0.0277296
	-0.0534121	0.0135219	-0.044787
0.0310158	0.0126289	-0.0100484	-0.0106723
-0.00863863	-0.0754258	-0.0571889
0.0177977	-0.0313984	-0.0336187	0.00638511
0.00457952	-0.0754258	-0.0100484	-0.044787
	-0.0534121	-0.0100484	-0.044787
	0.122697	0.272795	0.142844
	-0.0754258	-0.0336187	-0.0618444
-0.0218568	-0.0313984	-0.0336187	0.00638511
0.0177977	-0.00938478	-0.0100484	-0.044787
-0.0218568	-0.0313984	0.0135219	0.0575572
0.0177977	-0.0313984	-0.0100484	-0.0106723
	-0.0754258	0.0135219	0.0234425
	-0.0534121	-0.0100484	-0.0277296
0.044234	-0.0313984	0.0135219	-0.0277296
0.00457952	-0.0313984	-0.0100484	-0.0106723
0.00457952	-0.0534121	-0.0100484	0.00638511
0.0838884	-0.0534121	0.0135219	0.0234425
	-0.00938478	0.0135219	0.00638511
-0.0747294	-0.00938478	0.0370922	-0.0106723
-0.0350749	-0.0313984	-0.0100484	-0.0106723
	-0.0313984	0.0370922	-0.0106723
0.0706703	-0.0313984	0.0135219	0.00638511
	0.0566562	0.0135219	-0.0106723
0.0310158	-0.00938478	-0.0100484	-0.0106723
	-0.00938478	-0.0100484	-0.0277296
	-0.00938478	-0.0100484	-0.0277296
0.0574521	0.0346426	-0.0100484	-0.044787
-0.00863863	-0.0534121	-0.0100484	0.00638511
-0.0350749	0.0126289	-0.0100484	-0.044787
0.0574521	0.144711	-0.0100484	-0.0277296
	-0.00938478	0.0135219	-0.0106723
	0.0126289	-0.0100484	0.00638511
-0.0350749	-0.00938478	-0.0100484	0.00638511
-0.0482931	-0.00938478	-0.0336187	-0.044787
-0.0747294	-0.0313984	-0.0100484	-0.0106723
0.0838884	0.100684	0.0370922	0.0234425
	0.166725	0.202084	0.159901
	-0.00938478	0.0135219	0.0404999
-0.0615112	-0.00938478	0.0842327	0.00638511
	0.0126289	-0.0100484	-0.0277296
	-0.00938478	0.0135219	-0.0106723
-0.0350749	-0.0754258	-0.0336187	-0.0277296
-0.0218568	-0.00938478	-0.0571889	-0.044787
	-0.0313984	0.0842327	0.108729
-0.0482931	-0.0534121	-0.0336187	-0.0277296
-0.0615112	-0.0313984	-0.0571889	-0.0106723
-0.0218568	-0.0313984	-0.0571889	-0.0106723
	-0.0754258	-0.0571889	-0.0277296
	-0.0313984	-0.0100484	-0.0106723
	-0.0313984	0.0135219	-0.044787
0.00457952	-0.0313984	-0.0100484	0.0575572
	-0.0754258	-0.0571889
	-0.0498682	-0.0136986	-0.00439606
	-0.0277721	-0.037182	-0.0215616
	0.01642	0.0332681	-0.0558928
	0.01642	-0.0136986
	0.01642	-0.0606654	-0.0215616
0.0133333	-0.0719643	-0.0136986	-0.0387272
0.0933333	0.0606122	-0.0136986	-0.0387272
	-0.00567606	-0.0136986	-0.0558928
	0.0827083	-0.0136986
	0.171093	0.0802348
	-0.0719643	-0.0606654	-0.00439606
	-0.00567606	-0.0136986
	-0.0277721	0.00978474	-0.00439606
	-0.00567606	-0.037182	0.0299351
	-0.0277721	-0.0136986	-0.0215616
0.04	0.01642	-0.0136986	-0.00439606
	-0.00567606	-0.037182	-0.0215616
	-0.0277721	0.00978474	-0.0215616
	0.01642	-0.0136986	0.0299351
	-0.00567606	-0.0136986	-0.00439606
	0.01642	-0.0136986	-0.0558928
	-0.0719643	-0.0136986	0.0127695
	-0.00567606	-0.0136986	0.0127695
	-0.0498682	0.00978474	-0.00439606
	-0.0277721	-0.0136986	0.0299351
	-0.0498682	0.00978474	-0.0215616
	-0.00567606	-0.0136986	0.0127695
	-0.0277721	0.00978474	0.0642663
	0.259477	0.00978474	0.0642663
	-0.00567606	0.00978474
	-0.0719643	-0.037182
	0.0385161	-0.037182	-0.0215616
	-0.00567606	-0.0136986	-0.0558928
	0.0827083	0.00978474	-0.00439606
	-0.0498682	0.00978474
	-0.0498682	0.00978474	0.0471007
	-0.0498682	-0.0136986	-0.00439606
	-0.0498682	-0.037182	0.0471007
	0.281573	0.150685
	-0.0719643	-0.0136986	-0.0215616
	-0.0277721	0.00978474	0.0127695
	-0.00567606	-0.0136986	0.0299351
	-0.00567606	0.0567515
	-0.00567606	-0.0136986	-0.00439606
	0.0385161	0.00978474	0.0471007
	0.41415	0.127202
	-0.00567606	-0.0136986
	0.01642	-0.0136986	0.0127695
	-0.00567606	0.00978474	-0.00439606
	-0.0277721	-0.0136986	0.0299351
	-0.0277721	0.00978474
	-0.0719643	-0.0136986	0.0299351
	-0.0277721	0.0332681
	-0.00567606	-0.0136986	0.0127695
	-0.0277721	-0.0136986	0.0127695
	-0.0498682	-0.0136986	0.0127695
	-0.0277721	-0.0136986	0.0471007
	-0.0277721	-0.037182	0.0299351
	-0.0719643	0.00978474
	-0.0277721	-0.0136986
0.0133333	0.01642	-0.037182
	-0.00567606	0.00978474
	-0.0498682	-0.0136986
	-0.0498682	0.00978474
	-0.00567606	-0.037182	0.0127695
	-0.0277721	0.00978474	-0.00439606
	-0.0277721	0.00978474	0.0642663
	0.01642	-0.037182	-0.0215616
	-0.00567606
	0.0385161	0.0332681
	-0.00567606	0.0332681	-0.0215616
	-0.0498682	0.174168
	-0.0277721	-0.0136986	-0.0387272
	-0.00567606	0.00978474	0.0299351
	-0.00567606	0.0332681	0.0642663
	-0.0277721	-0.0136986	-0.0215616
	-0.0277721	-0.037182	0.0299351
	-0.0498682	0.00978474	0.0299351
	-0.00567606	0.00978474
	-0.00567606	0.0332681	0.0471007
	-0.0498682	0.00978474
	-0.0498682	-0.0136986
-0.04	-0.0277721	-0.0136986	0.0127695
	0.0385161	0.0332681	0.0299351
	0.01642	-0.0136986
	0.193189	-0.0841487	-0.0387272
	-0.0277721	0.00978474	-0.0215616
-0.0133333	-0.0498682	-0.0136986	0.0127695
0.0266667	0.0385161	-0.037182	-0.0215616
-0.04	-0.0277721	0.00978474	0.0127695
	0.193189	0.0567515	-0.0215616
	-0.00567606	-0.0136986	-0.0215616
	0.0385161	-0.0136986	-0.0730584
	-0.0940604	-0.0136986	-0.00439606
	-0.00567606	-0.0136986	0.0471007
	0.01642	0.00978474	-0.0558928
	-0.00567606	-0.0841487	-0.0558928
	0.01642	-0.0136986
	-0.0277721	-0.0136986	-0.0558928
	-0.0498682	-0.037182	-0.0215616
	0.148997	0.268102	0.132929
-0.04	-0.00567606	0.0332681	-0.00439606
0.04	0.01642	-0.0136986	0.0127695
-0.04	-0.0277721	-0.037182	-0.00439606
	-0.0277721	-0.0136986	-0.00439606
	-0.0498682	-0.0606654	-0.0558928
-0.04	0.01642	0.0332681	-0.0558928
	-0.0498682	0.0332681	-0.0387272
-0.0133333	-0.00567606	-0.0136986	0.0127695
0.0835591	0.0552008	0.0147156	-0.0331311
0.0158366	0.0102987	0.0630354	0.0531965
	-0.0346035	-0.00944432	0.00139991
	-0.0121524	0.0388755	0.00139991
0.00229214	-0.0570546	0.0147156	0.0186654
0.0158366	-0.0570546	0.0147156	0.0186654
	-0.0346035	-0.00944432	-0.0158656
-0.0247968	-0.0795057	-0.0577641	-0.0158656
	-0.0121524	-0.0577641	0.00139991
0.0158366	0.324614	-0.00944432	-0.0503966
-0.0925193	-0.0346035	0.0388755	-0.0331311
	-0.101957	-0.00944432	0.00139991
	-0.0346035	-0.0577641	0.0186654
0.0158366	-0.101957	0.0147156	0.0186654
0.00229214	-0.0570546	-0.00944432	0.00139991
0.0158366	-0.101957	0.0147156	0.0186654
	-0.0121524	-0.00944432	-0.0158656
-0.0654303	-0.0121524	-0.00944432	0.0186654
0.0564701	0.145005	0.0388755	0.00139991
-0.0383413	-0.0346035	0.0147156	0.0186654
	0.0776519	0.0147156	-0.0158656
	-0.0121524	-0.00944432	-0.0158656
-0.0518858	-0.0795057	-0.00944432	0.00139991
-0.0112523	0.66138	-0.130244	-0.0158656
-0.0112523	0.100103	-0.0577641	-0.0331311
-0.0112523	0.0102987	-0.00944432	0.00139991
	0.0102987	0.0388755	0.0186654
0.00229214	-0.0121524	0.0388755	0.0877275
	-0.0346035	-0.00944432	0.00139991
-0.0383413	-0.0121524	-0.0336042	0.00139991
-0.0518858	-0.0795057	-0.00944432	0.0186654
-0.0247968	-0.0346035	-0.00944432	0.00139991
	-0.0121524	-0.0336042	-0.0158656
	-0.0570546	0.0388755	-0.0158656
-0.0112523	-0.101957	-0.00944432	-0.0331311
0.00229214	-0.0570546	-0.00944432	-0.0158656
	-0.0346035	0.0147156	0.0186654
-0.0112523	-0.0346035	-0.0336042	-0.0158656
	-0.0346035	-0.0336042	0.0359309
-0.0383413	-0.124408	-0.00944432	0.0359309
	0.0327497	-0.00944432	0.0186654
0.00229214	0.0102987	0.0147156	-0.0158656
	-0.0570546	-0.0336042	-0.0331311
0.0700146	-0.0121524	-0.00944432	-0.0331311
	0.0102987	0.0147156	0.00139991
0.00229214	0.0102987	0.0388755	0.00139991
0.0158366	0.0552008	0.0147156	0.0359309
	-0.0570546	-0.00944432	-0.0158656
-0.0247968	0.0102987	-0.0336042	-0.0331311
	-0.0121524	0.0147156	0.0359309
-0.0518858	-0.0121524	-0.00944432	-0.0158656
-0.0112523	-0.0346035	-0.00944432	0.0186654
	-0.0346035	-0.00944432	-0.0158656
-0.0112523	-0.0121524	-0.00944432	0.00139991
-0.0112523	-0.0795057	-0.0336042	0.00139991
0.00229214	-0.0795057	-0.0336042	-0.0158656
-0.0518858	-0.0570546	-0.0336042	0.00139991
0.0293811	-0.0346035	0.0147156	0.0359309
-0.0112523	-0.0570546	-0.00944432	0.0359309
0.0293811	-0.0346035	-0.00944432	0.0186654
	0.0102987	-0.00944432
0.0158366	-0.0121524	-0.00944432	-0.0331311
0.00229214	-0.0121524	-0.0336042	0.0359309
	-0.0121524	-0.00944432	0.0186654
	-0.0795057	-0.00944432	-0.0158656
0.0293811	-0.0570546	0.0388755	-0.0158656
	-0.0346035	-0.00944432	-0.0158656
0.00229214	-0.0570546	0.0147156	0.00139991
	-0.0121524	0.0147156	-0.0158656
	-0.0346035	0.0147156	0.0359309
-0.0112523	-0.0346035	-0.00944432	-0.0331311
-0.0383413	-0.0795057	-0.00944432	0.00139991
0.0564701	-0.0346035	-0.00944432	0.00139991
-0.0247968	0.122554	-0.081924	-0.0158656
	-0.0121524	-0.00944432	-0.0158656
	-0.0795057	-0.00944432	-0.0158656
0.00229214	0.0552008	0.0630354	-0.0503966
-0.0383413	0.0102987	0.0147156	0.0186654
-0.0247968	-0.0346035	0.0630354	-0.0158656
0.0564701	0.0102987	-0.0336042	-0.0158656
	-0.0570546	-0.0336042	0.00139991
	0.481771	0.0388755	0.0531965
	-0.0121524	-0.00944432	-0.0676622
	-0.0346035	0.0147156	0.00139991
	-0.0121524	0.0147156	0.00139991
	-0.0346035	-0.00944432	0.00139991
0.151282	0.122554	0.232155	0.070462
0.0564701	-0.0346035	0.0147156	-0.0158656
	0.0102987	0.0147156	-0.0158656
	0.0102987	0.0147156	0.00139991
0.0293811	0.0102987	-0.00944432	-0.0158656
0.00229214	-0.0346035	-0.00944432	0.00139991
0.0971036	0.0327497	-0.00944432	-0.0503966
	0.0102987	-0.00944432	-0.0331311
	-0.0795057	-0.00944432	-0.0158656
			0.0186654
		0.0388755	-0.0158656
	-0.0570546	-0.00944432	0.0359309
0.0158366	0.0102987	-0.00944432	-0.0158656
-0.0654303	-0.0346035	0.0147156	0.00139991
	-0.0570546	0.0388755	0.0359309
-0.0247968	-0.0570546	0.0147156	-0.0331311
0.0564701	-0.0121524	0.0630354	0.0359309
-0.0654303	-0.0121524	0.0388755	-0.0158656
-0.0112523	0.279712	0.0147156	0.00139991
	-0.0346035	0.111355	0.174055
0.00229214	0.751184	-0.0336042	-0.0158656
0.0293811	-0.0570546	-0.0577641	-0.0158656
-0.0247968	-0.0570546	-0.0336042	0.0186654
	-0.0570546	-0.0336042	-0.0331311
			-0.0331311
	-0.0570546	-0.00944432	-0.0158656
-0.00571145	0.302191	0.269598	0.544147
	-0.0758646	-0.0149673	-0.0117461
0.00720139	0.0291508	0.0725912	0.00369539
	-0.0548615	-0.0149673	0.0345783
0.00720139	-0.0338584	-0.0149673	0.0963442
0.22672	0.239182	0.028812	0.0809027
-0.0186243	-0.0128553	0.00692236	0.0500198
	0.0291508	-0.0368569	0.0500198
	-0.0128553	0.028812	0.111786
	-0.0758646	0.00692236	0.0500198
-0.04445	-0.0338584	-0.0368569	0.0809027
0.00720139	-0.0548615	-0.0149673	0.0500198
	0.113163	0.0944808	0.142669
	0.134166	0.028812	-0.119836
	-0.0758646	-0.0149673	-0.0580705
-0.0315371	-0.0338584	-0.0368569	-0.0271875
-0.04445	-0.0338584	-0.0806361	-0.042629
	0.00814775	-0.0587465	-0.0271875
		0.00692236	0.0654613
-0.0186243	-0.0758646	-0.0149673	0.0963442
	-0.0338584	0.028812	0.0345783
	-0.0128553	-0.0368569	0.0500198
-0.0315371	-0.0338584	-0.0149673	0.0500198
	-0.0548615	0.00692236	0.0654613
-0.00571145	-0.0758646	0.00692236	0.127227
-0.0315371	-0.0338584	0.00692236	0.111786
0.00720139	-0.0758646	-0.0806361	0.0654613
	0.0501539	-0.0368569	0.0809027
-0.04445	-0.0128553	0.028812	0.0963442
	0.0291508	-0.0149673	0.0345783
	-0.0338584	-0.0149673	0.0809027
0.0330271	0.00814775	0.13826	0.142669
-0.0315371	-0.0128553	0.00692236	0.111786
	0.0291508	0.00692236	0.0654613
-0.00571145	0.113163	-0.102526	0.0654613
	-0.0128553	-0.0368569	0.0345783
	-0.0338584	-0.0368569	0.127227
0.0330271	0.00814775	-0.0149673	-0.0580705
	-0.0128553	0.00692236	0.00369539
-0.0573628	0.00814775	0.00692236	0.0500198
	0.0291508	0.00692236	0.00369539
	-0.0128553	0.00692236	0.0809027
	-0.0548615	0.028812	0.00369539
	-0.0338584	-0.0587465	0.0345783
	-0.0338584	-0.0368569	0.00369539
	-0.0128553	0.028812	0.00369539
	0.0501539	0.0725912	0.219876
-0.0961013	-0.0338584	-0.0149673	0.0654613
0.00720139	-0.0338584	0.028812	0.0345783
	-0.0968676	-0.0149673	-0.0271875
	0.00814775	0.00692236	-0.0580705
	-0.0128553	-0.0149673	0.00369539
-0.04445	-0.0128553	-0.0368569	0.0191369
-0.04445	-0.0548615	0.00692236	-0.0117461
-0.0315371	0.0291508	-0.0149673	-0.0271875
	0.00814775	0.028812	-0.0271875
	-0.0128553	0.00692236	-0.0271875
	0.0291508	0.028812	-0.0117461
0.0201142	-0.0338584	0.0507016	0.00369539
-0.0315371	-0.0128553	0.00692236	-0.0117461
-0.0702756	-0.0758646	-0.0149673	0.0345783
	0.0291508	0.00692236	-0.042629
	-0.0548615	-0.0368569	-0.0889534
-0.04445	-0.0128553	-0.0149673	-0.0117461
0.00720139	-0.0758646	-0.0149673	-0.0117461
	-0.0338584	-0.0587465	-0.0580705
-0.0186243	0.00814775	0.00692236	0.0191369
	0.0291508	0.0507016	-0.0271875
	-0.0338584	0.00692236	-0.0271875
	-0.0128553	0.00692236	-0.042629
	0.0291508	0.028812	-0.042629
	0.00814775	-0.0149673	-0.0580705
	0.0921601	-0.0368569	-0.042629
	-0.0338584	0.028812	-0.0580705
-0.00571145	-0.0968676	-0.0368569	-0.042629
-0.0186243	-0.0128553	-0.0587465	-0.0735119
0.00720139	-0.0338584	-0.0149673	-0.0735119
	0.00814775	0.0725912	-0.042629
0.0846784	0.281188	0.313377	0.0191369
0.00720139	-0.0128553	0.00692236	-0.0580705
-0.0186243	-0.0128553	0.00692236	-0.0271875
-0.0186243	0.0291508	-0.0368569	-0.0580705
-0.0315371	0.0291508	0.00692236	-0.042629
	-0.0128553	-0.0368569	-0.042629
	0.0291508	-0.0149673	-0.042629
	0.00814775	-0.0149673	-0.0580705
	-0.0338584	-0.0368569	-0.042629
0.162155	0.197175	0.13826	0.00369539
-0.0186243	0.00814775	-0.0149673	-0.0580705
	0.155169	0.0507016	-0.0735119
	-0.0758646	-0.0149673	-0.042629
-0.0186243	-0.0758646	-0.0587465	-0.0271875
	0.00814775	0.028812	-0.0735119
	-0.0758646	-0.0149673	-0.0271875
	-0.0128553	-0.0149673	-0.0735119
	-0.0338584	-0.0149673	-0.0889534
-0.0961013	-0.0128553	-0.0149673	-0.0735119
-0.0831885	-0.0758646	-0.0587465	-0.0735119
-0.0573628	-0.0758646	-0.0368569	-0.0735119
	0.00814775	-0.0149673	-0.0889534
	-0.0758646	-0.0149673	-0.0580705
-0.0186243	0.0291508	0.00692236	-0.042629
-0.00571145	-0.0338584	-0.0149673	-0.0735119
	-0.0548615	-0.0149673	-0.0271875
	-0.0128553	0.0725912	-0.042629
	0.0921601	-0.124415	-0.104395
	-0.0338584	-0.0368569	-0.0580705
-0.0702756	-0.0128553	-0.0368569	-0.0580705
	-0.0128553	-0.0149673	-0.0735119
	0.00814775	-0.0587465	-0.0735119
0.330022	0.155169	-0.0368569	-0.042629
	-0.0128553	-0.0368569	-0.0735119
	-0.0548615	-0.0149673	-0.0580705
	-0.0548615	0.00692236	-0.042629
-0.00571145	-0.0128553	0.0944808	-0.0117461
-0.0186243	-0.0128553	-0.0149673	-0.0735119
0.291284	0.344197	0.00692236	-0.0580705
0.00115188	-0.0437919	-0.0985044	-0.0788029
	-0.0836339	-0.0593089	-0.0637013
0.0139872	-0.00394985	0.019082	-0.0485997
	0.0558132	-0.00051573	-0.0183965
	-0.0238709	-0.0397112	-0.0485997
-0.0501892	-0.0836339	-0.0397112	-0.0334981
	-0.0836339	-0.0789067	-0.0485997
	0.0358922	-0.0593089	-0.00329489
	0.0159711	0.019082	0.0269083
	-0.0238709	-0.0201135	-0.0183965
	-0.00394985	-0.0397112	-0.00329489
-0.0116834	-0.0437919	-0.0201135	0.0118067
-0.10153	-0.163318	-0.118102	-0.124108
0.00115188	-0.00394985	-0.0201135	-0.00329489
-0.0245187	-0.00394985	-0.0397112	0.0269083
-0.0245187	-0.0238709	-0.0201135	-0.0334981
	0.0558132	0.019082	0.0118067
0.0909988	-0.0238709	-0.0201135	-0.00329489
0.052493	-0.0238709	-0.0397112	-0.0485997
	-0.00394985	0.019082	-0.00329489
0.0139872	0.0159711	0.0974729	0.0269083
0.0139872	0.0757342	0.0386797	0.0118067
	0.0358922	-0.0201135	-0.00329489
-0.0245187	-0.0637129	0.0582775	0.238331
-0.0245187	-0.0238709	-0.00051573	-0.0183965
-0.0116834	0.0159711	0.0778752
0.0396577	0.0956552	0.0582775	0.0420099
	0.0159711	-0.00051573	0.0269083
-0.0501892	-0.00394985	-0.0201135	-0.0637013
-0.037354	-0.0238709	-0.0397112	-0.0485997
0.00115188	-0.00394985	-0.0201135	-0.0334981
0.0139872	-0.00394985	-0.0201135	-0.0637013
0.0139872	0.0757342	-0.00051573	-0.0183965
-0.0116834	0.0358922	-0.00051573	-0.0183965
	-0.0238709	-0.0397112	-0.0485997
-0.0758598	-0.0437919	-0.0397112	-0.0334981
	-0.0437919	-0.0593089	-0.0485997
0.0909988	0.0558132	0.0386797	0.0420099
	0.0558132	0.313048	0.374245
-0.037354	-0.0238709	-0.0397112	0.0118067
0.0139872	-0.0437919	-0.00051573	-0.0183965
-0.037354	-0.0637129	-0.00051573	-0.0334981
-0.037354	-0.00394985	0.0582775	0.0722131
	-0.0238709	-0.0201135	-0.00329489
	-0.00394985	0.019082	0.0269083
0.00115188	-0.0238709	0.019082	0.0118067
-0.0245187	-0.0238709
-0.0245187	-0.0437919	-0.0201135
0.0268224	-0.00394985	0.019082	0.0722131
-0.0501892	0.0159711	0.0582775	0.0118067
-0.0501892	0.0358922	-0.0789067	-0.0183965
-0.0245187	0.0159711	-0.0201135	-0.0334981
0.411881	0.255023	-0.00051573	-0.0183965
0.0139872	0.0159711	0.0778752	-0.0334981
	0.0358922	0.019082	-0.00329489
-0.0116834	-0.0238709	-0.0397112	-0.00329489
-0.10153	-0.0637129	-0.0985044	-0.0485997
-0.037354	-0.0637129	-0.0593089	-0.0485997
	-0.0238709	-0.0201135	-0.0183965
	0.0159711	0.019082	-0.0334981
-0.0501892	-0.0437919	-0.0201135	-0.0183965
-0.0501892	0.0358922	-0.0201135	-0.0183965
-0.0116834	0.0358922	-0.0201135	-0.0334981
-0.0245187	-0.0238709	-0.0201135	-0.0334981
-0.037354	-0.0238709	0.019082	-0.0183965
	0.255023	0.0778752	0.0420099
-0.0630245	-0.0238709	-0.0201135	-0.00329489
0.0268224	0.115576	0.0582775	-0.00329489
0.00115188	0.0358922	0.0582775	0.0118067
	-0.0637129	0.019082	0.147721
-0.0630245	-0.00394985	-0.00051573
0.129505	0.0956552	0.0386797	-0.0183965
-0.0245187	-0.00394985	-0.00051573	-0.0183965
	-0.00394985	0.0386797	-0.00329489
0.0139872	-0.0238709	0.019082	0.0269083
	0.0159711	0.019082	0.0420099
	0.0757342	0.019082	-0.00329489
	0.0159711	0.0386797	0.0269083
0.00115188	0.0358922	-0.0397112	-0.0183965
	-0.0437919	0.0386797	0.0269083
	-0.0437919	-0.0593089	-0.0637013
	-0.103555	-0.0789067	-0.0939044
-0.0116834	-0.0238709	-0.0789067	0.0118067
-0.0630245	-0.0238709	-0.00051573	-0.0334981
	-0.0437919	0.019082	0.0118067
	-0.0437919	-0.00051573	-0.0334981
	0.0358922	-0.00051573	-0.00329489
-0.0501892	-0.0238709	-0.0397112	0.0118067
0.052493	-0.0238709	0.019082	0.0118067
-0.0245187	-0.00394985	0.019082	0.0118067
0.0268224	0.0159711	-0.0201135	-0.0183965
0.0268224	0.0757342	0.0582775
0.245022	0.175339	-0.0397112	-0.0485997
0.00115188	0.0358922	0.0386797	0.0118067
0.052493	0.0159711	0.019082	-0.0334981
-0.0501892	-0.00394985	0.019082	-0.0334981
	0.0159711	0.019082	-0.00329489
	0.155418	0.411037	0.600769
0.052493	0.0558132	0.0778752	0.0118067
	-0.0437919	-0.00051573	-0.0183965
-0.0501892	-0.0238709	-0.0397112	-0.0183965
0.00115188	-0.00394985	-0.0201135	-0.00329489
-0.037354	-0.0637129	-0.0789067	-0.0334981
-0.037354	-0.0836339	-0.118102	-0.0788029
	-0.0637129	-0.0789067	-0.0788029
	-0.0437919	0.019082	0.0571115
0.052493	-0.0238709	0.019082	-0.0334981
0.0139872	-0.0437919	0.019082	-0.0485997
-0.0630245	-0.00394985	-0.00051573	0.0269083
	0.0757342	0.019082	-0.00329489
-0.0245187	-0.0437919	-0.0201135	-0.0183965
-0.0630245	-0.0238709	-0.0397112	-0.0183965
-0.0116834	-0.0637129	-0.0593089	-0.0183965
-0.0758598	0.0358922	0.019082	-0.00329489
0.0653283	-0.00394985	-0.00051573	0.0873147
0.193681	-0.00394985
0.0430855	-0.0477855	-0.0776699	-0.0591586
-0.0493398	-0.025641	-0.00849515	-0.0426526
	0.0629371	-0.0315534	-0.0591586
	0.018648	0.0376214	-0.00964067
	0.0629371	-0.00849515	0.0233713
	-0.0034965	0.0145631	-0.0261467
	-0.025641	-0.0546117	-0.0261467
	-0.0477855	-0.00849515	-0.0426526
	-0.0034965	-0.00849515	-0.0261467
	0.17366	0.0145631	0.00686532
	-0.0034965	0.0376214	0.00686532
-0.0625434	0.0407925	0.0606796	0.0398773
0.452397	0.682984	0.222087
-0.0625434	-0.0699301	-0.0315534	-0.0426526
-0.00972898	-0.025641	-0.0546117	-0.0426526
-0.0889507	0.018648	-0.0546117	-0.0591586
	-0.0699301	-0.0315534	-0.0591586
-0.102154	-0.0699301	-0.0315534	-0.0591586
	-0.025641	-0.0315534	0.0233713
-0.00972898	0.018648	0.0376214	0.0233713
	-0.025641	0.106796	0.0233713
	-0.0034965	0.0376214	0.0233713
-0.0625434	-0.0477855	0.0145631	0.0233713
	-0.025641	-0.00849515	-0.0261467
0.00347464	0.0850816	-0.00849515	-0.0261467
-0.0625434	0.018648	-0.0315534	-0.0426526
	-0.0034965	-0.00849515	-0.0426526
	-0.0034965	0.0376214	0.00686532
	-0.025641	-0.00849515	0.0728893
0.0430855	-0.0034965	0.0145631	0.0728893
	-0.025641	-0.0546117	0.00686532
-0.0493398	0.018648	-0.00849515	-0.00964067
	-0.0034965	0.0145631	-0.00964067
	-0.0477855	0.0145631	-0.0426526
	-0.0477855	0.0145631	-0.0261467
-0.0361362	-0.0699301	0.0145631	-0.00964067
	-0.0699301	0.0145631	-0.00964067
	-0.0034965	0.0376214	0.0398773
	-0.025641	-0.00849515	0.0398773
	-0.0034965	0.0376214	0.0893953
	-0.0034965	0.0376214	0.0398773
	0.0629371	0.0145631	-0.00964067
-0.0625434	0.018648	-0.0546117	-0.0261467
0.0430855	0.018648	0.0145631	-0.00964067
-0.075747	-0.0034965	0.0145631	-0.0426526
0.0430855	0.0407925	0.0376214	-0.00964067
0.0430855	-0.0034965	0.0145631	0.0233713
-0.00972898	0.0629371	0.0145631	0.0893953
	-0.025641	0.0145631	0.0893953
	-0.0034965	0.0145631	0.0563833
	-0.0699301	-0.00849515	-0.00964067
-0.0493398	-0.0477855	0.0145631	0.0233713
	-0.0477855	-0.0315534	-0.0426526
0.00347464	0.018648	-0.00849515	-0.0426526
	-0.0699301	0.0145631	-0.0261467
-0.0889507	-0.0920746	-0.0546117	-0.0261467
0.0826963	0.0629371	0.0837379	0.0233713
-0.00972898	0.018648	0.0145631	0.0233713
	-0.025641	-0.00849515	0.0563833
	-0.025641	0.0145631	0.105901
-0.0361362	-0.025641	0.0376214	0.0233713
	0.018648	0.0376214	-0.0261467
0.00347464	0.0407925	-0.00849515	0.00686532
	-0.025641	-0.00849515	-0.00964067
	-0.025641	0.0145631	0.0398773
0.0166782	0.0407925	0.0145631	0.122407
	0.018648	0.0376214	0.0728893
0.0430855	0.0629371	0.0837379	0.105901
-0.0625434	-0.025641	0.0376214	0.0563833
	-0.0477855	0.0145631	0.00686532
0.0826963	-0.0034965	0.0606796	-0.00964067
-0.0229326	-0.0477855	0.0145631	-0.0426526
	-0.0699301	0.0145631	-0.0261467
-0.0361362	0.129371	-0.100728	-0.0756646
0.0166782	-0.025641	-0.0546117	-0.0756646
0.0298819	0.0407925	0.0145631	0.0398773
	-0.0034965	-0.00849515	0.0233713
-0.0493398	-0.0034965	0.0376214	0.105901
	-0.0034965	-0.00849515	0.0398773
0.0298819	-0.0034965	-0.00849515	0.0398773
-0.0229326	0.018648	0.0145631	-0.00964067
	-0.0477855	-0.00849515	-0.0426526
	-0.025641	-0.0315534	-0.00964067
-0.0493398	0.0629371	-0.00849515	0.00686532
	-0.025641	0.0145631	0.0563833
	0.0850816	0.0376214	0.122407
0.00347464	0.018648	-0.0315534	0.0398773
-0.0625434	-0.0034965	-0.0315534	-0.00964067
-0.0493398	-0.025641	-0.0315534	-0.0261467
-0.0229326	-0.0920746	-0.00849515	-0.0261467
	-0.025641	-0.0315534	-0.0261467
	0.018648	-0.00849515	-0.0261467
-0.0493398	-0.025641	-0.00849515	-0.0591586
0.122307	0.018648	-0.0315534	0.00686532
	-0.025641	0.0145631	-0.0261467
0.0298819	0.0407925	-0.0315534	0.0728893
	-0.0699301	-0.0315534	0.0233713
-0.0625434	-0.0477855	-0.00849515	0.00686532
0.00347464	-0.0477855	0.0145631	-0.0426526
	-0.0699301	-0.0315534	0.0233713
	-0.025641	-0.00849515	-0.00964067
-0.0493398	0.018648	-0.0315534	0.00686532
0.0166782	-0.025641	-0.00849515	-0.0261467
0.24114	0.17366	0.0837379	0.0398773
-0.0493398	0.018648	-0.0546117	-0.0426526
	-0.0920746	-0.0546117	-0.0426526
-0.0361362	-0.0699301	-0.0776699	-0.0591586
-0.0625434	-0.0477855	0.0145631	-0.0261467
0.0298819	-0.025641	-0.0546117	-0.0426526
	0.0407925	0.106796	-0.0261467
	0.018648	-0.0776699	-0.0921706
	-0.0477855	-0.0546117	-0.0921706
	-0.0034965	-0.0315534	-0.0261467
0.188325	0.0629371	-0.100728	-0.0426526

## Sheet: growth rate wt
L1	L2	L3	L4
0.0125355	-0.00716704	-0.0252528	0.134663
	-0.0095957	0.029536	0.0928958
	-0.0140463	0.0556079	-0.016109
-0.0317718	0.0470207	0.0838888	-0.00664121
	-0.0331763	0.0424562	0.0513621
-0.0449866	0.0340121	0.0110545	0.0454247
	0.047317	0.116336	0.143076
	-0.00453618	0.11327	0.0748958
-0.013993	-0.060154	0.0270125	-0.0151912
0.00900472	0.0688249	0.0401413	-0.0477941
	0.00959444	-0.00604173	-0.0449105
-0.0253796	-0.0356735	0.013722	-0.0189458
	-0.0035059	0.0270072	-0.0397388
	0.0310691	-0.00608858	0.00349332
-0.0059282	-0.0189158	-0.027109	0.0384262
	0.054838	0.0395427	0.152306
	0.00454029	0.038097	0.142303
	0.0334935	0.0593773	0.112564
0.060988	-0.0149573	-0.010041	0.0106386
-0.0262778	-0.019767	-0.00344085	-0.0978187
-0.00439266	0.0273787	0.0226081	0.0308937
0.0138647	-0.041106	-0.0705984	-0.0413804
	0.00932281	0.0419928	0.0925164
	-0.031758	-0.0132569	-0.0171396
0.0310405	-0.0198161	0.0814388	-0.0147012
-0.17534	-0.059013	0.00522652	0.0245108
	-0.0212949	0.0185702	-0.0306078
	-0.00782444	-0.128416	-0.0424024
	-0.00209109	-0.00973283	-0.0206158
0.0118077	0.00723688	0.00960411	-0.0496311
-0.0103548	-0.0488925	-0.0108017	-0.123219
0.0174812	0.0758173	0.0234018	0.0176027
0.0693016	0.11636	0.0865758	0.0873576
	0.0759431	0.129584	0.10508
	0.0697278	0.0975943	0.0692292
	0.0938085	0.0569296	0.0132927
	0.076311	0.0444355	0.0390387
-0.00177723	0.00874157	0.0621647	-0.000263939
0.080097	0.105391	0.100998	0.107756
0.0498448	-0.0119866	0.0260139	-0.031069
	-0.236003	-0.160049	-0.192853
	-0.115248	-0.066209	-0.0978479
-0.0173931	0.00425975	0.0323296	0.00308914
-0.0241436	-0.0177742	-0.00575675	-0.0480446
	-0.157045	-0.216803
	-0.102973	-0.251107	-0.147836
	-0.159814	-0.215855
	-0.105072	-0.106899	-0.140543
-0.0718778	-0.357848	-0.389017
0.0400941	-0.0831116	-0.132607	-0.104984
	0.077427	0.0258969	-0.0453041
0.0189993	-0.0730246	-0.124035	-0.100565
-0.0277409	-0.356214	-0.397527
	-0.0874505	-0.106481	-0.132859
	0.033306	0.0888689	0.163583
-0.0315223	0.00176342	0.0174066	-0.00880489
-0.0175931	0.0180023	-0.062088	-0.135822
0.0736237	0.0597369	-0.0342576	-0.10055
	0.0479897	-0.0801292	-0.0583822
0.00659766	-0.038987	0.0121284	0.00827408
	-0.0595383	-0.0273425	0.0273399
-0.144089	-0.0823751	-0.0290906	0.0101959
0.0845962	0.125255	0.0536692	0.00466289
	0.025526	-0.0207422	-0.13995
	0.0181405	-0.0276161	-0.0555877
0.0430298	0.0187684	0.0102051	-0.0271276
0.0404129	0.036423	0.0131896	0.0284203
0.0680943	0.0812886	0.000271737	-0.101598
0.0632518	0.0427885	-0.113766	-0.0911745
	-0.0267525	-0.0255414	-0.00449121
-0.313113	-0.462604	-0.105064	-0.0350098
-0.0146327	0.0304564	0.112055	0.0609537
	0.137651	0.123413	0.115514
	0.075756	0.0620409	0.0614734
-0.0458928	0.034289	0.0444489	-0.00018465
	-0.0227613	-0.058647	-0.128486
	0.0434618	0.0137074	0.0333695
	-0.00869337	-0.027464	0.000537056
0.00271329	0.0324324	0.0126506	-0.0337823
	-0.281542	-0.0576089	-0.0452051
	0.0711501	0.0914782	0.0771572
-0.0302759	0.0674175	0.0650094
0.0539249	0.111083	0.0248129	0.00280246
	0.040284	0.0104964	-0.0166827
0.0299824	-0.0214339	-0.000713672	-0.0443013
	0.0408078	-0.0213817
0.0556876	0.0996814	-0.00665152	-0.0854091
	0.0195399	-0.0376695	-0.0454479
	0.0650749	0.0638763	0.0104613
	0.114521	0.167426	0.0908044
0.0574131	0.122174	0.141617	0.0886535
0.0418006	0.135455	0.0959988	0.115212
0.00919897	0.100174	0.0771416	0.124973
0.0330905	0.10847	0.100853	0.0220803
	0.114746	0.0828548	0.0591357
	0.169493	0.170866	0.128994
	0.136545	0.100104	0.232415
	0.0839021	0.0677398	0.114658
	-0.017248	0.0142256	0.0655722
-0.00868096	0.0520044	-0.0433969	0.151098
0.0188783	0.0480849	-0.0518072	0.0849697
0.0255586	0.00709044	-0.0838488
-0.00208345	-0.0157245	-0.0802253	0.0790067
-0.0701837	-0.0580169	-0.288131	-0.433112
-0.048047	-0.0578819	-0.0897883
		-0.275179
	-0.0177542	-0.149207	0.0305012
-0.0497147	-0.143372	-0.259042	-0.180699
0.0831619	-0.000153671	-0.0875809	-0.0331484
0.0818359	0.0267059	-0.080741	-0.0437275
	-0.155613	-0.269468	-0.19607
	-0.0636658	-0.0682894	-0.0282001
0.0586942	0.0476432	-0.0284538	0.0617581
0.0649468	0.13513	0.280227	0.176445
0.0495041	0.139732	0.290437	0.183562
0.025686	0.0633453	-0.0620639	-0.0138164
0.0279241	-0.0256302	-0.0983474	0.0409984
0.00773556	-0.0427852	-0.124494	-0.0684389
-0.0625216	-0.101132	-0.139456	-0.102049
0.0300328	-0.0846886	-0.128202	-0.0898218
0.0357281	-0.0434788	-0.07851	-0.0596996
-0.0422768	-0.0631535	-0.0565303	-0.044732
0.0725568	0.0915695	0.159637	0.15068
0.00176349	0.152864	0.203164	0.225298
-0.142897	-0.00669544	0.132225	-0.050804
-0.482851	-0.127414	0.0513109	-0.0238704
0.021229	-0.0643951	-0.10399	-0.0876449
	-0.138982	-0.162066
-0.0273827	-0.0572813	-0.0436027	-0.121971
-0.0318096	-0.0710832	-0.0515277	-0.115876
0.0616651	0.121078	0.242981	0.175196
0.0486581	0.0362701	0.0508415	0.0325883
-0.142517	-0.16171	-0.0826392
	-0.108604	-0.1778	-0.0512103
		-0.203454
0.0121253	-0.0470749	-0.142857	-0.205122
0.0139898	0.0737268	0.0772404	-0.0392914
0.083275	0.1172	0.172031	-0.029225
0.0653415	0.0952372	0.28196	0.189251
0.0245601	0.0375962	0.164142	0.14878
0.0824956	0.043322	0.0956397	-0.0195191
-0.058166	-0.0591555	-0.00762008	-0.194541
-0.0535613	-0.0319824	-0.0464994	-0.0894436
-0.204912	-0.0676572	-0.0632785	-0.142678
0.0725393	0.137609	0.166892	0.201354
			0.0378435
0.00570559
-0.00742401	-0.114072	-0.0475366	-0.15997
0.0290787	0.0490589	-0.0032884	-0.113277
	-0.0221946	-0.0288235	-0.0820686
-0.0157396	-0.0775345	-0.0114965	-0.095077
0.0347408	-0.0298698	0.0396253	-0.0803263
0.0757201	0.117174	0.204653	0.138379
0.0553439	-0.0402861	0.0328637	-0.00989994
	0.0342821	0.0401421	-0.0439952
-0.0800481	-0.0403868	-0.0893506	-0.148126
0.0308709	-0.0589716	-0.104837	-0.230637
0.0916699	-0.0189084	-0.000355976	-0.0947548
	-0.0543997	-0.0173109	-0.0911857
	-0.0269356	-0.14753	-0.0362108
0.0400751	-0.0355556	-0.0534915	0.0361451
0.0303409	-0.238482	-0.165502	-0.335101
-0.404881	-0.366214
0.0485806	0.00747096	0.00293387	-0.0815308
	0.0641838	0.138927	0.0189297
0.0810745	0.0328295	0.0800946	-0.00895703
0.058022	0.135668	0.110201	0.110237
-0.023448	0.0561927	0.0413479	0.0733972
-0.033864	-0.0878061	-0.119846	-0.0419925
0.05752	-0.100368	-0.115783	-0.00435376
-0.0200231	-0.0316353	-0.137171	-0.111025
-0.0214011	0.0186035	-0.0350187	-0.0466576
0.0455622	0.0312124	-0.0524179	0.0482004
0.108369	0.119475	0.151758	0.2546
0.00267196	0.00136417	0.0534025	0.0811839
		-0.00381199
-0.0387232	0.00700521	-0.157382	0.0375365
-0.00636543	0.0308718	-0.0367529
-0.00747971	0.0845163	0.017579	0.0900186
	0.187462	0.362208	0.331389
		0.187109	0.136184
0.0608059	0.143104	0.326162	0.268496
0.103106	0.201805	0.343616
0.0578602	0.207019	0.27238	0.273187
	0.154767	0.151004	0.0841231
	0.0992827	0.0911542	0.0342813
	0.0422529	0.0231455	0.135102
0.00435561	0.00454893	0.0537905	0.0228609
0.0162748	0.0513417	0.0688521	0.0619848
0.0521369	0.0650196	0.0647267	0.0628925
	0.0520282	0.0971574	0.0610896
0.0789809	0.0641221	0.0924861	0.12304
0.0089792	0.0979785	0.134797	0.147936
0.0558024	0.0246534	0.068839	0.0522213
	0.0364616	0.0681682	-0.0134267
	0.00240345	0.00581112	0.0648687
0.0205992	-0.0126078	-0.0532388	-0.0567367
	-0.00248602	-0.0334141	-0.0227676
-0.0373334	-0.0189215	-0.00570625	0.0761085
	0.00664126	0.028381	0.0460177
0.0713569	0.0407639	0.0407115	-0.0578275
0.039343	0.0419952	-0.00241392	-0.0308588
-0.112912	0.0348997	0.0167933	0.0264922
-0.138271	-0.0675456	-0.149544	-0.123105
0.00205458	0.0490584	0.031482	-0.0187613
	0.0424592	0.0665609	0.0183735
0.058905	0.0202255	0.0179837	-0.0174189
-0.299806	-0.118198	-0.106003	-0.191844
0.0686634	-0.00718303	-0.0170527	-0.00897808
0.0291654	-0.0839705	-0.139005	-0.0133612
	-0.0881131	-0.0455448	-0.000174098
	-0.0344387	0.00419109	0.0143895
	-0.0070125	-0.0152676	0.137489
	0.0990604	0.0766425	0.102332
	-0.0475665	-0.0429728	0.0154852
	-0.32837	-0.0702549	-0.125123
	0.000507825	-0.0444691	-0.00537099
0.0542163	-0.041789	-0.103479	-0.167993
-0.0488975	-0.0245894	-0.0688161	-0.136736
0.00523121	-0.0188256	0.0162884	0.0245872
	0.0272255	0.0984838	-0.00616594
	-0.216293	0.146727	0.100372
0.0380002	-0.15098	-0.273202	-0.103024
-0.0386249	-0.00042706	-0.076312	-0.0774481
-0.020831	-0.077	-0.024229	-0.109363
	-0.00925647	-0.0445243	-0.0781368
	0.0445353	-0.0439771	-0.139826
-0.00802423	-0.0475979	-0.0351603	-0.083277
0.0150003	-0.0442742	-0.0347281	0.0464685
-0.00425225	-0.037444	-0.0402354	0.0556698
-0.084614	0.0548826	0.0954035	0.0688208
	-0.0311392	-0.00977659	-0.0531397
	-0.0968377	-0.0553432	-0.0517368
0.0379458	0.0148947	-0.00323618	0.028237
0.0231337	0.017104	0.00235559	-0.0259995
-0.0431094	0.0262059	-0.0290284	-0.0738925
0.0689624	0.0230991	-0.0474975	-0.0769733
0.0922383	0.0453002	-0.0295111	-0.0155027
0.113928	0.0198588	0.012443	-0.0804638
	0.144635	0.136501	0.0784484
	0.0284217	0.00661928	-0.0202358
0.0609408	0.0270486	0.0640441	-0.043654
	-0.0117737	0.0154564	-0.0707094
0.0306711	-0.0710894	-0.0108415	-0.0828756
0.0561473	-0.0361963	-0.0193812	-0.074316
-0.0236598	-0.0132982	-0.0291974	-0.016467
0.0712313	0.0379378	-0.00214231	-0.0358811
	-0.0022654	-0.00549439	-0.0989735
-0.00500673	0.080003	0.0489685	0.0894615
0.049149	0.0301443	0.0936613	-0.00090326
0.0331509	0.00342109	0.0265542	0.02414
	0.0201562	0.0088062	-0.0114832
	-0.026646	-0.00536995	0.0223007
-0.275702	-0.0866811	-0.0110905	-0.0914887
0.0251368	0.0597363	-0.0253674	-0.05741
-0.0266872	-0.0219612	-0.116413	-0.0975194
0.0501207	0.0829984	0.0296279	0.0298613
-0.00536498	0.0644977	0.0536519	0.0115571
-0.0355922	0.00492112	-0.0488271	0.0131529
	0.000854685	-0.00248645	0.155508
0.0374314	0.0445203	0.0460249	0.207643
-0.301508	-0.129045	-0.121305	0.0896105
0.0456422	0.0033773	-0.0227173	0.0618038
	-0.00286307	-0.0164517	-0.0729702
0.0652497	0.0280954	0.0166863	-0.0849544
0.0430482	-0.0185235	-0.0177477	-0.108518
0.00316745	-0.0766001	-0.0523294	0.013097
	-0.0124764	-0.0489394	0.116448
-0.00295087	0.0447097	0.0515947
0.0440076	-0.0687854	0.0580509	0.0115058
	0.0386776	-0.0107715	-0.0125514
	0.0127856	-0.0227562	0.108889
0.0449067	0.111471	-0.0387823	0.134959
-0.102128	0.0190797	0.0417269	0.166714
-0.0899214	-0.0287524	-0.14699	0.252762
	-0.0231468	-0.139745	0.11134
-0.0495291	-0.106867	-0.0573098	0.0647032
0.0706551	0.0114367	0.0339099	0.0820591
-0.00458991	-0.000764156	-0.031595	-0.00826809
	-0.017532	-0.157624	0.182767
	0.0083199	-0.0807181	0.142082
	-0.0650474	-0.0591948	0.134589
0.0320583	-0.0222005	-0.0429618	0.00993593
0.0496581	0.0313496	0.0398811	0.0725346
	0.019989	-0.0416006	0.0774607
0.00850846	-0.0371399	-0.103696	0.133472
-0.0042833	-0.0279209	-0.0439372	0.0676483
-2.2675e-05	-0.0359462	-0.0929307	0.10503
0.0294752	0.00791371	-0.0436769	0.0774769
	0.0130185	-0.0416496	-0.105458
-0.148628	-0.0603138	-0.180366	-0.0770468
-0.040968	0.0239907	-0.0413893	0.0791011
-0.0211166	-0.028139	0.0473332	-0.0584835
0.0432627	0.0428721	0.0592889	-0.0992101
0.0491779	0.0320651	0.121633	0.0725236
-0.0159892	-0.00593972	0.0533618	0.000178083
	0.0373884	-0.00773182	-0.110877
0.0191315	0.012239	0.02122	-0.105696
	0.0358922	0.0387341	0.0415
0.0731276	0.030305	0.0142686	0.00218631
0.0237104	-0.0224491	0.0125914	-0.109826
0.0139178	0.0123304	-0.0017604	-0.0220964
0.0784519	0.0690583	0.0368776	0.0128923
	0.0377435	-0.043708	0.223021
0.0556215	-0.0137238	-0.0393528	0.15308
	0.00797192	0.0119224	0.184149
0.00807624	-0.0105945	0.0696648	0.0085673
0.0452939	0.0307299	0.0731136	-0.0103587
0.0285987	0.00813859	0.107553	0.00536547
-0.437437	-0.170109	-0.0441104	0.00357087
0.0624056	0.0128802	0.0588529	0.122606
	0.0124614	0.0702415	0.152936
0.00402202	0.0276977	-0.0088613	0.126227
0.0368083	0.0618552	0.116876	-0.216077
	0.0626184	0.0592212	0.0925608
-0.24458	-0.271254	-0.134924	0.0388444
-0.00298741	0.017955	0.0293814	-0.0432638
0.0155872	0.00184603	-0.101656	0.0980639
-0.114261	-0.0506256	-0.0932083	0.147154
-0.02478	-0.00061116	-0.0423974	0.0959879
	0.0285306	-0.0438843	0.108748
	0.0234814	-0.0108708	-0.083534
0.0262135	0.0153723	0.0156157	-0.0656639
-0.0413746	-0.0501816	0.0405857	-0.0299741
	-2.82667e-05	-0.0341211	0.0477011
	0.00595816	0.0121278	-0.0681413
0.0181909	0.0182839	0.0154026	0.0135464
-0.0491853	-0.0237733	0.0501544	0.123388
	0.0358244	0.0138397	0.133196
	0.0218357	0.0312296	-0.100717
0.0524736	-0.00567117	-0.0228938	-0.0997678
-0.025846	-0.0306204	0.0643296	-0.0803707
	-0.0381696	-0.0655118
	0.0298081	-0.00712375	-0.102988
	0.0128654	-0.0801016	-0.038019
0.0236208	-0.0193723	-0.00385432	0.0719054
0.0281849	0.00781768	0.0476242	-0.0704554
0.0351229	0.00360709	-0.00688159	-0.192308
	-0.00109571	-0.0450194	-0.0373305
	-0.0273355	0.00551394	-0.250415
0.0200743	0.0173352	0.0262213	-0.232184
0.0282207	0.0117594	0.0868937	-0.0759138
	-0.0499778	0.0503253	-0.0585938
	-0.0227115	0.0427888	-0.193361
0.0302704	0.0173055	0.0546095	-0.00246803
	-0.0574484	0.062632	-0.14527
	0.0108751	0.0823625	-0.27432
	0.0164387	0.013198	-0.159186
	0.0557481	0.0416487	-0.215514
0.00283835	-0.0119898	-0.0566583	-0.0427088
0.0209048	-0.0208194	-0.0260697	0.0699379
0.040455	-0.0160954	0.00556533	0.178308
	0.0643708	0.0158078	-0.142975
-0.00125421	-0.0199499	-0.075534	-0.0461448
	0.0401603	-0.00585967	-0.133765
0.0348677	-0.017038	-0.0168801	-0.123931
	0.0192401	0.0192166	-0.119018
0.0579198	0.0278499	0.05469	-0.075107
0.0227218	0.00770987	0.01044	-0.0544627
-0.0965415	-0.105588	-0.175204	0.15271
	0.000884761	-0.0559057	0.0363722
0.0487956	-0.0203629	0.0241686	0.0015339
0.00814334	-0.010052	0.021037	-0.010149
	-1.50101e-05	-0.0303303	0.044982
	-0.019401	0.0202693	-0.000768885
	-0.106674	-0.107461	-0.152489
-0.123497	-0.0355626	-0.082151	-0.0233502
	-0.00372248	-0.0247185	-0.165619
	0.0292318	0.0183087	-0.0544608
-0.251271	-0.159034	-0.0408066	0.154049
	-0.00165956	-0.0229773	0.109845
-0.00185151	0.0201343	-0.0168712	-0.021918
0.07706	-0.0573622	0.0122446	-0.0592397
	0.00633796	0.0458719	-0.0697778
-0.0295605	0.0110991	0.0640988	0.0744389
	0.015304	0.0428711	-0.0753767
	-0.0244527	-0.0391413	-0.0125457
0.0858706	0.0131181	0.0317193	-0.0632273
	0.0760707	0.0893296	-0.0725233
0.0184443	-0.0151428	0.0481151	0.0460138
	0.00102781	0.0211206	0.0292852
0.0731828	-0.000485379	-0.0475824	0.131481
0.0363447	0.0614482	0.0368318	0.051355
0.0766762	0.100063	0.0712876	0.0725437
0.0257728	0.0172642	0.0442675	0.0355414
	0.00157091	-0.0190908	-0.00167582
0.0530696	0.0778446	0.115537	-0.0990724
0.0162744	0.0347055	0.0175205	-0.121899
0.00671999	-0.0041531	0.0211445	-0.075901
	0.0781892	0.0702041	0.117072
0.0664309	0.0677745	0.0596452	0.05599
0.0267291	0.0471649	0.0302424	0.114091
	0.0590689	0.0601287	0.154275
0.0103339	0.0944754	0.0818869	0.0585742
0.0201899	0.00383572	0.0426722	0.144355
-0.038231	0.0370351	-0.0411233	0.0727485
-0.0627549	-0.0245842	-0.14091	0.114184
-0.459069	-0.207504	-0.220369	0.00706346
	0.0296144	-0.0966934	0.107175
	-0.0848385	-0.128714	0.0951398
0.00803438	0.00803404	-0.0103737	0.0469482
0.00649376	0.0561329	0.0117726	0.0701148
0.0895659	0.0127208	0.0553441	0.0495412
0.0356122	0.0560825	0.0606253	0.0646111
0.0611118	0.00881755	0.0131042	-0.0554429
	0.0177784	0.0750993	-0.0153375
-9.55446e-05	0.0144958	0.0237752	0.064042
-0.00803957	0.00851409	-0.0286849	0.0205828
-0.000462175	0.0438953	-0.00469039	0.00171638
	-0.00966234	-0.158843	-0.0702398
	0.0114067	-0.0520229	-0.00980916
	-0.0237774	-0.107356	-0.0354466
0.0622717	0.032451	-0.00937734	0.0974702
0.0181492	-0.0168617	0.0307331	0.0195002
-0.462348	-0.194644	-0.221587	-0.0448618
	0.00815893	-0.0928783	-0.052096
0.00546279	-0.0332972	-0.15805	-0.0949825
-0.0400331	-0.0226324	-0.0831111	0.0300934
0.0104457	0.020791	-0.059376	-0.0159309
	-0.00854265	0.0206065	0.0104535
0.14599	-0.030387	-0.00297815	-0.0538173
0.0473298	0.00421038	-0.0869419	-0.0261096
0.0990346	0.060409	0.0487756	0.00235486
0.00570673	0.0366832	0.062722	0.0514419
-0.049724	0.0133424	0.0710956	0.0778098
0.0376163	0.0258883	0.0148021	-0.0359557
0.00452424	-0.0131295	-0.0261178	-0.027666
0.0360431	-0.0216525	-0.0486645	-0.0629384
-0.363102	-0.115429	-0.156727	0.000485448
0.0428265	0.0158867	-0.0402732	-0.00931128
	0.047277	0.033876	-0.0508452
-0.0109916	-0.0125015	0.00377029	0.110364
-0.00611727	0.0297628	0.0677957	0.0479875
-0.0472128	-0.122458	-0.259313	-0.0979099
	-0.00271337	-0.035959	-0.0885366
0.0727172	-0.00971111	-0.0816427	-0.0140495
-0.0347566	0.00142216	-0.0636352	-0.0334054
0.0261362	0.0319776	-0.0571878	-0.0548667
	0.0585154	0.0180715	-0.0654208
0.0638093	0.00784903	0.0188995	-0.101252
	0.00431516	0.0624387	-0.146318
	0.0296152	0.0603321	-0.0259127
	-0.00182369	0.0783397	-0.00721532
	0.0180973	0.0338938	-0.0245147
0.0768123	0.0111091	0.00832455	-0.0177552
0.066457	0.0327684	-0.0435091	-0.0237443
0.0105862	0.0194214	0.0137132	-0.128447
	-0.0184953	-0.0153023	-0.0559913
0.0508548	-0.0396312	-0.0506282	-0.114643
0.0331607	-0.0158623	-0.0283329	-0.0663654
	-0.0105149	-0.0301024	0.0186228
-0.0130465	0.0202171	-0.0141408	0.0878227
	-0.00582447	0.0339715	0.0150602
	0.0258915	0.0788804	0.0862955
	0.0229492	0.027235	0.00877045
	0.0436259	-0.0288297	0.0624034
0.0569449	0.0480244	-0.0292774	-0.125109
-0.0264399	-0.0617998	-0.0266561	-0.0521362
0.083358	0.0550438	0.00265245	-0.113756
0.0205282	-0.015584	-0.0353555	-0.0667046
	-0.0103561	0.0302099	-0.0820633
0.053326	0.0120845	-0.0176166	-0.0712393
	0.024716	0.0394581	-0.0563263
0.0885389	0.0284813	0.0159881	0.136454
-0.0625102	-0.0871561	-0.0409481	0.0688096
	-0.27568	-0.312788	-0.19938
-0.0112339	-0.00351291	0.034746	-0.0236738
	-0.00916511	-0.0633523	-0.119655
-0.0453235	-0.0681155	-0.105292	-0.0366474
	-0.0229298	-0.0376623	-0.0759839
	0.00346063	-0.0242078	-0.10199
	0.0359865	-0.0333016	-0.0865065
-0.240649	-0.127155	-0.0975897	0.110748
0.0885607	-0.0233678	0.00935536	0.0930983
-0.115444	-0.111275	-0.216235	-0.062746
0.0317595	0.0132017	-0.0806902	-0.0578593
0.0629968	-0.0101725	-0.0251174	-0.059153
-0.411627	-0.239738	-0.260608
0.00145455	-0.0246875	0.0369784	-0.024425
0.071232	-0.00886809	-0.0501704	-0.070881
-0.0561033	-0.0889888	-0.0659692	0.0177485
	0.0625461	0.0743405	-0.10976
-0.156162	-0.003476	0.0168633	0.0375683
0.0460255	0.021688	0.0637177	0.0362393
0.0716142	0.0330685	-0.00114365	0.011991
-0.0213053	-0.037421	-0.0387295	0.0103452
-0.0431231	-0.0348561	0.0328879	-0.0282916
0.0550026	0.0130604	-0.0341728	-0.0154237
0.0317287	-0.00452365	-0.0565105	-0.0068728
	0.00570434	-0.0497916	0.0894947
	0.00194226	-0.12521	0.0497768
-0.0348561	-0.0470239	-0.0864094	0.00648501
-0.0279867	-0.0758992	-0.0940304	0.0895176
0.107742	0.016598	-0.0281468	0.0657879
	-0.0615506	-0.11051	0.16785
0.0255954	0.0334813	-0.0480825	0.108232
0.0863341	0.0161907	-0.0160293	0.13402
0.0138265	-0.00621534	-0.0889519	0.0686973
-0.585715	-0.126408	-0.24478	-0.326244
	-0.18714	-0.183486	0.143078
0.0827224	0.0742865	0.00857991	0.0108539
0.0880172	0.00551155	0.0692229	0.0227861
0.0778281	0.0531672	0.0390111	0.0527102
0.0697096	0.0338432	0.0110843	0.0291174
0.00663485	0.0202807	0.0630983	0.0873524
-0.0473846	0.0690936	0.0618704	0.0959129
0.0202989	0.042178	0.0544493	0.126333
0.0774922	0.0318153	0.0554384	0.0652253
0.0174699	0.0491565	0.0707341	0.058675
0.0906564	0.0455537	0.0761832	0.0358698
0.0491109	-0.274629	-0.0720997	0.145829
	-0.0686403	-0.0388863	-0.127458
-0.0840972	-0.0579025	0.0193129	0.0926953
-3.61245e-05	0.0291287	0.0332215	0.109559
	-0.0523049	0.0398937	0.064823
0.0893096	0.104346	0.118196	0.0118686
	0.0580421	0.07435	-0.0271355
0.0426476	0.0645077	0.0422022	-0.0424224
	0.00335306	0.0700941	-0.0336964
	0.0568003	0.0541058	-0.0908497
0.00487276	0.0354222	0.050927	-0.0407752
	0.0520488	0.112583	0.00448629
0.00926025	0.0160583	-0.0277522	0.0440648
	0.058614	0.116153	-0.0495183
0.0432241	0.000266555	0.0748654	-0.173061
0.0496354	0.024452	0.0256526	-0.168887
0.0756792	0.0584834	0.0996006	-0.0956002
-0.0188746	0.0361295	0.0845817	-0.0527193
0.0825663	0.098791	0.0492868	-0.0379619
	-0.0462465	0.0612259	0.136408
0.0474157	-0.0295529	0.0591628	0.0784351
	0.0308165	0.0939742	-0.0714437
0.00594862	0.0263463	0.0589825	0.0168155
-0.00971912	0.0416674	0.0191354
-0.055018	0.000813661	0.066781	-0.0710122
0.0641788	0.0211197	0.0528383	-0.173181
	0.0345169	0.0538204	-0.152559
	-0.0834978	-0.250896	-0.0888149
	0.0481557	0.0955897	0.0766414
0.0238657	-0.0141862	0.0861054	-0.0493555
-0.0242011	0.00800749	0.0413433	0.0493558
-0.036428	0.0324365	0.0164559	-0.0376599
0.0394225	0.0264808	0.0311228	0.059551
	0.0564274	0.105634	-0.125245
	0.0534182	0.0699262	0.0156519
-0.00900405	-0.0173488	0.0536315	0.197273
0.0759532	0.0433214	0.0488202	-0.00530028
0.0319439	-0.0452444	0.050048	0.0592358
0.0238683	0.0597222	-0.0273574	0.0468897
	0.0245095	0.0537223	-0.00386305
-0.0725198	0.0652813	0.00404588	0.106538
0.097607	0.00542507	0.0359134	0.0883311
	0.0176003	0.0801271	-0.0654436
0.0367018	-0.00561313	0.0667201	0.0393729
	-0.00557129	0.0115121	-0.0548245
-0.0171678	-0.0227305	0.0470872	0.15818
	0.0123132	0.117484	0.0626447
	0.00551219	0.0431047	-0.0713399
0.0243484	-0.0439475	0.0452112	-0.0436477
0.0686967	-0.00822916	0.0535312	0.0331013
-0.0733361	0.0121916	0.0551983	-0.0164889
-0.0611903	-0.0702699	-0.0498386	0.119993
	-0.0128831	0.0398211	0.0528203
	-0.0152424	0.0594854	-0.00271952
0.0349939	0.0615708	0.0447044	0.0126326
0.0253941	0.0147265	0.0844075	-0.0183272
0.0858822	0.0614913	0.0899749	0.0255772
-0.25434	-0.0729415	-0.0281025	0.0861413
	-0.150882	-0.102989	-0.128353
	0.0298877	-0.00705877	-0.046009
0.0871698	0.0249209	0.0183779	-0.0533448
	0.0242234	0.0454296	-0.0408425
	0.0322008	0.0864403	-0.0119085
0.0499397	0.059848	0.0532584	0.0580231
0.0471752	0.0646146	0.0746645	0.0433025
	0.0253398	0.0560939	-0.0265578
0.114244	0.017734	0.0971646	0.0410409
0.0453182	0.0589308	0.0768844	0.0321267
0.0223158	0.0634986	0.110054	0.0457627
	0.0742156	0.123478	0.0953249
	0.0520559	0.0770447	0.00555775
	0.0475793	0.0537137	0.0863041
0.0347482	0.0417546	0.0766452	-0.0200009
	0.0591249	0.0697829
	-0.0348348	-0.135113	-0.0663039
	-0.0109888	-0.0587344	0.0889351
	-0.0183522	0.0122146	0.0357575
	0.00694444	0.0380244
	-0.0208484	0.0976993	0.143082
0.0423518	0.039123	0.108828	0.186973
-0.11679	-0.0457768	-0.0290436	0.0478568
	0.012633	-0.0294828	0.0529123
	-0.0859947	-0.0980851
	-0.127112	-0.0409441
	0.0219835	-0.00838561	0.19738
	0.00431861	-0.0770354
	0.018962	-0.0176759	-0.0572975
	-0.0207838	-0.0299848	-0.110799
	-0.0145088	-0.0226544	0.00882118
0.0155965	-0.0219192	-0.0144327	0.00853642
	-0.0155815	0.0313923	-0.0164577
	-0.0211866	-0.0434464	-0.00719495
	0.0055911	-0.0609749	-0.0694882
	0.0202675	-0.0100404	0.0451764
	-0.0701545	0.0442083	0.064666
	0.0311479	0.0550022	0.0947308
	-0.00255827	0.0378656	0.00589389
	0.0148723	0.0362523	-0.0385843
	-0.000358331	0.0721369	-0.043395
	0.0517849	0.0559244	-0.0384249
	0.0196084	0.0271754	-0.0614385
	-0.0292777	0.0223758	-0.142976
	-0.100876	-0.0023647	0.0247433
	0.0179467	-0.0353561
	0.0166287	-0.113187
	0.00934738	0.00118009	-0.0433442
	0.0132377	0.0479508	-0.0474243
	-0.064814	0.0166682	-0.000259752
	0.0219269	0.0565489
	0.0330442	0.0429974	-0.0722897
	0.00601655	0.0344847	0.0474107
	-0.0102293	0.0497214	0.0314892
	-0.141398	-0.153486
	0.0378043	-0.0213777	0.157599
	0.00402909	-0.00547399	0.00437125
	-0.0281213	-0.00437261	-0.00921972
	-0.0275177	-0.0115415
	0.0320603	0.0433939	-0.0136117
	-0.0146645	0.00862598	-0.0953162
	-0.173074	-0.102748
	0.0175935	0.00260496
	0.0112962	0.0174137	-0.0764607
	-0.0229597	-0.00299081	-0.078921
	0.0207293	-0.0306359	-0.0536954
	6.83297e-05	-0.0813668
	0.0360862	-0.0615	0.0836752
	0.00339289	-0.0681371
	-0.0350078	-0.0984598	-0.0389875
	-0.00890243	0.00598022	-0.114667
	0.00551019	0.0116107	-0.0285542
	-0.0170544	-0.0223014	-0.108282
	-0.0297765	-0.0139699	-0.0964225
	0.031877	0.0083395
	0.0211714	0.0370171
0.0075069	-0.0141417	-0.000323295
	0.0225234	-0.042374
	-0.0107544	-0.0325846
	0.083236	0.00409557
	-0.00317408	0.0247602	-0.137207
	0.0273512	0.0108049	-0.115249
	0.000713067	0.00563172	-0.0931946
	-0.00721941	0.0148931	-0.0740138
	0.0154526
	-0.0688537	-0.0352813
	-0.000810504	-0.0357452	0.0107258
	-0.0182712	-0.0519108
	0.044565	0.0520897	-0.0610445
	0.0107754	0.0146342	-0.0417325
	-0.0270571	-0.00661603	-0.121321
	-0.000838696	-0.00970912	-0.0299706
	-0.0260416	0.0305318	-0.12938
	0.0340649	-0.0432008	-0.13387
	-0.0406494	-0.0322797
	-0.00845651	-0.0817627	-0.0340178
	-0.0086871	-0.0426079
	0.0390595	0.0102056
0.0297786	0.0232692	0.0869362	-0.0182393
	-0.0877275	-0.0895532	-0.0963506
	-0.012338	-0.0196067
	-0.0411619	0.0481875	-0.128968
	0.0501386	0.0752788	0.0465882
0.00412221	0.00769149	0.0349924	0.0226406
-0.0313093	-0.0365153	-0.0373253	-0.00109759
0.0357486	0.0271775	0.0642391	-0.0331473
	-0.0984664	-0.00353842	0.0738631
	0.00904283	0.00233931	0.0992688
	-0.00638594	0.0349169	0.0435351
	0.0464189	0.100188	0.0486021
	0.0546365	0.0191233	-0.0215724
	-0.060235	0.030647	0.110216
	-0.0282601	-0.0868351	-0.171375
	0.0157509	0.00713458
	0.0229455	0.0153228	0.154023
	0.060325	0.0523046	0.183535
	-0.0183425	-0.100707	0.0270549
-0.028036	0.0479894	0.0632996	0.0836462
0.0228572	0.129705	0.0238709	0.0493858
0.0652567	0.135999	0.129713	0.11627
	0.0113062	0.0872994	0.108698
	0.0694338	0.0915038	0.168534
-0.0692617	0.00962105	0.0454687	0.164591
	0.115224	0.0604899	0.0713469
0.0221781	0.137601	-0.00727498	0.0590311
-0.0577601	-0.0182342	-0.00205788	0.121516
-0.0256276	-0.00404871	-0.00714259	0.0262706
	0.0433034	0.00631724	0.0726082
	0.0696075	-0.0146973	0.03598
0.0725368	0.000266372	-0.0120872	0.00984083
0.0358592	-0.012571	-0.0125178	0.00515299
	0.0156186	-0.0423404	0.0567534
0.0424198	0.0664854	0.045384	0.0724162
	0.0383753	0.00938965	0.0747953
-0.185116	-0.129646	0.00369034	0.0550747
0.0290998	0.0403736	0.0655587	0.131902
	0.0534873	0.0385956	0.0601973
	0.0779276	0.00537875	0.057876
-0.00256248	0.0464969	0.0533394	0.0374539
0.0252879	0.01549	0.0284873	-0.0291861
0.0591481	0.0177624	0.0159487	-0.0884573
	0.0256292	0.0103909	-0.0745696
0.0447379	0.0195243	-0.0048257	-0.0734698
-0.0768526	-0.102742	-0.0250015	-0.0283218
0.0412593	-0.068143	-0.0710036	-0.0611508
	-0.0257196	-0.0111992	0.040205
	0.00205421	0.021064	0.0783918
0.0309011	0.0709203	0.023964	0.00101438
-0.160484	-0.176848	-0.0370329	0.00150819
0.00431016	-0.0536424	-0.0151376	-0.038691
0.00676064	-0.0477254	-0.0119927	-0.05525
	0.0188849	-0.0115387	-0.0549367
0.0737868	-0.0236645	-0.0203274	-0.0662767
	0.010564	0.0341932	-0.1035
0.00690722	-0.0110867	-0.0169141	-0.0201616
0.0394361	0.035342	0.0201756	-0.0475185
0.0846145	0.00155503	0.0167531	0.0485103
	-0.00393042	0.0444934	0.0747982
	0.0194731	-0.022453	0.0341761
0.0980038	0.0478456	0.0368516	-0.040121
-0.0228352	0.0151736	0.00417886	-0.0125485
	0.0105838	-0.0141024	-0.0766535
0.03931	-0.0107808	-0.0250892	-0.0767032
	0.0261578	0.00146292	-0.0652929
-0.00916231	0.0535816	0.0164134	-0.074548
	-0.0037796	-0.0136733	-0.065431
-0.0439078	-0.0504718	0.0263592	-0.0120513
	0.0757469	0.0264455	0.0559983
-0.0617235	-0.00432042	-0.0360004	0.0333584
	-0.0515062	-0.0471244	-0.0406029
-0.0165878	-0.0277381	-0.0342511	-0.0108363
-0.12231	-0.035087	-0.0661923	-0.0666444
	0.0318847	-0.00788269	-0.0253143
0.0337715	-0.000166412	-0.00577056	-0.0556704
	-0.0454386	0.0468371	-0.0245977
-0.0739479	-0.0193222	0.00325756	-0.0287684
0.0406155	-0.000857849	0.0163972	-0.0622444
	0.0134291	-0.00189037	-0.0364997
0.0151256	-0.0213604	0.0269579	0.0240278
0.0350512	0.000223886	0.0230695	0.000710455
0.00534898	0.0327349	-0.0017216	0.0390574
0.0424462	0.0379066	-0.0122597	-0.0228612
0.0444474	0.0289712	-0.0169887	-0.0730386
0.0452581	0.015245	-0.00933288	-0.0924009
0.0141262	0.0394573	-0.0169377	-0.0590464
	0.0389323	0.0101217
0.0131698	-0.00679027	0.0113928	-0.0565017
0.0591656	-0.018979	-0.0268114	-0.0462075
	-0.0128853	0.022528	-0.0180344
	0.0237522	-0.00861689	-0.0259451
-0.047715	-0.0524667	0.0131082	-0.0271109
	0.0396308	-0.00439028	-0.0105891
-0.0525452	0.0160832	0.0153377	0.0136782
	0.0434704	-0.00472021	-0.0285791
	-0.0132303	-0.00803869	-0.0617381
0.0755864	0.0310638	0.0202622	-0.0612845
0.0584534	0.0477116	0.000271122	-0.0022634
0.0776721	0.0105288	0.0226594	0.106348
0.052995	-0.0286497	-0.0129881	0.113532
	-0.0382188	-0.0130109	0.0551482
	0.048306	0.00636763	0.00900314
0.0200507	0.0233076	-0.0329513	-0.0240857
0.0200524	-0.00174133	-0.00832837	-0.0914989
0.0280999	0.00707765	-0.0281366	-0.0800662
-0.00432365	0.0156043	0.0282491	-0.0422201
	0.063087	0.000960271	-0.000435396
	-0.22507	0.0197106	-0.0119541
	-0.0566029	-0.0315505	0.0198418
	0.0403022	-0.00111769	-0.0412197
	0.0220683	0.00383086	-0.0239906
	0.0285213	-0.0286826	0.0360591
-0.0741953	-0.0766101	-0.105013	-0.127039
-0.198507	0.0185206	0.00547572	0.169227
	-0.00903437	0.0314288	0.121662
	0.0124539	-0.0370762	0.056977
0.0110544	0.0120821	-0.0349864	0.00811342
-0.0440143	0.0309615	0.0147098	-0.0112449
-0.0279516	0.0121578	-0.0271102	0.0220648
	0.0459631	0.0606253	0.0448584
	0.00216535	-0.00619176	0.0148672
			0.0418768
		0.00399784	-0.00936375
	-0.0594706	-0.0508699	-0.024236
-0.0111463	-0.0159303	-0.0134989	-0.059171
0.0562905	-0.0351899	0.0219335	-0.0548859
	0.0470698	-0.00251677	-0.0277636
0.050131	0.0342515	0.00714349	0.0645011
-0.00942582	0.011026	-0.012989	0.0729759
-0.0379786	0.0195941	0.0509137	0.100596
-0.0743749	-0.1033	0.10163	0.183649
	0.0012493	0.0117011	0.048293
-0.118808	-0.203961	-0.096682	-0.00902123
0.0355981	-0.00470553	0.000536881	0.0606781
-0.00902606	0.0234477	0.0276391	0.0535991
	0.0312728	0.045512	0.00832152
			0.0301312
	-0.00807929	0.0143627	0.0342189
-0.0138849	-0.0536433	-0.0824514	-0.335187
	-0.0210112	0.00895123	0.0252522
-0.0513433	-0.0377012	-0.00415778	-0.0326726
	-0.00959147	-0.0194306	-0.126655
-0.000274178	-0.0435191	0.00650701	-0.184511
-0.312748	-0.15305	-0.102831	-0.167514
-0.0703944	-0.0448912	0.0361678	-0.206594
	0.0158855	0.0123789	-0.167307
	-0.0215658	-0.0027536	-0.234595
	0.00797259	0.0163268	-0.218835
0.00939196	-0.00688261	0.00589319	-0.265056
-0.031479	-0.0084633	0.0709165	-0.146197
	-0.242625	-0.304328	-0.170688
	-0.107203	-0.0895067	0.275808
	0.00381229	0.0200162	0.0280973
0.0295519	-0.00849808	0.0642443	-0.0295109
-0.00147736	-0.0077303	0.0565336	0.0138584
	0.0194459	0.0638846	0.117639
		-0.0748209	-0.16112
0.0534452	-0.0174987	-0.0676003	-0.302676
	-0.0252889	0.00543999	-0.224025
	-0.07536	0.00681909	-0.259911
0.0695559	0.0150294	0.0367205	-0.367769
	0.0359822	-0.00275403	-0.224045
0.0400995	0.0629577	-0.000996441	-0.327276
0.00234638	-0.0240892	-0.0175574	-0.295221
0.0177054	0.00709511	0.0501903	-0.282992
	-0.0751944	-0.0429118	-0.263906
-0.0177306	-0.00642762	-0.0750506	-0.190018
	-0.0168489	-0.0367653	-0.29183
	-0.00823858	-0.0211621	-0.298609
0.0366805	-0.0552065	-0.0931274	-0.333341
-0.0148567	-0.0148056	-0.0132274	-0.337785
	0.045511	0.0238724	-0.292254
0.017386	-0.0686964	0.0521411	-0.304607
	-0.0210177	-0.00900096	-0.225115
	-0.0195435	0.0125152	-0.289597
-0.0473758	-0.1029	0.0349097	0.195173
	-0.0102763	-0.0202624	0.00026949
-0.0436186	-0.0372436	-0.0270286	-0.106522
	-0.0129686	-0.0510755	-0.228054
	-0.0054847	-0.0479887	-0.242208
	0.0150645	0.0398203	-0.10701
	0.0076145	-0.0962092	-0.231675
	0.0349543	0.0144478	-0.0871205
	-0.0123932	-0.0566292	-0.137167
	-0.0539647	-0.13328	-0.329624
0.0207122	-0.0577897	-0.039305	-0.228753
-0.0276745	-0.0266933	-0.0673827	-0.122212
	0.0391294	0.0564455	0.232008
	-0.0173219	0.00953928	0.0623401
	0.0100876	0.0243681	-0.0156012
0.0508187	-0.0141184	0.0690953	-0.0771277
0.0337908	-0.0164281	0.0432953	-0.0123743
-0.00174858	0.0490202	0.0348361	0.0144265
	0.0421684	0.00694807	-0.0664182
	0.0380102	-0.0564221	-0.0562122
	0.00355271	0.0110104	-0.0380037
0.00268001	-0.0208045	-0.0416073	-0.135054
0.00453551	0.0271284	-0.00461884	-0.156492
0.00416676	0.0281317	0.0603161	-0.00753273
	-0.025458	-0.0104932	0.137952
	0.017942	0.0150496	0.278156
0.0407219	-0.0283429	-0.0674801	-0.0654151
0.13194	0.0507642	0.0111797	-0.0133654
	0.0293081	-0.0149681	-0.00839196
-0.02029	-0.0170982	0.0410529	0.0312689
	-0.00771074	-0.00408326	0.0381276
	0.0140148	-0.00965514	0.100735
	0.0605083	0.063186	0.0799887
	0.00213717	0.0234796	0.111519
	0.0251912	0.0334349	0.134431
	-0.0176365	-0.0290389	0.048621
	-0.0172764	0.0461215	0.124487
0.0737006	0.0764917	0.092155	0.19656
0.0632356	0.0193644	0.0533809	0.339258
0.0195405	0.0072523	0.0848948	0.34428
	0.0195294	-8.99718e-05	0.164649
-0.041842	-0.160316	-0.222884	0.00653937
0.0438523	0.0321053	0.0535126	0.261491
0.0618888	0.0991014	0.0365662	0.142118
0.00811205	0.0355421	0.0507845	0.145345
-0.046081	0.0334943	0.085549	0.142215
	0.0377643	0.0444627	0.15765
	0.0165124	-0.0412287	0.0706282
	0.0092106	-0.00683374	0.110514
	0.0615271	0.0259825	0.16229
-0.0853708	-0.019705	-0.0201039	-0.074227
-0.0223459	-0.00236406	0.0679895	0.33404
	-0.0652636	-0.0327872	0.286253
	0.00143596	-0.0689555	0.175756
0.101249	0.0211036	0.0152357	0.142082
	0.0253994	-0.044608	0.155093
	0.0410104	0.0162588	0.220994
	0.0564277	0.0263524	0.102312
	0.0289711	0.0463719	0.172247
0.0495956	0.0569646	0.0533716	0.177459
0.0514608	0.0767719	0.00990469	0.151194
0.103877	0.0519159	0.0239182	0.183097
	-0.0186415	-0.0632669	0.11816
	0.0297411	-0.0045852	0.22306
0.0624137	0.0445252	0.0445125	0.255878
-0.0194662	0.0104342	0.0234916	0.39357
	0.0550149	0.0505154	0.278285
	0.0676463	-0.0591882	0.229258
	0.0198038	-0.00410815	0.21111
	0.0675578	0.063755	0.171964
0.0156214	0.0814195	0.100166	0.196319
	0.0643354	0.0633661	0.203216
	-0.00397443	0.0366846	0.0607672
-0.144731	-0.0198447	0.0220501	0.175583
	0.0311634	0.0336452	0.174175
	0.0556036	0.0329719	0.16385
	0.0289651	-0.0430359	0.247853
0.0897212	0.0212076	-0.0382387	0.190267
0.0540679	0.0479869	0.0663103	0.233963
-0.349132	-0.15511	-0.0243384	0.182481
-0.00571642	0.0962276	0.0273654	0.0990795
	0.0587718	0.102938	0.0761355
-0.0109751	0.025472	0.0365829	0.112667
	0.0143809	0.0345042	-0.00511343
	0.0880749	0.046344	-0.0163745
0.077704	0.0589464	0.0410293	0.072729
	0.0714216	0.095074	0.091226
	0.040081	0.0376573	0.0945314
	0.0496069	0.0253903	0.0374645
	0.0674552	0.0281827	0.0714165
	0.0437076	0.00501306	-0.00495091
0.0306722	0.0642001	0.0389625	0.00325248
0.0970344	0.120745	0.111236	0.00169144
0.0248548	0.0539672	0.00410612	0.00725058
0.0466479	0.0838872	-0.0129045	0.0597505
0.0719514	0.0371097	-0.035691	0.00718631
	0.0883198	-0.0124895	-0.0530471
-0.00512961	0.0676187	0.0222928	0.0280063
0.0363656	0.065097	0.0551826	-0.0452801
	0.0394212	-0.00927742	-0.102575
-0.0117884	-0.0561309	-0.084408	-0.033271
-0.00987605	-0.069469	0.00612387	-0.0369501
	-0.0425957	0.0650612	0.0665903
0.0141421	0.0494873	0.0407813	-0.188856
0.00947	-0.0648331	0.0369284	-0.167189
-0.034993	-0.0944915	-0.0505352
-0.120681	-0.0456945	-0.0126343	-0.00300822
	-0.0645784	0.0189103	0.022504
0.0308196	0.0130222	-0.0397592	0.00353411
0.032477	0.101622	0.058834	0.0596493
-0.0221377	0.05611	0.0500591	0.0329862
-0.0141836	0.0783787	0.00274476	0.0281757
0.000269342	0.00104149	-0.0524788	-0.0797823
-0.0223047	0.0249367	-0.0100266	0.0543874
	0.0690295	-0.00986423	0.0505444
0.000170848	0.027403	0.0216506	0.0329268
	0.0192343	0.0809023	0.101233
-0.0120287	0.0152372	-0.0292234	-0.0647918
	0.0236341	-0.194646	-0.359816
0.0630873	0.048292	0.0498387	-0.0249582
0.0491392	-0.0013185	0.00825041	0.000120385
0.0339459	0.0932034	0.0175299	0.0258259
-0.00446091	-0.0410309	-0.0235889	0.0308127
	0.0451239	-0.016964	0.0564335
	-0.0145433	-0.0173607	-0.010035
-0.00648852	0.00305568	-0.00519917	-0.0457858
-0.00351482	-0.036633
-0.0345656	-0.0876235	-0.0544031
-0.0432942	-0.0497153	-0.0162373	0.00533451
0.0175052	-0.0449278	-0.00231788	0.00483199
0.0198157	-0.0319276	0.0145702	0.0188486
0.0139294	0.00465241	0.0018174	0.0307969
-0.184536	-0.09654	-0.0807022	-0.0157885
0.0299593	-0.145445	-0.0890781	0.0518913
	0.00457048	0.0305699	0.00177504
-0.00121037	0.0734539	0.0229367	0.00280628
0.0884554	0.0478672	0.1363	0.0888171
0.0418277	0.0452018	0.035782	0.0525881
	-0.0278603	0.0138679	-0.0223663
	0.00788834	-0.0395678	0.0698069
0.0511718	0.0596711	0.00350888	-0.0381229
0.0275231	0.0637768	0.0190775	-0.0120574
0.0171717	0.0173646	0.0398908	-0.00962804
0.0326831	-0.0277198	0.0483639	0.0461008
0.0317252	0.0114784	0.000646162	-0.0476215
	-0.169648	-0.0802236	0.0393222
0.0343929	0.0407307	0.0512343	0.0287174
-0.0923354	-0.0583482	-0.0447392	0.0232456
-0.0253716	-0.0936271	-0.0180271	0.0442149
	-0.059419	-0.0139867	-0.442254
-0.0161749	-0.108357	-0.128372
-0.0919932	-0.0227414	-0.0053785	0.0269497
0.018265	0.00462077	-0.00748392	-0.00327035
	-0.0291988	0.0337821	0.123096
0.0211552	0.0073744	0.0281506	-0.0424572
	-0.0742106	-0.0193421	-0.0406842
	-0.0252686	0.0397886	0.0303344
	0.0582179	-0.00252529	0.081509
0.0226345	0.0160021	0.0212155	-0.0762448
	0.0527248	-0.0437739	-0.039636
	0.0282072	0.0994995	0.101949
	0.0214032	0.0768119	0.078146
0.0458342	0.0380164	0.0212638	-0.0136375
0.0826484	-0.0139649	-0.0220586	-0.0299861
	0.0255079	-0.00852526	0.0355033
	-0.0261887	0.0239907	0.0249564
	0.0166778	0.00838978	0.0897486
0.030738	0.0431715	-0.0183033	0.0355643
-0.0448281	-0.0427024	-0.0285323	0.0198381
0.00843097	-0.00273913	0.0541322	0.00924821
-0.0399715	-0.0399553	0.0142445	-0.0581419
-0.0839163	-0.130105	-0.244267
-0.181735	-0.151936	-0.0621423	0.087897
0.00851799	-0.0967048	-0.0402371	0.0105791
-0.032582	-0.00323626	-0.00471982	-0.00259464
0.000217415	-0.0508338	-0.0181331	-0.00269311
	0.0189862	-0.0339573	0.0907771
	-0.0539477	-0.314826	-0.484207
-0.0558279	-0.0178775	-0.0254324	-0.000448211
	-0.00772888	-0.0203966	0.0502048
0.0336657	-0.00364538	0.00828876	-0.00914516
-0.0463694	-0.00183435	0.0480159	-0.0138008
0.0286234	0.00151394	0.0739038	-0.017045
-0.00322392	0.00559972	0.0280573	-0.0597406
	-0.000261545	0.0739388	0.0986768
	0.0196618	-0.0216204	-0.013797
0.0644931	0.0499682	0.0321633	0.0724419
0.0315614	-0.0514984	-0.00460567	0.00924735
0.071888	0.0357732	-0.00688394	-0.0840751
	-0.0679824	-0.0127209	0.0236971
0.0129323	-0.0126223	0.0418373	-0.0808214
0.0211372	0.0354169	0.058681	-0.081954
-0.00194535	-0.0467602	0.0127959	-0.00361265
0.0128281	-0.0719711	-0.057955	-0.0396529
-0.071755	-0.108464	-0.178466	0.0896962
-0.204568	-0.0719674
-0.0227279	0.0122568	0.151269	0.191473
0.0339849	0.0169732	0.0509495	0.0997036
	-0.0411484	0.0318885	0.0440361
	-0.0137412	0.0686929	0.0578296
	-0.0477779	0.0825089	0.061188
	-0.0349414	0.00448255	0.162086
	0.0268932	0.100297	0.152114
	0.00676679	0.12378	0.226929
	-0.0195422	0.0127973	0.168089
	-0.107076	-0.0585692	-0.034395
	-0.0121961	0.010672	-0.0277363
-0.0137287	-0.00910719	-0.0747276	-0.035362
-0.520342	-0.315654	-0.1364
0.0369047	0.0316403	0.0162355	0.12824
0.0513362	-0.0632963	-0.0666317	-0.188624
0.0637943	0.0428028	0.0500047	0.167782
	0.0806415	0.113905	0.171003
0.0735348	0.100365	0.0726937	0.11203
	0.023217	0.0130885	0.0519037
0.025009	0.0469413	-0.0512476	-0.034778
	-0.181138	-0.030548	-0.196273
	0.0250374	0.0143881	-0.128769
0.0543594	0.0100108	-0.0339767	0.0113209
	0.0364356	0.0470844	0.0592012
-0.00323949	-0.0507629	0.0495807	0.183233
0.00981711	-0.0256291	0.0724281	0.214615
	-0.0328786	-0.101943	0.163101
	-0.0268313	-0.0672553	0.0405433
	0.00973717	-0.034886	-0.247723
0.00942362	-0.00251582	-0.117356	-0.128231
	0.0257931	-0.115678	-0.428577
0.0204788	0.0101859	-0.0926207	-0.0253485
	0.0635543	-0.042035	0.0488447
	0.106125	0.0568423	0.141906
	0.111164	0.0080024	0.107317
0.0237806	0.071769	0.0321192	0.137417
	0.0609371	0.053466	0.000339673
	0.0156585	-0.0880257	-0.122278
	0.0835944	-0.0678409	-0.316936
	-0.0227668	-0.102598	-0.252292
	0.0149031	-0.0263327	-0.281552
	-0.0455678	-0.0780868	-0.039912
0.00718064	0.00218938	-0.0173583	0.179489
-0.0308233	-0.0263397	0.0125969	0.215602
-0.00078907	0.019169	0.0296709	0.119046
-0.0126579	-0.0292073	-0.025152	0.198586
0.0167261	-0.0169372	0.0632222	0.0125129
-0.058566	-0.038566	-0.0312904	-0.1253
	0.00211314	-0.0991444	-0.285641
	-0.00800518	-0.0930081	-0.254329
	0.0743765	-0.0320266	-0.0890277
0.07084	0.0644763	0.000847582	0.0355237
	0.0735676	0.0458765	0.106907
-0.0304744	-0.0326671	-0.0146053	0.2385
	0.0735344	0.132182	0.107197
0.0582549	0.0994105	0.0659394	0.124646
-0.0126097	0.031682	-0.0202041	-0.0240201
0.0508508	-0.003409	-0.0627059	-0.110211
	0.01012	-0.0230663	-0.234212
	-0.008001	-0.0997087	-0.312523
-0.00837008	0.0213769	-0.0549277	-0.136403
	-0.000514749	-0.00906448	0.0200642
-0.0249881	-0.0138479	0.0619356	0.242667
	-0.00527448	0.0229806	0.130538
	-0.0139668	0.0868155	-0.0762803
-0.0110188	-0.0712573	-0.0332104	-0.243015
	-0.0419488	-0.100562	-0.319652
-0.062006	-0.0291534	-0.0740552	-0.298819
0.0551574	-0.00751564	-0.0220439	-0.232258
	0.0238606	-0.0247151	0.0287069
0.00567	0.0518517	-0.0454703	0.0165587
0.000261113	-0.0133331	-0.0638049	0.150455
	0.0678313	0.0637806	0.0591728
0.0241337	0.0517711	0.0390711	0.199324
0.0600264	0.0415772	0.0290002	0.0518001
-0.000109704	-0.0254579	-0.0154934	-0.101147
	-0.0199406	-0.02834	-0.255466
0.0154361	-0.049581	-0.0451789	-0.307634
	-0.00863464	-0.0699536	-0.238139
0.0160467	-0.0138927	-0.012882	-0.152825
-0.016584	-0.0785802	-0.0498192	0.0757051
	-0.00959274	0.118198	0.201123
	-0.012274	0.0177351	0.0361519
0.014229	-0.0768926	-0.0133897	-0.165469
	-0.054681	-0.0236551	-0.231722
	-0.0381524	-0.0508261	-0.234276
-0.0174073	-0.0474695	-0.0396249	-0.168738
0.0546204	-0.00715294	-0.000723297	-0.128926
-0.0197462	0.0255656	-0.0975585	0.0835209
0.031394	0.0608481	-0.00248232	0.100758
	0.0960869	0.0894957	0.0780826
	0.054517	0.0172495	0.0705012
0.0548685	0.00712418	0.0111995	0.0789387
-0.0785434	0.000664744	-0.0190063	-0.0124119
	-0.00454045	0.0838361	-0.0448534
-0.0160743	-0.0235366	-0.00711473	-0.206485
	0.0212209	0.0711675	-0.104281
0.0312726	0.000304727	-0.0038228	-0.101197
0.0275695	0.0122148	-0.0495061	0.0878555
	0.00133672	0.000524105	0.0983411
	-0.0138393	-0.00637132	0.0213099
0.0287636	-0.010367	-0.018182	-0.0745181
-0.0169946	-0.0366554	0.0073021	0.0337578
-0.212814	-0.094082	-0.042193	-0.0110501
0.0361386	-0.0578749	0.0739709	0.0596258
	0.0334138	0.0426485	0.0200016
0.078005	0.0431817	0.0474575	0.170608
0.118864	0.0492517	0.0994073	0.126755
0.0384695	0.0787018	0.135864	0.235949
	-0.229757	0.0997705	0.228038
	0.0521587	-0.0108993	0.207017
	0.0441784	0.111427	0.220822
	0.00405369	0.0052127	0.16037
-0.106587	-0.00166293	0.0163461	0.234844

## Sheet: larval stage duration eat-2
L1	L2	L3	L4
0.0649121	-0.076745	-0.0685303	-0.0536256
-0.0744222	-0.0419052	-0.0879359	-0.022597
-0.0843747	-0.0244853	-0.0103135	-0.0381113
-0.02466	0.0103545	-0.0297191	-0.022597
0.0748645	-0.0941649	0.0284978	-0.0381113
-0.0644698	-0.0244853	-0.0297191	-0.0381113
-0.0147075	-0.0941649	-0.0685303	-0.0536256
	-0.0941649	-0.0103135	-0.00708263
-0.00475506	-0.129005	-0.107342	0.132546
	0.0277744	-0.0491247	-0.0536256
-0.02466	-0.00706542	-0.0685303	-0.0536256
-0.0346124	-0.111585	-0.0491247	0.0549747
	-0.00706542	-0.0103135	0.023946
	0.097454	-0.0297191	0.070489
	-0.0593251	-0.0491247	-0.00708263
-0.0147075	0.0800341	-0.0103135	-0.00708263
	-0.0419052	-0.0491247	-0.022597
	0.0277744	-0.0685303	-0.06914
0.0549596	0.0103545	-0.0103135	0.023946
0.0649121	-0.00706542	-0.107342	-0.00708263
	-0.0244853	-0.0685303	-0.022597
	-0.00706542	-0.0297191	-0.00708263
	-0.0593251	-0.0685303	-0.0536256
	0.289073	0.571855	0.318718
-0.10428	0.0277744	0.0284978	0.101518
-0.0943271	-0.0941649	-0.0879359	-0.0381113
-0.0445649	0.0451943	-0.0103135	-0.022597
0.00519739	-0.0419052	-0.0103135	0.0084317
-0.0147075	-0.0244853	-0.0297191	0.0084317
-0.02466	-0.00706542	-0.0297191	-0.022597
0.811346	0.132294	0.552449
-0.0445649	-0.111585	-0.0685303	-0.00708263
-0.0843747	0.0451943	0.00909214	-0.00708263
-0.0744222	-0.0244853	0.067309	0.0084317
	0.114874	-0.0297191	-0.06914
-0.0644698	-0.0244853	-0.0103135	0.023946
	-0.0419052	-0.0491247
-0.0147075	0.0103545	-0.0491247	-0.022597
	-0.0244853	-0.0491247	-0.0381113
	0.0277744	-0.0103135	0.070489
	0.0451943	0.0479034	0.0084317
0.204246	0.411012	0.474827	0.303204
	0.0800341	-0.0297191	-0.00708263
-0.0843747	0.0451943	0.358393	-0.00708263
0.00519739	0.132294	-0.0879359	0.023946
-0.0445649	-0.0941649	-0.0879359	-0.022597
	0.0103545	-0.0297191	-0.022597
-0.0843747	-0.0419052	-0.0685303	-0.00708263
-0.0943271	0.0277744	-0.0297191	-0.0381113
-0.0445649	-0.0419052	-0.0685303	-0.00708263
	-0.0941649	-0.0685303	-0.06914
0.114674	0.0626142	0.00909214	-0.0536256
-0.0346124	-0.0593251	-0.0879359	-0.0536256
0.0151498	-0.0593251	0.00909214	-0.0381113
	0.0277744	-0.0685303	-0.022597
	0.0626142	0.10612	-0.00708263
	0.0451943	0.0284978	0.148061
0.114674	0.0626142	-0.0491247	0.0084317
-0.0644698	-0.0419052	-0.0491247	-0.0536256
-0.114232	0.0103545	-0.0879359	-0.00708263
-0.0147075	0.114874	-0.0103135	0.023946
-0.124184	0.0451943	-0.0297191	0.0084317
	0.0277744	0.00909214	-0.00708263
	0.0103545	-0.0685303	-0.00708263
-0.124184	0.0277744	-0.0491247	-0.00708263
-0.0545173	0.0451943	0.10612	0.0084317
	0.167134	0.0284978	0.070489
-0.134137	-0.0941649	-0.107342	0.0084317
0.00519739	0.0626142	-0.0491247	-0.022597
	-0.0419052	-0.0103135	0.0549747
0.184341	0.341333	0.668883
0.293818	0.567791	0.377799	0.210118
	-0.0593251	-0.0685303	-0.022597
0.0649121	0.219393	0.144931	0.101518
-0.0147075	-0.0244853	0.00909214	-0.022597
0.104722	0.167134	0.00909214	0.0394604
0.00519739	0.149714	0.0284978	0.0394604
0.0251023	-0.0244853	0.00909214	-0.00708263
	-0.00706542	0.0284978	0.0394604
0.154484	0.306493	0.10612	0.070489
	0.132294	-0.0297191	-0.022597
-0.134137	-0.0244853	-0.0685303	-0.0381113
-0.0644698	-0.0941649	-0.0879359	-0.06914
	-0.00706542	0.00909214	-0.06914
-0.0843747	-0.0419052	-0.0491247	-0.00708263
-0.0147075	0.0451943	-0.0685303	-0.022597
0.00519739	-0.0244853	-0.0297191	-0.00708263
-0.0445649	-0.00706542	-0.0491247	-0.022597
	-0.00706542	-0.0297191	0.0084317
0.104722	0.0800341	-0.0103135	0.070489
	0.0277744	-0.0491247	-0.0536256
0.0748645	0.0451943	0.00909214	0.0084317
0.0450072	-0.0419052	-0.0297191	-0.0381113
0.0450072	-0.0941649	-0.0103135	-0.022597
-0.144089	-0.0593251	-0.0491247	-0.0536256
	-0.0419052	-0.0297191	-0.00708263
	-0.0593251	-0.0103135	0.0084317
0.0251023	0.201973	0.183743	0.256661
	-0.0244853	0.0284978	0.0084317
-0.0445649	-0.00706542	-0.0879359	0.023946
-0.02466	-0.0941649	-0.107342	-0.0381113
-0.02466	0.201973	0.144931	0.163575
0.0649121	0.219393	-0.0491247	-0.0381113
-0.0644698	-0.0419052	-0.107342	-0.0846543
-0.0843747	-0.00706542	-0.0879359	-0.0536256
0.104722	0.0451943	-0.0685303	0.0084317
	-0.0941649	-0.0103135	-0.00708263
	-0.0244853	-0.0879359	-0.0381113
	0.0626142	0.0479034	0.0394604
0.0151498	0.0103545	0.00909214	0.0084317
0.104722	0.097454	0.0284978	0.070489
-0.154042	0.0103545	-0.0685303	-0.0536256
-0.00475506	-0.0593251	-0.0297191	-0.0381113
	-0.076745	-0.0103135	0.0394604
-0.0644698	-0.0419052	-0.0103135	-0.00708263
-0.0147075	0.149714	-0.0491247	0.0860034
	0.0103545	-0.0685303	0.0394604
	0.0103545	-0.0685303	0.101518
0.0549596	-0.00706542	-0.0685303	-0.00708263
-0.0147075	-0.0941649	-0.0879359	0.0084317
-0.0545173	0.0626142	-0.0879359	-0.0536256
-0.0843747	-0.0593251	-0.0491247	-0.022597
	0.0626142	-0.0491247	-0.022597
	-0.00706542	-0.0491247	-0.0536256
-0.0147075	-0.0593251	-0.0491247	-0.0536256
-0.0644698	-0.076745	-0.0103135	-0.0536256
0.0251023	-0.0941649	0.0284978	0.023946
-0.203804	-0.129005	-0.0879359	-0.06914
-0.0147075	0.0277744	-0.0879359	-0.0381113
	-0.00706542	-0.107342	-0.0536256
	0.393592	0.707694
0.4232	0.0451943	-0.0297191	0.070489
	-0.076745	-0.107342	-0.06914
	-2.65489
	-0.129005	-0.126747	-0.06914
	-0.0244853	-0.0491247	-0.06914
-0.0445649	-0.0244853	-0.0491247	-0.0536256
-0.0445649	-0.0593251	-0.0685303	-0.022597
	-0.111585	-0.0685303	-0.0536256
	0.463272	0.591261
		-0.107342	-0.0846543
	-0.0244853	-0.0879359	-0.0536256
	-0.0941649	0.0284978	-0.022597
	1.31656	0.834811
	0.175314	0.0378727	0.0227443
	-0.114256	0.0564061	0.0847288
0.0165054	-0.0801887	-0.165995	-0.0702324
	-0.0631551	-0.0547945	0.00724819
	-0.0801887	0.0378727	0.0227443
-0.0808196	-0.0801887	-0.128928	-0.0547363
-0.037564	-0.0631551	0.0193392	0.177706
-0.0700057	-0.165356	-0.0177276	-0.0547363
		-0.0177276	0.0537366
	-0.148323	-0.0918614	-0.0547363
	-0.114256	-0.165995	-0.0547363
	-0.0290881	0.278807	0.0847288
		0.000805802	0.0382404
0.0273193	0.0220126	0.0378727	-0.0237441
	0.481918	0.519742
	-0.0290881	0.204674	0.456636
-0.134889	-0.165356	-0.110395	-0.0547363
-0.0808196	-0.148323	-0.147462	-0.0547363
	-0.0290881	-0.0918614	-0.0547363
	-0.0290881	0.0749396	-0.0702324
-0.0916335	-0.199423	-0.184529	-0.0857286
	-0.165356	-0.165995	-0.00824794
	-0.165356	-0.0918614	-0.116721
	0.0390461	0.0378727	-0.0392402
	-0.0801887	-0.147462	-0.0857286
		-0.073328	0.162209
		-0.073328	0.100225
	0.141247	0.315874
	-0.0972222	-0.0547945	-0.0237441
	-0.0120545	0.000805802	0.00724819
0.0165054	-0.0290881	-0.073328	0.100225
	-0.165356	-0.0918614	0.0227443
	-0.0461216	-0.0177276	-0.00824794
	0.0220126	0.13054	0.0537366
	-0.199423	-0.110395	-0.0237441
	-0.114256	0.18614
0.00569152	-0.114256	-0.073328	-0.0702324
	0.0560797	-0.0547945	-0.0702324
	-0.0290881	0.112006	-0.0702324
	-0.0972222	-0.073328	-0.0547363
	-0.0801887	-0.165995	0.0692327
	0.00497904	-0.0547945	0.00724819
	-0.131289	-0.110395	-0.0237441
-0.124075	-0.114256	-0.110395	-0.0392402
	0.0390461	0.0193392	0.0692327
	0.209382	0.112006
	-0.148323	-0.0918614	-0.0392402
	-0.0801887	0.13054	0.224194
	0.0390461	0.241741	0.00724819
	-0.0801887	-0.110395	-0.101225
-0.0916335	-0.114256	-0.0918614	-0.00824794
	-0.0461216	-0.110395	-0.0702324
	-0.0972222	-0.203062	-0.101225
-0.0808196	-0.114256	-0.0918614	0.00724819
0.276039	-0.0461216	0.000805802	-0.0547363
	-0.216457	-0.184529	-0.0857286
	0.00497904	-0.0547945	0.00724819
	0.0731132	-0.0547945	-0.00824794
0.232783	0.0731132	0.167607
-0.00512237	-0.114256	0.0193392	-0.0857286
	-0.0972222	-0.184529	-0.132217
	0.618187	-0.165995	0.0847288
	-0.114256	-0.0918614	-0.00824794
0.0705748	-0.0290881	-0.0918614	-0.101225
0.059761	0.0731132	0.0193392	0.0382404
0.0922026	1.18029	0.630943
	-0.148323	-0.147462	-0.101225
	0.0560797	0.167607	0.255186
-0.0667163	0.0385013	-0.0138528	-0.132357
0.00372024	-0.000442543	0.0891775	0.101239
0.0389385	-0.104293	-0.161039	-0.154604
-0.0226935	-0.0134238	-0.131602	-0.165728
-0.216394	-0.130255	-0.264069	-0.210222
-0.242808	-0.208143	-0.190476	-0.165728
-0.119544	-0.0913114	0.000865801	-0.154604
0.135789	0.220239	0.398268
-0.0226935	-0.000442543	0.030303	0.0122501
-0.101935	-0.208143	-0.116883	-0.0878626
	-0.0653489
-0.0138889	-0.0393863	-0.0727273	0.112363
	-0.000442543	0.0744589
			-0.0544917
0.558408	0.376014
0.0917659	0.0904263	0.0744589	-0.00999718
0.0741567	0.103408	0.030303	0.345959
0.00372024	-0.0393863	-0.0138528	-0.0211208
-0.00508433	-0.0783301	-0.102165	-0.0322444
-0.181176	-0.18218	-0.190476	-0.187975
-0.101935	-0.000442543	-0.14632	-0.0878626
-0.101935	-0.0653489	0.0597403	-0.0656153
0.197421	0.02552	0.000865801	0.290341
0.725694	0.0125387	0.177489
0.0565476	0.155333	0.133333	0.268093
-0.137153	-0.0264051	-0.04329	0.0233737
			0.045621
-0.101935	-0.104293	0.030303
	-0.130255	0.000865801	-0.0656153
0.355903	0.44092	0.221645
-0.101935	0.0514825	-0.0138528	0.234723
0.126984	0.103408	0.103896	0.00112644
0.0213294	-0.000442543	-0.0138528	-0.0989862
-0.216394	-0.208143	-0.175758	-0.23247
-0.0843254	-0.0783301	-0.102165	-0.0433681
0.223834	0.23322	0.265801	-0.0767389
0.00372024	0.103408	0.0744589	0.0678682
-0.0491071	-0.0653489	0.000865801	-0.00999718
-0.09313	-0.0264051	0.0450216	0.65742
-0.137153	-0.0523676	-0.0874459	-0.0767389
-0.0755208	0.0125387	0.0155844	0.045621
0.0301339	0.0514825	0.0891775	-0.00999718
0.0829613	0.0904263	-0.0138528	-0.121233
-0.09313	-0.0653489	0.0597403	0.279217
-0.0226935	-0.0393863	0.0597403
-0.00508433	0.0774451	0.0891775	0.245846
	0.0385013	0.030303	0.0678682
0.206225	0.0774451	0.103896	0.0122501
0.0565476	-0.000442543	0.000865801	0.00112644
	0.0125387	0.162771	0.434948
0.0917659	-0.143236	-0.116883	-0.143481
-0.145957	-0.0134238	0.0744589	-0.0989862
-0.101935	0.0385013	0.0450216	-0.0211208
-0.0138889	0.0774451	0.000865801	0.0678682
-0.0403026	-0.0783301	-0.0580087	0.0678682
	0.622658
-0.128348	-0.18218	-0.102165	-0.121233
-0.0491071	-0.156218	-0.131602	0.0901155
0.0565476	0.103408	0.309957
0.0829613	-0.000442543	-0.0138528	-0.0322444
-0.0579117	-0.0523676	0.103896	0.145734
-0.0403026	-0.0653489	-0.0727273	0.0122501
	-0.000442543	-0.0580087	-0.0211208
	-0.0134238	0.0891775	-0.0322444
0.162202	0.23322	0.118615	0.312588
-0.0138889	-0.000442543	-0.0138528	-0.0544917
0.00372024	0.103408	0.192208	0.00112644
0.0389385	0.0385013	0.0744589	-0.121233
	-0.0264051	-0.175758	-0.154604
	-0.0393863	-0.0727273	-0.143481
-0.0843254	0.116389	0.0597403	-0.0322444
-0.145957	-0.0653489	-0.0285714	-0.0656153
	-0.0523676	0.000865801	0.0344973
-0.128348	-0.117274	-0.102165	-0.0544917
0.00372024	0.02552	-0.0874459	-0.11011
-0.0667163	-0.0913114	-0.0138528	-0.0878626
-0.0226935	-0.0913114	0.0155844
0.0125248	0.0644638	0.030303	-0.0433681
-0.0403026	0.259183	0.148052	0.167981
	0.0125387	0.162771	0.557308
0.0125248	-0.0264051	-0.0727273	-0.00999718
0.0301339	0.0644638	0.0891775	0.0901155
-0.0667163	0.0904263	-0.04329	-0.121233
0.0741567	-0.156218	-0.131602	-0.132357
	-0.0523676	-0.04329	-0.0656153
	-0.221124	-0.190476	-0.199099
	-0.169199	-0.190476	-0.210222
-0.101935	-0.104293	-0.161039	-0.154604
	-0.130255	-0.14632	-0.165728
	-0.0913114	-0.0580087	-0.132357

## Sheet: growth rate eat-2
L1	L2	L3	L4
0.0434228	0.0562405	0.0663432	0.0819346
0.304593	0.183059	0.151232	0.0550825
0.140526	0.0914526	0.068695	-0.0770413
0.00243728	0.0926475	0.10503	0.112844
-0.253405	-0.0546463	0.0826434	0.100232
0.00565452	-0.0414343	0.0596765	0.0481327
0.129603	0.180489	0.163741	0.0194799
	0.0792333	-0.594379	-0.0695712
0.230446	0.168086	0.166179	-0.00992132
	0.0984239	0.120189	0.201662
0.0859735	-0.0575488	0.0785544	0.253174
0.117691	0.073903	0.0876259	-0.038811
	0.0048884	0.0504791	0.119204
	-0.0998758	-0.0583826	-0.164198
	0.0909206	0.123284	0.0726452
-0.0168646	-0.0474274	0.034329	-0.0114694
	0.0990142	0.093166	-0.0285416
	-0.0197624	-0.0544221	-0.194216
0.00469664	0.0253089	-0.0109274	0.0604068
-0.0137485	0.164073	0.190177	0.165388
	0.094954	0.125763	0.140047
	-0.148309	-0.124298	-0.11476
	-0.0400506	0.136902	0.0908056
	-0.414998	-0.382819	-0.341907
0.269303	-0.0397338	-0.0407484	-0.371872
0.150703	0.00864011	-0.0973638	-0.201391
0.0675706	0.068228	0.0905956	0.165175
0.00769996	0.000490331	0.0529828	-0.138186
-0.0406776	0.0608537	0.122747	0.091363
0.0487533	-0.0345902	0.118053	0.176426
-0.385352	-0.0839384	-0.301361
0.064416	0.109623	0.155596	0.0439365
-0.00978142	-0.134951	0.0188651	0.196747
0.090081	-0.181866	-0.0534904	0.12721
	-0.0831135	-0.00516159	-0.218808
0.0467836	0.0571519	0.0470336	-0.0693675
	0.168953	0.112444
0.00822471	0.0498998	0.0967511	0.0915081
	0.0162006	0.105785	0.111501
	0.110878	0.0749346	-0.392613
	0.0317636	0.0559287	-0.0573649
-0.33166	-0.47316	-0.335263	-0.272754
	0.0361864	0.0804535	-0.0278836
0.0592351	0.0337452	-0.519591	-0.0274846
-0.33664	-0.131946	-0.0792962	-0.168008
0.172242	0.142118	0.167163	0.0595686
	-0.0211048	0.0700164	0.213131
-0.0184204	0.0990206	0.139466	0.0616125
0.0272674	0.0328135	0.079406	-0.0264841
0.185781	0.0769504	0.0800077	-0.012566
	0.0536182	0.0784299	0.058405
-0.160691	-0.194157	-0.0237194	0.137547
0.100744	0.0757938	0.155191	0.0248221
0.0234588	0.0232337	0.0426758	0.0618907
	-0.00822169	0.079757	0.16964
	-0.0687939	0.0618862	0.112172
	-0.0528346	-0.268407	-0.220798
-0.266944	-0.0803326	-0.0709706	-0.233539
0.165011	0.0725254	0.121335	0.0212676
0.0396168	0.0757474	0.0809969	0.0261177
0.0102488	-0.123674	-0.0304191	-0.13154
0.103227	0.0485772	0.0878677	0.0364871
	-0.0361061	0.0962055	0.0238783
	-0.0808341	0.0301292	-0.189134
0.0560635	0.105783	0.122225	-0.159741
-0.0570667	-0.114685	0.00856441	0.0470069
	-0.0806694	0.0453997	0.0312728
0.276859	0.102701	0.0484459	-0.361541
0.0617743	0.115778	0.119036	0.0699671
	0.0531132	-0.0826174	-0.133622
-0.00239765	-0.205261	-0.54141
-0.516023	-0.400066	-0.387989	0.0573207
	0.0553909	0.106559	0.0974612
-0.173642	-0.242214	-0.124118	-0.114946
0.0670432	0.00957767	0.100431	0.0981404
-0.0302995	0.0494626	0.055038	0.000630844
-0.0827942	-0.273531	-0.119067	0.0971042
-0.0466321	0.0364172	0.0671062	0.0833952
	-0.0204495	-0.0236587	-0.147223
-0.169634	-0.22798	-0.103972	0.0195943
	0.0323058	0.110296	0.0809244
0.116213	0.0726644	0.14064	-0.0365174
0.0873058	0.14768	0.179899	0.0940864
	0.0729898	0.0641376	-0.126493
0.120639	0.168567	0.197987	-0.00191568
-0.0413679	0.116186	0.122813	0.0118325
0.031795	0.140326	0.139843	-0.0453078
0.0957915	0.10459	0.0601879	0.103586
	0.0591751	0.0751843	0.0835338
-0.222986	-0.0297436	0.0728173	-0.0557257
	0.0215313	0.120439	-0.0560114
-0.0905495	-0.038623	-0.0495293	0.026698
0.113066	-0.00871917	-0.00156355	-0.00531774
-0.0317491	0.0669646	0.0930305	-0.0143914
0.129701	0.0914194	0.10992	0.110024
	0.0226446	0.0789756	0.0351822
	-0.0298076	0.0176035	-0.0865634
-0.167282	-0.177418	-0.191545	-0.127531
	0.00798323	0.0917686	0.0344366
-0.00697179	0.0951239	0.0861888	-0.00301788
0.184492	0.210791	0.185017	0.104155
-0.0124299	-0.110072	-0.143487	-0.142332
0.0554345	-0.141444	0.109022	0.210035
0.0917692	0.141434	0.202916	-0.043678
0.0976927	0.0577286	0.134091	0.0714482
-0.137869	0.0339873	0.0984146	0.0901521
	0.15768	0.0452056	-0.00593297
	0.100448	0.207437	0.0101271
	-0.0192346	0.0215833	-0.20637
-0.134087	0.0515779	0.0638566	0.051651
-0.0589799	-0.0594437	-0.147704	-0.043079
0.270305	0.110976	0.0648725	0.09165
-0.0506748	0.00488114	0.0337393	0.146841
	-0.0394037	0.0405575	-0.00781289
0.0811178	0.0259903	0.0720752	-0.119578
0.00297907	-0.0138768	-0.0691946	0.0935423
	0.0748546	0.114999	-0.118862
	0.129189	0.0305155	-0.302102
0.0038271	0.0550118	0.0877722	0.0947894
-0.0575899	0.0955113	0.00894585	0.0746241
-0.0847558	-0.00725783	0.0464457	-0.0327574
0.0938412	0.0617462	0.0472424	0.0867619
	-0.00479301	-0.0867744	0.0837128
	0.00650375	-0.0156918	0.0332434
0.0152041	0.141277	-0.0447423	0.00668933
0.0410821	0.0210212	-0.0393363	-0.00648898
-0.265571	-0.0664627	-0.350185	-0.317544
0.100447	0.122124	-0.098276	-0.0169936
-0.134484	0.0372271	-0.095935	0.0237545
	-0.0466727	-0.185032	0.120166
	-0.567465	-0.559222
-0.46325	0.0194152	-0.156347	-0.298858
	0.0536849	-0.143148	0.0553848
	0.124722	-0.113146	0.199542
	-0.024263	-0.138709	0.116769
-0.051523	0.000342375	-0.126763	0.0353145
0.0196646	0.0230609	-0.162193	-0.0181271
	-0.0601742	-0.133155	0.0955837
	-0.563981	-0.474814
		-0.0832302	0.179282
	0.0220521	-0.0936888	0.131839
	-0.120223	-0.164107	-0.011314
	-0.707742	-0.119512
	-0.231101	-0.0142748	-0.0897623
	-0.0528114	-0.0617396	-0.654214
0.209368	-0.034772	0.147266	0.193942
	-0.0372932	0.0862164	0.289443
	0.105455	0.00064486	-0.143039
0.0433338	0.0766761	0.0577361	0.405581
0.0708427	0.0990745	-0.0784571	-0.722906
0.187243	0.0327931	-0.0228072	-0.193663
		0.11867	-0.128822
	0.0637026	0.166393	0.0513032
	0.0855966	0.100455	0.264047
	-0.48463	-0.0281451	-0.0294406
		0.0484664	-0.206764
-0.188028	-0.154301	0.0238639	-0.337262
	-0.305882	-0.475622
	-0.343408	-0.257813	-0.460859
0.150175	0.123295	0.0590389	0.354423
0.155849	0.177536	0.15215	0.300803
	0.0649653	0.180281	0.340498
	-0.328522	0.125855	0.166509
0.0480491	0.145887	0.0130846	-0.0477175
	0.242744	0.206585	0.440581
	0.0935769	0.121628	0.22321
	0.0616118	-0.19906	-0.346119
	0.0960939	0.176856	0.202063
		-0.155547	-0.773976
		-0.0868105	-0.409565
	0.113692	0.0171459
	0.0503793	0.125737	-0.0240054
	-0.0524896	0.0377634	0.0315375
0.0354669	0.0646623	0.000178651	-0.343409
	0.0521683	0.0476371	0.00554128
	0.041437	-0.0918922	-0.111999
	-0.114149	-0.0809431	-0.255783
	0.118117	0.0777276	0.0767962
	-0.0369042	-0.232722
-0.148569	0.103341	0.103917	0.108532
	-0.0498181	0.080543	0.00276531
	0.110767	-0.0592537	0.0746683
	0.160821	0.0687431	0.104398
	0.122087	0.0564072	-0.280354
	0.0107157	0.0170252	0.127507
	0.0837293	0.0543556	0.0402611
0.188082	0.0365293	0.0732036	0.0777315
	-0.020821	-0.183743	-0.201668
	-0.00677376	-0.220142
	0.177395	0.111229	0.0500618
	-0.0859903	-0.148802	-0.460174
	-0.057251	-0.240073	-0.203114
	0.0760128	0.0548993	0.178155
-0.0610601	0.0700314	0.0346638	0.00181602
	-0.0249619	0.0554624	0.156654
	0.200644	0.14391	0.184399
0.181976	0.0750267	0.0388514	0.0450872
-0.326841	0.047113	0.0433342	0.108391
	0.178604	0.21711	0.380217
	0.0908175	0.0262132	-0.0520749
	0.0118822	0.0639899	0.0850713
-0.272054	0.0136382	-0.445249
0.0231914	0.00453869	0.0869904	0.145659
	0.190571	0.297527	0.324658
	-0.320329	-0.194948	0.266143
	0.106863	0.0792812	0.0993679
-0.142542	0.141471	0.189212	0.183117
-0.0938977	-0.142872	-0.0725333	-0.144728
-0.0605849	-0.563992	-0.149127
	0.257163	0.155143	0.460192
	-0.0224134	-0.524174	0.0702862
-0.202226	0.046002	-0.0508288	0.247775
-0.149427	-0.108014	-0.0842663	-0.37168
0.0943048	0.276474	0.249847	0.153019
-0.165796	0.121569	0.118118	0.435213
0.0386546	0.282646	0.385626	0.116763
0.259859	0.257229	0.336873	0.167808
0.172662	0.0671241	0.0777409	0.105674
-0.125618	-0.300528	-0.311845
0.0784053	-0.0698996	-0.101029	0.0134493
0.356178	0.188515	0.0715392	0.0454165
	-0.0526185
-0.08225	0.137761	-0.0194248	-0.300419
	0.00345783	-0.0443384
			0.138003
-0.431074	-0.325714
-0.185954	-0.120394	0.0112295	0.037611
-0.0562023	-0.00855748	-0.0540376	-0.435969
-0.0462931	0.089025	0.054292	0.114746
0.0347328	0.07764	0.000512205	0.0033927
0.218613	0.214509	0.266322	0.254735
-0.00307424	-0.0370148	0.037719	0.0059296
0.165052	0.0444361	0.0382671	0.160751
-0.304689	-0.0336897	-0.134803	-0.395619
-0.476229	-0.121654	-0.212638
-0.0736591	-0.153528	-0.146622	-0.33313
0.367182	0.0150164	-0.122487	-0.231135
			-0.0822879
0.300501	-0.0197878	-0.159306
	-0.050744	-0.168471	0.171539
-0.361723	-0.273087	-0.107763
0.0952085	0.01115	-0.0394131	-0.413574
-0.0294892	-0.172191	0.0122007	0.155374
0.0662876	0.0632354	0.133229	0.113364
0.279427	0.298329	0.408561	0.511134
0.0459411	0.00366028	-0.0337513	-0.0598971
-0.338723	-0.260007	-0.0960798	0.342241
-0.0717257	-0.0139699	-0.074665	-0.171203
0.222429	-0.0252539	-0.0693801	0.0169499
0.0890562	-0.00175122	-0.183599	-0.664063
0.335453	0.0719843	0.00731028	0.232721
0.218744	-0.179407	-0.270715	-0.25228
-0.166019	-0.123156	-0.150812	0.0603737
-0.147778	0.00172906	0.118524	0.398265
0.233974	-0.193288	-0.149602	-0.287786
0.0723562	-0.0099303	-0.0555448
-0.00041342	-0.129431	-0.165088	-0.368929
	-0.075417	-0.156139	-0.155605
-0.287847	-0.131247	-0.0112764	0.0437564
-0.032481	-0.0905217	-0.0239067	-0.0630315
	-0.139122	-0.212724	-0.449407
-0.01727	0.132479	0.0941607	0.138714
0.133619	-0.082886	-0.0919213	0.237502
0.0725853	0.0362382	0.0517095	0.131215
-0.119941	-0.0464589	0.00316709	-0.156311
0.0817553	0.189547	-0.0831963	-0.114071
	-0.448278
0.277244	0.267641	0.101126	0.0666331
0.334525	0.0701687	0.0297919	-0.247274
-0.00803153	-0.201935	-0.184843
-0.0322038	0.0498146	0.0120509	0.073065
0.0390713	0.00586268	-0.108947	-0.201306
0.00422989	0.104371	0.027009	-0.0579871
	0.0992578	0.0674283	0.147158
	-0.102724	-0.0379148	0.147861
-0.375515	-0.132832	-0.182739	-0.444861
-0.126681	0.0511363	0.0764408	0.0311004
-0.16024	-0.119074	-0.0586702	0.337797
-0.235954	-0.133094	-0.0225051	0.34603
	0.00221021	0.138802	0.101402
	0.048435	0.149221	0.113042
0.00417206	-0.127591	-0.07208	0.0363793
0.0228656	0.0208817	0.0358024	0.11263
	0.0673278	-0.0221219	-0.015248
0.0759896	0.201434	0.14631	0.0141978
-0.0353783	0.0695419	0.117019	0.0635091
0.0159829	0.0962361	0.00132485	0.0383448
0.052827	-0.0163757	-0.211588
-0.0482324	0.0190841	0.0687169	0.0542303
-0.0544852	-0.118635	-0.151324	-0.104826
	0.0163285	-0.169476	-0.640189
0.0201661	-0.00143854	0.0812249	0.155149
-0.148746	-0.125904	-0.0315155	-0.331777
0.0466216	-0.0778096	0.217436	0.107555
0.00959165	0.222299	0.210658	-0.0173585
	0.13287	-0.250224	0.169176
	0.197893	0.380859	0.0279729
	0.241385	0.341056	0.132594
0.165102	0.169788	0.2473	0.0804258
	0.187278	0.192865	0.227862
	-0.0160424	-0.0297699	0.229675

## Sheet: larval stage duration dbl-1++
L1	L2	L3	L4
0.162545	0.475596	0.130556	0.0787689
-0.0944383	-0.118475	-0.0827563	-0.0683359
0.0524095	0.207306	-0.0187626	-0.051991
0.0524095	0.0156702	-0.0400938	-0.051991
-0.00877711	-0.0609841	-0.0400938	-0.035646
-0.13115	-0.156802	-0.0827563	-0.035646
-0.082201	-0.0801477	-0.0614251	-0.051991
	-0.0609841	-0.0827563	-0.0683359
-0.106676	-0.0993113	-0.0614251	-0.035646
0.00346021	-0.0801477	0.00256868	0.013389
-0.0944383	-0.00349336	-0.0614251	0.0951139
-0.0210144	0.0348338	-0.0614251	0.013389
-0.00877711	0.322288	0.343869	0.323944
	-0.156802	-0.0614251	-0.051991
-0.0699637	-0.0993113	-0.0614251	-0.035646
-0.0332518	-0.0993113	-0.0400938	-0.051991
-0.0210144	-0.022657	-0.0187626	-0.019301
-0.0577264	-0.0609841	-0.0827563	-0.051991
-0.0944383	0.130652	-0.104088	-0.0846809
-0.0699637	-0.022657	-0.0827563	-0.035646
-0.0699637	0.0348338	-0.104088	-0.101026
-0.0454891	0.111488	0.0665624	0.0460789
-0.0454891	0.0923246	0.0238999	0.013389
0.00346021	-0.0801477	-0.0614251	0.013389
-0.00877711	-0.022657	-0.0827563	0.323944
	0.207306	0.0238999	0.029734
0.248207	0.49476	0.7065	0.814293
-0.0944383	-0.0993113	-0.0400938	-0.035646
0.0156975	-0.0801477	-0.0187626	0.029734
-0.0699637	-0.0993113	0.0452312	0.0951139
-0.0210144	-0.022657	-0.0614251	-0.019301
-0.0577264	-0.118475	-0.0614251	-0.051991
0.0156975	-0.0418205	-0.0827563	-0.051991
-0.0944383	0.0539974	-0.104088	-0.035646
	0.111488	-0.0187626	0.013389
-0.0699637	-0.156802	-0.0614251	0.013389
-0.0944383	-0.0418205	-0.0614251	0.029734
0.0524095	0.0539974	0.00256868	-0.00295601
-0.0944383	-0.0418205	-0.0400938	-0.035646
0.0279348	-0.0993113	-0.0187626	-0.035646
-0.0210144	-0.0993113	-0.0614251	-0.035646
	-0.0609841	0.00256868	0.0624239
-0.0332518	-0.118475	-0.0614251	-0.051991
-0.118913	-0.0993113	-0.0827563	-0.0683359
	-0.118475	-0.0614251	0.013389
0.0768841	-0.137638	-0.0614251	0.013389
	-0.0609841	-0.0614251	-0.019301
0.0401722	-0.0418205	-0.0400938	0.029734
-0.0454891	-0.0801477	-0.0614251	-0.035646
-0.082201	0.0923246	-0.104088	-0.019301
-0.0332518	-0.0609841	0.0665624	-0.00295601
0.0156975	0.245633	-0.0187626	0.013389
	-0.0801477	-0.104088	-0.051991
-0.118913	-0.118475	-0.0827563	-0.035646
-0.0454891	-0.0993113	-0.0400938	-0.00295601
0.00346021	-0.022657	-0.0187626	-0.051991
-0.0332518	-0.118475	-0.0400938	0.013389
	-0.0801477	-0.0400938	-0.051991
-0.0332518	-0.0993113	-0.0614251	-0.00295601
0.0156975	-0.0993113	-0.0614251	-0.00295601
-0.0577264	-0.0418205	-0.0827563	-0.00295601
0.211495	0.360615	0.258544	0.029734
	-0.0801477	-0.0400938	-0.035646
-0.00877711	-0.0418205	-0.0187626	-0.019301
	-0.137638	-0.0827563	-0.019301
-0.13115	-0.118475	-0.0614251	-0.00295601
0.0156975	-0.0609841	-0.0614251	-0.035646
0.0768841	0.28396	0.130556	0.176839
-0.082201	-0.0801477	-0.0187626	-0.051991
-0.0332518	0.0923246	-0.0187626	0.029734
0.0279348	0.130652	0.0452312	-0.00295601
0.297156	0.303124	0.109225	0.0624239
-0.0332518	-0.0418205	-0.0614251	-0.019301
-0.0332518	0.0348338	-0.0614251	-0.051991
-0.0210144	-0.0418205	-0.104088	-0.035646
-0.0699637	-0.137638	-0.0400938	-0.019301
	0.0156702	-0.0827563	-0.035646
	-0.022657	-0.0614251	-0.051991
-0.0332518	-0.0993113	-0.0827563	-0.019301
0.0401722	-0.022657	-0.0187626	-0.019301
-0.0454891	0.0156702	-0.0827563	-0.0846809
-0.0332518	-0.0418205	-0.0614251	-0.051991
0.125833	0.149815	0.00256868	0.013389
-0.082201	-0.0993113	-0.0827563	-0.0683359
-0.0454891	-0.0609841	-0.0827563	-0.051991
-0.0699637	-0.0418205	-0.0827563	-0.051991
-0.0577264	-0.0993113	-0.0614251	0.013389
	-0.137638	-0.0827563	-0.035646
-0.106676	-0.137638	0.130556	0.0460789
	-0.0993113	-0.0614251	-0.051991
0.0156975	0.379778	0.0665624	-0.019301
		0.130556	-0.019301
-0.082201	-0.175966	-0.0400938	-0.035646
-0.0454891	-0.0801477	-0.0187626	-0.0683359
-0.13115	0.149815	0.3652
-0.0577264	-0.0993113	-0.104088	-0.051991
-0.0210144	-0.0993113	-0.125419	-0.101026
	-0.118475	-0.125419	-0.035646
	-0.137638	-0.0827563	-0.0683359
0.0156975	-0.0609841	-0.0827563	-0.00295601
0.113596	-0.00349336	-0.0187626	-0.051991
0.199257	0.379778	0.130556	-0.035646
0.00346021	-0.0993113	-0.0614251	-0.0683359
0.125833	0.28396	-0.0614251	-0.0683359
0.0279348	-0.137638	-0.0827563	-0.051991
0.0646468	-0.0801477	-0.104088	-0.0683359
-0.00877711	-0.00349336	0.3652	0.111459
0.00346021	-0.137638	-0.0400938	-0.051991
	-0.0609841	-0.0400938	-0.035646
	0.533087
0.0646468	0.0539974	0.0665624	-0.035646
-0.0699637	-0.0993113	-0.0614251	0.144149
-0.0210144	0.168979	-0.0614251	-0.051991
-0.0577264	-0.0801477	-0.0187626	-0.035646
0.0524095	-0.0801477	-0.0614251	-0.019301
	-0.137638	-0.0400938	-0.0846809
-0.0332518	-0.0993113	-0.0614251	0.0624239
0.0891214	0.303124	0.53585	0.699878
-0.0210144	-0.022657	-0.0614251	-0.019301
	-0.137638	-0.0827563	-0.0846809
0.297156	0.418106	0.386531
-0.00877711	0.0539974	-0.104088	-0.0683359
0.125833	0.245633	0.258544	-0.019301
0.199257	0.360615	0.301206	0.0624239
0.00346021	-0.118475	-0.0400938	-0.051991
	-0.0993113	-0.0614251	-0.035646
-0.0454891	-0.118475	-0.0400938	-0.019301
-0.13115	-0.118475	-0.0827563	-0.0683359
	-0.0993113	-0.0614251	-0.00295601
0.68875	0.073161	0.0238999	-0.00295601
	-0.0801477	-0.0614251	-0.00295601
-0.082201	-0.118475	-0.104088	-0.051991
-0.0332518	-0.0801477	-0.0614251	0.0624239
-0.0454891	-0.118475	-0.0187626	-0.019301
	0.0923246	0.0878937	-0.00295601
	0.379778	0.322537	0.0624239
-0.0577264	-0.118475	-0.0187626	-0.019301
-0.0577264	-0.118475	-0.0827563	0.013389
	0.28396	0.00256868	-0.00295601
0.0401722	-0.0993113	-0.0400938	-0.019301
-0.0210144	-0.0993113	-0.0614251	-0.019301
-0.00877711	-0.0993113	-0.0187626	-0.019301
0.138071	-0.137638	0.0238999	-0.051991
0.162545	0.456433	0.237212	0.193184
-0.0210144	-0.0801477	-0.0187626	-0.00295601
0.0156975	0.743887	0.301206	0.127804
	-0.022657	-0.125419	-0.019301
0.235969	0.533087	0.7065	0.111459
-0.082201	-0.0993113	-0.0400938	-0.019301
	-0.137638	-0.0827563	-0.035646
0.0279348	-0.0993113	-0.0614251	-0.051991
0.00346021	-0.0993113	-0.0400938	0.013389
	-0.118475	-0.0187626	-0.035646
-0.0944383	-0.0418205	0.0238999	0.029734
0.00346021	-0.0609841	-0.0400938	-0.00295601
-0.00877711	-0.118475	-0.0400938	-0.019301
-0.143388	-0.0993113	-0.104088	-0.019301
-0.0454891	-0.0801477	-0.104088	-0.051991
-0.0577264	-0.0609841	0.00256868	0.029734
	0.245633	0.173219	0.0624239
0.00346021	0.22647	0.00256868	-0.051991
	-0.118475	-0.0400938	-0.051991
-0.0699637	-0.0993113	-0.0187626	-0.00295601
-0.0454891	-0.0993113	-0.0187626	0.013389
-0.0944383	-0.156802	-0.0827563	-0.035646
	-0.118475	-0.104088	-0.0683359
	0.437269	0.301206	0.0787689
-0.0454891	0.0156702	-0.0187626	0.013389
	-0.0993113	-0.0187626	-0.00295601
-0.0332518	-0.0418205	-0.0400938	-0.00295601
0.994683	0.149815	0.00256868	-0.019301
	0.188143	0.386531	0.0460789
	-0.137638	-0.0400938	-0.035646
	-0.0993113	-0.0400938	-0.035646
-0.0332518	-0.137638	-0.0614251	-0.019301
0.101359	0.303124	0.301206	0.274909
	-0.118475	-0.0614251	0.013389
	-0.0993113	-0.0614251	0.0460789
-0.0454891	-0.0609841	-0.0614251	-0.019301
-0.0944383	-0.118475	-0.0827563	-0.051991
	-0.0993113	-0.104088
	-0.0801477
-0.143388	-0.156802	-0.0614251	-0.0846809
-0.0944383	-0.118475	-0.0614251	-0.035646
	0.437269	0.621175	0.111459
	-0.0418205	0.0238999	-0.019301
0.0156975	0.0156702	-0.0614251	-0.019301
	-0.0609841	-0.0614251	0.144149
-0.118913	-0.137638	-0.0827563	-0.019301
	-0.00349336	0.429194	-0.019301
0.0646468	0.207306	0.00256868	-0.00295601
	0.0156702	-0.0187626	-0.035646
-0.0956004	0.0952637	-0.129729	-0.113935
-0.0300642	-0.0441335	-0.020945	-0.0506443
	0.234661	0.196623	0.0126461
-0.0300642	0.234661	0.00081182	-0.0822895
-0.0300642	-0.123789	-0.0644585	-0.0664669
-0.0169569	-0.0242196	0.00081182	-0.0506443
-0.0693859	-0.0441335	-0.0427017	-0.0664669
0.0616865	0.155005	-0.020945	-0.0506443
-0.0562786	-0.0441335	-0.020945	-0.0189991
	-0.00430571	-0.020945	-0.0506443
	-0.00430571	-0.020945	-0.0506443
	0.0156082	-0.0862153	-0.0981121
	0.0156082	0.131352	0.21834
	-0.0441335	-0.020945	-0.00317651
-0.0562786	-0.00430571	0.00081182	-0.00317651
0.0747938	0.254575	0.0660822	0.0442913
-0.0169569	0.0355221	0.00081182	-0.0506443
0.035472	-0.0242196	0.0443254	0.0126461
	-0.0839612	-0.020945	-0.0348217
	-0.0640474	-0.020945	-0.0664669
	-0.0441335	-0.020945	-0.0506443
-0.0824931	-0.0441335	-0.020945	-0.0506443
-0.0693859	-0.0839612	-0.0644585	-0.0822895
-0.0693859	-0.0640474	-0.0427017	-0.0506443
	-0.00430571	-0.0427017	-0.0348217
	-0.0441335	0.00081182	-0.0348217
	-0.00430571	-0.0427017	-0.0506443
-0.0169569	-0.0242196	0.00081182	-0.0189991
	0.0753498	0.0225686	-0.0189991
	-0.0441335	-0.0644585	-0.0348217
-0.00384968	0.0952637	0.0225686	0.0601139
0.0747938	0.314316	0.0225686	0.0284687
0.00925756	-0.0242196	0.00081182	0.0126461
	-0.0242196	-0.020945	0.0126461
-0.0300642	-0.00430571	0.0443254	0.0442913
	0.0156082	0.00081182	-0.0189991
0.271402	0.573197	0.0878389	-0.0348217
-0.0562786	-0.0242196	0.00081182	0.0126461
-0.0431714	-0.0441335	-0.020945	0.0284687
0.127223	0.055436	0.0225686	0.0917591
0.271402	0.055436	0.0443254	0.265808
	-0.00430571	-0.020945	0.0126461
-0.00384968	0.055436	0.00081182	-0.0506443
-0.0431714	-0.0441335	-0.020945	-0.0189991
0.101008	0.115178	-0.020945	0.0126461
	-0.123789	0.174866	-0.0348217
-0.0431714	-0.00430571	-0.020945	-0.0348217
-0.0562786	0.135091	-0.020945	-0.00317651
-0.0169569	0.0156082	0.0225686	-0.0189991
-0.00384968	-0.0242196	0.00081182	-0.0348217
	-0.00430571	0.0225686	0.0126461
-0.0169569	-0.0242196	-0.020945	0.0442913
-0.0562786	-0.0242196	0.240136	0.202517
	-0.00430571	0.0225686	0.0126461
0.101008	0.33423	0.0660822	0.0442913
-0.0300642	-0.0441335	-0.0427017	-0.00317651
-0.0300642	-0.00430571	0.0225686	0.0442913
	0.254575	0.28365	0.21834
	0.0156082	0.0225686	-0.0189991
	-0.0242196	0.0225686	0.0442913
0.035472	-0.00430571	0.0443254	0.186695
	-0.00430571	0.00081182	0.0126461
	-0.0441335	0.00081182	-0.00317651
	-0.0640474	0.00081182	0.0284687
-0.0431714	-0.0242196	0.0225686	0.107582
-0.0300642	-0.0640474	0.00081182	0.0284687
-0.0300642	-0.0242196	0.00081182	0.0442913
-0.0300642	0.0156082	-0.0427017	0.0442913
	-0.0640474	0.00081182	0.0126461
-0.0431714	-0.00430571	-0.020945	-0.00317651
	-0.0242196	0.0225686	0.0284687
0.00925756	-0.00430571	-0.020945	-0.00317651
-0.0824931	-0.0441335	-0.0427017	-0.00317651
	0.0156082	-0.020945	0.0126461
	-0.0640474	0.00081182
	-0.103875	-0.0427017	0.0284687
	-0.0441335	-0.0862153	-0.0189991
	-0.0242196	0.00081182	0.0442913
	-0.0441335	-0.0427017	-0.0189991
-0.00384968	-0.0242196	0.00081182	0.107582
	0.0156082	0.00081182	-0.0506443
-0.0562786	-0.0640474	0.0443254	0.0126461
-0.0169569	0.0156082	0.0660822	0.0759365
	-0.0441335	0.0225686	0.0442913
0.035472	0.115178	0.34892	0.313275
	0.33423	0.34892	0.424034
	0.0156082	0.0878389	0.107582
0.087901	-0.0242196	0.0225686	0.0601139
-0.0562786	0.055436	-0.020945	-0.0348217
-0.0300642	-0.0839612	-0.020945	-0.0189991
	-0.0640474	-0.020945	0.0284687
0.14033	0.174919	0.21838	0.0917591
-0.0300642	-0.0441335	-0.020945	-0.0189991
-0.00384968	0.055436	0.00081182	0.0284687
	-0.00430571	0.0225686	0.0917591
	-0.0242196	0.00081182	0.0126461
	-0.0242196	-0.0427017	-0.00317651
-0.0431714	-0.0441335	0.0225686	-0.0189991
	-0.0441335	-0.020945	0.0126461
	0.0156082	0.00081182	0.0442913
	0.0952637	0.0878389	0.170872
	-0.0839612	0.00081182	-0.0189991
0.0485793	0.115178	0.0660822	0.139227
0.035472	-0.0242196	0.0225686	0.0917591
0.00925756	0.055436	0.0443254	0.107582
0.0485793	0.0355221	-0.0427017	0.0126461
	0.0355221	0.0225686	0.0126461
-0.0431714	-0.0242196	0.0225686	0.0126461
0.0223648	-0.0441335	0.0225686	0.0759365
	-0.0640474	-0.020945	-0.00317651
	-0.0441335	-0.0427017	0.0442913
0.245188	0.493541	0.153109	0.297453
-0.0431714	-0.0839612	0.00081182	0.0759365
	-0.0441335	-0.0427017	0.0284687
	-0.0640474	0.00081182
-0.0169569	-0.0640474	0.00081182
0.087901	0.055436	-0.020945	0.0442913
	-0.00430571	0.0443254	0.0601139
-0.00384968	-0.0441335	0.00081182
	-0.0640474	-0.020945
	0.055436	-0.020945	0.0284687
0.0223648	0.0355221	0.00081182	0.0284687
	-0.0640474	0.00081182	-0.0189991
	-0.0640474	0.00081182	-0.00317651
-0.0300642	-0.00430571	-0.020945	0.0126461
	-0.0839612	-0.0427017	-0.0348217
0.035472	-0.0242196	0.0225686	0.0442913
-0.0824931	-0.0640474	-0.0862153	-0.0664669
	-0.0441335	-0.0427017	-0.0189991
	-0.0242196	0.00081182	-0.0189991
0.00925756	-0.00430571	-0.0427017	-0.00317651
-0.0693859	-0.0839612	-0.020945	-0.0348217
	-0.0242196	0.0225686	0.0126461
-0.0300642	-0.0242196	0.00081182	-0.00317651
	-0.0242196	-0.020945	-0.0348217
	0.0753498	0.0660822	-0.0189991
	-0.0441335	-0.020945	0.0284687
	-0.0640474	0.00081182	0.0601139
	-0.0441335	0.0225686	-0.0348217
	-0.0839612	-0.0644585	-0.0822895
-0.0300642	-0.00430571	-0.020945	-0.0664669
0.0223648	-0.0839612	-0.020945	-0.0506443
	-0.0242196	-0.0862153	-0.0981121
	-0.0242196	0.00081182	-0.0506443
	-0.0441335	0.00081182	-0.0506443
	-0.103875	-0.0644585	-0.0664669
0.0616865	0.0355221	0.00081182	-0.0822895
	-0.0839612	-0.0644585	-0.0506443
	-0.0640474	0.00081182	-0.0822895
	-0.0441335	0.0225686	-0.0981121
0.14033	-0.103875	-0.0644585	-0.0981121
0.035472	-0.0839612	-0.0644585	-0.0506443
	-0.103875	-0.020945	0.0126461
-0.0562786	-0.0441335	-0.020945	0.0442913
	0.055436	0.0225686	0.0442913
-0.0169569	-0.0242196	0.0225686	-0.0189991
-0.00384968	0.0156082	-0.0427017	-0.0348217
	-0.0839612	-0.020945	-0.0822895
	0.453714	0.153109	-0.0189991
	-0.0640474	0.00081182	0.0601139
-0.0431714	-0.00430571	0.0660822	0.107582
0.00925756	0.0952637	0.0225686	0.123404
0.00925756	-0.0441335	-0.0427017	0.0442913
	-0.0640474	0.00081182	0.0284687
-0.0300642	-0.0839612	-0.0427017	0.0126461
	-0.0640474	-0.020945	-0.0506443
	-0.0839612	-0.020945	-0.0664669
-0.0824931	-0.103875	-0.0427017	-0.0506443
	-0.0839612	0.00081182	-0.0664669
	-0.0839612	-0.0427017	-0.00317651
	-0.0839612	0.00081182	-0.0348217
0.599083	0.951561	0.240136
	0.155005	0.0443254	0.0284687
	-0.0441335	0.00081182	0.0284687
	-0.0242196	-0.020945	0.0126461
	0.473628	0.131352	0.0759365
	-0.00430571	0.0225686	0.0284687
	0.4338	0.34892	-0.0348217
0.0485793	-0.00430571	-0.0644585	-0.0664669
0.0747938	-0.0242196	0.0443254	-0.0348217
-0.0300642	-0.00430571	0.0225686	-0.00317651
	-0.0441335	-0.020945	-0.00317651
-0.0300642	-0.103875	-0.020945	0.0126461
0.00925756	0.0156082	-0.020945	-0.00317651
	-0.0441335	-0.0644585	-0.0348217
	0.0156082	0.0660822	-0.00317651
-0.0431714	0.0156082	-0.020945	-0.00317651
	-0.0242196	0.153109	-0.0348217
0.0485793	-0.0242196	-0.020945	-0.0189991
-0.0824931	0.155005	0.00081182	-0.0348217
-0.0300642	-0.0242196	-0.0862153	-0.0506443
-0.0431714	-0.103875	0.327164	-0.00317651
-0.0431714	-0.123789	-0.0644585	-0.0981121
-0.0431714	-0.103875	-0.020945	-0.0981121
-0.0693859	-0.00430571	-0.0644585	-0.0822895
-0.0431714	-0.0242196	-0.0644585	-0.0189991
-0.0169569	-0.0441335	-0.020945	-0.0506443
	-0.00430571	-0.0427017	-0.0822895
0.0223648	-0.00430571	0.0225686	-0.00317651
0.0485793	0.0355221	0.00081182	-0.00317651
	0.055436	-0.0427017	-0.0348217
-0.0562786	-0.0441335	-0.0644585	0.0601139
-0.0169569	-0.0839612	0.0225686	0.0917591
-0.0431714	-0.0242196	-0.020945	-0.0822895
0.0485793	-0.0640474	-0.0644585	-0.00317651
-0.0431714	-0.0839612	-0.0427017	-0.00317651
-0.0169569	-0.0640474	0.00081182	0.0442913
0.0747938	-0.00430571	0.0443254	0.0442913
	-0.0441335	-0.020945	-0.0348217
-0.0693859	-0.0640474	-0.0427017	-0.0664669
-0.0431714	-0.0441335	-0.0644585	-0.00317651
	-0.0242196	0.0225686	-0.0189991
-0.0300642	-0.0640474	0.0225686	-0.0348217
0.0485793	0.0156082	-0.107972	-0.113935
	0.135091	-0.0427017	-0.0664669
	-0.103875	-0.020945	-0.0664669
-0.0169569	-0.0640474	-0.0427017	-0.0664669
-0.0693859	-0.0640474	-0.0427017	-0.0506443
	-0.00430571	-0.020945	-0.0981121
0.00925756	-0.0441335	-0.020945	-0.0506443
	0.0156082	-0.0427017	-0.0664669
0.035472	0.0156082	0.00081182	0.0126461
-0.0169569	0.0355221	0.00081182	0.0284687
0.218973	0.115178	0.0878389	0.170872
	-0.0839612	-0.0644585	-0.0189991
0.00925756	-0.103875	-0.0644585	-0.0822895
	-0.0839612	-0.0862153	-0.129757
-0.0824931	-0.0441335	-0.020945	-0.0189991
	0.0156082	0.0225686	0.0284687
	0.135091	0.0225686	0.0126461
		0.00081182	-0.0348217
0.00925756	0.0753498	-0.0427017	-0.0506443
0.00925756	0.0753498	-0.0427017	-0.0348217
		-0.020945	-0.0506443
	-0.0640474	-0.020945	-0.0506443
	-0.0441335	0.00081182	-0.0348217
-0.0693859	-0.0640474	-0.0862153	-0.0664669
	-0.0839612	-0.0862153	-0.0981121
	-0.143703	-0.0862153	-0.0664669
	-0.0242196	-0.0427017	-0.00317651
		-0.0427017	-0.0664669
		-0.0427017	-0.0822895
	0.055436	-0.0427017	-0.0506443
	-0.0441335	0.00081182	-0.0506443
0.0616865
-0.00384968	-0.0242196	-0.020945	0.0284687
-0.0431714	0.135091	-0.107972	-0.0822895
	-0.0640474	-0.0644585	-0.0822895
0.0485793	-0.0640474	-0.020945	-0.0506443
0.035472	0.155005	-0.020945	0.0442913
	-0.00430571	0.0660822	0.0601139
	-0.0441335	0.00081182	-0.00317651
		-0.020945	-0.0348217
		-0.020945	-0.0348217
		-0.0427017	-0.0189991
		-0.0644585	0.0442913
			0.0442913
		-0.0427017	-0.0348217
0.00925756	0.055436	0.0225686	0.0601139
-0.0169569	0.0355221	0.0443254	0.0759365
-0.0693859	-0.0839612	-0.0427017	0.0284687
-0.0693859	-0.123789	-0.020945	0.0126461
	-0.103875	-0.0427017	-0.0981121
-0.0824931	-0.00430571	0.00081182	0.0601139
-0.0693859	-0.0242196	-0.0427017	-0.0189991
-0.00384968	-0.0242196	-0.020945	-0.0189991
			0.21834
-0.0431714	-0.0839612	-0.0427017	-0.00317651
-0.0562786	-0.123789	-0.0644585	-0.0189991
-0.00384968	-0.123789	-0.0427017	-0.0664669
-0.0824931	-0.143703	-0.0644585	-0.14558

## Sheet: growth rate dbl-1++-
L1	L2	L3	L4
-0.315101	-0.139922	-0.0463322	0.142453
0.0827957	0.0937185	0.0881652	0.080734
-0.151343	-0.0645997	-0.00964699	0.017046
0.0239196	-0.00358552	-0.000345174	0.0813169
0.00864	0.0685825	0.0729124	0.156552
0.0981648	0.122753	0.109276	0.14368
0.0499044	0.142479	0.169579	0.184143
	0.0519999	0.0441238	0.184459
0.0553953	0.0480335	-0.0408713	0.183615
0.0462386	0.0379973	0.0539085	0.0180703
0.108415	0.0571757	0.104843	0.0457145
0.00884918	0.0186847	0.101693	0.0786726
-0.098944	-0.196014	-0.103347	-0.0964053
	0.0847596	0.101531	0.20823
0.0968365	0.0513624	0.0346834	0.147396
0.0344487	0.0613775	0.0965801	0.055316
-0.0733843	-0.0111541	0.00202311	0.0957602
0.0854813	0.0252805	-0.0264953	0.0227178
0.0308791	0.00861058	-0.0135115	0.0515626
0.012019	0.0357698	0.0644376	0.109825
0.0458335	0.0406406	0.00878872	0.0522722
-0.0216502	-0.167649	-0.223964	0.0284055
-0.193553	-0.177598	-0.217324	-0.00510799
0.117959	0.0279428	0.108979	-0.00530959
0.0616705	0.0282631	0.0795146	-0.292616
	-0.148928	0.0211648	0.0845371
-0.493658	-0.400876	-0.573912	-0.514528
0.141303	0.0654851	0.0553163	0.0564603
0.0183287	0.0480815	0.0514208	0.0726938
0.153106	0.0678578	0.0129332	-0.0150431
0.0914935	0.0253716	0.0257587	0.00309417
0.0752304	0.0953413	0.0663492	0.103182
0.0624691	0.1168	0.0875771	0.120506
0.103472	0.0355239	0.0122374	0.0675472
	0.0756791	0.0789317	0.0299451
0.146931	0.127402	0.117744	0.0398466
0.117869	0.038512	0.0651123	-0.0592872
-0.076715	-0.0186536	0.000246366	0.0332694
0.0755803	0.03281	0.0130915	0.0684454
-0.00574088	0.0475829	0.0669864	-0.095903
0.0384789	-0.00151294	0.01291	0.07334
	0.0504207	-0.295977	0.135756
0.15937	0.111415	0.0696843	0.0549935
0.10965	0.0516898	0.0912412	0.101557
	0.077754	0.0924188	0.0283104
0.0900731	0.0961128	0.0153396	-0.0248727
	0.0131259	0.03043	0.0762197
-0.0329434	0.0278165	0.0210411	-0.0273834
0.0333635	0.0414755	0.053134	0.0680669
0.121585	-0.00798588	-0.113651	0.0487419
0.00925703	0.0644323	0.00645363	0.000877227
0.0477561	-0.0912991	-0.161383	-0.166061
	0.115731	0.0587549	-0.149261
0.0727739	0.110119	0.0912772	0.120526
0.0937101	0.0624218	0.0485254	0.0353932
0.0711329	0.0887367	0.0465682	0.0388662
0.0731802	0.0566637	0.0122632	0.000600451
	0.0884962	0.130467	0.0355488
0.0408557	0.105503	0.0467832	0.00399452
0.0284393	0.0878581	0.0417726	0.0203964
0.0972413	0.00843257	0.021273	-0.0148666
-0.585384	-0.247472	-0.151739	-0.0948004
	0.0687019	0.00992823	0.0557305
0.0181192	0.0327409	0.0131309	0.155364
	0.0555242	0.0191462	0.0912207
0.174467	0.0582026	0.0345453	0.112793
0.0821749	0.0467464	0.0196866	0.0382335
-0.0607047	-0.140355	-0.20049	-0.362544
0.0707142	-0.00141035	-0.0430233	0.0550572
0.0410064	-0.0134476	-0.0300053	-0.046964
-0.150097	-0.160026	-0.0935833	-0.0118328
-0.420771	-0.272695	-0.169266	-0.158006
0.0100346	0.0395487	0.0915871	0.035841
-0.0302619	0.0710623	0.0706248	0.0552934
0.0194036	0.0929739	0.0210355	0.0770686
0.0775723	0.0940257	-0.0250439	0.129208
	0.0858241	-0.0342716	0.135689
	0.0356156	-0.0106	0.0326385
0.0286366	0.0520949	0.0986538	0.0686469
0.0152277	-0.0287299	-0.0733348	0.016335
0.039531	-0.00621787	0.0249951	0.0460175
-0.00926895	0.0577218	0.0322899	0.142056
-0.214531	-0.0784939	-0.156068	-0.214672
0.108717	0.0482761	0.0300831	0.0481014
0.0303916	0.0554557	0.122424	0.224767
0.088381	0.0737048	0.0135533	0.0572411
0.102503	0.0467134	0.0179276	0.0748742
	0.0107159	-0.0911957	-0.170263
0.115431	-0.396173	-0.194855	0.0949549
	0.0622977	-0.0387369	0.11794
-0.355813	-0.120789	-0.0320067	-0.0222578
		-0.185442	0.0494926
0.15547	0.0480258	-0.0506473	0.125582
0.0574788	0.0677081	-0.0707286	0.107149
0.0447871	-0.770405	-0.157084
0.0407706	0.105178	0.0680386	0.159221
0.0664184	0.0619051	0.108347	0.163092
	0.0939898	0.0786419	0.0384059
	0.104307	0.000452263	0.16253
-0.0611152	0.0706082	0.0183207	0.239159
-0.128804	-0.0312509	-0.0218603	0.165114
-0.528785	-0.174937	-0.156062	-0.0233641
-0.00660289	0.043259	0.027196	0.0266305
-0.343642	-0.0768114	-0.0223347	0.065341
-0.00868114	0.130705	0.113325	0.179576
-0.0522789	0.0855379	0.0492379	0.0464193
-0.0223255	-0.285362	-0.186498	-0.647481
0.105105	0.0840149	0.0918924	0.0791882
	0.0524383	0.0754623	0.0205639
	-0.333314
-0.123912	0.00399357	-0.0355727	-0.000566511
0.0441158	0.115828	0.0681971	-0.0784976
0.0208223	-0.0651776	-0.0721094	-0.0166132
0.0410995	0.0495673	0.0158564	0.0295981
-0.192198	0.0683517	0.0160737	0.0670553
	0.0299937	0.0232175	0.0511233
0.0886793	0.123682	0.123242	0.00875381
-0.0367986	-0.250761	-0.564933	-0.464789
0.0174028	0.0403175	0.0748345	0.0398912
	0.122169	0.150629	0.117176
-0.372713	-0.372616	-0.325931
0.0185948	0.0148945	0.066276	-0.0550544
-0.161962	-0.253052	-0.197965	-0.15998
-0.318661	-0.320246	-0.25355	-0.258768
0.0649843	0.131417	0.10904	-0.00859574
	0.11409	0.099862	-0.149494
0.103387	0.0971249	0.0612052	-0.00324815
0.188406	0.0982086	0.104034	-0.0370008
	0.0933353	0.122454	-0.132217
-0.393964	-0.0281688	-0.162676	0.0252535
	0.113586	0.09266	-0.110263
0.11611	0.140907	0.139943	-0.0299626
0.0474414	0.104718	0.0956589	-0.00928821
0.0748526	0.111218	0.102394	-0.0384859
	-0.0795327	-0.0654125	0.0213877
	-0.159974	-0.25192	-0.113152
-0.011682	0.0570016	-0.0282536	-0.136103
0.0951902	0.104099	0.0787868	-0.0505206
	-0.11401	0.083142	0.145837
0.0958777	0.0916088	0.117436	0.0127375
0.121046	0.0774568	0.116717	0.0617331
0.0342346	0.0885818	0.0497838	-0.119319
0.0951041	0.0982797	0.0462028	0.0164281
-0.0950401	-0.276578	-0.299935	-0.217649
0.0658764	0.0501968	0.0664617	-0.0082819
-0.244601	-0.380238	-0.356469	-0.0953102
	0.00139725	0.0112486	-0.346374
-0.527498	-0.615021	-0.279352	-0.0810792
0.108648	0.150409	0.0915208	-0.0285362
	0.168667	0.129173	-0.0851196
0.026127	0.101654	0.0624607	-0.0953438
0.125612	0.037309	0.0486306	0.0246114
	0.110263	0.120412	-0.184248
0.0130492	-0.0372876	-0.0286561	0.0590305
0.0334863	0.119776	0.0716406	-0.140814
0.117532	0.139463	0.0672071	-0.0283782
0.0789386	0.103713	0.123105	-0.0639102
0.0752168	0.0851139	0.0987425	-0.0284448
0.138081	0.0512679	-0.0815996	-0.122941
	-0.276069	-0.0910046	0.00330534
0.0541378	-0.12336	-0.146077	0.0369478
	0.117176	0.0530205	-0.062535
0.108111	0.0581351	0.0521183	-0.0886405
0.063804	0.0587133	0.0619814	-0.0889705
0.172528	0.148166	0.0902393	-0.0789865
	0.149568	0.0986725	0.0781929
	-0.4252	-0.243108	-0.0383568
0.00987913	0.0639432	0.01123	0.0186398
	0.108073	0.116145	-0.090116
0.0604151	0.0588819	0.014027	0.0449417
-0.434048	-0.0549035	-0.139897	-0.112216
	-0.534972	-0.131806	-0.451112
	0.143259	0.183856	-0.0799406
	0.0701174	0.15748	0.00939828
0.0744839	0.0818262	0.137315	-0.00933547
-0.127618	-0.545612	-0.470909	-0.252397
	0.125995	0.0924584	-0.0882222
	0.147675	0.0654143	-0.0731205
0.102186	0.0920784	0.0205665	-0.140451
0.11779	0.076815	0.0796833	-0.0517162
	0.110182	0.128494
	0.0560316
0.12184	0.127287	0.079294	0.0992451
0.113234	0.0871556	0.108881	0.125069
	-0.541856	-0.264855	-0.0649429
	0.0140795	-0.0598934	-0.0830252
-0.0638597	0.0524949	-0.0108084	0.0545916
	0.0503522	0.0471634	0.0242187
0.0986955	0.162983	0.087174	-0.0101791
	-0.50618	-0.131452	0.00926244
-0.13217	-0.0134611	0.0451052	0.0990781
	0.0669117	0.0846796	0.0916434
0.0427942	-0.00621552	0.17448	0.220669
-0.0205251	0.0226015	0.127157	0.191414
	-0.207216	-0.016541	0.222548
-0.0233417	-0.0362805	0.0174053	0.195922
0.0657985	0.0522751	0.250807	0.0994677
0.0145531	0.0470442	0.206234	0.0466232
0.103048	0.0413627	0.240174	-0.0406629
-0.203367	0.00761044	0.186737	0.166901
0.0452699	0.00909856	0.115774	0.0724873
	0.0340247	0.119684	0.02702
	0.00185184	0.130529	0.294876
	0.0234018	0.127223	0.134655
	-0.0369189	0.0312251	0.0921128
	0.0577329	0.0956859	0.0607714
0.0362069	0.0179557	0.0311337	0.0459376
-0.180943	-0.105087	-0.0908979	-0.0762832
-0.0174286	0.0163424	0.0893411	0.0930236
0.00552352	-0.012114	0.0920756	0.109042
	0.0331863	0.202582	0.127689
	0.0778598	0.196459	0.0526396
	0.0241759	0.235867	0.135386
0.0734977	0.0735746	0.173491	0.178069
0.174588	0.0979012	0.185504	0.175361
0.0923139	0.0342664	0.00691974	0.047209
	0.028751	0.0477904	0.0507342
	0.0554098	0.12451	-0.0775361
	0.030405	0.08762	0.121206
0.0403164	-0.00636386	0.0469364	0.180237
	-0.0363037	0.194793	0.200267
	0.0515617	0.102271	-0.0545808
0.0400005	-0.0289427	0.0415071	-0.0524648
0.0117765	-0.112658	0.0845602	0.0209688
-0.00638127	-0.00201424	0.0867864	-0.0642457
	0.012005	0.0809128	-0.0256343
0.0127085	-0.00853357	0.0173644	-0.155062
	-0.00524583	-0.00203004	-0.040782
-0.504987	-0.1994	-0.131291	-0.0782758
0.0341402	0.0256194	-0.00131135	0.0580481
-0.0407257	-0.0147638	-0.0141099	-0.104078
-0.0862317	-0.076581	-0.0167597	-0.294265
-0.228985	-0.0228016	-0.166979	-0.369628
	-0.00991284	0.0962235	-0.0982512
-0.0523639	-0.0393472	0.132187	0.0104315
0.0281453	0.0227599	0.121208	-0.0799032
-0.138982	-0.0629271	0.155951	0.0206017
	0.024686	0.0124153	-0.0298504
0.0633784	0.0521834	0.0635721	0.0352989
-0.0190366	-0.0254114	0.107437	0.0724898
-0.0146217	-0.00445989	0.0202064	-0.0271452
0.00437691	0.00309741	-0.0177735	0.0891664
	0.0593871	-0.0736791	-0.0463706
0.00547523	0.0386432	0.00578033	-0.0710256
0.00133175	-0.0865513	-0.0820448	-0.0852267
	-0.023528	0.0343666	0.021763
-0.185043	-0.132997	-0.126891	-0.261269
0.0977194	0.00193128	0.139571	-0.0549402
-0.0223254	-0.00203701	0.129263	-0.0119956
	-0.200402	-0.203675	-0.191719
	0.00282031	0.0825081	-0.175773
	-0.0207135	0.0766587	-0.114724
-0.104058	-0.0182512	-0.0160311	-0.333734
	-0.00155668	-0.0100875	-0.290295
	0.0471402	-0.0020751	-0.00784971
	0.0180118	-0.0226268	0.0680674
0.0453503	-0.121638	-0.0382398	-0.145212
0.114172	0.0362836	-0.00445715	-0.139015
0.0714949	0.0276277	0.0403679	-0.147568
0.00829812	-0.00180957	0.0899592	-0.0672988
	0.0365929	0.182405	-0.0113549
0.059453	0.0217821	0.0913454	-0.150117
	-0.0266829	0.0808388	-0.106538
-0.0686749	0.00136623	0.122755	0.0462401
0.0211403	0.0402717	0.218505	-0.0295412
	0.010307	0.0563945	-0.0446259
	0.0163383	-0.0634757
	0.0343648	-0.0166122	-0.0515246
	0.0366794	-0.0113232	-0.191602
	0.0180584	-0.0347166	-0.13658
	0.0697319	0.0165003	0.00176761
-0.0660199	0.0404693	-0.0490516	-0.278797
	0.0301686	0.184851	0.0441592
0.0202761	0.0437102	0.0443559	-0.0196698
0.0114503	-0.0428726	0.0480935	-0.10569
	-0.0198829	0.109868	-0.104046
-0.119368	-0.276872	-0.153579	-0.112646
	-0.235629	-0.265904	-0.340955
	0.0231577	0.0410728	-0.146639
-0.0767267	0.00865049	-0.00104473	-0.0998512
0.0768636	0.0238775	-0.0655252	-0.0246474
0.0234023	0.0113974	-0.0154079	0.0458713
	0.0258382	-0.059101	-0.0268578
-0.113561	-0.29442	-0.158776	-0.172375
0.0410502	0.0253216	-0.0170569	-0.110473
-0.167837	-0.0514882	0.0765562	-0.0482517
	-0.0123824	0.0723452	-0.120915
	0.00195653	-0.053471	-0.12535
	0.0292514	0.153433	-0.0222378
0.0797317	0.0294894	-0.0612471	0.0486884
	0.0334219	0.0358621	-0.0407667
	-0.0282729	-0.0938359	-0.16828
	-0.0830116	-0.153745	-0.168379
	0.0127054	-0.0171545	-0.0957186
-0.0840147	-0.120729	-0.119401	-0.334057
-0.0151571	0.0329301	-0.0807272	-0.142748
-0.0841146	-0.0199001	-0.0849578	-0.179759
0.0145563	-0.0220031	-0.0280519	-0.163818
	-0.0198022	-0.087498	-0.0485308
0.0249202	0.00107432	-0.0929034	-0.179477
0.00718829	-0.00668814	-0.055442	-0.21553
	0.0480581	-0.0175748	-0.1114
	0.000183217	-0.00517637	-0.0609323
-0.482203	-0.190513	-0.138287	-0.391927
0.0413787	0.0264382	-0.0317074	-0.0843526
	0.0161434	-0.0251937	-0.107891
	-0.00719565	-0.0823456
0.0209064	-0.00618829	-0.191239
-0.0934317	-0.00649332	-0.137704	-0.119535
	-0.00645163	-0.0751888	-0.138738
0.0356721	0.0294869	-0.0686391
	0.0517532	-0.0264492
	-0.0213718	-0.135719	-0.206266
0.00444042	0.0250167	-0.0795726	-0.115006
	-0.0277731	-0.0684948	-0.0131094
	0.0436435	-0.0335362	-0.0167969
-0.00788351	0.00561762	-0.0349412	-0.153346
	0.0854106	0.0247387	0.0757718
-0.0881506	-0.0365068	-0.07454	-0.181951
0.0449819	0.0529209	0.0567684	0.099264
	0.0628584	0.0485443	0.0783294
	0.0346507	-0.0113499	0.0324884
-0.0186058	0.0226083	0.0152101	0.0663245
0.0256847	0.0429836	0.0256051	0.0285839
	0.00621457	0.0141101	0.0379016
0.0329496	0.0390143	0.000361504	0.0859637
	0.0549421	0.0486237	-0.0193098
	-0.049231	-0.0954783	0.055429
	0.0520292	-0.0280684	-0.0198726
	0.0502906	-0.0937909	-0.12675
	0.011993	0.0106255	0.127129
	0.0565695	0.0869877	0.316322
-0.0200643	0.00565075	0.0201058	0.0658783
0.0262928	0.00133578	-0.0267391	0.210312
	0.00881917	0.118685	0.249883
	-0.00743814	0.0208963	0.122888
	0.0299463	-0.028673	0.369672
	0.115623	0.143918	0.268299
-0.12656	0.0248903	0.139257	0.330254
	0.0505663	0.131684	0.271167
	0.0290019	0.100018	0.236711
	0.0421847	0.0563875	0.381457
0.020908	0.0884252	0.102028	0.272857
0.00890479	0.0754818	-0.0161224	0.116659
	0.0160014	-0.05553	-0.122269
0.0447734	0.0377294	-0.06315	-0.209382
	-0.0275908	-0.0605404	-0.112041
-0.0128685	0.00581397	0.0199643	0.350346
0.0270894	-0.0105724	0.00988827	0.247997
	0.0800685	0.0081698	0.290606
	-0.207841	-0.0716253	-0.0696737
	0.0305728	-0.0703955	-0.28001
0.0322808	-0.0128651	-0.100891	-0.316087
-0.212425	-0.0134812	-0.0974656	-0.243644
0.00727632	0.0588027	-0.0148109	-0.165151
	-0.00128063	-0.0651357	0.0221585
-0.00116274	0.00157458	-0.00193352	-0.0261116
	0.0627928	0.00993971	0.0763456
	0.0711338	0.0252353	0.318437
0.0938607	0.0650937	0.0539499	0.303644
	0.068936	0.0294199	0.049814
	0.0103679	-0.0328761	-0.0333547
	0.0132676	-0.0197348	-0.0321227
-0.415644	-0.433528	-0.081414
	-0.0670556	-0.0508113	0.00828456
	-0.00542713	-0.0371321	-0.0595799
	0.0743808	-0.0270215	-0.103913
	-0.173093	-0.222525	-0.143959
	-0.00227998	-0.0537209	-0.197613
	-0.124552	-0.313025	-0.0690228
-0.0203624	0.0342324	-0.0388578	0.0401577
-0.0387149	0.000673674	-0.0740959	0.216596
0.0164068	-0.00471032	-0.0730138	-0.0896704
	0.0599981	-0.0572238	-0.150996
0.0152672	0.0700147	-0.0771785	-0.142904
-0.0146287	0.00714796	-0.0954814	-0.108504
	0.0634183	-0.00891508	0.02441
	-0.0756777	-0.0255886	0.0518753
-0.00234478	0.0142783	-0.0510798	0.047044
	0.0615188	-0.139277	-0.00366095
0.00738205	0.0047155	-0.0464676	-0.0925404
0.0148922	-0.223167	-0.0573961	-0.00414558
0.0466258	0.00818464	-0.00542196	0.0689701
0.100148	-0.590867	-0.0509592	0.269926
0.102117	0.127846	0.144312	0.306099
0.107777	0.110894	0.0224389	0.0661497
0.113409	0.0721349	0.0345313	0.0424005
0.0569173	0.0783609	-0.0291125	0.007865
0.069932	0.0209939	-0.0510522	-0.00301912
	0.00759564	-0.00535772	0.0169042
0.0509319	-0.108263	-0.0484596	0.0684261
0.0178772	-0.0648295	-0.0356246	0.0236153
	-0.0151213	-0.0711218	-0.115412
0.0581318	0.0600736	0.0175088	-0.145934
0.0538329	0.00613398	-0.0485097	-0.258478
0.0395223	0.0378112	0.030176	0.299704
0.0756642	0.0775134	0.0290371	-0.103078
0.0517691	0.0908733	-0.0645481	-0.163602
0.0576507	0.0192321	-0.0861706	-0.131911
0.0551331	-0.0542945	-0.0722643	-0.0357102
	0.0394828	-0.036936	0.0625329
0.0724455	0.0371485	-0.0100195	0.145673
0.0458342	0.00359182	0.00127295	0.0825421
	-0.0266901	-0.0608589	0.0739761
-0.0013318	0.00625123	-0.00267731	0.152878
0.0296029	0.0096459	-0.0612679	0.143138
	-0.0399358	-0.0205473	0.251808
	0.0790822	-0.00972974	0.260827
-0.014909	0.0345766	-0.000435117	0.0462689
0.053156	-0.0149812	-0.0343599	0.0337444
	-0.0120932	-0.0389589	0.0584952
0.113968	0.0703576	0.0167273	0.157712
	0.0311884	0.00274549	0.0819613
0.0310699	0.00692959	-0.100897	-0.0688828
-0.0744019	-0.0128184	-0.0508097	-0.0475457
-0.177917	-0.166644	-0.134635	-0.0259739
	0.0667442	0.048565	0.00625837
0.0766517	0.0931479	0.0788482	0.289089
	0.104027	0.0822313	0.287973
0.0519022	0.0502338	-0.0204484	-0.0810226
	-0.0231549	-0.0563802	-0.153899
	-0.116509	-0.0361632	-0.027625
		-0.0666967	-0.0202206
0.0577732	-0.0223258	0.0202321	0.0675032
0.0483342	0.00685321	0.00322973	0.0448086
		0.0345025	0.0983748
	0.0294211	-0.0600378	0.0359111
	-0.0274962	-0.0167399	0.0712781
0.115247	0.0649192	0.0594816	0.114252
	0.0519082	0.0424263	0.121863
	0.0690343	0.0439546	0.0968713
	0.0393293	-0.0229287	0.0656081
		0.0196054	0.165166
		-0.00471315	0.115925
	-0.0206372	-0.00930631	0.0894208
	0.032191	-0.0378897	-0.0222171
0.0119244
-0.0474075	0.014871	-0.100894	-0.0633881
0.0612132	-0.0558786	0.0127379	0.209338
	0.076614	0.0750555	0.299945
0.0316464	0.0468873	-0.0659366	0.0269476
0.0438752	-0.0777339	-0.0658364	-0.107569
	-0.024689	0.00202533	-0.0203355
	-0.0433283	-0.0873626	-0.0268173
		0.00437027	-0.0107036
		-0.0199707	0.101537
		-0.0410779	0.062285
		-0.0382007	-0.147676
			-0.0628003
		-0.0744897	0.125095
0.0469831	-0.018393	-0.117184	-0.0791476
0.040384	-0.0314892	-0.141289	-0.133407
0.122659	0.00957709	-0.0384707	-0.180603
0.105108	0.078477	-0.00779924	-0.0377221
	0.0650713	0.0393756	0.232979
-0.0233722	0.0175966	-0.0228528	-0.159172
0.0427356	0.0280497	-0.0640846	-0.31109
0.0137823	-0.0429385	-0.10011	0.00437545
			-0.322964
0.0740549	0.0738144	-0.00849818	-0.0242235
0.00863094	-0.00930275	-0.0325764	0.0288581
0.0189711	0.0645172	0.0432491	0.179699
0.0301587	0.100341	0.0528697	0.330629

## Sheet: larval stage duration lon-1
L1	L2	L3	L4
	0.0177564	-0.00984529	0.0149471
0.0538117	0.16315	0.0726676	-0.01677
-0.0695067	-0.0549405	-0.0304735	-0.0643456
0.154709	0.0177564	-0.00984529	-0.01677
	0.0177564	-0.0304735	-0.01677
	-0.018592	-0.0511017	-0.0326285
	-0.0367662	-0.0304735	-0.000911411
0.446188	0.0904533	-0.0923582	-0.000911411
-0.0246637	-0.0549405	0.0107829	-0.01677
	-0.0367662	-0.00984529	0.0466642
-0.0470852	-0.0731147	0.0107829	-0.01677
	-0.018592	-0.00984529	-0.000911411
-0.125561	-0.0549405	-0.00984529	-0.01677
	-0.0912889	-0.0511017	-0.000911411
-0.058296	-0.0549405	-0.00984529	0.20525
	-0.0731147	-0.0511017	-0.000911411
	-0.0549405	0.0314112	0.0308057
	-0.000417798	0.0726676	0.0466642
0.0426009	-0.0549405	0.0107829	0.0308057
0.32287	0.308544	0.0932958	0.0466642
	0.0722791	0.0520394	-0.0326285
-0.058296	-0.127637	-0.0304735	-0.0326285
0.0762332	-0.018592	0.0107829	0.0149471
	-0.109463	-0.00984529	-0.01677
	0.0359306	-0.00984529	0.0308057
-0.0246637	-0.0912889	-0.00984529	-0.01677
-0.0919283	-0.018592	0.0520394	0.0783813
-0.0358744	0.0722791	-0.0511017	-0.01677
	-0.0549405	0.0107829	-0.01677
-0.0358744	-0.0731147	0.0314112	-0.01677
	-0.127637	-0.07173	-0.0326285
-0.125561	-0.0367662	-0.00984529	-0.0326285
-0.103139	-0.0912889	-0.00984529	0.0149471
0.0313901	-0.0731147	-0.00984529
0.0426009	-0.000417798	0.0314112	0.0149471
	-0.127637	0.0107829	-0.000911411
-0.0470852	-0.018592	-0.0304735	-0.000911411
-0.0134529	-0.0731147	-0.00984529	-0.0484871
	-0.0731147	-0.0304735	-0.01677
	-0.018592	-0.0304735	0.0149471
	0.0359306	-0.00984529	-0.0326285
0.0762332	-0.0549405	-0.07173	0.0466642
	-0.0549405	-0.0304735	-0.000911411
0.0426009	0.0904533	-0.00984529	-0.0484871
	-0.0367662	-0.07173	-0.01677
-0.0470852	0.0359306	-0.0304735	-0.0643456
		0.0520394	0.0625228
-0.0470852	0.0722791	0.0107829	0.0308057
	-0.0367662	-0.0304735	-0.000911411
-0.0358744	0.0722791	0.0107829	0.0149471
-0.0919283	0.0177564	0.0726676	0.0466642
	0.0177564	0.0107829	0.0308057
0.00896861	-0.018592	0.0314112	-0.000911411
-0.0807175	-0.0549405	0.0107829	-0.0484871
	0.0359306	-0.0304735	0.0149471
-0.0358744	-0.000417798	0.0314112	-0.01677
	-0.018592	-0.00984529	-0.01677
	0.0722791	-0.0304735	0.0308057
	0.0359306	0.0107829	0.0149471
	-0.0367662	-0.0304735	0.0149471
	0.0722791	-0.00984529	-0.0484871
-0.0470852	-0.0367662	-0.00984529	-0.01677
	-0.0549405	0.0520394	0.0149471
	0.254021	0.0107829	-0.0643456
	-0.0549405	-0.00984529	-0.0643456
	0.16315	-0.0511017	0.0625228
0.0762332	0.0904533	-0.0304735	-0.0484871
	0.363067	0.0107829	-0.01677
0.0874439	-0.000417798	0.0314112	0.0466642
	0.0904533	0.0520394	0.0466642
-0.0695067	0.0722791	0.0107829	-0.01677
-0.00224215	-0.0367662	-0.0511017	0.0149471
-0.0807175	-0.0549405	0.0314112	0.0149471
	-0.000417798	0.0520394	0.0149471
	0.108628	-0.00984529	-0.0484871
0.0986547	0.108628	0.0314112	0.0308057
-0.0470852	-0.000417798	0.0314112	-0.01677
	-0.018592	-0.00984529	-0.000911411
-0.058296	-0.0731147	0.0107829	0.0149471
	-0.0367662	-0.07173	-0.01677
0.00896861	0.0177564	0.0107829	-0.01677
-0.125561	-0.0549405	-0.0304735	-0.01677
-0.11435	-0.0549405	0.0107829	-0.01677
	0.0359306	0.0107829	-0.000911411
	-0.0912889	-0.00984529	-0.01677
	0.0722791	0.0726676	-0.000911411
0.132287	-0.018592	0.217065	-0.000911411
-0.0383766	0.102535	-0.0474812	-0.0192308
0.00911099	-0.0920301	-0.00694847	-0.003663
0.329652	-0.0596026	-0.0474812	0.0119048
-0.0383766	0.0214661	-0.00694847	0.0274725
	-0.0271752	0.0538506	0.0430403
-0.0146328	-0.0271752	0.0538506	-0.003663
-0.0739923	-0.0433889	0.0335843	0.0430403
0.0565986	-0.0433889	-0.0272148	0.0119048
-0.0383766	-0.0758164	-0.00694847	-0.0192308
	0.0214661	0.0335843	-0.0659341
	-0.0271752	-0.00694847	-0.0192308
-0.0383766	-0.124458	0.0133179	-0.003663
0.0447267	-0.0109614	-0.0474812	-0.0347985
-0.0502485	-0.108244	-0.0474812	-0.0192308
-0.0146328	-0.0109614	-0.0272148	-0.0192308
	0.118749	-0.00694847	-0.0347985
0.0328548	-0.0596026	0.0133179	0.0430403
-0.0265047	-0.0596026	-0.00694847	-0.0192308
-0.00276091	0.0376798	0.0133179	-0.003663
0.0684705	0.183604	0.074117	-0.0347985
-0.00276091	0.0214661	0.0133179	-0.003663
-0.0502485	-0.124458	-0.0272148	-0.003663
0.139702	0.0214661	-0.0474812	-0.0503663
-0.0146328	-0.0758164	-0.0272148	-0.003663
0.0209829	0.199817	-0.0474812	-0.0970696
	-0.0109614	0.074117	0.0430403
-0.0739923	-0.140671	-0.0272148	-0.0192308
0.0209829	-0.0109614	0.0133179	0.0119048
	-0.0271752	-0.0272148	-0.0192308
-0.0146328	-0.0271752	0.0133179
0.0328548	0.0376798	-0.00694847	0.276557
-0.0502485	-0.0109614	0.074117	0.0274725
	0.0863211	-0.0474812	-0.0347985
-0.0502485	-0.140671	-0.0272148	-0.0347985
	0.00525234	-0.0880139	-0.0659341
0.12783	0.0701073	-0.0880139
0.0209829	0.00525234	-0.0272148	-0.0503663
	0.0376798	-0.0474812	-0.003663
-0.0502485	0.0701073	-0.00694847	-0.0347985
-0.0383766	-0.0758164	-0.0474812	-0.0192308
-0.0146328	-0.0596026	-0.00694847	-0.0192308
			0.0586081
0.00911099	-0.0109614	0.0538506	0.0274725
	0.00525234	0.0538506	0.0119048
0.0447267	-0.0920301	0.0133179	0.0274725
-0.0146328	-0.0920301	-0.0272148	0.0119048
	0.00525234	-0.00694847	-0.003663
-0.0265047	-0.0920301
	-0.0596026	0.074117	0.32326
	0.00525234	0.0133179	0.0119048
	-0.0271752	0.0538506	-0.003663
	0.118749	0.0335843	-0.0192308
	0.0538936	0.0335843	-0.0503663
	0.16739	0.0538506	-0.003663
-0.0502485	-0.0271752	0.0133179	0.0119048
0.00911099	-0.0109614	-0.00694847	-0.0192308
	-0.0758164	-0.0474812	-0.0192308
	-0.0596026	-0.0272148	-0.0503663
	-0.0433889	-0.00694847	-0.0503663
-0.0621204	0.118749	0.074117	0.0430403
	0.0538936	-0.00694847	-0.0347985
	0.183604	-0.00694847	-0.0192308
	0.248459	0.0335843
	-0.0271752	-0.10828	-0.0659341
	-0.0271752	-0.00694847	-0.0347985
	0.0863211	-0.00694847	0.0119048
-0.0502485	-0.0758164	0.0335843	0.0119048
	0.134962	0.236248	0.120879
	0.0214661	0.074117	0.0430403
-0.0858642	-0.108244	-0.0677475	-0.0192308
0.0328548	0.0376798	-0.0677475	-0.0815018
-0.0146328	0.0214661	-0.0474812	-0.0192308
-0.0694319	-0.0916315	-0.0729665	-0.0459883
0.0387737	0.431835	0.0753589	0.0420744
-0.101894	-0.168612	-0.0544258	-0.0313112
-0.0694319	-0.0916315	-0.0544258	-0.0606654
	0.170102	0.0197368	0.0273973
-0.0369702	0.0777254	0.0197368	0.0567515
	0.0623293	-0.0173445	-0.00195695
-0.0694319	-0.0454433	-0.0544258	-0.0459883
0.190261	-0.0454433	-0.0173445	0.0127202
0.0171326	0.170102	0.130981	0.0127202
-0.0694319	0.108518	0.00119617	-0.00195695
-0.0477908	0.0469332	0.0197368	0.0127202
-0.0802525	-0.153216	-0.0544258	-0.0313112
-0.0694319	-0.0608393	0.00119617	0.0273973
-0.112714	-0.0608393	-0.0173445	-0.00195695
-0.0694319	-0.0762354	-0.0173445	0.0714286
	0.016141	0.0197368	0.0420744
-0.0477908	-0.0762354	0.00119617	0.0127202
	0.016141	0.0568182	0.0420744
-0.0802525	-0.0762354	-0.0358852	0.0127202
			-0.00195695
0.0171326	0.231686	0.0197368
	0.000744971	0.0382775	0.0273973
	0.0315371	0.00119617	-0.0166341
			0.0420744
	0.200894	-0.0544258	-0.00195695
			-0.00195695
0.0387737	-0.0762354	-0.0358852	-0.0166341
-0.101894	-0.0300472	-0.0173445	-0.00195695
0.0387737	0.29327	0.0753589	0.0714286
0.0171326	0.123914	0.0568182	-0.00195695
0.0604148	0.0315371	0.0568182	0.0273973
0.330929	-0.0608393	0.39055
-0.0369702	0.016141	-0.0358852	-0.0166341
-0.177638	-0.13782	-0.0544258	-0.00195695
-0.112714	-0.107028	0.00119617	-0.0166341
0.0604148	0.016141	0.00119617	-0.0166341
-0.0694319	-0.0762354	0.00119617	-0.0313112
-0.0586114	0.0777254	0.0938995	-0.00195695
	-0.0300472	-0.0173445	-0.00195695
0.0820559	0.123914	0.00119617
0.00631199	0.108518	0.0197368	-0.00195695
-0.0477908	0.000744971	0.0382775	0.0273973
	0.0777254	-0.0358852	-0.0166341
-0.0802525	-0.122424	-0.0173445	-0.0459883
-0.145176	0.016141	-0.0173445	-0.00195695
	-0.0608393	-0.0544258	-0.0459883
-0.112714	-0.107028	-0.0544258	-0.0459883
-0.112714	-0.0762354	-0.0173445	-0.0459883
-0.123535	-0.0608393	0.0197368	0.0273973
1.15329
-0.0477908	-0.0916315	-0.0358852	0.0127202
-0.091073	-0.0608393	-0.0358852	-0.0313112
0.190261	0.000744971	0.0197368
-0.145176	-0.0300472	-0.0358852	-0.00195695
	-0.0762354	-0.0544258	-0.00195695
0.0495942	-0.107028	-0.0729665	-0.0313112
	-0.0300472	0.00119617	0.0127202
	-0.107028	-0.0173445	-0.0166341
-0.091073	-0.107028	0.00119617	-0.00195695
0.179441	0.262478	0.0753589	-0.0459883
-0.0477908	0.016141	-0.0729665	-0.0313112
0.179441	-0.0608393	-0.0358852	-0.0166341
	-0.0762354	0.0382775	0.11546
-0.123535	-0.0762354	-0.0729665	-0.00195695
	-0.0146511	-0.0544258
0.111554	0.0027248	-0.104391	-0.00913242
0.0996016	0.0194369	-0.00704225	0.0707763
-0.0557769	-0.0808356	-0.104391	-0.0410959
-0.139442	-0.147684	-0.123861	-0.0410959
-0.0438247	-0.0975477	-0.143331	-0.105023
-0.0677291	-0.0139873	-0.123861	-0.0410959
	0.136421	-0.0459818	0.00684932
	-0.0306994	-0.0654515	0.00684932
-0.0557769	-0.0641235	-0.104391	-0.0890411
-0.0199203	-0.0139873	0.148716	0.0228311
	0.370391	0.109776	-0.0251142
-0.0438247	-0.181108	-0.0849213	-0.0730594
-0.0916335	-0.0139873	-0.0459818	-0.0730594
-0.00796813	0.387103	0.421292	0.0388128
-0.0318725	-0.130972	-0.0849213	-0.0730594
-0.163347	-0.164396	-0.104391	-0.0730594
-0.0438247	-0.214532	-0.0849213	-0.0570776
	-0.11426	-0.104391	-0.0890411
-0.00796813	-0.147684	-0.0849213	-0.0410959
-0.0318725	0.0194369	-0.104391	0.10274
0.0278884	-0.0808356	-0.0654515	-0.0410959
-0.0199203	-0.0808356	-0.143331	-0.0730594
-0.0677291	-0.0474114	-0.0849213	-0.0570776
-0.0318725	-0.130972	-0.104391	-0.00913242
-0.00796813	0.0194369	-0.026512	0.0707763
0.063745	-0.0474114	0.0124275	0.0388128
-0.0916335	-0.130972	-0.104391	-0.0570776
0.0159363	-0.0474114	-0.026512	0.0388128
-0.0677291	-0.11426	-0.123861	-0.0410959
0.00398406	-0.130972	-0.0459818	-0.0251142
0.00398406	-0.0641235	-0.0849213	0.0228311
	-0.181108	-0.0654515	-0.0410959
-0.0677291	0.119709	-0.026512	-0.00913242
0.231076	0.186558	0.0903065	0.086758
	-0.11426	-0.0849213	-0.0570776
0.0278884	0.036149	0.0708368	0.0388128
-0.00796813	-0.0808356	-0.0654515	-0.0570776
-0.0677291	-0.0474114	-0.20174	-0.0890411
-0.0557769	-0.164396	-0.104391	-0.0410959
0.00398406	0.036149	0.0124275	-0.0730594
	-0.11426	-0.0849213	-0.0410959
-0.0557769	-0.0641235	-0.026512	0.0388128
0.314741	0.353678	0.226595	0.134703
	-0.0306994	-0.0849213	0.00684932
0.0278884	0.052861	-0.0459818	0.0228311
0.0278884	0.403815	1.60895	-0.00913242
-0.0438247	-0.0474114	-0.0849213	-0.00913242
-0.0557769	0.0027248	-0.1628	-0.0730594
0.0398406	-0.130972	-0.143331	-0.0730594
	0.453951	0.693869	0.00684932
0.0398406	0.052861	0.0124275	0.134703
-0.0557769	-0.0808356	-0.143331	-0.0410959
-0.0318725	-0.0139873	-0.0654515	0.0228311
-0.0438247	-0.11426	-0.0459818	-0.0730594
-0.0438247	0.0194369	-0.0459818	-0.00913242
-0.0199203	-0.0139873	0.0124275	0.134703
	0.052861	0.226595	0.0228311
-0.0199203	-0.0474114	-0.00704225	-0.0251142
	0.336966	0.226595
-0.0677291	0.0862852	0.323944	-0.105023
	0.186558	-0.0459818	0.0388128
-0.0796813	-0.0641235	-0.123861	-0.0251142
-0.0796813	-0.0975477	-0.143331	-0.0570776
	-0.147684	-0.0849213	0.10274
-0.0557769	-0.0808356	-0.123861	-0.0730594
	0.0027248	-0.026512	0.0228311
	-0.164396	-0.123861	-0.0410959
-0.0199203	-0.0306994	-0.0849213	-0.00913242
-0.00796813	0.052861	-0.0459818	0.374429
	0.253406	0.323944	0.00684932
-0.0438247	-0.130972	-0.0849213	-0.0251142
-0.0796813	-0.0808356	-0.0459818	0.166667
-0.0677291	-0.11426	-0.026512	0.00684932
	0.20327	0.0318973	0.19863
	-0.0808356	-0.0459818	-0.0410959
0.673307	0.052861	0.304474
	0.119709	-0.104391	-0.0570776
0.183267	0.370391	0.265534	0.47032
0.0159363	-0.0641235	-0.026512	-0.0251142
0.0398406	-0.0139873	-0.00704225	0.10274
-0.0438247	-0.0808356	-0.0654515	0.00684932
0.434263	0.169846	0.109776
-0.0318725	-0.11426	-0.18227	-0.0251142
		-0.104391	-0.0890411
-0.0199203	0.0194369	0.0318973	0.0547945
-0.0557769	-0.0139873	-0.0849213	-0.0730594
-0.00796813	-0.164396	-0.0459818	0.0547945
0.0159363	0.270118	-0.026512	-0.0251142
-0.0796813	-0.147684	-0.00704225	-0.0410959
	0.119709	0.168186	-0.0570776
	-0.0975477	-0.0849213	-0.0570776
		-0.0654515	0.0388128
	-0.0306994	-0.00704225	0.0228311
	0.28683	0.207125	-0.0570776
	-0.123683	-0.00876859	0.0222153
	-0.140217	-0.00876859	0.00672716
-0.0034634	-0.123683	-0.0285932	-0.0242491
-0.0995151	-0.123683	0.0903546	0.00672716
0.0445625	-0.0410115	0.0705299	0.0222153
	-0.0906144	0.0308807	-0.00876095
0.0565689	0.0416599	0.0903546	0.0222153
	-0.0740801	-0.00876859	0.115144
-0.0034634	-0.0740801	-0.0682425	-0.0397372
	-0.0410115	-0.00876859	0.208073
	0.0251256	-0.0285932	-0.00876095
0.0925883	-0.0410115	-0.0484178	-0.0397372
	0.0416599	-0.0484178	-0.0397372
		-0.0285932	-0.00876095
		-0.0285932	-0.00876095
0.0205495	0.0581942	-0.0285932	0.00672716
	-0.0906144	0.011056	0.0222153
-0.0634957	0.0251256	-0.0484178	0.0377034
0.152621	0.653428	0.704918
	-0.0906144	-0.00876859	-0.00876095
			-0.00876095
0.0445625	0.0912628	-0.0682425	-0.0242491
-0.0514893	-0.0244772	-0.107892	-0.0397372
	-0.00794294	-0.0682425	-0.00876095
	0.00859134	0.0308807	-0.0397372
0.0445625	-0.0906144	-0.0285932	0.0222153
0.032556	-0.00794294	-0.00876859	-0.0397372
-0.111522	-0.0410115	-0.0285932	0.0377034
-0.0634957	-0.0410115	0.011056	0.00672716
	-0.0906144	-0.0484178	-0.0242491
-0.0154699	-0.0244772	-0.00876859	0.0686796
	-0.0244772	-0.0285932	-0.0242491
	-0.0575458	-0.0484178	-0.0242491
0.0205495	0.00859134	-0.00876859	0.0222153
	0.00859134	-0.00876859	-0.0397372
	-0.0575458	-0.0285932	0.0222153
-0.0034634	0.0416599	-0.0285932	-0.0242491
0.116601	0.190468	0.387724	0.270025
-0.0034634	-0.0410115	-0.0484178	-0.0242491
0.224659	0.107797	-0.0484178	-0.0242491
			-0.00876095
-0.0154699	-0.0740801	0.0308807	0.0377034
	-0.0410115	-0.0484178	-0.0397372
-0.0394828	0.0416599	-0.0484178	-0.0397372
-0.0514893	-0.0244772	-0.0285932	-0.0552253
	0.984114	0.32825	0.0686796
	0.0581942	-0.00876859	0.0531915
	-0.107149	-0.0682425	-0.0397372
-0.0274763	-0.0740801	-0.0484178
	0.0581942	0.0507053
	-0.0410115	0.011056	-0.0397372
	-0.0740801	-0.0285932	-0.0242491
	-0.123683	-0.00876859	-0.0242491
	0.240071	0.110179
-0.0755022	-0.0740801	0.011056	-0.0242491
	-0.0575458	0.011056
0.0205495	-0.0575458	-0.0880671	-0.0397372
-0.0274763	0.207003	0.0308807	-0.0242491
	-0.00794294	-0.0484178	-0.0242491
0.0205495	0.27314	-0.0484178	0.00672716
	-0.0740801	-0.0880671	0.00672716
	-0.0906144	-0.0682425	-0.0552253
0.0205495	-0.0575458	-0.0484178	-0.0552253
	-0.0244772	-0.0285932	0.0686796
	-0.123683	-0.0285932	-0.0242491
0.0205495	0.207003	0.209302
	-0.123683	-0.0484178	-0.0242491
0.032556	-0.123683	-0.00876859	-0.00876095
	-0.107149	-0.0682425	-0.0242491
-0.0995151	0.0581942	-0.00876859	0.0377034
0.00854306	0.0747285	-0.107892	-0.0242491
	0.173934	0.130004	0.0377034
-0.0394828	-0.00794294	-0.0285932	0.00672716
0.0805819	-0.0410115	-0.00876859	-0.0242491
	-0.0575458	-0.0285932	0.0222153
-0.0634957	-0.0575458	-0.0880671	-0.0397372
0.032556	-0.0740801	0.011056	0.0222153
0.032556	0.00859134	-0.0682425	-0.0707134
-0.0514893	-0.0740801	-0.00876859	-0.0397372
-0.0514893	0.0912628	-0.107892	-0.0552253
0.00854306	0.0416599	-0.0880671	-0.0862015
	-0.0410115	-0.0880671	-0.0707134
	-0.0244772	-0.00876859	0.208073
0.0925883	0.107797	-0.00876859	-0.00876095
-0.0755022	-0.00794294	0.011056	-0.00876095
	-0.0906144	-0.0484178	-0.00876095
			0.00672716
-0.0394828	-0.0410115	-0.0682425	-0.00876095
0.0445625	0.0581942	0.011056	0.0531915
	-0.107149	-0.0484178	-0.0242491
	0.140866	0.0308807	-0.0552253
-0.0394828	0.00859134	0.0308807	0.0222153
	-0.107149	-0.0484178	-0.00876095
-0.0875087	-0.0906144	0.0507053	0.115144
	0.0581942	-0.0682425	0.00672716
0.00854306	-0.0906144	-0.00876859
	0.00859134	-0.0285932	-0.00876095
	-0.156751	-0.107892	-0.0242491
-0.0034634	-0.0906144	-0.0682425	-0.0242491
-0.0034634	-0.0410115	-0.00876859	-0.0397372
	-0.0244772	-0.0484178
	-0.0740801	-0.00876859	0.00672716
	0.207003	0.0705299	0.0377034
	0.0581942	0.605795	0.0531915
	-0.0575458	-0.0682425	-0.0242491
	0.0747285	0.0308807	-0.0397372
-0.0634957	-0.140217	-0.0484178	0.00672716
-0.0954983	0.102518	-0.0595847	-0.0344166
0.030445	-0.02531	-0.0407764	-0.00515649
			-0.0490466
0.0533437	0.278282	0.128498	0.00947356
-0.0725995	-0.0732456	-0.0031598	-0.0197865
	-0.0412885	-0.078393	-0.0490466
-0.026802	-0.0892241	-0.0595847	-0.0490466
0.0991413	0.00664707	-0.0219681	0.0387337
	-0.0412885	0.0344568
	-0.02531	-0.0407764	0.0241036
-0.0039032	0.0705612	-0.0031598	-0.0197865
	-0.0732456	-0.0219681	-0.00515649
0.00754619	0.0865397	-0.0407764	-0.0636767
-0.106948	-0.0732456	-0.0407764	0.00947356
0.0418944
	-0.0892241	-0.0219681	-0.0197865
-0.0611501	-0.121181	-0.078393	0.00947356
-0.026802	-0.169117	-0.0219681	-0.00515649
	0.00664707	-0.0407764	-0.0783068
-0.0039032	-0.13716	-0.078393	-0.0344166
0.133489	0.118497	-0.0407764	-0.00515649
-0.0611501	0.102518	0.0720734	0.0679938
	-0.00933146	-0.0219681	0.00947356
-0.0954983	0.0545826	0.0532651	-0.00515649
	0.0386041	-0.0031598	-0.0197865
		-0.0031598	0.0387337
	-0.0412885	-0.0219681	0.0387337
-0.0840489	-0.0412885	-0.0219681	0.00947356
0.030445	0.0386041	-0.0031598	-0.0197865
0.0189956	-0.057267	-0.0031598	0.0387337
	-0.00933146	0.0344568	0.360595
-0.0382514	0.214368	-0.0407764	-0.0197865
	-0.0892241	-0.0407764	-0.0197865
-0.0611501	-0.105203	-0.0595847	-0.0344166
-0.0153526	-0.0412885	-0.0219681	0.00947356
	-0.169117	-0.078393	-0.0929368
-0.0153526	-0.13716	-0.11601	-0.0490466
0.213635	0.342196	1.06891	-0.0344166
-0.0840489	-0.121181	-0.0219681	0.00947356
	-0.121181	-0.0407764	-0.0344166
-0.118397	-0.02531	-0.078393	-0.0490466
			0.0533637
-0.0153526	-0.00933146	-0.0407764	-0.00515649
	-0.0412885	-0.0595847	0.0241036
-0.0497008	-0.0732456	-0.0407764	0.00947356
0.030445	0.214368
0.0533437	0.0386041	-0.0407764	-0.00515649
0.12204	0.230346	0.0156485	0.0679938
	-0.0732456	-0.0595847	-0.00515649
-0.0382514	0.00664707	0.0344568	0.00947356
	-0.02531	-0.0407764	-0.00515649
0.00754619	-0.057267	-0.0407764	-0.0490466
	-0.201074	-0.11601	-0.107567
-0.0382514	-0.233031	-0.11601	-0.0783068
-0.0611501	-0.0412885	-0.0407764	0.287445
	0.597852	0.297773	0.228924
	0.0865397	-0.0219681	-0.0636767
-0.0153526	-0.185095	-0.0219681	-0.0197865
-0.026802	0.0226256	0.0344568	-0.00515649
0.0418944	0.0865397	-0.0219681	-0.0197865
-0.0611501	-0.105203	0.0156485	0.0241036
-0.0954983	-0.0892241	-0.0972013
	0.166432	0.203732	0.243554
	-0.00933146	-0.0407764	-0.0490466
-0.0153526	0.613831	0.767981	0.0387337
0.144939	0.0705612	0.0156485	0.00947356
			0.0241036
-0.026802	0.230346	0.0908817	-0.0344166
0.00754619	0.0226256	-0.0031598	0.00947356
-0.0382514	-0.02531	-0.0219681	-0.00515649
-0.0725995	-0.105203	-0.0219681	-0.0783068
	-0.153138	-0.0972013	-0.00515649
	0.102518	-0.0407764	-0.0490466
-0.0840489	-0.00933146	0.0720734
0.0189956	0.150454	-0.0219681	-0.0636767
	-0.0892241	-0.0407764	-0.0197865
-0.026802	0.0545826	0.0156485	0.0387337
-0.0039032	0.00664707	0.0156485	0.00947356
0.0647931	0.246325	0.128498	-0.00515649
0.0418944	0.0865397	0.0344568	0.360595
-0.0497008	-0.0732456	0.0156485	0.126514
	0.102518	-0.0031598	-0.0490466
	0.118497	-0.0031598	0.00947356
	-0.105203	-0.0219681	0.00947356
	0.0386041	-0.0219681	0.0533637
			0.0679938
-0.0954983	-0.105203	-0.0972013	-0.0344166
	-0.0892241	-0.0219681	-0.00515649
-0.0382514	0.0865397	-0.0595847	-0.00515649
-0.0382514	-0.121181	-0.0407764	-0.0636767
0.00754619	0.0386041	-0.0219681	-0.0929368
	0.0865397	0.0156485	-0.0344166
-0.0611501	-0.02531	-0.0219681	0.0241036
-0.0954983	-0.00933146	0.0344568	-0.0197865
0.0991413	-0.057267	-0.0219681	0.0533637
-0.0382514	-0.0732456	-0.0407764	-0.0344166
0.820453	0.326218	0.429431
	-0.0732456	-0.0595847	-0.0490466
-0.0840489	-0.0412885	-0.0031598	-0.00515649
0.00754619	0.150454	0.0720734	0.228924
-0.026802	-0.121181	-0.078393	0.0533637
-0.0497008	-0.105203	-0.078393	-0.0197865
0.694509	0.0705612	-0.0031598
	-0.121181	-0.0219681
-0.0382514	-0.105203	-0.078393	-0.0490466
	0.294261	0.10969
	0.0865397	-0.0407764	-0.0344166
0.030445	-0.057267	0.0532651	0.0387337
-0.129846	-0.105203	-0.0407764	-0.0490466
-0.026802	-0.0412885	-0.0407764	0.00947356
-0.0039032	-0.105203	-0.0595847	0.0533637
-0.0153526	-0.105203	-0.0595847	0.00947356
-0.0611501	-0.0892241	-0.0031598	0.00947356
-0.0382514	-0.0412885	-0.0407764	0.00947356
0.0647931	0.198389	0.0156485	-0.0636767
-0.0954983	-0.0892241	-0.0407764	-0.0344166
	0.0865397	-0.0219681	-0.0344166
0.179287	0.214368	0.203732	-0.00515649
0.0533437	0.0386041	0.0532651	-0.00515649
0.0189956	-0.13716	-0.078393	-0.0636767
	-0.153138	-0.0595847	-0.0197865
-0.0840489	-0.0732456	-0.078393	-0.0197865
-0.0153526	-0.057267	-0.0407764	-0.0490466
	-0.0732456	-0.078393	-0.0490466
-0.187093	-0.02531	-0.0219681	-0.0344166
-0.0954983	-0.105203	-0.078393	-0.0929368
	0.00664707	-0.0219681	-0.0783068
-0.0497008	-0.185095	-0.078393	-0.0636767
-0.0153526	-0.105203	-0.0972013	-0.0783068
-0.0039032	-0.13716	-0.078393	-0.0783068
-0.0611501	-0.0732456	-0.0595847	-0.0636767
-0.022614	-0.127887	-0.0474487	-0.0617803
-0.0686087	-0.0794366	-0.0677158	-0.0140742
-0.0111154	-0.0955869	0.0538865	-0.0140742
-0.05711	-0.0955869	-0.0271817	-0.0140742
0.0693752	0.033615	-0.0879828	-0.0617803
0.0118819	-0.111737	0.0133524	0.0177298
-0.05711	0.0174648	-0.0271817	-0.0458783
			0.0654359
0.0463779	0.0174648	-0.0271817	-0.0299762
	0.243568	0.23629	-0.0140742
	0.0174648	-0.0677158	-0.0140742
	-0.0632864	-0.0474487	-0.0776823
0.149866	0.0497653	0.0133524	0.0654359
	-0.0471362	0.0133524	0.00182782
	-0.0148357	-0.00691464	-0.0458783
			0.0177298
0.000383289
	0.0659155	-0.0474487	-0.0617803
0.0118819	0.631174	0.317358	-0.0140742
-0.0341127	-0.111737	-0.0879828	-0.0140742
-0.022614	-0.111737	-0.0474487	-0.0458783
-0.0456113	-0.127887	-0.0879828	-0.0617803
0.11537
-0.0111154	-0.127887	0.134955	0.590203
	-0.0632864	-0.00691464	0.00182782
	0.340469	0.0944206	0.129044
-0.022614
0.0348793	-0.0955869	-0.0474487	0.00182782
	-0.0632864	0.0336195	0.0336319
-0.0686087	-0.0955869	-0.0271817	-0.0140742
	-0.0148357	-0.0271817	-0.0458783
0.0233806	0.098216	0.0133524	-0.0299762
0.0233806	0.00131455	-0.00691464	-0.0140742
0.0578766	-0.0148357	-0.00691464	-0.0299762
-0.05711	-0.0955869	-0.00691464	0.0336319
	0.0659155	-0.0474487	-0.0140742
0.161365
0.0808739	-0.111737	-0.0474487	-0.0299762
-0.0686087	-0.0955869	-0.0271817	0.00182782
-0.0111154	0.00131455	-0.0474487	-0.0140742
-0.0686087	-0.127887	-0.0677158	-0.0299762
-0.05711	0.033615	-0.0677158	-0.0140742
0.000383289	-0.111737	-0.0271817	0.00182782
-0.0341127	0.211268	0.0741536	-0.0299762
	0.0820657	0.0133524	-0.0458783
0.000383289	0.033615	-0.00691464	0.0177298
0.0118819	0.0497653	0.175489	0.160848
	0.178967	0.0538865	0.0495339
-0.022614	0.211268	0.134955	-0.0935844
-0.022614	0.098216	0.0538865	0.00182782
	0.211268	0.0538865	-0.0140742
	-0.0632864	0.0336195	0.00182782
-0.0341127	-0.127887	-0.0271817	-0.0458783
0.207359
0.0118819	0.0659155	-0.00691464	-0.0140742
-0.022614	-0.144038	-0.0677158	0.00182782
	0.0497653	-0.00691464	0.0177298
-0.0341127	-0.0955869	0.0336195	-0.0140742
	0.130516	0.0133524	-0.0299762
0.0118819	-0.0471362	-0.0271817	-0.0617803
-0.091606	-0.111737	-0.0474487	-0.0299762
	-0.0955869	0.0133524	0.0336319
0.0923726	-0.0632864	-0.0474487	-0.0140742
	-0.111737	-0.0474487	-0.0140742
-0.0341127	-0.0794366	-0.00691464	-0.0299762
	0.00131455	-0.0474487	-0.0299762
-0.0801073	0.308169	0.357892	-0.0140742
	-0.0955869	0.0133524	0.00182782
0.0348793	0.146667	-0.0271817	0.00182782
-0.0341127	-0.0794366	-0.0474487	0.0177298
	0.0497653	-0.0271817	-0.0140742
	-0.144038	-0.0677158	-0.0299762
	-0.0148357	-0.0271817	0.113142
	0.033615	0.0133524	0.0336319
-0.0686087	-0.160188	-0.0879828	-0.0458783
	0.098216	0.0133524	0.00182782
-0.0456113	0.469671
	-0.0148357	-0.0271817	0.00182782
-0.0456113	0.211268	0.195756	0.00182782
0.172863	0.098216	0.114688	0.0654359
			0.00182782
0.207359	-0.0794366	-0.0677158	0.0336319
0.0233806	-0.0632864	-0.0271817	-0.0140742
	-0.0309859	-0.0474487
0.000383289	-0.0955869	-0.0474487	0.00182782
-0.022614	-0.0794366	0.0336195	-0.0458783
	-0.144038	-0.0677158	0.0177298
-0.022614	-0.0148357	-0.0474487	-0.0299762
	0.0497653	-0.00691464	0.00182782
-0.103105	-0.0309859	-0.0271817	-0.0299762
-0.0801073	-0.160188	-0.0271817	0.00182782
-0.05711	-0.0955869	-0.0474487	0.0177298
	0.0174648	-0.0474487	-0.0458783
-0.022614	-0.176338	-0.0677158	0.00182782

## Sheet: growth rate lon-1
L1	L2	L3	L4
	0.0273457	0.0140001	0.0171201
-0.0910425	-0.0854387	-0.0624547	0.0978871
-0.0435918	-0.0108655	-0.0622828	0.11
-0.229681	-0.0494208	-0.00426298	0.000841423
	-0.0147286	-0.0114901	0.0559977
	0.00702076	0.0328091	0.026801
	0.00666244	0.021183	0.0901705
-0.154735	0.0771725	-0.0185586	-0.105836
-0.0130852	0.00956018	0.00990861	-0.0164013
	0.0289841	-0.00667259	0.0141663
-0.0538987	0.0511408	0.0137378	0.00965562
	0.00698741	0.0010928	0.0680432
0.0724552	0.00487085	-0.0420612	0.0822666
	0.0768018	0.00503151	0.0192706
0.0502313	0.0106269	0.016152	-0.0471033
	0.110974	0.0403964	-0.0225133
	0.0053215	0.0571756	0.059285
	-0.0220795	-0.0700246	0.00130239
-0.0977609	0.00250909	0.0131347	-0.0372344
-0.515392	-0.166398	-0.131115	-0.0440147
	-0.12029	-0.00991459	0.07413
0.0858963	0.0715177	0.063852	0.0322996
0.0943279	0.0765131	-0.00315291	-0.0566867
	0.01475	0.0346697	0.0145867
	-0.00936629	0.0133904	-0.0738016
-0.021756	0.0252194	-0.0271215	0.0126779
0.0922565	0.0111273	-0.140345	-0.0661506
0.158042	-0.0331068	0.0610105	-0.0142874
	0.080308	0.0642079	-0.0246429
0.074621	0.0463444	0.0359914	0.0384013
	0.0931496	0.0638272	0.0511484
0.174496	0.0226263	-0.0220193	0.100682
0.105664	0.0360272	-0.0223097	-0.00519669
-0.00489619	0.0113175	0.0344284
-0.0334	0.013807	-0.016998	-0.0669208
	-0.0547112	-0.0200392	-0.126003
0.0215978	-0.00807177	0.00194438	-0.101444
-0.0442668	0.0424699	0.0329306	-0.178383
	0.00674375	0.035619	0.0244565
	0.0406308	0.0510127	0.0243496
	0.00723874	0.00023013	0.0252582
-0.0960173	-0.0133178	0.042267	-0.0390973
	0.0190912	0.036663	0.0278205
0.0412889	-0.0620239	0.038621	0.0028623
	0.05963	0.0618953	-0.0302563
0.0837888	0.0426857	0.110374	0.0663008
		-0.0437408	-0.0141943
0.135774	0.0669271	0.111694	0.0575162
	-0.0174952	0.0357507	0.042573
0.0402195	-0.0264025	0.00701557	-0.151942
0.0200043	-0.0460504	-0.108096	-0.169869
	0.0273333	0.0354247	0.00330914
-0.093472	0.0337024	0.00400471	-0.058329
-0.00438765	0.0206838	-0.0167372	-0.0827935
	0.0164908	-0.0753122	0.0178638
0.136529	-0.00352832	-0.0234066	-0.0694189
	-0.020214	-0.00808284	0.00183977
	-0.0421303	-0.00512375	-0.0362331
	-0.021644	-0.0138156	-0.0421588
	0.0220713	0.0104942	0.0552451
	0.0676609	0.0338765	0.011894
-0.0852721	0.0215463	0.0347713	0.0594904
	0.0569973	0.0204501	0.0530961
	-0.144919	0.0245788	0.0899763
	0.0540522	0.0153665	0.0330853
	-0.0195435	-0.0453986	-0.203408
0.0427219	-0.0994616	0.0153108	0.0152318
	-0.246822	0.0108899	0.0246642
-0.12391	-0.0580029	-0.114477	0.052944
	-0.0907441	-0.0972132	-0.00594179
0.0772096	-0.0395574	0.0026692	-0.0543174
0.0123756	0.0703768	0.0207843	0.0236518
0.05918	-0.00849056	-0.0205712	-0.0258429
	0.23971	-0.0155669	0.0188964
	0.0178944	-0.0116467	-0.0482136
-0.0861848	-0.0423125	-0.0506495	-0.0501944
0.0318798	-0.0406771	-0.013594	0.028716
	-0.0222455	-0.00217948	0.0376884
0.0594083	0.0135164	0.00413418	0.0339362
	0.0122068	0.0420603	0.10723
-0.0180782	0.0287639	0.0390244	-0.0786972
0.0855572	0.0571682	0.011818	0.0833921
0.0550781	0.0120917	0.00661295	0.0936054
	-0.068274	-0.0258776	0.0428251
	0.0135612	-0.00461676	-0.00737195
	-0.0707748	-0.0215824	0.027795
-0.0630608	-0.237753	-0.103119	-0.0402667
-0.0396006	-0.0436687	0.00128634	-0.0265739
-0.0443507	0.0106854	-0.0346779	0.00787659
-0.157812	0.0573699	0.000908614	0.0214968
0.0586198	-0.0470977	-0.00272546	0.0333497
	-0.0689818	0.000263479	0.0423595
0.0192568	-0.0566088	-0.061862	0.0605561
0.0633117	0.0158421	-0.0832826	-0.0705926
-0.0506099	0.0568982	0.0602557	0.100824
0.0588476	0.121794	0.0310462	0.101596
	0.0124218	0.0822441	0.0242694
	0.0619739	0.0101399	-0.0347291
0.0357289	0.0244431	-0.0188332	-0.0565044
0.0595523	-0.104682	-0.00897854	0.0124755
-0.0343267	0.0892547	0.0567594	0.00897905
-0.0172711	-0.0121132	0.0429883	0.0301034
	-0.0859069	0.0467879	-0.0243603
0.015621	0.0518586	0.0108763	0.00337686
-0.00477968	-0.012434	0.00758416	0.0267628
0.00423143	-0.0194195	0.00220406	-0.0199089
-0.0552771	-0.336446	-0.105781	0.0713091
-0.0407033	0.0196607	-0.0163917	0.062709
-0.00569093	0.0457178	0.0278102	-0.0229894
0.0953325	-0.0143463	0.055413	0.131655
0.0284917	0.107802	-0.0499289	-0.00939593
0.0300618	-0.107932	-0.00612973	0.0598434
	-0.0215514	-0.0760873	-0.0407349
0.0160501	0.0623272	0.0475944	-0.0298422
-0.095815	0.0072301	-0.0113376	0.0627767
	-0.0383603	0.00888521	0.0741717
0.00440511	0.00657316	0.0219267
0.04444	-0.0195776	0.0401737	-0.324237
0.11653	0.192793	0.0495495	0.0966431
	-0.0673808	0.00572901	0.064942
0.0169668	0.129011	0.0278663	-0.0818586
	-0.0529327	-0.0450727	-0.225685
-0.127766	0.0178538	-0.0301917
-0.0442435	0.0400997	0.0470941	0.0538112
	-0.0275105	0.0374158	0.0445467
0.028864	-0.0804913	-0.0231711	0.0786186
0.0355662	0.0646447	-0.0133233	0.0560437
0.00130549	0.0770345	0.0665793	0.0888294
			-0.003194
-0.0254127	0.0345512	-0.082613	0.0288769
	-0.0202067	-0.137206	-0.095702
0.00395527	0.0341867	-0.0833762	-0.0639807
-0.0411048	0.035842	0.000579522	0.0174692
	0.0612555	0.00413716	0.00935333
-0.0416061	0.0500965
	0.0136943	-0.0327908	-0.267011
	-0.0383261	-0.0648898	-0.120126
	0.00484003	-0.00228286	-0.107645
	-0.0690432	0.00835012	0.105471
	0.0436276	0.00279547	-0.0344919
	-0.0737318	0.038249	0.0411004
-0.0388665	0.045022	0.0144917	-0.0280326
0.070868	-0.0908431	-0.00616791	0.061998
	0.0498243	0.0465505	0.0602286
	0.104023	0.0437868	0.0909313
	0.0240301	0.0988442	0.0229506
0.0203854	-0.0781431	0.127796	0.146742
	-0.00422476	-0.0162784	-0.0318949
	-0.080973	-0.00711003	-0.0241306
	-0.0323743	-0.0540874
	-0.0130989	-0.0447627	-0.204284
	0.0507726	0.0228091	-0.0378295
	-0.0902389	0.0514699	-0.00867798
-0.033311	0.0370587	0.01663	-0.0857881
	-0.0955525	-0.134711	-0.0676705
	-0.0581612	-0.104161	0.0124775
0.046648	0.0575031	0.108502	0.00705077
-0.00195342	0.0510741	0.0169116	0.0289448
0.0254618	-0.00833255	-0.0330723	0.0943519
0.0450044	0.123329	0.077722	0.114073
-0.0502678	-0.252232	-0.184606	-0.0111263
0.0996175	0.107586	0.094947	-0.0899296
0.0583973	0.0661237	0.0242017	0.0648835
	-0.179744	-0.0294917	0.0379688
-0.0907191	-0.0289034	-0.139961	-0.0360369
	-0.00927292	-0.00933852	0.0121242
0.0711487	0.114364	0.00330823	0.0812175
-0.0731268	0.130756	-0.0612238	0.0145515
0.114592	-0.184109	-0.022541	0.0922637
0.132302	-0.0149015	0.0594451	-0.0211449
0.107361	0.122782	-0.00114769	-0.00121156
0.0891284	0.204348	0.0715168	-0.0941932
0.08394	0.0949241	0.0460444	-0.00272053
0.0669917	0.0950444	0.00976542	-0.100013
0.0551616	0.0108555	-0.075412	-0.17888
	-0.0161684	-0.0158161	-0.0661566
0.00173263	-0.00402465	0.0274832	-0.0404486
	0.0444885	0.0136848	-0.063291
0.110563	0.0405777	0.0472738	-0.0220129
			0.00998087
0.0691845	-0.0834652	0.0162394
	0.0473862	-0.0232611	-0.000540876
	-0.114647	0.0642098	-0.0258214
			-0.0427629
	-0.0933395	0.00765306	-0.0103877
			0.121757
-0.000921758	0.0570727	-0.0370808	0.0259271
0.0463202	0.0205697	0.0055366	0.0260035
-0.0420193	-0.166969	0.0101781	-0.0685961
-0.0879184	-0.086551	-0.0791952	0.00529764
-0.200128	-0.0916507	-0.18482	-0.119371
-0.272142	-0.333395	-0.133993
0.0900169	-0.0369689	-0.00881696	0.0285419
0.111417	0.0925441	-0.0701548	0.000824462
0.066369	0.0981504	0.0143106	-0.0239323
0.0179153	-0.0340669	-0.00296341	-0.0551646
-0.0551617	0.0908989	-0.0264241	0.0735489
-0.0246966	-0.148114	0.00762274	0.0178684
	0.00270263	0.0826912	-0.0324816
-0.0505297	-0.0443427	-0.0108065
-0.073136	-0.0876456	-0.00425513	0.0228422
-0.0976748	-0.10395	-0.0835523	-0.0691202
	-0.0986248	0.124465	-0.0124569
0.0716301	0.118464	-0.00304269	0.041497
0.100105	-0.00700947	-0.00016232	-0.00557204
	0.156669	0.0315255	0.0511882
0.128647	0.0790293	0.0945663	-0.0471296
0.0483772	0.0748792	0.142254	-0.0415264
0.0214465	-0.0264173	-0.101266	-0.0760462
-0.364538
0.0331173	0.0695427	-0.00520147	0.114546
0.0308178	-0.103947	0.0622561	0.0910652
-0.296281	0.0205608	0.00739016
-0.117525	0.0311465	0.0690599	-0.0173646
	0.0593866	0.0703101	-0.0484226
-0.0223901	0.111523	0.0426545	0.0478112
	0.0238481	-0.0771623	0.0117114
	0.0401701	0.0821185	-0.00249796
0.0876135	0.0301163	-0.0532324	-0.0201843
-0.0849806	-0.117908	0.0302584	0.0956286
0.111493	-0.0361118	0.0712597	0.0618781
-0.136329	0.0540935	-0.0392401	0.0915166
	0.00756674	-0.073988	0.0323793
0.0700735	0.042263	-0.0260578	0.0576491
	0.0207177	0.0722615
-0.0873462	0.0900026	0.0722877	0.0453196
-0.0959223	-0.0324496	-0.0236995	-0.0596086
0.052493	-0.0456027	-0.0310439	0.0985721
-0.0124084	0.0796978	0.0190018	0.1607
0.0158665	0.0614029	0.0577548	0.0621262
-0.109545	0.00460554	0.00631909	-0.0318013
	0.0229987	0.0708664	-0.0124384
	0.075537	0.072138	-0.00824215
0.0899133	0.00684066	0.0174068	0.0614655
-0.0145523	-0.00219816	-0.0524641	-0.0141565
	-0.209428	-0.0042127	0.0394403
0.058328	0.0626052	0.120745	0.107667
0.0327965	-0.0661669	-0.071022	0.0225709
0.069665	-0.322536	-0.289771	0.165158
0.0522055	0.118581	0.0876642	0.0758113
0.025923	0.0948389	0.0797212	0.0716343
-0.00118352	0.0723709	0.0617998	0.03721
	0.0148312	0.0627334	-0.0103302
0.0509151	0.0608647	0.108719	0.0806203
0.0577363	0.0505569	0.0825663	-0.0176202
0.101195	0.121464	0.0904923	0.0241443
-0.058069	0.0354171	0.119404	-0.0126475
-0.0251762	-0.0536442	0.0389867	0.0449672
0.0408973	0.0821963	0.0266178	0.076475
0.0537975	0.0434204	0.0428521	-0.0297383
-0.0680853	0.0215705	-0.038722	-0.0379587
-0.0219803	0.0445308	0.0732607	0.0812288
-0.00505164	0.116499	0.0742563	-0.000903074
-0.00993074	0.0157334	0.0795528	0.00384987
0.044133	0.162474	0.0713987	-0.0747972
0.0310966	0.116446	0.0764798	-0.0929712
	0.128059	0.107317	0.0125384
0.00837369	-0.0917806	0.0571875	-0.0139485
-0.420368	-0.208244	-0.000332427	-0.112381
	0.0601823	0.0610657	0.119031
0.0677473	0.0483767	-0.0151779	-0.101558
-0.027628	0.0230949	0.0388206	0.0148537
0.109091	0.125934	0.0912513	0.0102898
0.103113	0.159123	0.105571	0.0957499
0.0557359	-0.182956	-0.00965609	0.0831075
	0.0368704	0.0739864	-0.0415674
-0.11964	0.0279298	-0.0146363	0.0115964
-0.517848	-0.235771	-0.0815989	-0.268535
	0.148858	0.0281127	-0.035624
-0.0105615	0.0893222	0.0889781	0.000822689
0.102497	-0.381668	-0.717232	-0.00385369
0.0790184	0.0838729	0.0943166	-0.0186297
-0.00474163	0.0211567	0.027418	0.039421
0.0324677	0.197333	0.110112	0.0448604
	-0.305537	-0.45078	-0.0488169
0.0149539	-0.0440128	-0.0276479	-0.186867
0.0142885	0.0728084	0.0547958	0.0206814
0.0741536	0.0664131	0.0367365	-0.0808767
-0.0227755	0.00547605	0.00222477	-0.0856834
0.0753071	0.0912216	0.0507047	-0.0667619
0.0591483	-0.0775381	-0.0644919	-0.188941
	-0.134559	-0.258404	0.00154645
0.0946153	0.039398	0.0274081	-0.0347755
	-0.1533	-0.0759595
0.0913167	-0.0562828	-0.292279	0.00501642
	-0.104846	0.0473213	-0.0172397
-0.00423596	0.0559533	0.0284369	0.036429
0.0512579	0.0552076	0.0787818	0.0476877
	-0.00417866	0.057567	-0.0373776
0.0433956	0.0393451	0.0493743	0.0882637
	0.0176968	0.012555	0.0239222
	0.0622379	0.0631608	-0.00727141
0.0663412	0.0853749	0.0159508	-0.0803667
-0.00474449	0.133256	0.0651989	-0.253799
	-0.205007	-0.286685	0.00141394
0.117256	0.0297399	0.0481227	-0.0729527
0.102463	0.0743263	0.0350216	0.0224296
0.0934522	0.110429	0.0515508	-0.00733472
	-0.00766164	0.0392239	-0.399396
	0.0104223	0.0781156	0.0194002
-0.591782	-0.0944384	-0.216063
	-0.0407036	0.025124	0.0549691
-0.379482	-0.247658	-0.120137	-0.182353
-0.109585	0.0118995	-0.0276636	0.0409208
0.0922038	0.113699	0.0369426	0.0209927
0.0577958	0.0488368	0.11237	0.0221464
-0.0886583	-0.130075	-0.0762261
0.0484782	0.0364289	-0.17747	0.0997711
		0.0155143	0.0830082
0.0661347	-0.0293428	-0.124463	-0.0811274
0.0700784	-0.105025	-0.00342478	0.0576462
0.106373	0.143027	0.0639317	-0.0150311
0.0488132	-0.131156	0.0522966	0.00271002
0.0884692	0.0731214	0.0494649	-0.0112138
	-0.114491	-0.0368858	0.0796511
	-0.000362477	0.0446492	0.109465
		-0.0185972	0.130167
	-0.03263	-0.0240739	0.0448154
	-0.250667	-0.108886	0.153212
	0.0495824	-0.00701046	0.0494993
	0.148849	-0.0173904	0.0982122
-0.0598265	0.024643	-0.00538796	0.115991
-0.0216238	0.0426415	-0.0434953	-0.0332056
0.0142206	-0.110539	-0.0674731	-0.0967602
	0.0810146	0.0200683	0.0829019
-0.219827	-0.140292	-0.0908017	0.136612
	0.0710314	-0.000479698	0.0045397
-0.0187353	0.00763628	-0.000873942	0.0624725
	-0.0240563	-0.0280616	-0.27809
	-0.000540617	0.0954981	0.035243
0.0152814	0.0585092	0.0867359	0.0459457
	-0.0810456	0.0350586	0.0500948
		-0.101651	0.0259996
		-0.138085	0.0197942
-0.0120176	-0.141555	-0.00231687	0.0364984
	0.0170793	-0.0555373	0.0532658
0.00515374	0.0315389	0.0149035	-0.00570882
-0.0453459	-0.416639	-0.338587
	0.0957639	0.0784535	-0.0332892
			-0.0143767
0.00508685	-0.0644275	0.0134539	0.0227072
0.0537375	0.0475374	-0.0263102	-0.0716945
	0.0416273	0.0845907	0.0129744
	0.0257497	0.0288819	0.0363802
-0.029637	0.0613877	0.0146136	0.0634509
-0.0272421	-0.097192	0.00184767	-0.0168987
0.0337786	0.0215017	-0.0732845	-0.00480998
0.0446383	0.0382066	0.0283991	0.00652078
	0.0593033	0.013396	0.0227554
0.0294752	0.00875843	0.0424708	0.0558192
	-0.0477515	0.0456297	0.0135723
	0.0225654	0.0460111	-0.020588
-0.043654	0.00406179	-0.00306954	0.00201545
	-0.00499952	0.0176392	0.0803284
	0.109154	0.0612125	0.0456276
-0.0519608	0.0573206	0.0838103	0.105429
-0.0569286	-0.198124	-0.456258	-0.160728
-0.0301335	0.0292545	0.041675	-0.0494826
-0.0839	-0.0308626	0.00996964	0.0331275
			-0.0810007
-0.0191592	0.0534202	-0.0554313	-0.0052672
	0.0713704	0.0154893	0.0339904
-0.000854604	-0.0622781	0.0433396	0.0251241
0.0716077	0.0386322	0.0613554	0.0129583
	-0.385417	-0.166642	0.0230651
	0.0431099	0.0815174	0.145471
	0.151759	0.0630368	-0.00221284
0.0258621	0.078013	0.0971965
	0.0112035	0.0769082
	-0.0271627	0.0176954	0.0373345
	0.123791	0.119022	0.0518966
	0.103425	-0.00544197	0.0166067
	-0.14421	-0.0781344
0.102517	0.0576329	-0.0162572	-0.0553014
	0.0696861	0.000592754
0.00477943	0.06525	-0.0212888	-0.0804618
-0.0165285	-0.089197	0.111048	0.0637578
	0.0539789	0.0675929	-0.0265458
0.0470737	-0.148276	0.0349396	0.0151209
	0.10889	0.0442127	0.0228223
	0.0385725	0.0619559	0.0444148
0.0521082	-0.0956541	0.0585846	0.0256377
	0.0309188	0.0253946	-0.0778495
	0.0998559	0.0612729	0.0516567
0.0279554	-0.203077	-0.0438379
	0.0958238	0.0294959	-0.0126884
-0.0143414	0.103737	-0.0741018	-0.136391
	0.128892	0.0264277	0.00899931
0.0420431	-0.0220734	0.0506503	0.0192636
0.0439978	-0.0163147	0.0577104	0.0234077
	-0.208444	-0.0756486	-0.0761076
0.0432887	0.00149308	0.055413	0.000667442
-0.0352648	0.0147	0.0622553	-0.0168215
	0.0258828	-0.0202707	-0.0167524
0.0286853	0.0967448	0.070188	-0.0247577
0.0100681	0.0883476	0.0279085	0.0337137
0.019243	0.0465382	-0.0150521	-0.126001
0.0491555	0.0301299	0.014811	0.0312695
0.110046	-0.0494184	0.0340476	0.0184562
0.0409679	-0.0318174	8.65351e-05	0.0329924
	0.0981638	0.0814093	-0.0699854
	-0.0541189	-0.00456011	-0.0613345
0.00279374	-0.112112	0.0316885	-0.0597743
0.0310505	0.00728277	0.079052	0.0287147
	0.0437888	0.0175722	-0.130384
			0.029866
0.00173086	0.0302307	0.0981395	0.00783031
-0.124751	-0.155635	-0.0489831	-0.459436
	0.00857047	0.043919	0.0773993
	-0.12356	0.0380615	0.0432393
-0.0653038	-0.0442483	0.00174585	0.0558244
	0.0150299	0.0166596	0.0277823
-0.0622586	0.031208	-0.0398185	-0.178404
	0.0248572	0.0158259	0.0688415
-0.0116958	0.00182574	-0.0443933
	0.0499596	0.0516683	0.00632143
	0.104185	0.00890174	-0.105033
0.033371	0.0476875	0.0298398	0.0559779
0.0430468	0.0498938	0.0445063	0.0490921
	0.0471831	0.066721
	0.0435855	0.000478923	0.0773585
	-0.249461	-0.0204968	0.00523947
	0.0113917	-0.647804	-0.0530864
	0.0676232	0.0570226	-0.0716522
	-0.0770316	-0.0996604	0.0350089
0.0182246	-0.0114509	-0.0837833	0.0879794
0.00731435	-0.0980353	0.0352998	0.0105144
0.0499611	-0.0283098	-0.0175292	0.073766
			-0.0172687
-0.0255704	-0.228384	-0.0975704	-0.046174
0.091759	0.0696475	0.0476367	0.0161129
	0.000664827	0.12603	0.0462229
0.0878202	0.0271403	0.0489594	0.0723657
0.0357607	-0.00114473	-0.0288441	-0.0171489
	0.0435622	0.0213461
	0.0206239	-0.0234117	-0.145612
0.0288654	0.0193948	0.0260075	-0.00276108
	0.130828	0.073151	0.0647081
0.0423657	0.00479621	-0.0129016	-0.00155881
0.0236998	0.0255859	-0.00763253	0.00571008
-0.0855549
	0.120694	0.12223	0.0785112
0.0580919	0.0862002	-0.0359433	-0.104844
0.0823264	0.0166033	0.0394678	0.0329869
	-0.0185088	0.111416	0.0558089
-0.0099499	0.13349	0.0269175	0.030782
-0.00115578	-0.0570061	-0.00437959	0.0996427
0.0222731	-0.0569706	0.0353246	-0.16889
	0.0817718	0.0797913	0.0723038
0.0731573	-0.0908035	0.0148682	0.0724488
	-0.0767454	0.0298954	0.0423117
		0.0630574	0.0265259
	-0.0783076	-0.0014098	0.00789395
0.03888	0.0311299	-0.0111369	0.031485
-0.00981097	-0.0300964	-0.0390166	-0.0505438
-0.0188655	-0.0298619	0.0361317	-0.0316445
	-0.0980505	-0.194284	-0.615791
0.127979	-0.122091	-0.00566749	-0.0462305
	0.0575996	0.0223479	0.0134714
0.0843361	0.148651	0.0909776	0.0342726
0.00483147	0.0100352	0.0712516	-0.48817
	0.0411886	0.0561092	-0.0119974
0.0338701	0.0485661	-0.0203196	0.00732016
-0.0489319	-0.338883	-0.49086	-0.0436853
0.0623785	0.11216	0.0295041	0.0410065
	0.0964403	0.123403	0.0426263
0.0446975	0.101892	0.113009	0.0118194
			-0.00266116
0.0798985	0.114383	0.0629253	0.0311069
	0.0647955	0.0310395	-0.00215645
-0.049755	0.0846315	0.0211733	-0.0404625
0.00242581	-0.0885463
-0.0250038	0.0041084	-0.0035209	-0.0449916
-0.0143116	-0.0534237	0.0298036	-0.0793362
	0.138193	0.0711185	0.0642157
0.081749	0.0327213	0.0339268	0.0392043
	0.0449276	0.124704	0.0530964
0.0850736	0.0539626	0.0640182	0.00573036
	0.150801	0.0928159	0.00742768
0.122052	0.160542	0.0308657	0.0719892
-0.0249602	0.107612	0.103874	-0.0490367
	-0.296421	-0.0992545	-0.245191
	-0.0556124	0.0651776	-0.0262471
0.117952	0.0770032	0.037356	0.00258081
-0.00938131	-0.0562076	0.014768	-0.0265827
-0.0243751	-0.0812008	0.02566	0.0208095
0.0818325	0.104141	0.0373261	-0.033181
0.0529416	0.0828897	0.0366391
	-0.197432	-0.0536081	-0.188036
	0.00299388	0.0602124	0.0455127
-0.0271107	-0.340981	-0.299755	-0.00655212
-0.132747	0.0226022	0.0478245	-0.0352832
			-0.0238431
0.0266571	-0.144918	-0.0804508	-0.041305
0.0273139	0.0480926	-0.00333487	-0.000797996
0.0580897	0.023312	-0.012571	-0.0642827
-0.00745203	0.0876955	0.0326267	0.0899486
	0.0561025	0.0142038	-0.0530525
	-0.082102	0.0623805	-0.0160377
0.0475046	0.0228686	-0.145466
0.0302832	-0.0964282	0.00270933	-0.00586172
	0.121923	0.0713882	0.0558262
-0.248076	-0.045778	-0.0318925	-0.0314346
-0.0376933	0.0236697	-0.0165098	0.0114315
-0.0796412	-0.169941	-0.101832	0.0278196
-0.103312	-0.049083	0.0436315	-0.297957
0.0720238	0.0278643	-0.0446107	-0.341181
	-0.0903125	0.025715	0.0469575
	-0.111532	0.049502	-0.0281423
	0.0255777	0.0287969	-0.0426959
	0.0632377	0.0736615	0.01007
			0.0397446
0.112122	0.0805741	0.0770216	-0.00249027
	0.0892271	0.0340995	0.0353929
-0.0325645	-0.0403872	0.0407186	0.0932835
0.0138902	0.127467	0.0712397	0.109659
0.106994	0.0348519	0.0961759	0.0592582
	-0.0371616	-0.0403182	0.00632515
0.0838926	0.0648349	-0.0665566	-0.0896896
0.0474654	0.0378422	-0.0388855	-0.175845
0.0516876	0.0629111	0.00648854	-0.00726205
0.0552862	0.145555	0.0428547	-0.0066441
-0.299274	-0.153519	-0.21205
	0.00885291	0.0300842	0.130348
-0.0420927	0.0257156	0.0154921	0.00801907
0.0480003	-0.420529	-0.171288	-0.24502
-0.00658771	0.0312767	-0.0351915	-0.0541918
0.0983841	0.114952	-0.00527154	0.162631
-0.432208	-0.0667093	-0.13718
	0.0729386	-0.15766
-0.0219582	0.0887345	-0.0789919	0.198294
	-0.219275	-0.169761
	-0.115519	0.118891	0.145076
0.018149	-0.145853	-0.198396	-0.0177589
-0.121234	0.0515313	-0.0718455	0.0582288
-0.0622557	-0.0086098	-0.123016	0.131867
-0.0783413	0.0281119	-0.0282109	-0.0574881
0.0115628	0.0939152	0.0312167	0.0313108
0.0445994	0.0778559	-0.0648524	0.111781
0.00809457	0.0412487	-0.0593458	0.0846127
-0.0618417	-0.211594	0.0466457	0.0516481
0.0410965	0.115269	0.128852	0.0890217
	-0.0964162	-0.0869252	-0.0449641
-0.465107	-0.166459	-0.136083	-0.0429043
-0.291276	-0.112531	-0.153023	-0.00764867
0.0382952	0.0762054	0.0291017	0.0259168
	0.0972499	0.0786573	0.018076
0.0583235	-0.00601768	0.0160224	0.0210961
0.081095	-0.00326065	0.0525415	-0.128814
	0.0552774	-0.00387444	0.175599
0.0272323	0.0731938	-0.0356857	0.230403
-0.0197985	0.060245	-0.0326958	0.295432
	-0.0825509	0.0159518	0.172329
0.0461144	0.134236	0.000851572	0.0548153
0.0203473	0.0961208	0.145811	0.102046
0.0939428	0.0284294	0.0641952	0.120447
-0.0745418	0.00957272	0.00793299	0.0623435
0.0593247	0.149746	0.032333	-0.0505498
0.104826	0.177348	0.0504123	-0.0542689
0.0921485	0.116156	0.00757029	-0.0207735
0.125615	0.0584605	-0.0421392	-0.0136578
0.126853	0.0260259	0.0213265	0.0123436
-0.00969385	0.0564493	0.0443149	-0.0528828
0.019397	0.0312709	0.0106037	-0.0164089
			-0.0974744
0.0150305	0.0343504	0.0225654	0.0849308
	-0.188202	-0.110749	-0.076491
	-0.0278362	0.0263287	0.0983243
	0.0429168	0.00182319	-0.27495
-0.158843	-0.109473	-0.0579018	-0.050729
	0.0340268	0.00694718	0.0268058
	-0.0031025	0.0838079	0.0066206
			0.0382519
0.0406614
	-0.0028368	0.0191162	0.0493329
-0.021747	-0.251601	-0.282043	-0.028699
0.0269087	0.150208	0.0806646	-0.0679174
0.0929858	0.0968117	0.0964462	-0.0806711
0.0604639	0.116706	0.0498311	0.0152377
-0.124847
0.0138885	0.0467628	-0.526566	-0.559841
	0.146375	0.0522744	0.0441406
	-0.192788	-0.0189807	-0.0514989
-0.068203
-0.0142563	0.0670452	0.0215303	0.0703651
	0.0674066	0.0157431	-0.0123498
0.0206351	0.0473926	0.0580741	0.073479
	0.0160201	0.0741539	0.07542
-0.00564566	-0.0826181	0.048333	0.0294189
-0.0470266	-0.10571	0.00823829	0.0549982
-0.102855	-0.00985935	0.0436531	-0.000612224
-0.00589736	-0.0055158	-0.00975592	-0.00912272
	0.00133211	0.068226	0.0584297
-0.141561
0.0768263	0.166003	0.0275795	-0.0319878
0.0978363	0.0413393	0.0691943	-0.0021494
0.097242	0.0251431	0.00299	0.0226628
0.0979515	0.139321	0.0968801	-0.0348151
0.00133864	0.0367056	0.0540957	-0.0173933
0.00143319	0.0682285	0.0402114	-0.0112107
-0.0532174	-0.228599	-0.0267382	0.037213
	-0.123562	0.0627133	0.0464318
-0.0267553	-0.054799	0.0525748	-0.00932672
-0.0295095	-0.0217993	-0.16992	-0.205907
	-0.0520008	0.0814344	-0.0137802
-0.0309531	-0.175616	-0.137434	-0.0105308
-0.0341988	-0.183198	-0.11175	0.00822959
	-0.13192	-0.0806967	0.0271476
	0.027581	0.0127992	0.0211498
0.00864705	0.106467	0.0649132	0.00734171
-0.199056
-0.0475955	-0.0464075	0.0439944	-0.00433791
0.0421397	0.111809	0.053058	-0.0411382
	0.0490785	0.0454123	0.00207926
0.0599938	0.110133	0.047049	0.00289923
	-0.128044	0.0510864	-0.0442869
0.134567	0.0636127	0.0863647	0.0368559
0.0846312	0.0565358	0.038276	-0.0145005
	0.074902	-0.0101058	0.0380705
-0.079797	0.0498182	0.0481106	0.110215
	0.055143	0.0269208	0.0336258
0.0229651	0.0465249	0.0353722	-0.027121
	-0.0462985	0.0529215	0.076964
-0.0413171	-0.256489	-0.247538	0.0351189
	-0.0236355	0.00117949	0.046314
-0.0618254	-0.10447	0.0542221	0.0720763
0.04173	0.0530413	0.00979857	0.00871166
	0.00217247	0.0467949	0.0534542
	0.00254498	0.0003249	0.0525752
	-0.0182422	-0.0263832	0.00587746
	-0.00179411	-0.0487047	0.0410217
0.0053477	0.0452282	0.00945376	-0.0824014
	-0.0844705	0.0113778	-0.0269798
-0.0236387	-0.155856
	0.0665343	0.0613683	0.0475493
-0.00836014	-0.165485	-0.16985	0.0313403
-0.315394	-0.0273194	-0.0296623	-0.101279
			0.0446606
-0.0840209	0.0847394	-0.0757339	0.0704467
-0.00525395	-0.00547624	-0.0384186	0.0645315
	0.0914177	0.0783022
-0.156876	-0.08622	-0.0196558	0.0903725
0.109445	-0.0593688	0.0308249	0.0736978
	0.0913448	-0.0517109	0.0696966
0.0603699	-0.013862	0.000560086	0.0173432
	-0.0732376	-0.00326699	0.0139951
0.136156	-0.0361212	-0.0228861	0.0012233
-0.00586876	0.0494476	-0.0523419	0.0267347
-0.0468199	0.0734679	-0.0232613	0.0565068
	-0.0569548	0.00257778	0.0314276
0.0736739	0.0696952	0.0491386	0.0343838

## Sheet: larval stage duration raga-1
L1	L2	L3	L4
-0.0827322	-0.238476	-0.0255111	0.00352154
0.00142077	-0.0706822	0.00929211	0.0760653
0.00142077	-0.0190535	-0.00810948	0.051884
0.0434973	-0.161033	0.0266937	0.0881559
	0.0712969	0.339922	0.390421
-0.0995628	-0.0964966	-0.0255111	0.0760653
-0.15847	-0.148125	-0.00810948	-0.0206597
-0.0659016	-0.122311	0.0614969	0.0881559
-0.0827322	0.00676091	-0.0951174	-0.0690222
-0.0406557	-0.17394	-0.0429127	0.0277028
-0.0574863	-0.122311	-0.0603142	-0.0811128
-0.0827322	0.0712969	-0.0951174	-0.0327503
	-0.0964966	0.0266937	0.0760653
-0.0154098	-0.161033	-0.00810948	0.0277028
-0.0406557	0.122926	-0.0255111	0.0397934
	-0.0835894	-0.0429127	-0.0327503
0.817705	0.161647	0.0788985	-0.0327503
-0.0238251	-0.0319607	-0.0951174	0.00352154
	0.0325753	-0.0603142	0.0397934
	1.06515	0.479135	0.209062
0.497923	-0.0190535	-0.0429127	-0.0448409
0.25388	-0.00614628	0.183308	0.0639746
-0.0238251	0.187462	-0.0429127	-0.0569316
-0.0406557	-0.225569	-0.0255111	-0.0206597
	-0.00614628	0.0266937	-0.0327503
-0.116393	-0.0190535	-0.129921	-0.0448409
	-0.0448679	0.00929211	0.0156122
-0.0154098	0.0971112	-0.129921	-0.105294
	-0.109404	-0.0951174	0.0277028
0.00983607	0.0971112	0.0266937	-0.0569316
-0.0995628	0.213276	-0.0951174	-0.0448409
0.00142077	0.0842041	-0.0951174	-0.0690222
	-0.225569	-0.00810948	0.209062
-0.00699454	-0.0835894	0.0266937	-0.0569316
-0.0574863	-0.122311	-0.0255111	0.0156122
-0.0322404	-0.17394	-0.0255111	-0.0448409
	-0.251383	-0.0255111	-0.0569316
-0.0406557	0.0196681	-0.0777158	-0.0811128
0.00983607	-0.109404	-0.0255111	-0.0811128
-0.0827322	-0.161033	0.0614969	0.0397934
-0.049071	-0.122311	-0.0951174	0.00352154
-0.0827322	0.0583897	-0.164724	-0.0932034
-0.0659016	0.0196681	-0.0777158	-0.0811128
	0.135833	1.08819	0.17279
-0.0322404	-0.212661	0.0266937	-0.0327503
0.0603279	-0.0706822	0.00929211	-0.00856908
	-0.238476	-0.0777158	-0.0206597
-0.0574863	-0.0448679	-0.112519	-0.0811128
-0.0322404	-0.057775	-0.0951174	-0.0327503
-0.0322404	-0.161033	-0.0429127	0.00352154
-0.0154098	0.0196681	-0.129921	-0.0448409
	0.355255	0.0963001	-0.0690222
-0.0322404	-0.0835894	-0.00810948	0.00352154
	0.14874	-0.0429127	-0.0448409
	-0.148125	-0.00810948	0.051884
	0.110018	-0.0255111	-0.0811128
0.11082	-0.122311	0.00929211	0.0639746
-0.0659016	0.0971112	-0.00810948	-0.0690222
-0.0743169	-0.212661	-0.0951174	-0.0327503
0.0266667	0.135833	-0.112519	-0.0569316
-0.0154098	0.174554	-0.199527	-0.0327503
-0.0659016	-0.122311	-0.0255111	0.0156122
	-0.00614628	-0.0777158	0.0277028
	-0.0964966	-0.129921	-0.0932034
-0.0406557	0.00676091	-0.0951174	-0.00856908
0.00142077	-0.0706822	-0.0777158	-0.0690222
0.00983607	0.213276	0.374725	0.257425
-0.0827322	-0.186847	-0.0255111	-0.0690222
	-0.17394	-0.0429127	-0.00856908
-0.0659016	-0.109404	-0.0951174	-0.0811128
-0.0659016	-0.0448679	-0.147322	-0.0206597
-0.0238251	0.0454825	-0.0777158	-0.00856908
	0.0712969	0.392127	0.329968
-0.0995628	-0.057775	0.0614969	-0.0327503
-0.00699454	0.135833	-0.112519	-0.0206597
0.657814	0.381069
0.178142	0.574677	0.218111	0.209062
-0.107978	0.0325753	-0.00810948	-0.0569316
-0.0238251	-0.109404	-0.129921	-0.0932034
0.304372	0.110018	0.740159	0.269515
-0.0659016	-0.109404	-0.0603142	-0.0690222
-0.141639	-0.199754	-0.0777158	-0.0569316
0.12765	0.135833	0.444332	0.608053
-0.0743169	0.0454825	-0.0603142	0.0156122
-0.0995628	-0.212661	-0.0603142	-0.0811128
	-0.199754	-0.0603142	0.00352154
	-0.0835894	-0.129921	-0.0932034
0.0771585	-0.0964966	-0.0603142	-0.0327503
-0.0659016	-0.148125	-0.0951174	-0.0811128
-0.0911475	-0.109404	-0.0951174	-0.0690222
-0.0574863	-0.0319607	-0.112519	-0.0690222
-0.0238251	-0.17394	-0.0255111	0.051884
0.0182514	-0.0706822	-0.0777158	0.00352154
	1.06515
-0.0995628	-0.186847	-0.0777158	-0.0690222
0.169727	0.251998	0.0266937	-0.0932034
-0.0827322	0.00676091	0.00929211	-0.0206597
-0.0322404	0.406884	-0.129921	-0.0811128
	0.122926	-0.0951174	-0.105294
	-0.0835894	-0.0429127	-0.0448409
	-0.161033	0.0266937	-0.0811128
-0.0322404	-0.122311	-0.0951174	-0.0932034
	-0.199754	-0.0255111	0.00352154
-0.107978	0.135833	-0.147322	-0.0811128
	0.497234	0.42693	-0.0327503
-0.0554415	-0.0734374	0.0152178	0.000537304
	0.226333	0.0152178	-0.0627878
-0.00296601	-0.0189337	-0.0880247	-0.0627878
0.0757472	-0.0598115	-0.0364034	-0.0501228
	-0.100689	-0.0880247	-0.0247928
	-0.0870633	-0.0364034	-0.0247928
0.0757472	-0.0189337	0.0324249	0.0638625
	0.0900737	-0.0536105	0.000537304
-0.099171	-0.127941	-0.00198926	-0.0501228
-0.116663	-0.127941	-0.105232	-0.0627878
-0.0641874	-0.0598115	0.204496	0.101858
0.00577991	-0.182445	-0.0880247	-0.0754529
-0.116663	-0.155193	-0.00198926	0.0258674
0.00577991	0.185455	0.0152178	-0.0121277
0.0757472	0.00831815	0.23891	0.215843
0.0232717	0.1037	-0.0364034	0.0385324
0.0232717	-0.0734374	-0.0536105	-0.0374578
-0.134155	-0.182445	0.0324249	0.000537304
-0.0641874	-0.0189337	0.049632	-0.0374578
-0.00296601	0.253585	0.462602	0.811099
0.136969	0.0764478	0.565844	0.241173
-0.099171	-0.141567	-0.00198926	-0.0121277
	-0.100689	-0.0536105	0.000537304
-0.0729333	0.171829	-0.0536105	-0.0374578
0.00577991	-0.0598115	-0.00198926	0.0385324
	-0.209697	-0.0536105	-0.189438
	0.0900737	0.11846	0.0511974
	-0.100689	-0.0880247	0.000537304
-0.107917	-0.100689	-0.0708176	-0.0247928
	0.1037	0.0324249	-0.0374578
0.0495095	0.226333	-0.0191963	-0.0374578
0.0232717	0.158203	-0.0708176	-0.0627878
-0.0554415	-0.127941	-0.00198926	0.0132023
-0.0641874	-0.100689	-0.0708176	-0.0121277
-0.0554415	-0.182445	-0.00198926	0.0511974
-0.0729333	0.171829	-0.0536105	-0.0501228
	-0.114315	-0.00198926	-0.0374578
-0.0466956	-0.0734374	-0.00198926	0.0385324
	-0.0189337	-0.105232	0.000537304
0.00577991	-0.0189337	0.755122	0.342493
	-0.141567	-0.122439	-0.0247928
	-0.155193	-0.0708176	-0.0501228
-0.0292037	0.0219441	-0.122439	-0.126113
-0.0641874	-0.114315	-0.00198926	-0.0501228
-0.0729333	-0.0870633	-0.0880247	-0.0627878
0.0145258	0.03557	0.049632	-0.0247928
	-0.196071	-0.0191963	0.000537304
	-0.0870633	-0.0536105	0.0132023
-0.0554415	-0.114315	0.0324249	0.0385324
-0.099171	-0.196071	-0.0191963	-0.0374578
0.0320176	-0.0734374	-0.0191963	-0.0627878
	-0.0734374	-0.0364034	0.0132023
-0.099171	-0.127941	-0.0536105	-0.0374578
-0.107917	-0.168819	-0.0364034	0.0385324
-0.0641874	-0.114315	-0.0536105	-0.0374578
0.119477	0.239959	0.0324249	0.101858
-0.0554415	-0.0325596	-0.00198926	0.0385324
	0.0491959	0.152874	0.152518
-0.0379497	0.130951	-0.0880247	0.0258674
	-0.141567	0.0152178	0.0258674
	-0.0734374	-0.0880247	-0.0627878
-0.0554415	-0.196071	-0.0191963	-0.0374578
0.0495095	-0.0734374	0.101253	0.0511974
-0.00296601	-0.0461855	-0.0536105	-0.0627878
	-0.155193	-0.0708176	-0.0374578
	-0.141567	-0.0880247	-0.0121277
0.110731	0.267211	0.342152	0.215843
0.145715	-0.100689	-0.0364034	-0.0374578
-0.0379497	-0.168819	-0.0880247	-0.0501228
0.206936	0.526103	0.909986
-0.0816792	-0.127941	-0.0708176	-0.0247928
	-0.00530777	-0.0880247	-0.0374578
-0.0204578	-0.196071	-0.0880247	-0.0627878
0.0232717	0.00831815	-0.0536105	-0.0121277
	0.1037	0.187289	0.152518
-0.0379497	0.239959	-0.0191963	0.0132023
-0.0204578	0.03557	-0.0708176	-0.100783
	-0.0870633	0.0152178	0.0765275
-0.134155	-0.127941	-0.105232	-0.0374578
-0.0816792	-0.182445	-0.0880247	-0.0754529
-0.0204578	-0.155193	0.0152178	0.0765275
	0.553355	0.135667
-0.00296601	-0.127941	-0.0191963	-0.0374578
-0.0292037	0.1037	-0.0536105	-0.0374578
-0.0117119	0.1037	-0.0880247	-0.100783
0.128223	-0.100689	-0.0191963	-0.0374578
		0.0840462	0.0385324
-0.0904251	-0.100689	-0.139646	-0.100783
	-0.0870633	0.0324249	-0.0247928
0.171952	0.130951	0.290531	0.279168
-0.0729333	-0.00530777	-0.0364034	-0.0881179
0.093239	0.321714	-0.139646	-0.0501228
-0.0204578	0.0900737	0.0324249
-0.0554415	0.130951	-0.0191963	-0.0627878
-0.0641874	-0.141567	-0.105232	-0.0374578
0.19819	0.0764478	-0.0880247	-0.0627878
-0.0816792	0.03557	-0.0364034	0.000537304
0.233174	0.226333	0.0152178	-0.0374578
-0.0466956	-0.155193	-0.0708176	-0.0501228
-0.134155	-0.168819	-0.0536105	-0.0881179
-0.0554415	-0.141567	-0.0708176	0.000537304
-0.0204578	0.280837	-0.122439	0.0638625
0.0582554	0.0764478	-0.00198926	-0.0374578
-0.099171	0.0491959	-0.0536105	-0.0501228
-0.0117119	-0.127941	-0.0364034	-0.0121277
-0.0641874	-0.155193	-0.0536105	-0.0627878
	0.0491959	-0.0364034	-0.0627878
	0.539729	0.152874
0.0757472	-0.168819	-0.0364034	-0.0374578
	-0.100689	0.0152178	0.0132023
	0.00831815	-0.0536105	-0.0501228
0.24192	0.553355	0.479809
-0.0292037	-0.127941	-0.0880247	-0.0501228
0.0232717	0.417096	0.256117
-0.0641874	-0.0189337	-0.0364034	-0.0121277
0.0670013	-0.00530777	-0.0536105	0.0132023
0.250665	0.199081	0.101253
	0.0219441	-0.105232	-0.0247928
-0.0292037	0.199081	0.170082	0.0258674
-0.0379497	-0.155193	-0.0536105	-0.0121277
-0.0554415	-0.0734374	-0.139646	-0.0754529
	-0.141567	-0.0880247	-0.0247928
	0.0491959	0.170082	0.177848
	-0.0461855	-0.0536105	0.000537304
0.101985	0.280837	0.0152178	-0.0627878
0.0320176	-0.0325596	0.0152178	0.000537304
0.093239	0.144577	-0.0536105	-0.0121277
0.0844931	-0.114315	0.0152178	-0.0121277
0.0582554	-0.00530777	-0.0708176	0.0132023
-0.00296601	-0.114315	-0.0536105	-0.0754529
0.250665	-0.0325596	0.135667	0.0132023
	0.0900737	-0.00198926	0.0638625
0.00577991	0.00831815	-0.0536105	-0.0501228
-0.0379497	0.0628218	-0.0364034	-0.0754529
-0.0554415	0.03557	-0.0191963	-0.0121277
-0.0204578	-0.0598115	-0.0536105	-0.0374578
0.00577991	-0.100689	-0.00198926	0.000537304
0.329379	0.553355	-0.277303	0.127188
	-0.0461855	-0.0191963	0.0258674
	-0.0189337	-0.0880247	-0.0374578
0.0670013	0.185455	-0.0708176	-0.0627878
-0.107917	-0.141567	-0.105232	0.0132023
	0.226333	0.187289	0.101858
	-0.0734374	-0.0364034	-0.0374578
-0.0379497	-0.0189337	-0.105232	-0.0501228
-0.0292037	-0.0870633	-0.0536105	-0.0881179
	-0.0734374	-0.105232	-0.0754529
	-0.0734374	-0.0708176	-0.0501228
0.206936	0.212707	0.290531	0.241173
	0.130951	0.0668391	0.000537304
0.093239	0.253585	0.187289	0.279168
-0.107917	-0.127941	-0.0364034	-0.0374578
	0.0219441	0.0152178	-0.0374578
	-0.0598115	-0.105232	-0.0374578
-0.0204578	-0.0734374	-0.0191963	-0.0121277
-0.0904251	-0.100689	0.0152178	0.0258674
-0.0117119	0.03557	-0.0536105	-0.0374578
	0.0764478	-0.156853	-0.0627878
-0.099171	-0.209697	-0.0708176	-0.0374578
	0.144577	-0.0708176	-0.0627878
	-0.100689	-0.105232	-0.0627878
	-0.100689	-0.0364034	-0.0881179
-0.0204578	-0.0870633	-0.00198926	-0.0121277
	0.212707	0.135667	0.127188
	-0.141567	-0.0536105	-0.0247928
0.0495095	0.199081	-0.105232	-0.0121277
	-0.155193	-0.122439	-0.0247928
	0.0900737	0.152874	0.215843
	-0.100689	-0.105232	-0.0374578
	-0.0598115	-0.0536105	-0.0374578
	-0.114315	-0.0536105	-0.0627878
	0.00831815	-0.0364034	-0.0121277
	0.158203	-0.0880247
-0.0845811	-0.131673	-0.0995202	-0.0924744
-0.124039	-0.181291	-0.129536	-0.0357541
	-0.23091	-0.129536	0.0323103
-0.0372319	-0.218505	-0.114528	-0.103818
-0.147713	-0.181291	-0.159552	-0.0924744
	-0.0944586	-0.129536	-0.115163
	-0.144077	-0.144544	-0.137851
-0.0372319	-0.0200305	-0.0695042	-0.00172187
	0.00477885	-0.129536	-0.0357541
-0.0214488	-0.119268	-0.114528	-0.0924744
-0.0924727	0.00477885	-0.159552	-0.0811304
	0.178444	-0.0394883	0.0209663
0.373128	0.14123	0.230656	0.520105
-0.0214488	0.0792069	-0.0845122	-0.02441
0.00222582	0.215658	0.140608	0.0890307
-0.0293403	-0.131673	-0.114528	0.0209663
-0.0451234	-0.168887	-0.0845122	-0.00172187
-0.0924727	-0.131673	-0.114528	-0.0357541
-0.0924727	-0.106863	-0.17456	-0.103818
-0.0372319	0.0916116	0.1256	0.406665
0.12849	0.662227	-0.189568	-0.0584422
-0.0609065	-0.181291	-0.114528	0.0323103
-0.0924727	-0.193696	-0.0394883	0.0096222
-0.0766896	-0.181291	-0.0695042	-0.0924744
0.17584	0.401729	1.08611
	0.252872	0.845984
-0.124039	-0.181291	-0.114528	-0.02441
-0.0135573	-0.106863	-0.17456	-0.0130659
-0.0609065	-0.119268	-0.114528	-0.0470981
-0.0135573	-0.131673	0.00553574	0.0096222
-0.116147	-0.193696	-0.0544962	0.0549985
-0.116147	-0.00762583	-0.0544962	-0.0811304
	-0.131673	-0.0544962	0.168439
0.104816	0.0543976	-0.129536	-0.0697863
-0.0687981	-0.106863	-0.00947226	0.111719
0.404694	0.811083
0.033792	0.14123	0.155616	0.123063
-0.0687981	-0.193696	-0.0244803
-0.100364	-0.0572445	-0.144544	-0.0470981
	-0.144077	-0.129536
		-0.159552	0.0096222
0.27843	0.451347	0.110592	0.0096222
	-0.0448399	-0.114528	-0.0697863
	-0.156482	-0.0544962	-0.137851
	0.00477885	-0.0995202	-0.02441
-0.116147	-0.0572445	-0.0845122	-0.0697863
0.246864	1.70422	0.305696
-0.0687981	-0.144077	-0.114528	-0.0470981
-0.163497	-0.168887	-0.0995202	-0.0130659
	0.674631	0.35072	-0.02441
0.0416835	-0.168887	-0.0394883	-0.0697863
-0.13193	-0.206101	-0.0845122	-0.0697863
-0.0845811	0.773869	0.65088	0.111719
	0.0295882	-0.0244803	-0.160539
-0.13193	-0.168887	-0.129536	-0.0584422
-0.0845811	-0.193696	-0.129536	-0.02441
	-0.218505	-0.0845122	-0.0470981
-0.100364	-0.268124	-0.0695042	0.134407
-0.202954	-0.243315	-0.129536	-0.0811304
	-0.193696	-0.129536	-0.00172187
-0.0766896	-0.0200305	-0.189568	-0.126507
	-0.218505	-0.0995202	-0.0130659
	0.00477885	-0.0845122	0.0323103
	-0.144077	-0.0845122	0.0096222
	-0.131673	0.27568	-0.00172187
-0.155605	-0.181291	-0.0244803	0.0096222
-0.0845811	0.0419929	0.0355517	-0.00172187
-0.195063	-0.206101	-0.0544962	-0.0584422
-0.100364	-0.23091	-0.114528	-0.0924744
0.033792	0.0295882	0.110592	0.259192
	0.116421	0.455776
1.24909	0.749059
	-0.0324352	-0.0394883	0.0663426
	0.401729	0.230656
	-0.0944586	-0.0244803	-0.0130659
	-0.0820539	-0.0695042	0.0663426
-0.0609065	0.190849	0.0955837	-0.0584422
-0.0924727	0.203254	-0.204576	-0.126507
	-0.305338	-0.129536	-0.0470981
	-0.206101	-0.0845122	0.0096222
	0.128826	-0.0845122	-0.103818
0.033792	-0.156482	-0.0995202	-0.0470981
0.033792	0.0543976	0.35072	0.28188
0.846621	1.18322
0.0101174	-0.168887	-0.0544962	-0.0584422
-0.171388	-0.181291	-0.114528	-0.0811304
-0.053015	0.302491	-0.0845122
	-0.193696	-0.144544	-0.0924744
	-0.131673	-0.0995202	0.0549985
	-0.00762583	0.320704	0.259192
-0.0924727	-0.168887	-0.0845122	-0.0697863
0.0101174	-0.131673	-0.0845122	0.0890307
	0.0419929	0.140608	0.247848
0.00222582	-0.0696492	0.215648	0.134407
-0.116147	-0.0200305	-0.189568	-0.0924744
-0.139822	-0.218505	-0.0995202	-0.0130659
0.0101174	0.00477885	0.0505597	0.191127
	0.104016	-0.0995202	-0.0697863
	0.128826	0.365728	0.202471
1.63577
	-0.131673	-0.114528	0.0436544
	-0.206101	-0.0244803	0.145751
-0.100364	-0.119268	-0.0845122	-0.0924744
	0.265277	0.0505597	-0.00172187
	0.625013	0.936031
-0.0135573	-0.156482	1.28122	0.452041
-0.0845811	-0.0820539	-0.0845122	0.0436544
-0.0924727	-0.0944586	0.0955837	-0.0470981
-0.139822	-0.168887	-0.144544	-0.0697863
	-0.156482	-0.114528	0.0209663
-0.100364	0.00477885	-0.159552	-0.0811304
	-0.181291	-0.0695042	-0.0357541
	-0.206101	-0.219584	-0.183227
-0.147713	-0.193696	0.00553574	0.0549985
-0.187171	-0.168887	-0.159552	-0.0470981
-0.124039	-0.144077	-0.114528	-0.0811304
	-0.156482	-0.114528	-0.0357541
		-0.234592	-0.0811304
-0.273978	-0.218505	-0.0995202	-0.0470981
-0.187171	-0.119268	-0.144544	-0.02441
	-0.206101	-0.144544	-0.0130659
	0.414133
	0.128826	0.140608	0.0209663
-0.00566572	-0.156482	-0.0995202	-0.0924744
		-0.144544	-0.103818
		-0.0845122	-0.0697863
	0.389324	0.590848

## Sheet: growth rate raga-1
L1	L2	L3	L4
0.0470491	0.190447	0.148701	0.178816
-0.0147505	-0.00118797	0.0243597	-0.0340882
0.0659414	0.0467037	0.0969161	-0.0321454
-0.0972701	0.121856	0.0761265	-0.0795675
	-0.0828409	-0.2598	-0.328915
0.045596	0.11162	0.191371	-0.00266011
0.133537	0.147341	0.0311346	0.0978714
0.0677754	0.0261507	-0.0687528	0.0190168
0.0826543	0.0330974	-0.0731252	0.220116
-0.0211278	0.0127444	0.13621	0.0981111
0.0202825	0.0831433	0.133545	0.172211
0.0995976	-0.0256787	-0.0448524	0.0701615
	-0.0107504	-0.0300311	-0.100479
0.0257988	0.0516111	0.0143317	0.0642821
-0.06377	-0.158184	-0.206819	0.0487253
	0.0449776	-0.107636	0.0521137
-0.412991	-0.231301	-0.199962	-0.296943
0.0784465	-0.027377	-0.0254723	-0.0148213
	0.0286476	-0.0380519	0.00170172
	-0.56963	-0.158738	-0.229276
-0.464901	0.119723	0.0723047	-0.0216154
-0.138284	-0.119562	-0.196889	-0.184954
-0.0704754	-0.0393855	-0.0662473	0.0405371
0.0919875	0.251004	0.0723202	0.210674
	0.00348302	0.032314	0.09997
0.167019	-0.0275129	0.0768201	0.0888878
	0.0102837	-0.0848932	0.0199977
-0.00593869	-0.0397626	0.0116758	0.157612
	0.0912433	0.0578672	0.121076
-0.0802691	0.0204893	0.0566176	0.240311
0.167944	-0.136511	-0.208317	-0.0525277
0.00867514	-0.0727303	-0.00393649	-0.0522151
	0.202827	0.108223	-0.354614
-0.0171552	0.0993936	0.107573	0.160139
0.041202	0.139539	0.0938223	0.114128
0.0418477	0.0822218	0.114739	0.146203
	0.200895	0.208597	0.257201
0.0484203	0.0150964	-0.0524715	0.209751
-0.00257122	0.133815	0.113191	0.230744
0.0601874	0.0432059	-0.0643574	-0.061603
0.119724	0.106318	0.0727552	0.100149
0.0703828	-0.0375298	0.108475	0.0257362
0.0852163	0.0302526	0.0881715	0.0892987
	-0.108244	-0.6543	-0.367577
0.132601	0.130762	0.0134979	0.0479149
-0.0560783	-0.000254228	0.0573085	-0.0277337
	0.207337	0.154916	0.0944601
0.0961167	0.0152467	0.081727	0.103737
0.125628	0.0207685	-0.0751389	0.0228458
0.105515	0.0588898	0.0751701	-0.00575554
0.0776685	0.0630682	0.0495221	-0.174137
	-0.22766	-0.161546	-0.298517
0.0134639	0.0708558	0.0617785	-0.127849
	-0.0652374	-0.0367977	0.0179663
	0.0801416	0.106359	-0.0557103
	-0.0288648	0.00947977	-0.0778339
-0.0271095	0.0897998	0.0539534	0.0255447
0.0303108	-0.107913	-0.118346	0.0521269
0.0479765	0.161072	0.141467	0.152945
-0.016588	-0.0462628	0.000395896	0.0348516
-0.0195533	-0.00758919	0.110307	-0.15812
0.117773	0.0695066	-0.0184553	-0.233384
	0.0315218	0.0673559	-0.151451
	0.034723	0.146465	0.212815
0.0657382	0.0102737	-0.0872394	-0.170948
-0.0230861	0.0992246	0.0160437	0.00687622
-0.14982	-0.144774	-0.28702	-0.396635
0.046379	0.0217067	0.0118531	0.123085
	0.0698394	0.0603177	0.0904573
0.0710751	0.0729016	0.183004	0.0244602
0.0576905	0.0440545	0.120813	-0.0230504
0.0552119	0.000124994	0.0622637	-0.179445
	-0.275585	-0.326933	-0.527038
0.113972	-0.17237	0.0119451	-0.16973
0.0294642	-0.058431	-0.0152314	-0.103235
-0.518763	-0.324681
-0.182356	-0.217777	-0.208459	-0.32851
0.000964376	0.0260475	-0.00555756	0.102422
0.0291464	0.0340796	0.147516	0.253894
-0.369795	-0.236307	-0.312016	-0.417865
0.0620584	0.00830117	0.056081	0.12522
0.0805745	0.147772	0.0744629	0.114651
-0.198586	-0.271971	-0.337682	-0.460373
0.0862388	-0.0445397	-0.0272551	-0.00847907
0.0360566	0.127712	0.112619	0.176487
	0.179118	0.0984918	0.0873843
	0.0134062	0.0995763	0.0822845
-0.0226554	0.0563436	0.0503483	-0.0271981
0.0400885	0.0828454	0.119013	0.0949728
0.0523309	0.0854253	0.132289	0.104311
0.0133636	-0.0213271	0.0284318	0.062158
0.0235871	0.0713548	0.0638112	-0.12082
0.0498976	0.0847656	0.0457469	-0.0591155
	-0.648692
0.138609	0.135519	0.158812	0.0214615
-0.417518	-0.0961345	-0.0751468	-0.0329708
0.00218939	-0.0318218	-0.0401725	-0.0102988
-0.00405621	-0.165594	-0.111029	0.0557032
	-0.0514647	0.0349235	0.149347
	0.0437237	-0.076123	0.156583
	-0.0220622	-0.0682288	0.114334
-0.0220419	0.0357373	0.112241	0.185067
	0.234333	0.167282	0.203426
0.0465341	-0.0202291	0.0323591	0.0662004
	-0.190704	-0.445079	0.0586701
0.080958	0.0771945	0.0838898	0.0108823
	-0.083426	-0.0902309	0.0600204
0.128377	0.0150638	0.0643267	0.0681288
-0.0694806	0.157856	0.126468	0.0787697
	0.0657803	-0.00787176	0.0585354
	0.000765487	-0.0101356	-0.0577427
-0.0701249	-0.00239162	-0.0266252	0.0149073
	-0.0513673	-0.0357827	-0.0578132
0.0967736	0.0589734	0.0201221	0.109589
0.0954996	0.0892908	0.0929881	0.13918
-0.0773958	-0.0302794	-0.022682	0.03956
0.0185556	0.0802481	0.0993296	0.0906257
0.156276	0.151757	0.0303742	-0.0175829
-0.238831	-0.145783	-0.0437256	-0.0786591
-0.0831828	-0.0750655	-0.122406	-0.243741
-0.0695148	-0.041756	-0.0368898	-0.0218172
0.053523	0.0999108	-0.0759678	-0.123463
0.0974762	0.173592	0.0735692	0.0420213
0.116537	0.0393839	-0.0234018	0.0209181
-0.161526	-0.260604	-0.33277	-0.618343
-0.160535	-0.314817	-0.421287	-0.421355
0.0989401	0.086357	0.0900252	0.08804
	0.145623	0.122399	0.0945028
0.00738145	-0.0481901	-0.0331244	0.0465732
0.0105215	0.00674516	0.0311028	0.0590023
	0.192577	0.0793428	-0.231346
	-0.17479	-0.266352	-0.277604
	0.0320399	0.0600477	0.00759677
0.0346095	0.0530795	0.0612559	0.099759
	-0.0597883	-0.0254781	-0.0058492
-0.221135	-0.137582	-0.0984504	-0.130657
0.0348617	-0.0436056	-0.086021	-0.0713937
0.128768	0.0206288	0.0161847	0.0379952
0.0809861	0.109763	0.165715	0.00340273
0.0814431	0.14702	0.0294218	0.0543689
0.0964836	-0.0173791	-0.106754	0.00672415
	0.0880472	0.0464084	-0.0905773
0.0770932	0.0792304	0.0208571	0.0734434
	-0.0413965	-0.0586743	-0.0515174
0.00995256	-0.0419548	-0.509833	-0.483517
	0.0506765	0.0920075	0.0557663
	0.0877277	0.0191598	0.033747
0.0834079	0.0487563	0.0846687	0.154872
-0.095955	0.130722	0.0508101	0.108908
0.164039	0.0919804	0.0767747	0.069407
-0.117848	0.010768	0.0241073	-0.0143114
	0.17354	0.0488431	0.0375024
	0.0104614	0.0537885	-0.0156438
0.0759155	0.0965468	0.0164461	0.00922529
0.100523	0.162291	-0.00540284	0.0652976
0.0222444	0.000654201	-0.0103974	-0.0589766
	0.0627638	-0.0242138	-0.0324449
0.163952	0.0381127	0.170936	0.0276173
0.11857	0.108795	0.112015	-0.0105062
0.1015	0.0495982	0.100908	0.0936244
0.0301277	-0.205382	-0.204104	-0.281477
0.113829	-0.0167151	0.0569034	0.0337999
	-0.0786345	-0.157261	-0.0668503
0.227208	-0.0118252	-0.0100122	-0.0393457
	0.0710896	-0.00367663	0.0479643
	-0.0238794	0.0791723	0.0883731
0.0636291	0.209209	0.0610155	0.12721
0.0437898	0.00803917	-0.0703505	-0.086827
0.0760947	0.0992147	0.0811316	0.198039
	0.156039	0.186031	0.224283
	0.119373	0.222831	0.139246
-0.228851	-0.235857	-0.259772	-0.452065
-0.107583	0.0549359	0.121983	0.276989
0.0775784	0.215277	0.185992	0.243675
-0.210921	-0.382398	-0.564783
0.0321052	0.135371	0.0737477	0.109402
	0.020228	0.110309	0.0532168
0.126698	0.191492	0.0927731	0.142663
0.0789792	0.0220988	-0.0257585	-0.018003
	-0.242302	-0.23781	-0.216656
-0.0721602	-0.13027	-0.160601	-0.127997
0.0105335	0.0230889	0.0207246	0.271501
	-0.0516953	0.0502398	-0.175054
0.111972	0.145157	0.0933938	0.0879188
0.0781056	0.183142	0.138494	0.136077
-0.0573691	0.0939801	0.0164089	-0.09849
	-0.284011	-0.131067
0.00606594	0.138767	0.0753522	-0.00227806
0.0328793	-0.0383236	-0.0139652	-0.0188506
-0.0351951	-0.169435	-0.0342229	0.111716
-0.132073	0.0619121	0.0344309	0.127309
		-0.237698	-0.190678
0.129617	0.074129	0.0672134	0.137733
	-0.00186705	-0.0584538	0.0353577
-0.254093	-0.154384	-0.361328	-0.410709
0.0681605	0.048252	0.00739417	-0.00127848
-0.0217835	-0.0692962	-0.108756	-0.0107814
-0.0665032	-0.0817917	-0.0904776
0.01114	0.0355569	-0.0508967	-0.0381743
0.085251	0.1756	0.106718	0.0368522
-0.275555	-0.0984197	0.100181	-0.278761
0.0558594	0.0142893	-0.0532393	-0.0301594
-0.257845	-0.195397	0.0696764	0.0832984
0.0433214	0.131679	0.0643985	0.00750905
0.230413	0.101989	0.117434	0.0607136
0.107967	0.0847249	0.0935214	0.0665859
-0.0782623	-0.119121	-0.292553	-0.00413813
-0.156552	-0.0913615	-0.0614672	-0.0615608
0.0567581	-0.00951009	0.0699727	0.0966697
0.0571066	0.0527378	0.0595802	0.098421
-0.0686741	0.165279	0.165887	0.0635775
	-0.0292378	-0.100446	0.0304344
	-0.318298	-0.195268
-0.0344485	0.178947	0.100644	0.0938713
	0.116056	-0.0744907	-0.0500615
	0.0246607	0.0235373	-0.0197288
-0.128674	-0.330568	-0.318684
0.0493024	0.0921301	0.0704627	0.112013
-0.0787511	-0.218628	-0.242512
0.133118	0.0467283	-0.00471922	-0.0250488
-0.00385192	0.0215893	-0.0624077	-0.0959478
-0.222182	-0.198823	-0.131923
	0.0186066	0.0967918	0.0176345
0.121723	-0.389018	-0.0245338	0.04857
0.0590169	0.17425	0.181929	0.135213
0.0647687	0.0367713	0.164766	0.21603
	0.0685865	0.0598045	0.138152
	-0.130912	-0.166706	-0.190597
	0.000237298	0.0828968	0.074854
-0.136433	-0.139842	-0.133476	-0.0165078
0.0581267	-0.0304209	0.0337341	-0.0419081
-0.00091567	-0.0153517	-0.030059	-0.0826818
-0.101121	0.0980424	0.0824591	-0.0212253
0.00638853	-0.0686408	0.0197754	-0.166836
0.042183	0.0515191	0.114	0.11179
-0.30315	-0.18838	-0.223634	-0.263277
	-0.0169017	-0.077223	-0.092257
-0.034003	-0.131758	0.0295872	-0.14652
0.0827296	-0.00250767	-0.0527559	-0.0322265
0.0494759	-0.0124426	0.104481	0.0795878
0.0168081	0.00676798	0.0826679	-0.0382131
0.038441	-0.0327636	0.0547595	0.0156909
-0.509906	-0.252371	-0.173973	-0.158807
	-0.0565266	0.00180707	-0.165405
	0.0311941	0.0754687	0.0501927
0.0195213	-0.0726499	-0.122524	0.0159084
0.108784	0.136752	0.14447	-0.0197679
	-0.0901287	-0.107083	-0.169625
	0.0142968	0.0330344	0.143882
0.0126691	0.0394481	0.0987841	0.150851
0.0241666	0.0283582	0.107013	0.0924026
	0.0740766	0.122666	0.110561
	0.062738	0.112035	0.0745516
-0.464041	-0.125581	-0.136354	-0.17933
	-0.150201	-0.0774035	-0.172286
-0.0651407	-0.187497	-0.338178	-0.398212
0.101334	0.0801583	0.188292	0.161693
	0.00438255	0.213105	0.144804
	0.0497488	0.136221	0.165246
0.0158561	-0.00636233	0.0245421	0.109148
0.0363157	0.0516813	0.0239054	-0.0549406
0.0428298	0.00348258	0.0941489	0.040623
	-0.0147352	0.0500026	0.119212
0.112877	0.187959	0.112104	0.218142
	-0.126106	0.060208	0.12647
	0.0414749	0.126991	0.143837
	-0.0133924	0.0190284	0.0761021
-0.0304026	-0.030534	0.0412885	0.0406124
	-0.194495	-0.0816083	-0.15905
	0.141632	0.0672108	0.218399
0.0151747	-0.0469003	0.00626347	0.00167485
	0.124675	0.169272	0.087023
	-0.166713	-0.110665	-0.266951
	0.10474	0.141488	0.140395
	0.0411075	0.058893	0.0756592
	0.090555	0.150473	0.08019
	0.029885	0.119417	0.0243737
	-0.149472	0.0617211
-0.0710662	0.082171	0.053988	0.0578844
0.14317	0.160762	0.160734	0.0954429
	0.0942044	0.156666	-0.0220009
-0.107689	0.268305	0.291688	0.221615
0.0356446	0.218559	0.135432	0.32196
	0.00834026	0.0215591	0.133864
	0.0741581	0.0742834	0.201106
-0.10344	-0.0883468	0.0459876	-0.0806704
	-0.00681466	0.258744	-0.155122
0.0988373	-0.0125231	0.137562	0.0743479
0.143762	-0.00917192	0.137071	0.0648753
	-0.141718	0.119223	-0.178866
-0.23555	-0.239505	-0.208019	-0.44374
0.0269513	-0.0279053	0.0693747	-0.106992
0.00584866	-0.161709	-0.230217	-0.341916
0.00155794	0.021826	0.162234	-0.0947193
-0.0751784	0.21527	0.135903	0.00843958
0.0173631	0.120778	0.142733	0.152309
0.0906074	0.0218851	0.143361	0.178658
-0.136317	-0.0992186	-0.142424	-0.434944
-0.122116	-0.414016	0.223099	0.208839
0.0695957	0.174917	0.168028	-0.0183148
0.0577816	0.105574	0.0538796	0.00062858
0.0546026	0.212413	-0.190331	0.114185
-0.114022	-0.22951	-0.54553
	-0.322348	-0.609225
0.0211645	0.190903	0.0619856	-0.00760041
-0.0174095	0.138505	0.124074	0.0294429
0.100229	0.0473562	0.0361372	-0.00303175
0.0198339	0.12633	0.0642895	0.034692
0.10269	0.166039	0.106675	-0.147819
0.149911	-0.107563	0.141943	0.176779
	-0.0587861	-0.316234	-0.189651
-0.249638	0.00243789	0.238043	0.0805465
0.0662219	0.0252131	-0.0568519	-0.135758
-0.379315	-0.657625
-0.0460768	-0.177757	-0.368903	-0.255841
0.0451056	0.0172652	-0.109756
0.0892476	0.00570821	0.0212161	-0.0935168
	0.114071	0.049105
		0.0901668	-0.0605005
-0.368494	-0.334148	-0.131286	-0.112381
	0.01995	-0.00367175	-0.236496
	0.114722	0.0325103	0.0792107
	-0.0441357	0.0344488	-0.158783
0.10688	-0.0076773	-0.0212842	0.00629529
-0.295215	-0.59461	-0.122093
-0.00762917	0.130695	0.17115	0.00490557
0.0868708	0.132655	0.114408	-0.154736
	-0.30408	-0.24534	0.0486666
-0.066019	0.198433	0.0765481	0.0402056
0.0999683	0.210556	0.021156	0.0138882
0.143924	-1.01466	-0.20545	0.250089
	0.0171701	0.148735	0.205034
0.120269	0.137015	0.235115	0.088255
0.103708	0.130669	0.216374	0.178796
	0.243391	0.128205	0.142608
0.075815	0.354112	0.247129	-0.112458
0.148346	0.271012	0.215634	0.248252
	0.180101	0.133985	0.00425378
0.0373496	-0.00321594	0.0550105	0.0495834
	0.196088	0.0557474	0.0990802
	-0.0386828	-0.0114022	-0.0937962
	0.194722	0.0366671	0.102836
	0.130245	-0.272085	-0.0464493
0.11156	0.201041	0.0285314	0.030199
0.0709161	0.0336185	-0.216735	0.0366173
0.243338	0.146146	0.0598744	0.147969
0.0894326	0.209697	0.0952334	0.152074
0.0203896	-0.149261	-0.206394	-0.291371
	-0.171538	-0.338243
-0.637695	-0.497327
	-0.0679546	-0.0470211	-0.00967828
	-0.340473	-0.359802
	0.140512	0.132879	0.0868523
	0.0144422	-0.0944322	-0.203896
-0.0176278	-0.187166	-0.267451	-0.0821845
0.0416262	0.0495551	0.0459823	0.351499
	0.237903	0.0276654	0.103674
	0.16975	0.0123359	0.00903974
	-0.0856426	-0.165727	0.126994
-0.0354378	0.0878217	0.0912478	0.218341
-0.0610206	-0.0840754	-0.25658	-0.243703
-0.577221	-0.594554
-0.224608	0.094246	0.0938366	0.122191
0.194935	0.0902351	0.191285	0.111055
-0.00864702	-0.211407	0.0671935
	0.109593	0.058098	0.0863032
	0.0404791	0.0306933	-0.0521493
	-0.16031	-0.182011	-0.458191
0.126403	0.10246	0.0759451	0.0695201
0.0406757	0.0188368	-0.0342012	-0.0253226
	-0.155112	-0.137476	-0.0812713
-0.0878956	-0.00021071	-0.292459	-0.215034
0.0235589	-0.0093195	0.107219	0.0823526
0.146651	0.24774	0.251716	0.0389588
0.0254346	-0.132823	-0.192519	-0.342455
	-0.00746103	0.101123	0.126068
	-0.244587	-0.353246	-0.284132
-0.277187
	0.135375	0.0880979	-0.0135272
	0.251205	0.0485408	-0.0654414
0.00620591	0.119906	0.191888	0.227214
	-0.0392196	0.093745	-0.029737
	-0.463022	-0.529202
0.01112	0.00258354	-0.694882	-0.522155
0.11413	0.0104082	0.0716454	-0.0153743
0.165352	-0.0317789	-0.0456043	0.0821203
0.0418675	0.16494	0.287551	0.170224
	0.110742	0.0465247	0.102253
0.115378	-0.000968528	0.00707945	0.0285493
	0.168765	0.077069	0.149004
	0.0204523	0.0432685	-0.249104
0.0700837	0.232792	-0.00290657	-0.0093125
0.249499	0.105939	0.101176	0.169796
0.0224651	0.135773	0.173802	0.0344881
	0.181542	0.11533	0.0569002
		0.0704498	0.0573851
0.0270678	0.144618	0.0711564	0.0848183
0.0238891	0.124718	0.140043	0.0778026
	0.125038	0.0496029	-0.190372
	-0.0385631
	-0.344358	-0.209775	-0.176312
0.0772807	0.129394	-0.036794	0.0938366
		0.00174265	0.0928798
		0.0937672	0.202272
	-0.319939	-0.337782

[truncated: 2 more sheets: larval stage duration lin-14, growth rate lin-14]
