# Supplementary material for: Coupling of growth rate and developmental tempo reduces body size heterogeneity in C. elegans
Source: Nat Commun. 2022 Jun 6;13:3132. doi: 10.1038/s41467-022-29720-8 (PMC9170734; doi:10.1038/s41467-022-29720-8)
Supplement: Supplementary file 4 — Source Data [file 41467_2022_29720_MOESM4_ESM.zip › S9.xlsx]

## Sheet: S9
	measured CV (volume)
	hatch	M1	M2	M3	M4
wild type	0.0584991	0.0739941	0.0831078	0.0652917	0.0538846
wild type	0.059014	0.0805873	0.0820118	0.106848	0.124686
wild type	0.0697534	0.0748714	0.0633678	0.0761932	0.0650202
wild type	0.0645957	0.0727445	0.0499567	0.0747438	0.0895665
wild type	0.0585413	0.0883909	0.0738203	0.105289	0.122657
wild type	0.0458098	0.0636447	0.0588003	0.0756379	0.0974137
wild type	0.0675099	0.061957	0.0515374	0.0453612	0.0711688
wild type	0.0706771	0.0654839	0.0667948	0.0657896	0.115665
wild type	0.0538269	0.0471911	0.0590481	0.0688329	0.0606032
wild type	0.0629651	0.0716564	0.0636869	0.0617158	0.126866
eat-2	0.0640624	0.0886482	0.115906	0.153005	0.181259
eat-2	0.0569621	0.0735343	0.168646	0.227527	0.21854
eat-2	0.0609586	0.0848846	0.0958758	0.115428	0.141914
dbl-1 ++	0.0592714	0.122894	0.125696	0.129628	0.162447
dbl-1 ++	0.0532498	0.0810774	0.0666553	0.0689325	0.112777
lon-1	0.0526895	0.0600325	0.066634	0.0759917	0.0758635
lon-1	0.0542583	0.0740277	0.0691769	0.0705344	0.102159
lon-1	0.0633679	0.0835776	0.0818999	0.0777677	0.0969099
lon-1	0.0759767	0.0861186	0.134676	0.154535	0.171688
lon-1	0.0514304	0.0755974	0.0808958	0.0947088	0.095775
lon-1	0.0630817	0.094408	0.0790914	0.112815	0.136254
lon-1	0.0693311	0.134259	0.068967	0.0875498	0.0903296
raga-1	0.0620884	0.0845003	0.119099	0.0679105	0.102474
raga-1	0.0649633	0.0808131	0.103126	0.0955427	0.129579
raga-1	0.0670154	0.129348	0.144661	0.130426	0.15229
lin-14	0.0537035	0.129914	0.15038	0.136525
lin-14	0.0528489	0.103422	0.0759738	0.123772
