# Supplementary material for: Coupling of growth rate and developmental tempo reduces body size heterogeneity in C. elegans
Source: Nat Commun. 2022 Jun 6;13:3132. doi: 10.1038/s41467-022-29720-8 (PMC9170734; doi:10.1038/s41467-022-29720-8)
Supplement: Supplementary file 4 — Source Data [file 41467_2022_29720_MOESM4_ESM.zip › S10.xlsx]

## Sheet: larval stage duration 0mM IAA
L1	L2	L3	L4
14.8333	10.5	8.66667	12.6667
15.6667	9.5	8.33333	11.3333
	10.1667	9.5	11.3333
	10.1667	9	11.1667
	10	9.16667	11
14.6667	10.3333	8.5	10.8333
14.6667	10.3333	9	11.1667
	12.3333	7.66667	10.8333
15.3333	10.5	9	11.3333
14.5	10.5	8.5	11.1667
15	9.83333	9.33333	11.3333
13.6667	12	9.33333	11.1667
14.3333	9.83333	9	11.3333
14	9.66667	9	11.3333
15.6667	9.66667	9	11.3333
14.3333	10	9.5	10.8333
17	10.6667	9.5	11.6667
14.6667	11.3333	8.83333	11
14	15	8.5	11.3333
15	10.6667	8.83333	11.1667
14.5	11.3333	8.33333	10.8333
15.3333	10	10	11.3333
	10.3333	9	11.5
15.1667	9.83333	9.33333	12.1667
13.8333	10.5	8.66667	11
	9.16667	8.83333	10.8333
	9.33333	8.33333	11.5
14.6667	9.83333	8.33333	11.5
15	10.3333	8.33333	11.6667
15.3333	9.33333	9.5	11.5
	9.83333	8.5	11.1667
14.6667	10.5	8.33333	11.8333
14	9.83333	8.5	11.8333
21.1667	13.6667	8.66667
14.8333	10	8.66667	11.6667
15.3333	10.8333	9	11.6667
15.3333	10.5	10.6667	13.6667
14.1667	9.33333	8.33333	12.5
14.5	9.33333	8.5	11
14.5	9.83333	8.33333	11.1667
15.5	9.66667	9.16667
15.1667	10	8.5
14.8333	10	8.5
17.6667	12.5	7.66667	11
15.3333	10.3333	8.66667
15.5	9.5	8.66667
	11.1667	8	11.6667
13.8333	11	8.66667	11.5
14.1667	10.1667	8.5	10.8333
15.1667	12	7.83333	10.3333
13.6667	10.6667	8	11.1667
13.8333	10.8333	8.5	11.6667
14.3333	11.5	8.16667	11.6667
	12.3333	9.33333	12.3333
14.6667	10.1667	8.66667	10.6667
14.8333	11.6667	8	11.5
	9.33333	8.5	13.8333
16.1667	9.66667	8.33333
14.6667	10.8333	8.33333	11.6667
15	9.5	9	11.3333
15.5	10	8.5	10.6667
15.1667	10.1667	8.16667	11.8333
14.3333	10	8.66667	11.1667
	11.1667	8.5	11
14.5	9.16667	9	11.3333
	10.5	8.33333	11.1667
	19.3333	9
15.1667	10	9	11.5
14.1667	11	8	11.1667
14	10.5	8.5	12.1667
15.6667	11.1667	8.16667	11.1667
14.3333	11	8.16667	10.6667
15.6667	9.33333	8.5	11.3333
15	9.83333	8.33333	14.1667
14.3333	10.3333	8.33333	10.8333
15	9.83333	8.83333	12.5
14.6667	10.5	8	11
14.8333	9.83333	8.66667	10.5
	9.16667	8.83333	12
	9.16667	8.83333	10.8333
	11.1667	8.33333	10.6667
13.8333	9.5	8.5	11.8333
13	10.3333	8.5	11
	9.16667	8.5	11
	10.5	8.16667	11.3333
	9	8.5	11.6667
14.5	10.5	9.33333	10.6667
	9	8.16667	10.6667
13.3333	9.83333	7.83333	10.5
13.5	9.5	8.5	11.6667
14.5	9	8.33333
14.5	9.16667	8.66667	11.1667

## Sheet: larval stage dur. 0.016mM IAA
L1	L2	L3	L4
14.6667	8.16667	8.16667	14.1667
14.5	8.66667	8	11.3333
15.5	8.66667	8.83333	13.5
14	8.5	8.33333	14.6667
14.8333	8.66667	8.5	11.6667
13.6667	8.16667	8.33333	14.8333
	8.83333	9.33333	13.3333
14.8333	9.16667	7.66667	12.6667
	8.16667	8.66667	11.6667
15.1667	9.16667	10	13.3333
14.8333	7.83333	7.66667	13.6667
15.6667	8.33333	7.83333	13
14.6667	9.33333	9.16667	13.1667
14.1667	8.33333	9.16667	12.5
14.3333	8.5	8.33333	15.1667
	8.66667	9	12.8333
	8.16667	8.16667	14.5
15.6667	10.3333	7.66667	12.3333
14.5	9.16667	8.5	12.1667
15	8.33333	8.16667	14
	9.16667	10.6667	13.5
	8.33333	8	12.1667
14.6667	8.5	9	12.1667
13.6667	8.5	8.66667	14.6667
12.5	7.83333	8	12.5
14.6667	8.66667	9.16667	13.3333
14.5	8.66667	8.5	12.6667
	8.83333	7.33333	12.3333
	9	9.33333	11.5
	8.5	7.83333	11.8333
	8.33333	8.16667	12.3333
	7.83333	8.33333	13.3333
	9.16667	8.83333	17.8333
14.6667	9.66667	9.33333
13.3333	8.66667	8	12.5
14.6667	9	8	13.3333
14	8.83333	8	11.8333
15.3333	8	8	13.3333
14	9.16667	8.83333	13.8333
14.8333	8.66667	8.5	15.6667
14.8333	9	8	11.5
16.8333	8.83333	7.83333	12.1667
15.1667	9.33333	9	13
14.3333	8.5	7.5	13
14.6667	9.33333	8.5	11.6667
15.3333	9.5	7.83333	13.3333
14	8.66667	8.33333	12.8333
	8.5	8.16667	12.5
15	8.83333	9.33333
	8.66667	7.66667	13.3333
15.5	8.16667	8	13.3333
15.3333	9.5	8.5	13.5
13.6667	8.5	8	12.6667
14.8333	9	8.33333	13.3333
15.1667	9.16667	8.66667	12.3333
13	9.16667	8	12.8333
14.6667	8.66667	8.33333	13.1667
15.1667	9	8.66667	13
15.1667	11	8	13.6667
16.1667	8.66667	9	14.1667
15.3333	10	7.16667	13
	8.83333	9	13
15.3333	9.83333	9.83333	14
14.8333	9	7.83333	13.1667
20.3333	11	8.83333	12.1667
15.8333	9.16667	8	13.3333
16.1667	9.16667	7.66667	15
14.5	8.83333	8.33333	11.5
15	8.5	7.66667	12.5
14.6667	8.66667	8.33333	13.6667
	9.16667	8.5	13.8333
	9	9	13.5
15.8333	8.16667	7.83333	14.5
15.5	8.66667	7.83333	12.6667
16.3333	9.83333	10.8333	12.8333
14	8.16667	8.5	13.5
15.5	9.16667	9
15.1667	9.5	10	13
14	8.5
14.5	8.5	7.83333	12.8333
14	8.16667	7.83333
	8.5	8.66667	12.8333
13.6667	8.33333	8.16667	12
	8.5	8.66667	11.3333
	8.83333	8.33333	12.6667
	8.16667	8
	8.16667	8.83333
	8.66667	8.66667	13.1667
12.6667	8.5	9.16667	13.3333
	9.66667	8.66667
14.5	9.66667
13.6667	9.33333	8.33333
	8.66667	8.66667	13.3333
14.3333	8.33333	8	12.6667
13.6667	8.5	8.66667	11.5
14.5	9.16667	9
13.8333	8.5	7.83333	12
14	8	8.16667	13.5
15.6667	8.16667	8.83333	13.3333
14.5	8.5	9.5	12.6667
13.3333	8.5	8.33333	14
14.8333	8.5	8.5	12.8333
14.3333	8	8.16667	12
13.5	8.33333	8.66667	12.3333
14.5	9.16667	8.83333	11.6667
14.3333	9.33333	7.33333	12.1667
14.6667	9.5	8.5	13.5
14.1667	8.5	8.66667	14.8333
21.5	13.8333	9.5	12.6667
	8.33333	8.5	13.1667
13.6667	8.66667	9	12.5
	8.5	8	12.8333
14	8.16667	8.83333	13
14.5	8.83333	8.33333	13.3333
13	9.16667	7.83333	12.5
13.5	8.66667	8.5	12
14.1667	8.5	8	13.5
14	8.5	9	12
18.1667	8.16667	8.5	12.5
13.5	8.16667	7.66667	11.5

## Sheet: larval stage duration 1mM IAA
L1	L2	L3	L4
	12	11.6667	13.3333
15.8333	11.5	10.5	13.1667
17	12.8333	11.3333	14.5
16.8333	13.1667	10.1667	14.6667
	11.8333	12.6667	16.1667
	12.3333	11	15
16.5	12	11.3333	14.1667
17.8333	11.6667	10.8333	14.8333
	12.5	11	14.5
	11	12	14.5
	13.1667	10.8333	13.1667
17.6667	12.1667	12.6667	16.3333
	13.3333	10	12.5
	11.5	11.5	15
	11.8333	12.1667	13.3333
18.6667	11.6667	12	14.6667
16.3333	11.6667	11.5	13.5
	11.6667	11	16.8333
	11.3333	10.5	12.6667
	12.3333	11.5	14.3333
	11.3333	10.5	15.8333
	12.5	10.3333	13.5
16	12.6667	10.6667	13.3333
	15.5	10.3333	13.3333
	11.8333	11.3333	19.5
	11.6667	11.6667	14
	11.6667	11	13.5
16.1667	12.1667	12.1667	6
16.8333	12.8333	11.1667	14.6667
17.6667	12.8333	11.3333	14.1667
16.3333	13.1667	13.8333	19.6667
16.5	13.5	10.1667	14
18.8333	13.5	11.8333
	13.8333	10.6667	13.8333
17.1667	12.6667	12.1667
17	12.5	11.3333	15.1667
	13.1667	11.6667	14.1667
17	14.5	10.6667	16.3333
17.1667	14.6667	10.5	10.1667
	13.5	11.8333	15.1667
	13	11	13.5
17	16.3333	8.5	15.5
17.1667	12.3333	11	14.5
16.8333	15	10.3333	20.5
17.5	14.3333	10.1667	15.5
	14.6667
18.3333	15.3333	12	15.6667
17	14
16.6667	15.1667	10.8333	15.3333
15.8333	12.3333	10.6667	14.3333
16.8333	14.5	10.8333
17	13.6667	11.3333	14.5
	13.8333	10.5	15.1667
16.3333	13.3333	11.1667	15.8333
	13.3333	10.1667	13.1667
	15.3333	16.5	17.6667
	11	9.66667	11.8333
15.1667	10.1667	11.3333	13.1667
15.8333	12	12.1667	16.8333
15.6667	10.8333	12.3333	15.6667
15.5	12.1667	10.1667	12.8333
17	10.5	11	14.5
16.5	12	11.6667	14.6667
16.5	12.6667	11.1667	16.1667
	11.5	11.3333	14.1667
17.6667	11.6667	11.6667	15
15.8333	10.8333	10.6667	13.8333
15.8333	12	10.8333	12.6667
15.6667	10.6667	10.1667	12
	11	10.8333	14.1667
14.8333	11.3333	11	12.8333
	10.8333	10.3333	18
17	11.3333	11	12.8333

## Sheet: volume (cubic microns) 0mM IAA
hatch	M1	M2	M3	M4
5484.6	18743.6	42363.8	82469.7	213940
5360.05	20312.7	41880	80596.9	188549
	15959.6	34451.8	72484.8	175965
	18529.5	40984.3	82384.2	198603
	18199.8	41183	80942.9	192093
5676.87	19626.3	46365.1	83402.8	193459
5547.95	19179.1	40395.2	74759.9	166172
	19260.2	51357.7	89807.5	192888
5178.52	17195.5	40473.4	81600	195931
6012.4	18529.5	43348.2	88353.1	216411
5119.38	18960.1	40437.2	78788.8	173984
5547.95	17098.1	41488.7	80404.1	175474
5612.04	18960.1	41703.6	77775.9	158711
5676.87	17698.4	40461.6	75230	173984
5547.95	19400.6	40106.2	75150.5	162398
5360.05	17902	40929	80596.9	175994
5003.13	18041.9	40036	73382.8	162398
5238.33	17697.5	44706.4	87566.2	197527
5547.95	19383.7	46288.6	89940.6	236169
5676.87	20547.4	45097.7	76905.5	166172
5676.87	20432.1	48233.2	87112.8	191825
5547.95	18529.5	39091.2	81527.9	206694
	18401.7	42323.4	80573.1	192936
4945.99	18991.7	40399.1	76794.7	196187
5238.33	17357.9	40822.1	78818.1	206099
	17860.1	39027.9	78020.9	208511
	18316.1	41351.1	84294.4	218911
5238.33	19573.3	43715.5	85817.8	218071
5178.52	20231.4	46855.7	90666.7	228070
5238.33	19076	40813.8	78112.7	191743
	19389.7	43880.9	81455.7	198585
5484.6	19204.7	45342.5	87280.9	218905
5119.38	19035.1	43462.5	85674.7	227766
4359	12461.3	30363	53918.9
5612.04	18190.5	40391.9	86483.5	213940
5360.05	17098.1	37941.3	85360.7	213940
4945.99	19321.3	37895.8	67505.4	139875
5134.45	18694	41252.6	84463.7	148142
5484.6	19691.3	41550.4	92975.3	228588
5484.6	20067	43385.9	97269.8	234528
5178.52	19171.4	41609.6	87292.1
5238.33	19311.6	41894.4	92218.7
4983.82	18427.7	41742.4	88947
4409.35	17543.7	45681	94656.3	223998
5298.84	19851.4	42711.1	91117.3
5003.13	19179.1	41137.3	88467.8
	18511.2	44324.6	86111.7	211497
5808.77	17098.1	41401.8	96855.7	248390
5742.44	19695	43981	102581	242750
5003.13	19342.4	49245.8	98870.7	216411
5875.87	20150.2	45930	98676.2	234528
5484.6	18529.5	43466.4	90412.7	229203
5119.38	17887.8	45806.1	96111.6	246582
	14726.7	35252.4	61179.9	173984
5742.44	20034	43521.4	94475.4	225000
5484.6	18730.6	43889.4	88427.2	220212
	18923.5	39930.4	65519.1	190727
4889.51	18807.1	42141.6	96116.1
5238.33	18379.2	44549.9	98055.3	244058
5547.95	20080.8	45910.3	104964	229203
5808.77	20339.5	48232.2	108915	224658
5238.33	17458.5	42281.9	92421.8	211691
5547.95	19687.6	43777.7	98828.3	223842
	17553.4	43747.2	96261.7	226585
5808.77	19974	41369.8	96930.9	229023
	19451.7	48372.3	109694	254505
	8987.22	32819.1	73484.2
5676.87	20421.8	46908.6	104449	241859
5484.6	19179.1	54653.9	116394	242750
5676.87	18739.6	44588.8	99300.9	226585
6223.17	17697.5	47519.8	112452	248390
6012.4	20056.1	49851.3	104317	219283
5676.87	20332.4	45206.1	100764	228112
5360.05	17911.6	40312.1	95004.4	224750
5943.75	20624.7	46977.1	108331	231410
5360.05	18626.2	44867.8	99106.3	229203
5875.87	20312.7	51699.2	111824	249524
5178.52	20727.8	43707.3	106277	239978
	17763.9	36759.9	86780.5	217121
	17168.1	36275.1	85071.9	213940
	19104.1	46309.2	104361	257733
5943.75	18529.5	39091.2	90406.1	223998
6295.06	19287.3	43408	98576.2	248390
	19400.6	43348.2	101409	239978
	17664.3	43225.1	104871	263983
	17846.1	38693.3	91617	242750
5484.6	17059.7	38014.5	93716.1	229203
	19420.7	40628.5	94804.9	234020
5808.77	18981.9	44549	105824	242793
5484.6	17504.4	39042.2	95018.6	231375
5808.77	17902	40971	94941.4
5298.84	17783.1	38317.3	93017.7	229203

## Sheet: volume (cub. micr.) 0.016mM IAA
hatch	M1	M2	M3	M4
5360.05	18108.8	35252.4	76099	182163
5119.38	18389.7	36051.2	75230	173984
5298.84	20084.3	36488.2	77882.2	186396
5178.52	16944.2	31549.7	62247.3	162398
5484.6	19179.1	37804.7	80596.9	183495
5547.95	17572.5	34320.4	73217.4	173984
	18108.8	36011.5	78274.6	186396
5360.05	18290.5	37315.2	74054.6	173984
	19092.8	34051	71031.6	171997
5360.05	19624.8	36488.2	82045.1	203609
5676.87	20080.8	36071.5	75230	188549
5003.13	18674.1	36334.8	79462.5	207000
5484.6	18273.4	35779.5	75236.9	180083
5742.44	18960.1	34388.7	74183.5	181210
5742.44	17748.3	33589.4	68705.8	178027
	17865.6	34412.2	66720.3	173984
	18108.8	33452.2	65437.4	173984
5003.13	17054.1	38644.8	67960	170033
5360.05	18120.4	36893.7	85711.4	204334
5003.13	18873.7	35508.1	72918.5	190718
	18635.3	33242.3	70491.1	178027
	18203.3	35024.4	72909.9	178027
6223.17	20018.2	37173.7	77644.6	194560
5360.05	17047.1	31812.3	68935.8	180083
5808.77	17697.5	33285	66301.6	160544
5298.84	18289.4	35774.1	78372.3	210764
5612.04	19127.4	34687.6	70476.9	175994
	19179.1	37669.4	68383.3	168091
	17025	33089.9	75387.2	175994
	19295.8	36358.7	68914.9	160544
	16928.3	34449.4	64024.7	153335
	18743.6	34849.8	71031.6	178027
	17697.5	33285	56453.8	139875
5119.38	15597.2	33285	67067.5
5676.87	17451.8	34378.4	70083.7	173984
5547.95	18664.4	36354.2	71254.9	175994
5676.87	19348.5	35649.6	75996.1	188549
5676.87	20548.4	36949	71813.9	170033
5612.04	18543.9	36152.2	72745.9	173984
4945.99	16795.7	32086.5	57765.5	146450
5119.38	17307.7	34368.8	71796.4	174988
5178.52	17454	33860.4	66403.6	146450
5612.04	19186.1	37840.3	75490.2	190727
5547.95	18021.5	35322.7	68997.2	168091
5547.95	18806	36796.6	74073.8	166817
4945.99	16696.3	34839.7	65279.4	162398
5676.87	18427.1	34734.9	73226.4	178027
	17366.8	34001.5	73600	173984
5547.95	17697.5	29334.7	61179.9
	18960.1	36488.2	72682.1	156898
5238.33	19822.4	36292.4	80644.3	180083
5676.87	17098.1	36488.2	80596.9	168091
5676.87	17614.4	33049.1	66301.6	133594
5178.52	17121.4	33989.6	72521.2	166172
5360.05	19510.3	37766.1	83266.8	186396
6515.74	18743.6	39999.6	86346.8	202000
5119.38	17679.8	32458.3	70642.4	166172
5484.6	17295.7	36488.2	75230	158711
5676.87	14726.7	37951.6	83149.9	195735
5003.13	16352.4	31726.7	69949	148142
5484.6	18436.5	39017.6	79073.6	187315
	18049.3	35369	75764.7	173984
5547.95	18918	37469.5	82022.3	186396
5060.92	18047.1	36117.6	74716.5	173984
5676.87	14928.4	36585	78560.1	183100
6081.86	18960.1	41401.8	80596.9	180083
5119.38	18315.9	38143.3	78190.2	197413
5808.77	20719.9	41377.4	94361.4	205685
5484.6	18335.2	38397.1	82092	184975
5484.6	19232	37798.1	80685.3	192861
	19179.1	40461.6	90406.1	192930
	17902	36488.2	77867.2	168091
5060.92	19108.1	37900.5	80963.2	180083
5360.05	18587.6	37346.9	83087.5	188549
5484.6	17977.9	31263.3	72788.8	158711
5612.04	18323.1	34250.8	76367.7	166172
5484.6	17098.1	32157.7	66301.6
5360.05	17902	31456.5	69942.8	168091
5547.95	17335.1	34410.5
5676.87	18002.9	35919.8	76539.6	182163
5676.87	18527	35718.4	74388.9
	15130.8	29328.4	68485.1	168091
5676.87	18232	33997.8	77774.9	186396
	18135.7	35381.8	82513.1	184999
	16660.6	33433.4	69764.3	170033
	18029.7	34623.6	71639.8
	19666.2	35777.4	78657.1
	17951.5	33918.2	74737.2	178027
6367.78	18526.8	33618.9	75560.1	182163
	16859.7	36429.8	82230.4
5808.77	16829.6	34451.8
5943.75	17697.5	39542.8	80596.9
	17489.5	33939.4	72833.1	188549
5360.05	17295.7	32120.3	74153.9	196275
5612.04	16731.3	31612.3	69653.3	158711
5612.04	18415.8	35670.4	79708.9
5484.6	17671.6	33556.1	72156.7	171997
5742.44	19104.6	36003.8	77053.7	182163
5875.87	18529.5	34058.4	66301.6	153335
5547.95	17113.7	33382	64056	135137
6012.4	17098.1	34849.8	80596.9	188549
4945.99	16230.2	29469.8	66186	183919
5178.52	17546.3	32126.7	69915.8	166172
5676.87	17384	33357.6	69039.3	156898
5676.87	17902	39091.2	90406.1	195159
5238.33	16902.9	36909.6	80596.9	186396
5238.33	15005.4	32930.1	58432.8	160544
5808.77	17697.5	33285	68625.8	132068
5298.84	15068.9	28668.5	63324.6	162398
	18056.8	35442.5	73070.4	185833
5742.44	17621	31140	70815.4	182163
	17098.2	33740	68625.8	166172
5676.87	18049.5	34184.6	71534.9	162398
5484.6	15927	30377.6	68565.9	166172
6081.86	16519.1	39542.8	88353.1	195159
5547.95	15842.1	31483.9	62601.4	156898
5875.87	17569.5	32711.8	65685.4	166172
5238.33	17558.6	34785.9	70205.4	146450
4409.35	15543.1	28878.5	64450.8	162398
5612.04	17992.1	35789.1	74173.2	160544

## Sheet: volume (cub. micr.) 1mM IAA
hatch	M1	M2	M3	M4
	20312.7	43348.2	93575.4	188549
5547.95	19313.7	40369.5	75413.8	169676
5003.13	17138.7	39912.6	77053.5	168091
5484.6	18309.3	44138.8	84996.9	156898
	17574.9	38967.2	60481.2	155107
	18785.8	41178.5	79027.5	172930
5060.92	18538.1	37925.3	80222.6	192088
5676.87	19624.8	39542.8	77867.2	182163
	18121.2	42301.7	76434.3	158711
	20080.8	37426.6	72236.2	153335
	19179.1	42363.8	82469.7	188549
5875.87	21400.8	45910.3	80596.9	141490
	17631.9	45160	79434.5	171746
	17213	34832.5	69956.5	171997
	19624.8	39999.6	86346.8	166172
5298.84	19873.8	39947.1	79977.9	196045
5875.87	20080.8	42363.8	85360.7	171997
	17564.6	36008	66175.3	133594
	17574.9	37767.3	77867.2	193086
	18623.4	39999.6	67001.6	151584
	19891.5	41119.8	81280.3	170956
	19004.5	42363.8	81399.1	175994
5238.33	18947.2	41421.6	77538.9	180083
	13682.3	34793.7	64493	146450
	17984.6	39005.5	76978	173984
	18613	38543.4	76103.8	180083
	18960.1	39999.6	77537.6	170033
5547.95	19305.6	42363.8	71572.5	91450.4
5547.95	18169.8	40626.5	79869.8	170033
5298.84	20635.8	44405.1	84560.2	146450
5484.6	18480.7	42449.6	73521.6	139875
5119.38	17959.4	41695.2	73855.8	139875
5121.52	18823.9	37632.2	76970
	19872.6	50177.3	95570.2	188549
5676.87	19067.5	39376.6	75435.3
5547.95	19621	41398.9	76603.9	162398
	18985.4	39091.2	78636.1	158711
5121.67	19014.8	42898.1	67129.6	135137
5298.84	19400.6	50639.7	87344.2	103765
	19125.4	44615.3	87107.9	158711
	19400.6	44423.8	88684.8	175994
5298.84	18855.6	50909.8	75876.9	153335
5360.05	19650.2	42964.6	81173.9	166172
5612.04	18955.6	52113.3	66433.8	111168
5484.6	20080.8	46082.4	80369.1	173984
	17372.2	40718.8
5060.92	18155.9	39294.7	66418.8	139875
5612.04	18743.6	36488.2
5119.38	17775.7	45922.2	81884.8	135137
5676.87	18543.2	38286.7	71436.4	143125
5238.33	18051.2	45386.1	82469.7
5060.92	18925.4	46273.1	80396.5	160544
	19503.5	43859.8	82414.8	166172
5360.05	19400.6	43247.4	73003.5	153335
	18322	45684.6	89707.6	182163
	17495.4	44321.8	79588	162398
	19091	39024.4	76902.8	158711
5484.6	17790.8	34618.9	72256.8	162398
4723.91	16419.9	35156.9	66033.8	143125
5875.87	17713.7	36362.8	84879.1	178027
5943.75	17697.5	43848.9	93575.4	182163
5676.87	19179.1	39542.8	84386	168091
6012.4	17902	37336	92506.8	204334
6223.17	17452	36909.6	72682.1	148142
	17697.5	37336	88353.1	188549
5178.52	18316.1	35180.1	83231.6	162398
5676.87	18056.3	36811.2	79065.1	167841
5484.6	18945.1	39091.2	81974.4	170033
5676.87	19057.1	38087.9	78018.8	162398
	17674.8	36703.2	79007.5	165636
5484.6	18339	39023.7	84655.8	173984
	19102.3	38644.8	77867.2	136698
5612.04	18153.3	40003.1	86782.7	186396
